# Supplementary material for: Integrated miRNA-mRNA analysis reveals regulatory pathways underlying the curly fleece trait in Chinese tan sheep
Source: BMC Genomics. 2018 May 11;19:360. doi: 10.1186/s12864-018-4736-4 (PMC5948824; doi:10.1186/s12864-018-4736-4)
Supplement: Supplementary file 1 — Table S1. Conserved and novel miRNAs detected in lambs and adults. (XLS 82 kb) [file 12864_2018_4736_MOESM1_ESM.xls]

## Sheet: Table A
Additional file 1: Table S1. The conserved miRNAs of two libraries
Conserved miRNAs	miRNA precursors	Mature miRNA
oar-let-7a	UGGGAUGAGGUAGUAGGUUGUAUAGUUUUAGGGUCACACCCACCGCUGGGAGAUAACUAUACAAUCUACUGUCUUUCCUA	UGAGGUAGUAGGUUGUAUAGUU
oar-let-7b	CGGGGUGAGGUAGUAGGUUGUGUGGUUUCAGGGUAGUGAUGUUGCCCCCUCGGAAGAUAACUAUACAACCUACUGCCUUCCUUG	UGAGGUAGUAGGUUGUGUGGU
oar-let-7c	GCAUCCGGGUUGAGGUAGUAGGUUGUAUGGUUUAGAGUUACACCCUGGGAGUUAACUGUACAACCUUCUAGCUUUCCUUGGAGC	UGAGGUAGUAGGUUGUAUGGUU
oar-let-7d	CCUAGGAAGAGGUAGUAGGUUGCAUAGUUUUAGGGCAGGGAUUUUGCCCACAAGGAGGUAACUAUACGACCUGCUGCCUUUCUUAGG	AGAGGUAGUAGGUUGCAUAG
oar-let-7f	UGUGGGAUGAGGUAGUAGAUUGUAUAGUUUUAGGGUCAUACCCCAUCUUGGAGAUAACUAUACAGUCUACUGUCUUUCCCACG	UGAGGUAGUAGAUUGUAUAGU
oar-let-7g	AGGCUGAGGUAGUAGUUUGUACAGUUUGAGGGUCUAUGAUACCACCCGGUACAGGAGAUAACUGUACAGGCCACUGCCUUGCC	UGAGGUAGUAGUUUGUACAGU
oar-let-7i	CUGGCUGAGGUAGUAGUUUGUGCUGUUGGUCGGGUUGUGACAUUGCCCGCUGUGGAGAUAACUGCGCAAGCUACUGCCUUGCUA	UGAGGUAGUAGUUUGUGCUGUU
oar-miR-103	CUGCCCUCGGCUUCUCUACAGUGCUGCCUUGUCGCAUGGGGAUCAAGCAGCAUUGUACAGGGCUAUGAAGGC	AGCAGCAUUGUACAGGGCUAUG
oar-miR-106a	CCUUGGCCAUGUAAAAGUGCUUACAGUGCAGGUAGCUUUUUGAGAUCUACUGCAAUGCAAGCACUUCUUACAUUACCAUGG	AAAAGUGCUUACAGUGCAGGU
oar-miR-106b	CCUGCCGGGGCUAAAGUGCUGACAGUGCAGAUAGUGGUCCUGUGUGCUACCGCACUGUGGGUACUUGCUGCUCCAGCAGG	UAAAGUGCUGACAGUGCAGAU
oar-miR-107	CUCUCUGCUUUCAGCUUCUUUACAGUGUUGCCUUGUGGCAUGGAGUUCAAGCAGCAUUGUACAGGGCUAUCAAAGCACAGA	AGCAGCAUUGUACAGGGCUAUC
oar-miR-10a	GAUCUGUCUGUCUUCUGUAUAUACCCUGUAGAUCCGAAUUUGUGUAAGGAAUUUUGUGAUCACAAAUUCGUAUCUAGGGGAAUAUGUAGUUGACAUAAACACUCCGCUC	UACCCUGUAGAUCCGAAUUUG
oar-miR-10b	CAGUAACGUUGUCUAUAUAUACCCUGUAGAACCGAAUUUGUGUGGUAUCCAUGUAGUCACAGAUUCGAUUCUAGGGGAAUAUAUGGUCGAUGCAAAAAC	ACCCUGUAGAACCGAAUUUGUG
oar-miR-1185-5p	AGCUGCCCUUUGGUACUUGAAGAGAGGAUACCCUUUGUAUGUUCACUUAAUUAAUGGCGAAUAUACAGAGGGAGACUCUUAUUUGCGUAUCAAACUCUGACUGGGA	AGAGGAUACCCUUUGUAUGUUC
oar-miR-1185-3p	AGCUGCCCUUUGGUACUUGAAGAGAGGAUACCCUUUGUAUGUUCACUUAAUUAAUGGCGAAUAUACAGAGGGAGACUCUUAUUUGCGUAUCAAACUCUGACUGGGA	AUAUACAGAGGGAGACUCUUAU
oar-miR-1197-3p	GAGGCGAGGUCGGCAUCCCUUCCUGGUAUUUGAAGACGCGGUUGACCAUGGUGUGUACGCUUUAUUUAUGACGUAGGACACAUGGUCUACUUCUUCUCGAUAUCACAUCUUCGCCUUGGAAGACCUUCC	UAGGACACAUGGUCUACUUCU
oar-miR-125b	CGCGCGCCUCUCAAUCCCUGAGACCCUAACUUGUGAUGUUUACCGUUUAAAUCCACGGGUUAGGCUCUUGGGAGCUGCGAGUCGCGCC	UCCCUGAGACCCUAACUUGUG
oar-miR-127	GCUUUGAUCACUGUCUCCAGCCUGCUGAAGCUCAGAGGGCUCUGAUUCAGAAAGAUCAUCGGAUCCGUCUGAGCUUGGCUGGUCGGAAGUCUCCUCAUCUGCUUCCUUCGGGUU	AUCGGAUCCGUCUGAGCUUGGCU
oar-miR-133	GGGACCGAAUGCUUUGCUAAAGCUGGUAAAAUGGAACCAAAUCAACUGUUCGAUGGAUUUGGUCCCCUUCAACCAGCUGUAGCUGCGCAUUGAU	UUGGUCCCCUUCAACCAGCUGU
oar-miR-134-3p	GGUGUCAGCACCGUUCAGGGUGUGUGACUGGUUGACCAGAGGGGCAAGCACUCCGUUCACCCUCUGGGCUGCCUCGUCACCAACCCUCAGCACCAACCGCACCUGCC	UCUGGGCUGCCUCGUCACCAACC
oar-miR-134-5p	GGUGUCAGCACCGUUCAGGGUGUGUGACUGGUUGACCAGAGGGGCAAGCACUCCGUUCACCCUCUGGGCUGCCUCGUCACCAACCCUCAGCACCAACCGCACCUGCC	UGUGACUGGUUGACCAGAGGG
oar-miR-136	UCGGAUGAGCCCUCGGAGGACUCCAUUUGUUUUGAUGAUGGAUUCUUACGCUCCAUCAUCGUCUCAAAUGAGUCUUCAGAGGGUUCUAUCAU	ACUCCAUUUGUUUUGAUGAUGGA
oar-miR-143	GCGUCCUGUCUCCCAGCCUGAGGUGCAGUGCUGCAUCUCUGGUCAGUUGGGAGUCUGAGAUGAAGCACUGUAGCUCGGGAAGGGAGAAGUUGUUCUACAGC	UGAGAUGAAGCACUGUAGCUC
oar-miR-148a	GAGGCAAAGUUCUGAGACACUCCGACUCUGAAUAUGAUAGAAGUCAGUGCACUACAGAACUUUGUCUC	UCAGUGCACUACAGAACUUUGU
oar-miR-150	UCUCUCCUCACGGCCCUGUCUCCCAACCCUUGUACCAGUGUGUGUCUCGGUCCCUGGUACAGGUACGGGGAGGCAGGGACCUGGGGAUCCCAGCAGC	UCUCCCAACCCUUGUACCAGUG
oar-miR-152	GGCCCAGUUUCUGUGAUACUCUCCGACUCGGGCUCUGGAGCAGUCAGUGCAUGACAGAACUUGGGCCCGGACGGACC	UCAGUGCAUGACAGAACUUGG
oar-miR-154a-3p	UGCUAAUCUGCGGAACUUGAAGAUAGGUUAUCCGUGUAGCCUUCGCUUUACUUGUGACGAAUCAUACACGGUUCACCUAUUUUUUAGUACCAAAUCCCGCCUUGG	UAGGUUAUCCGUGUAGCCUUCG
oar-miR-154b-5p	AGAGAUACUUGGUGGUACUUGAAGAGAGGUCUUCCAUGGUGCAUUCGCUUUAUUCUUUGACGAAUCAUACAUGGUUGACCUUUUUUUAGGUAUCAAAUCUGGCCUUGAA	AGAGGUCUUCCAUGGUGCAUUCG
oar-miR-154b-3p	AGAGAUACUUGGUGGUACUUGAAGAGAGGUCUUCCAUGGUGCAUUCGCUUUAUUCUUUGACGAAUCAUACAUGGUUGACCUUUUUUUAGGUAUCAAAUCUGGCCUUGAA	AAUCAUACAUGGUUGACCUUUUU
oar-miR-16b	CAUACUUGUUCCGCUCUAGCAGCACGUAAAUAUUGGGGUAGUAAAAUAAAUAUUAAACACCAAUAUUAUUGUGCUGCUUUAGCGUGACAGGGA	UAGCAGCACGUAAAUAUUGG
oar-miR-17-5p	GUCAGAAUAAUGUCAAAGUGCUUACAGUGCAGGUAGUGAUUUGUGCAUCUACUGCAGUGAAGGCACUUGUAGCAUUAUGGUGAC	CAAAGUGCUUACAGUGCAGGUA
oar-miR-181a	UGAGCUUCGAGGUUGCUUCAGUGAACAUUCAACGCUGUCGGUGAGUUUGGAAUUAAAAAUCAAAACCAUCGACCGUUGAUUGUACCCUAUGGCCAACCACCAUCUCCACC	AACAUUCAACGCUGUCGGUGAGU
oar-miR-191	GGCUGGACAGCGGGCAACGGAAUCCCAAAAGCAGCUGUUGUCUCCAGAGCAUUCCAGCUGCGCUUGGAUUUCGUUCCCUGCUCUCCUGCCU	CAACGGAAUCCCAAAAGCAGCU
oar-miR-194	UGGCUCCCACCCCCUGUAACAGCAACUCCAUGUGGAAGUACCACUAGUUCCAGUGGGGCUGCUGUUAUCUGGGGUGGGGGCCA	UGUAACAGCAACUCCAUGUGGA
oar-miR-199a-3p	UGGAAGCUUCUGGAGAUCCUGCUCCGUCGCCCCAGUGUUCAGACUACCUGUUCAGGACAAUGCCGUUGUACAGUAGUCUGCACAUUGGUUAGACUGGGCAAGGG	ACAGUAGUCUGCACAUUGGUU
oar-miR-19b	CACUGUUCUAUGGUUAGUUUUGCAGGUUUGCAUCCAGCUGUGUGAUAUUCUGCUGUGCAAAUCCAUGCAAAACUGACUGUGGUAGUG	UGUGCAAAUCCAUGCAAAACUGA
oar-miR-200a	GGGCCUCUGUGGACAUCUUACCGGACAGUGCUGGAUUUCUCGGCUCGACUCUAACACUGUCUGGUAACGAUGUUCAAAGGUGACCC	AACACUGUCUGGUAACGAU
oar-miR-200b	CCAUCUUACUGGGCAGCAUUGGAUGGUGUCUGGUCUCUAAUACUGCCUGGUAAUGAUGA	UAAUACUGCCUGGUAAUGAUG
oar-miR-200c	CGUCUUACCCAGCAGUGUUUGGGUGCUGGUUGGGAGUCUCUAAUACUGCCGGGUAAUGAUGGAGG	UAAUACUGCCGGGUAAUGAUGG
oar-miR-21	UGUCGGGUAGCUUAUCAGACUGAUGUUGACUGUUGAAUCUCAUGGCAACAGCAGUCGAUGGGCUGUCUGACA	UAGCUUAUCAGACUGAUGUUGAC
oar-miR-218a	UUUGUGCUUGAUCUAACCAUGUGGUGGAACGAUGGAAACGGAACAUGGUUCUGUCAAGCACC	UUGUGCUUGAUCUAACCAUGU
oar-miR-22-3p	GGCUGAGCCGCAGUAGUUCUUCAGUGGCAAGCUUUAUGUCCUGACCCAGCUAAAGCUGCCAGUUGAAGAACUGUUGCCCUCUGCC	AAGCUGCCAGUUGAAGAACUG
oar-miR-221	CCAACAUCCAGGUCUAGGGCAUGAACCUGGCAUACAAUGUAGAUUUCUGUGUUUGUUGAGCAACAGCUACAUUGUCUGCUGGGUUUCAGGCUACCUGGAAACACGUUCUU	AGCUACAUUGUCUGCUGGGUUU
oar-miR-23a	GGCCGGCUGGGGUUCCUGGGGAUGGGAUUUGCUGCCUGUCACAAAUCACAUUGCCAGGGAUUUCCAACCGACC	AUCACAUUGCCAGGGAUUUCCA
oar-miR-23b	GGGUUCCUGGCAUGCUGAUUUGUGACUUAAGAUUAAAAUCACAUUGCCAGGGAUUACCAC	AUCACAUUGCCAGGGAUU
oar-miR-25	GGCCAGUGUUGAGAGGCGGAGACUUGGGCAAUUGCUGGACGCUGCCCCGGGCAUUGCACUUGUCUCGGUCUGACAGUGCCGGCC	AUUGCACUUGUCUCGGUCUGA
oar-miR-26a	GGCUGUGGCUGGAUUCAAGUAAUCCAGGAUAGGCUGUUUCCAUCCGUGAGGCCUAUUCUUGAUUACUUGUUUCUGGAGGCAGCU	UUCAAGUAAUCCAGGAUAGGCU
oar-miR-26b	UGCCCGGGACCCAGUUCAAGUAAUUCAGGAUAGGUUGUGUGCUGUCCAGCCUGUUCUCCAUUACUUGGCUCGGGGGCCGGUGCCC	UUCAAGUAAUUCAGGAUAGGU
oar-miR-27a	UGGCCUGGGGAGCAGGGCUUAGCUGCUUGUGAGCAGGUCCACAUCAAGUCGUGUUCACAGUGGCUAAGUUCCGCCCCC	UUCACAGUGGCUAAGUUCCGC
oar-miR-299-3p	GAAAUGGUUUACCGUCCCACAUACAUUCUGAAUAUGUAUGUGGGACGGUAAACCACAAAAG	UAUGUGGGACGGUAAACCACAA
oar-miR-299-5p	GAAAUGGUUUACCGUCCCACAUACAUUCUGAAUAUGUAUGUGGGACGGUAAACCACAAAAG	UGGUUUACCGUCCCACAUACAU
oar-miR-29a	AUGACUGAUUUCUUUUGGUGUUCAGAGUCAAUAUAAUUUUCUAGCACCAUCUGAAAUCGGUUAU	UAGCACCAUCUGAAAUCGGUU
oar-miR-29b	CUUCUGGAAGCUGGUUUCACAUGGUGGCUUAGAUUUUUCCAUCUUUGUAUCUAGCACCAUUUGAAAUCAGUGUUUUAGGAG	UAGCACCAUUUGAAAUCAGUGU
oar-miR-30a-5p	CUGUAAACAUCCUCGACUGGAAGCUGUGAGGCUGCAGAAAGGCUUUCAGUCGGAUGUUUGCAGCUGC	UGUAAACAUCCUCGACUGGAAGC
oar-miR-30a-3p	CUGUAAACAUCCUCGACUGGAAGCUGUGAGGCUGCAGAAAGGCUUUCAGUCGGAUGUUUGCAGCUGC	CUUUCAGUCGGAUGUUUGCAG
oar-miR-30b	CCAAGUUUCCAGUUCAUGUAAACAUCCUACACUCAGCUGUAACACUUGAGUCGGCUGGGAGGUGGAUGUUUACUUCAGCUGACUUGGA	UGUAAACAUCCUACACUCAGC
oar-miR-30c	CAGACUGUAACCAUGCCGUAGUGUGUGUAAACAUCCUACACUCUCAGCUGUGAGCUCGAGGUGGCUGGGAGAGGGUUGUUUACUCCUUCUGCCAUGGAAAACGUC	UGUAAACAUCCUACACUCUCA
oar-miR-30d	GUUGUUGUAAACAUCCCCGACUGGAAGCUGUACCACACAGCUAAGCUUUCAGUCAGAUGUUUGCUGCUAC	UGUAAACAUCCCCGACUGG
oar-miR-323a-3p	CUGCUGCUUGGUACUUGGAGAGAGGUGGUCCGUGGCGCGUUCGCUUUAUUUAUGGCGCACAUUACACGGUCGACCUCUUUGCGGUAUCUAAUCCCGCCUUG	CACAUUACACGGUCGACCUCU
oar-miR-323b	CCAGCAGUGCUGCCUCACGGUACUUGGAGGGAGGUUGUCCGUGGUGAGUUUGCAUUGUCUAAUGAUGCCCAAUACACGGUCGAUCUCUUUUCGGUAUCAGAUUGCACCGG	CCCAAUACACGGUCGAUCUCU
oar-miR-323c	GCGUGCUGCUGCACUUGAUGCUUGAGGAGAGGUUGCCCGUGGCCGGUUCGCAUUCUUCAUGUCGCACAAUACACGGUCGGCCUCUCUUCGGUAUCAAAUCCCACCUUGCA	CACAAUACACGGUCGGCCUCU
oar-miR-329a-5p	UGUAAUUGGUGGUACUUGAGGAGAGGUUUUCUAGGUCUCCGUUUCUUUCAUGAGGAUGAAACACACCUGGUUAACCUUUUUUCCAGUAUCAGAUCCCACCUUGG	GAGGUUUUCUAGGUCUCCGUUU
oar-miR-329a-3p	UGUAAUUGGUGGUACUUGAGGAGAGGUUUUCUAGGUCUCCGUUUCUUUCAUGAGGAUGAAACACACCUGGUUAACCUUUUUUCCAGUAUCAGAUCCCACCUUGG	AACACACCUGGUUAACCUUUUU
oar-miR-329b-3p	CACUGGUGUUCUGGUCAGUGUUCACCCAUGGUACCUGAAGAGAGGUUUUCUGGGUUUCUGUUUCUUUAAUGAGGAUGAAACACACCUGGUUAACCUCUUUUCCAGUAUCAAAUCCCAUCUUGAA	AACACACCUGGUUAACCUCUUU
oar-miR-329b-5p	CACUGGUGUUCUGGUCAGUGUUCACCCAUGGUACCUGAAGAGAGGUUUUCUGGGUUUCUGUUUCUUUAAUGAGGAUGAAACACACCUGGUUAACCUCUUUUCCAGUAUCAAAUCCCAUCUUGAA	GAGGUUUUCUGGGUUUCUGUUUC
oar-miR-362	CUCGAAUCCUUGGAACCUAGGUGUGAGUGCUACUCUAGUGCAACACACCUAUUCAAGGAUUCAAA	AAUCCUUGGAACCUAGGUGUGAGU
oar-miR-369-5p	AGCAUCUCUCCUGGUACCUGAAGGGAGAUCGACCGUGUUAUAUUCGCUUUAUUGACUUCGAAUAAUACAUGGUUGAUCUUUUCUCAGUAUCAAAUCUCACCUUGGAG	AGAUCGACCGUGUUAUAUUCG
oar-miR-369-3p	AGCAUCUCUCCUGGUACCUGAAGGGAGAUCGACCGUGUUAUAUUCGCUUUAUUGACUUCGAAUAAUACAUGGUUGAUCUUUUCUCAGUAUCAAAUCUCACCUUGGAG	AAUAAUACAUGGUUGAUCUUU
oar-miR-370-3p	GUCUGGGGCACAAGGCAGAGAAGCCAGGUCACGUCUCUGCAGUUACACCGCUCUCGAGUGCCUGCUGGGGUGGAACCUGGUCUGUCUGUCUGUCUAGCACCACAGC	GCCUGCUGGGGUGGAACCUGGUCU
oar-miR-370-5p	GUCUGGGGCACAAGGCAGAGAAGCCAGGUCACGUCUCUGCAGUUACACCGCUCUCGAGUGCCUGCUGGGGUGGAACCUGGUCUGUCUGUCUGUCUAGCACCACAGC	CAGGUCACGUCUCUGCAGUUAC
oar-miR-374a	UACAUCGGCCAUUAUAAUACAACCUGAUAAGUGUUACAGCACUUAUCAGGUUGUAUUGUAAUUGUCUGUGUA	UUAUAAUACAACCUGAUAAGUG
oar-miR-374b	GAAGAAAUCCUACUCGGAUGGAUAUAAUACAACCUGCUAAGUGUCCUAGCACUUAUCAGGUUGUAUUAUCAUUGUCCGUGUCUAUGGCUCUCGUC	AUAUAAUACAACCUGCUAAGU
oar-miR-376a-3p	UCCUUCUUUGGUAUUUAAAAGGUAGAUUCUCCUUCUAUGAGUACAUUAUUUACGAUUAAUCAUAGAGGAAAAUCCACGUUUUCAGUAUCAAAUGCUGCUUGGA	AUCAUAGAGGAAAAUCCACGU
oar-miR-376a-5p	UCCUUCUUUGGUAUUUAAAAGGUAGAUUCUCCUUCUAUGAGUACAUUAUUUACGAUUAAUCAUAGAGGAAAAUCCACGUUUUCAGUAUCAAAUGCUGCUUGGA	UAGAUUCUCCUUCUAUGAGUAC
oar-miR-376b-3p	CGUCUUUCUUUGGUAUUUAAAAGGUGGAUAUUCCUUCUAUGUUUACGUGAUUCAUAGAUAAUCAUAGAGGAAAAUCCAUGUUUUCAGUAUCAAAUGCUACUCUGGA	AUCAUAGAGGAAAAUCCAUGU
oar-miR-376c-3p	AUCCUUCUUUGGUAUUUAAAAGGUGGAUAUUCCGUCUAUGUUUAUGUUAUUUAUGGUUAAACAUAGAGGAAAUUCCACGUUUUCAGUAUCAAAUGCUGCUUGGAA	AACAUAGAGGAAAUUCCACGU
oar-miR-376c-5p	AUCCUUCUUUGGUAUUUAAAAGGUGGAUAUUCCGUCUAUGUUUAUGUUAUUUAUGGUUAAACAUAGAGGAAAUUCCACGUUUUCAGUAUCAAAUGCUGCUUGGAA	GUGGAUAUUCCGUCUAUGUUU
oar-miR-376d	GGGAUCCAUCCUGUUUGGUAUUUAAAAGGUAGAUUUUCCUUCUAUGGUUACGGGUUUGGUGAUUAAUCAUAGAGGAAAAUCCACAUUUUCAGUAUCAAAUGCUGCUUUGG	AUCAUAGAGGAAAAUCCACAU
oar-miR-376e-3p	GCUCAAUGUUUGAUAUUCAAAAGGUGGAUAUUCCUUCUAUGUUUACAGGAUUGACAGCUAAACAUAGAGGAAAAUCCACAUUUUAAGUAUCUAAAUUUGCUUUUGA	AACAUAGAGGAAAAUCCACAUU
oar-miR-376e-5p	GCUCAAUGUUUGAUAUUCAAAAGGUGGAUAUUCCUUCUAUGUUUACAGGAUUGACAGCUAAACAUAGAGGAAAAUCCACAUUUUAAGUAUCUAAAUUUGCUUUUGA	GGUGGAUAUUCCUUCUAUGUUU
oar-miR-377-3p	AGAGGUAUCUUGGUGCUCAGGCCCUGCUGACGUUUGAUCCUUGAGCAGAGGUUGCCUUUGGUGAAUUCGCUUUAUUUAUGUUGAAUCACACAAAGGCAACUUUCGUUUGAGUAUCAAAUCCUGCUUGGGA	AUCACACAAAGGCAACUUUCGU
oar-miR-377-5p	AGAGGUAUCUUGGUGCUCAGGCCCUGCUGACGUUUGAUCCUUGAGCAGAGGUUGCCUUUGGUGAAUUCGCUUUAUUUAUGUUGAAUCACACAAAGGCAACUUUCGUUUGAGUAUCAAAUCCUGCUUGGGA	AGAGGUUGCCUUUGGUGAAUUC
oar-miR-379-3p	CUGAUUCUGGGGUCAGCACCACUCCACGGUUCCUGCAGAGAUGGUAGACUAUGGAACGUAGGCUGUGUGAUUUCUGACCUAUGUAACAUGGUCCACUAACUCUCAGUAUCCAAUCCGUCCUCGGA	UAUGUAACAUGGUCCACUAACU
oar-miR-379-5p	CUGAUUCUGGGGUCAGCACCACUCCACGGUUCCUGCAGAGAUGGUAGACUAUGGAACGUAGGCUGUGUGAUUUCUGACCUAUGUAACAUGGUCCACUAACUCUCAGUAUCCAAUCCGUCCUCGGA	UGGUAGACUAUGGAACGUAGGC
oar-miR-380-5p	CCUUCCCACGGUACCUGAAAAGAUGGUUGACCACAGAACAUGCGCUGUCUCUAUGUCGUAUGUAAUGUGGUCCACGUCUUCUCAAUAUCAAAUUCAGUCGCAG	AUGGUUGACCACAGAACAUGCG
oar-miR-380-3p	CCUUCCCACGGUACCUGAAAAGAUGGUUGACCACAGAACAUGCGCUGUCUCUAUGUCGUAUGUAAUGUGGUCCACGUCUUCUCAAUAUCAAAUUCAGUCGCAG	UAUGUAAUGUGGUCCACGUCU
oar-miR-381-3p	AGCGAUGGACCUGCCCAAUGCUACUACUGUUUGGUACUUAAAGCGAGGUUGCCCUUUGUAUAUUCGGUUUUUUGACGCAGAAUAUACAAGGGCAAGCUCUCUGUGAGUAUCAAACCCUGGACCCAGUC	AUAUACAAGGGCAAGCUCUCU
oar-miR-381-5p	AGCGAUGGACCUGCCCAAUGCUACUACUGUUUGGUACUUAAAGCGAGGUUGCCCUUUGUAUAUUCGGUUUUUUGACGCAGAAUAUACAAGGGCAAGCUCUCUGUGAGUAUCAAACCCUGGACCCAGUC	AGCGAGGUUGCCCUUUGUAU
oar-miR-382-5p	CCCUGCUCUGUCUUGCCUCUGCCUUUCUGUGGUACUUGAAGAGAAGUUGUUCGUGGUGGAUUCGCUUUACUUAUGACGAAUCAUUCACGGACAACACUUUUUUCAGUACCAAAUACUACCUCUAAG	GAAGUUGUUCGUGGUGGAUUCG
oar-miR-382-3p	CCCUGCUCUGUCUUGCCUCUGCCUUUCUGUGGUACUUGAAGAGAAGUUGUUCGUGGUGGAUUCGCUUUACUUAUGACGAAUCAUUCACGGACAACACUUUUUUCAGUACCAAAUACUACCUCUAAG	AAUCAUUCACGGACAACACUU
oar-miR-3955-5p	AUGGUUUGAAAGUAUGGGAUACAUUUGAUGGCUGAUCCUCUCACUACUUUAUACCUUGGGUAGUGGGAUUUUAGUCCAUCAUAGAGCAAGCAGAUUUGUUUUCACC	UUUGAUGGCUGAUCCUCUCACU
oar-miR-3955-3p	AUGGUUUGAAAGUAUGGGAUACAUUUGAUGGCUGAUCCUCUCACUACUUUAUACCUUGGGUAGUGGGAUUUUAGUCCAUCAUAGAGCAAGCAGAUUUGUUUUCACC	UGGGAUUUUAGUCCAUCAUAG
oar-miR-3956-5p	UGGGAGCCAUCGCCCUGGGCCAGGUACGUGGAUGCUGAAGGUCAGAGGGAAGUGCUUCUGUCUCCACGUGUGUUCUCCAGGCCUCUGACCUUCCUGCAUCCCGUUCAUCUCUAGGAUGAUGGCUAGAAG	GUACGUGGAUGCUGAAGGUCAGA
oar-miR-3956-3p	UGGGAGCCAUCGCCCUGGGCCAGGUACGUGGAUGCUGAAGGUCAGAGGGAAGUGCUUCUGUCUCCACGUGUGUUCUCCAGGCCUCUGACCUUCCUGCAUCCCGUUCAUCUCUAGGAUGAUGGCUAGAAG	UCUGACCUUCCUGCAUCCCGUUC
oar-miR-3957-3p	CCAGAGGCAGUGUUGGUGGGAGCUCGGAGAGUGGAGCUGUGGGUGUCAGGGUCAGGCACACGCACAGCACCUCACUGAGCUCCUUCCAAAGGCAACGUCUUCCAA	ACGCACAGCACCUCACUGAGCU
oar-miR-3957-5p	CCAGAGGCAGUGUUGGUGGGAGCUCGGAGAGUGGAGCUGUGGGUGUCAGGGUCAGGCACACGCACAGCACCUCACUGAGCUCCUUCCAAAGGCAACGUCUUCCAA	CUCGGAGAGUGGAGCUGUGGGUGU
oar-miR-3958-3p	CUGGUCUGAGAUGUUCGAAAGGAGGUUGUCCGUGAUGUAUUUGCUUUAUUUGUGGCAGAUAUUGCACGGUUGAUCUCUUUUCUUCAUCAAAUGCCUUCUUGAAG	AGAUAUUGCACGGUUGAUCUCU
oar-miR-3958-5p	CUGGUCUGAGAUGUUCGAAAGGAGGUUGUCCGUGAUGUAUUUGCUUUAUUUGUGGCAGAUAUUGCACGGUUGAUCUCUUUUCUUCAUCAAAUGCCUUCUUGAAG	AGGUUGUCCGUGAUGUAUUUGC
oar-miR-3959-5p	AUGGUCCGUGAUAGGGGAGUGGAUGGUUGAUCAGAGAACAUACAUUUUGUCAAUGAUGUAUGUCAACUGAUCCACAGUCCCUCCCUAUCCAGUCACUUCUC	GGUUGAUCAGAGAACAUACAUU
oar-miR-3959-3p	AUGGUCCGUGAUAGGGGAGUGGAUGGUUGAUCAGAGAACAUACAUUUUGUCAAUGAUGUAUGUCAACUGAUCCACAGUCCCUCCCUAUCCAGUCACUUCUC	UGUAUGUCAACUGAUCCACAGU
oar-miR-409-5p	CCUCUCCAUGGUACGCGGGGAGAGGUUACCCGAGCAACUUUGCAUCUGGACGACGAAUGUUGCUCGGUGAACCCCUUUUCGGUAUCAAAAUCCAUCAGAGA	AGGUUACCCGAGCAACUUUGCAU
oar-miR-409-3p	CCUCUCCAUGGUACGCGGGGAGAGGUUACCCGAGCAACUUUGCAUCUGGACGACGAAUGUUGCUCGGUGAACCCCUUUUCGGUAUCAAAAUCCAUCAGAGA	CGAAUGUUGCUCGGUGAACCCCU
oar-miR-410-5p	CACCUGCGGUCUGUGGAGUAGGCGCCACUUUGGGUACUUGAGGAGAGGUUGUCUGUGAUGAGUUCGCUUUAUUAAUGACGAAUAUAACACAGAUGGCCUGUUUUCAGUACCACCCACCCCUCGUGC	CGCCACUUUGGGUACUUGAGGAG
oar-miR-410-3p	CACCUGCGGUCUGUGGAGUAGGCGCCACUUUGGGUACUUGAGGAGAGGUUGUCUGUGAUGAGUUCGCUUUAUUAAUGACGAAUAUAACACAGAUGGCCUGUUUUCAGUACCACCCACCCCUCGUGC	AAUAUAACACAGAUGGCCUGU
oar-miR-411a-5p	CCCCAGCCUCUGUCCUCGGCGUCCCUGUGUGGUACUCGGAGAGAUAGUAGACCGUAUAGCGUACGCUUUAUCUGUGACGUAUGUAACACGGUCCACUAACCCUCAGUAUCAAAUCCGUCCUCGAG	AUAGUAGACCGUAUAGCGUACG
oar-miR-411a-3p	CCCCAGCCUCUGUCCUCGGCGUCCCUGUGUGGUACUCGGAGAGAUAGUAGACCGUAUAGCGUACGCUUUAUCUGUGACGUAUGUAACACGGUCCACUAACCCUCAGUAUCAAAUCCGUCCUCGAG	UAUGUAACACGGUCCACUAAC
oar-miR-411b-5p	CAUUUCGCUGUAUGUGGAGAGAUGGUCGACCAUAAAACGUACGUGUGCUUUAUGACGUAUGUCACAUGGUCCACUAAUUCUCAGCAUCAGUCAGCCUGAGG	UGGUCGACCAUAAAACGUACGU
oar-miR-411b-3p	CAUUUCGCUGUAUGUGGAGAGAUGGUCGACCAUAAAACGUACGUGUGCUUUAUGACGUAUGUCACAUGGUCCACUAAUUCUCAGCAUCAGUCAGCCUGAGG	UAUGUCACAUGGUCCACUAAU
oar-miR-412-5p	AGGGAAGAACGUCAGUACCAGCAACCACUCUGGGGUACAGGACGGAUGGUCGACCAGUUGGAAAGUAAUUGUUUCUAAUGUACUUCACCUGGUCCACUAGCUGUCCGUACCCACUGCAGCCUGC	CUUCACCUGGUCCACUAGCU
oar-miR-412-3p	AGGGAAGAACGUCAGUACCAGCAACCACUCUGGGGUACAGGACGGAUGGUCGACCAGUUGGAAAGUAAUUGUUUCUAAUGUACUUCACCUGGUCCACUAGCUGUCCGUACCCACUGCAGCCUGC	UGGUCGACCAGUUGGAAAGUAAU
oar-miR-431	CGUCCUGCGAGGUGUCUUGCAGGCCGUCAUGCAGGCCACACUGACGGAAACGUUGCAGGUCGUCUUGCAGGGCGUCUCGCAAGACGACACA	UGUCUUGCAGGCCGUCAUGCAGG
oar-miR-432	GCAUGACUCCUCCAAGUCUUGGAGUAGGUCAUUGGGUGGAUCCUUUAUUUCCCUAUGUGGGCCACUGGAUGGCUCCUCCAUGUCUUGGCG	UCUUGGAGUAGGUCAUUGGGUGG
oar-miR-433-5p	ACCCAGUGGCCGGGGAGAAGUACGGUGAGCCUGUCAUUGUUCAGAGAGGCUAGAUCCUCCUUGUUGAGAAGGAUCAUGAUGGGCUCCUCGGUGUUCUCCAGGUAGCGGCACCAC	UACGGUGAGCCUGUCAUUGUUCA
oar-miR-433-3p	ACCCAGUGGCCGGGGAGAAGUACGGUGAGCCUGUCAUUGUUCAGAGAGGCUAGAUCCUCCUUGUUGAGAAGGAUCAUGAUGGGCUCCUCGGUGUUCUCCAGGUAGCGGCACCAC	AUCAUGAUGGGCUCCUCGGUGU
oar-miR-485-5p	CAAGUGUCCACUUAUGGUACUUGAAGAGAGGCUGGCCGUGAUGAAUUCGAUUCAUCAAAGCGAGUCAUACACGGCUCUCCUCUCUUUUAGUGUCAAAUUCUGCCUCGGAGG	AGAGGCUGGCCGUGAUGAAUUCG
oar-miR-485-3p	CAAGUGUCCACUUAUGGUACUUGAAGAGAGGCUGGCCGUGAUGAAUUCGAUUCAUCAAAGCGAGUCAUACACGGCUCUCCUCUCUUUUAGUGUCAAAUUCUGCCUCGGAGG	GUCAUACACGGCUCUCCUCUCU
oar-miR-487a-5p	GUUAGCCUUUGGUACUUGAAGAGUGGCUAUCCCUGCUGUGUUCGCUGUAUUUAUGACGAAUCAUACAGGGACAUCCAGUUUUUCAGUAUCAAAUACUGCUCUG	GUGGCUAUCCCUGCUGUGUUCG
oar-miR-487a-3p	GUUAGCCUUUGGUACUUGAAGAGUGGCUAUCCCUGCUGUGUUCGCUGUAUUUAUGACGAAUCAUACAGGGACAUCCAGUUUUUCAGUAUCAAAUACUGCUCUG	AUCAUACAGGGACAUCCAGUUU
oar-miR-487b-5p	UGCUAACCUUUGGUACUUGGAGAGUGGUUAUCCCUGUCCUGUUCGUUUUACUCAUGUCGAAUCGUACAGGGUCAUCCACUUUUUCAGUAUCAAGAGCGCAGACCGUA	AGUGGUUAUCCCUGUCCUGUUC
oar-miR-487b-3p	UGCUAACCUUUGGUACUUGGAGAGUGGUUAUCCCUGUCCUGUUCGUUUUACUCAUGUCGAAUCGUACAGGGUCAUCCACUUUUUCAGUAUCAAGAGCGCAGACCGUA	AAUCGUACAGGGUCAUCCACUU
oar-miR-493-5p	GGGGCUCCCUCUGGCCCCCAGGGCCUUGUACAUGGUAGGCUUUCAUUCAUUCGUUUGCACAUUCGGUGAAGGUCUACUGUGUGCCAGGCCCUGUGCCAGGCAGCAAGUAAAUGGA	UUGUACAUGGUAGGCUUUCAUU
oar-miR-493-3p	GGGGCUCCCUCUGGCCCCCAGGGCCUUGUACAUGGUAGGCUUUCAUUCAUUCGUUUGCACAUUCGGUGAAGGUCUACUGUGUGCCAGGCCCUGUGCCAGGCAGCAAGUAAAUGGA	UGAAGGUCUACUGUGUGCCAGG
oar-miR-494-5p	AUCUUCGAUACUUGAAGGAGAGGUUAUCCGUGUUGUCUUCUCUUUAUUUAUGAUGAAACAUACACGGGAAACCUCUUUUUUAGUAUCAAAUCCCACC	AGGUUAUCCGUGUUGUCUUCUCU
oar-miR-494-3p	AUCUUCGAUACUUGAAGGAGAGGUUAUCCGUGUUGUCUUCUCUUUAUUUAUGAUGAAACAUACACGGGAAACCUCUUUUUUAGUAUCAAAUCCCACC	UGAAACAUACACGGGAAACCUCU
oar-miR-495-3p	GCACAUCCGUGCCCAUCAGGGCUGACCGCUGGUACCUGAGAAGAAGUCGCCCAUGUUCUUUUCGCUUGAUUUGUGUCGAAACAAACAUGGUGCACUUCUUUUUCGGUGUCAAAUCUCAGCGCGGGG	AAACAAACAUGGUGCACUUCUU
oar-miR-495-5p	GCACAUCCGUGCCCAUCAGGGCUGACCGCUGGUACCUGAGAAGAAGUCGCCCAUGUUCUUUUCGCUUGAUUUGUGUCGAAACAAACAUGGUGCACUUCUUUUUCGGUGUCAAAUCUCAGCGCGGGG	AGAAGUCGCCCAUGUUCUUUUCG
oar-miR-496-5p	GACACGUCAGAAGCCAGCAUCCGAGUCGGGUACUCGAAUGGAGGUUGUCCAUGGUGUGUUCAUUUUAUUUAUGAUGAGUAUUACAUGGCCAAUCUCCUUUCAGUACUAAAUUCUUCUUG	GAGUCGGGUACUCGAAUGGA
oar-miR-496-3p	GACACGUCAGAAGCCAGCAUCCGAGUCGGGUACUCGAAUGGAGGUUGUCCAUGGUGUGUUCAUUUUAUUUAUGAUGAGUAUUACAUGGCCAAUCUCCUUUCAGUACUAAAUUCUUCUUG	UGAGUAUUACAUGGCCAAUCU
oar-miR-539-3p	CACGUCGCUAUCUCAUACUUGAGGAGAAAUUAUCCUUGGUGUGUUCACUUUAUUUGGGAUGAAUCAUACAAGGACAAUUUCUUUUUGAGUAUCAAAUCCUGCCUCGGCGG	AAUCAUACAAGGACAAUUUCUUU
oar-miR-539-5p	CACGUCGCUAUCUCAUACUUGAGGAGAAAUUAUCCUUGGUGUGUUCACUUUAUUUGGGAUGAAUCAUACAAGGACAAUUUCUUUUUGAGUAUCAAAUCCUGCCUCGGCGG	AGAAAUUAUCCUUGGUGUGUUC
oar-miR-541-5p	CUGAACUUGGGCCAACGUCAGGGAAAGGAUUCUGCUGUCGGUCCCACUCCAAAGUUCGAAACAUGGGUGGUGGGCACAGAAUCCGGCCUCUGCUGUGGCACACGCCGCCUGCUC	AAAGGAUUCUGCUGUCGGUCCCACU
oar-miR-543-5p	GCUGAGCUGCCGAAUGAUCCUGACCUGUGGUGCUUAAGGAGAAGUUGCCCGUGUCUUUUUCGCUUUAUAUGUGACGAAACAUUCGCGGUGCACUUCUUUUUCAGUAUCCAAUUCAGCCUCGAA	ACCUGUGGUGCUUAAGGAG
oar-miR-543-3p	GCUGAGCUGCCGAAUGAUCCUGACCUGUGGUGCUUAAGGAGAAGUUGCCCGUGUCUUUUUCGCUUUAUAUGUGACGAAACAUUCGCGGUGCACUUCUUUUUCAGUAUCCAAUUCAGCCUCGAA	AAACAUUCGCGGUGCACUUCUUU
oar-miR-544-3p	UCAGAUUUUCAUCACCUAGGGAUCUUGUUAAAAGGCAGAUUCUGAUUCAGGGACCAAGAUUCUGCAUUUUUAGCAAGUUCCCAAGUGAUGCUAAUGCUUCU	AUUCUGCAUUUUUAGCAAGUU
oar-miR-544-5p	UCAGAUUUUCAUCACCUAGGGAUCUUGUUAAAAGGCAGAUUCUGAUUCAGGGACCAAGAUUCUGCAUUUUUAGCAAGUUCCCAAGUGAUGCUAAUGCUUCU	UCUUGUUAAAAGGCAGAUUCU
oar-miR-655-5p	AACUGUUCAGGGAUAUUUGAGGAGAGGUUAUCCGUGUUAUGUUCGCUUGGCUCAUCAUGAAUAAUACAUGGUUAACCUCUCUUUGAAUAUCAAACUCUGCCUCGAGG	AGAGGUUAUCCGUGUUAUGUUC
oar-miR-655-3p	AACUGUUCAGGGAUAUUUGAGGAGAGGUUAUCCGUGUUAUGUUCGCUUGGCUCAUCAUGAAUAAUACAUGGUUAACCUCUCUUUGAAUAUCAAACUCUGCCUCGAGG	AUAAUACAUGGUUAACCUCUCU
oar-miR-665-3p	CUGGAGGAGGGUCUCCUUGAGGGGUCUUGGCCUCUGCCCAGGACUCUUUCAUGACCAGUAGGCCGAGGCCCCUCACAGGCGGCUGCUUACUCUCC	ACCAGUAGGCCGAGGCCCCUCA
oar-miR-668-3p	CGGGAGUCACCGCUGCUUAGGGUAAGUGCGUCUCGGGUGAGCAUGCAAUGAAUUGCUCGCAUGUCACUCGGCCCACUACCCAAGGUUGUUCCACCCCUUCCUUAC	AUGUCACUCGGCCCACUACCC
oar-miR-758-3p	CACGUGCCUGGGUACAUGAGGUGGUUGACCAGAGAGCACACGCUUCAUUUGUGCCGUUUGUGACCUGGUCCACUAACCCUCAGUAUCUAAUCCCCUCUUG	UUUGUGACCUGGUCCACUAA
oar-miR-99a	CCCAUUGGCAUAAACCCGUAGAUCCGAUCUUGUGGUGAAGUGGACCGCACAAGCUCGCUUCUAUGGGUCUGUGUCAGUGUG	AACCCGUAGAUCCGAUCUUG
Table B. The novel miRNAs of two libraries
Novel conserved miRNAs	miRNA precursors	Genome loci	Mature miRNA	miRNA*
novel_138	uggauaacgcgucugacuacggaucagaagauuccagguucgacuccuggcuggcucggggagacgcguguguuuu	7:21538429..21538536:-	gggagacgcguguguuuu	uggauaacgcgucugacu
novel_149	cuagaguuugacggccucggcccucccuguuccagguggaggccugcaaacuguaggg	11:61834898..61835007:+	uggaggccugcaaacuguaggg	cuagaguuugacggccucggcc
novel_165	ugcaggaucuuugguuguggcuuuaguuggcuuuauacgggaucuuuaguuguggcu	12:50657092..50657202:-	uacgggaucuuuaguuguggcu	ugcaggaucuuugguuguggcu
novel_176	uuguugucaggagucacugcucaugaggcuccucgagcagcaacuccugacaacuaga	26:40865932..40866042:-	uuguugucaggagucacugcuc	gcagcaacuccugacaacuaga
novel_202	aaaaaguucauuuggguuucugcauaugcuauuacagcaaaaccugaacgaacuuuuugu	3:145451641..145451752:-	caaaaccugaacgaacuuuuugu	aaaaaguucauuuggguuucugc
novel_205	caguccggucccgcggugucuccgccuguugaugccgcgcggcccgcgggcucggaugcu	1:193101007..193101118:+	caguccggucccgcggugucucc	gcggcccgcgggcucggaugcu
novel_206	aaguacaggaugcccaaugaauuaaauccaucuaaauacauuucacugggcauccucugcuuu	18:64106153..64106264:-	ucacugggcauccucugcuuu	aaguacaggaugcccaaugaau
novel_207	agaaaguucauuugguuuuccuguaagcugagaaaaccggcaugaacuuuuuggc	18:59088340..59088450:-	aaaccggcaugaacuuuuuggc	agaaaguucauuugguuuucc
novel_214	aaaaguucauuuggguuguuccuuaacaguuuaugggaaaaccugaaugaacuuauugg	12:49020331..49020442:-	aaaaccugaaugaacuuauugg	aaaaguucauuuggguuguuccu
novel_215	ccaggagugucuuuggauugucuggagccugggcaauucugagaacuccugcaa	19:11797271..11797380:+	ccaggagugucuuuggauuguc	caauucugagaacuccugcaa
novel_220	uaaaaaguucguuuggguuuuucuggaagauguuauaaaaaacccaaacgaacuuuuug	21:28959990..28960101:+	uaaaaaguucguuuggguuuuu	aaaacccaaacgaacuuuuug
novel_229	aaaaguucauuuggguuguuccuuaacagcuuaugggaaaaccugaaugaacuuaucg	X:120613626..120613737:-	gaaaaccugaaugaacuuaucg	aaaaguucauuuggguuguuccu
novel_235	uucucauuggccucacguccugucaguuccaggagcugaccaaugaguugu	1:125320299..125320410:-	uucucauuggccucacguccugu	aggagcugaccaaugaguugu
novel_243	aggaggguuuggguuaacaucugugugucccauacugauguuuaucuggauccucaga	3:163097467..163097576:-	ugauguuuaucuggauccucaga	aggaggguuuggguuaacaucu
novel_252	uagagaagcgcugggggaaagccuuggacgugaggugcugccccuugaugcuugucuu	22:32550913..32551023:+	uagagaagcgcugggggaaa	cugccccuugaugcuugucuu
novel_254	uugucuguucagaauaucuaucagaauaucuuuaauagauauucugaacagacaac	9:81662678..81662786:+	auagauauucugaacagacaac	uugucuguucagaauaucuau
novel_258	ggccaaaaaguucguucugauauuuccguaauaucuuaugggaaaaugcaaacgaacuuuuuggccaac	3:184953650..184953762:-	ugcaaacgaacuuuuuggccaac	ggccaaaaaguucguucug
novel_260	agaauacccaaaccacacaccagcaaucccgaacaggcacuuucuggguguggugggguauucugc	1:176310213..176310323:+	uggguguggugggguauucugc	agaauacccaaaccacacaccagc
novel_267	uagucucccguugucacuggucuuaagagggcagaagaccagcuggacuggggacuagg	7:33068782..33068893:+	accagcuggacuggggacuagg	uagucucccguugucacuggucu
novel_276	guggagcugaucugaguuggagagagaguaguaugacuuccucucucgguuagcuccauag	26:31915749..31915861:+	cucucucgguuagcuccauag	guggagcugaucugaguugga
novel_278	uauggcaagacuccgagcuucucauuuuccuuguuaaaucugcucaacuccaggagucaugggaaacugcucgaguuuugucucugc	10:52488747..52488859:-	uauggcaagacuccgagcuucu	aacugcucgaguuuugucucugc
novel_281	aagagguucauucaggguuuucuguaacaucuaauggaaaacccugaacgaaggucuugg	12:76518234..76518345:-	aaacccugaacgaaggucuugg	aagagguucauucaggguuuuc
novel_282	ccgugggcgcaugggcuaucugcuguugcccugggggcuggccggccggugugcucacgagc	5:40656449..40656560:+	gccggccggugugcucacgagc	ccgugggcgcaugggcuaucu
novel_283	acccugacgggcguggauuguggggaaauuaacugacaacacgcgucagucaggcuc	15:52475088..52475199:+	acccugacgggcguggauugug	caacacgcgucagucaggcuc
novel_284	cccgccuggcuugcugacgugaggaggacggcgccauguucuccgcgcacgccuggccugggguc	1:2889843..2889950:-	cacgccuggccugggguc	cccgccuggcuugcugacg
novel_285	aaaauguucauucagguuuuucauaagaugguacaggaaaauccgaacgaacuuuac	22:18171604..18171712:-	aaaauccgaacgaacuuuac	aaaauguucauucagguuuuuca
novel_290	ucccgggcuggaggagucugcagggaggggacugcgucucgucccgcccggggaga	14:60548839..60548948:+	ucccgggcuggaggagucugcagg	cgucucgucccgcccggggaga
novel_291	ugaaaaguuuguucggguuuuuccauaagcuguuauggaaagauguuuuuccauaacagcuuauggaaaaacccaaugaacuuuuuggcc	16:22502397..22502507:-	ugaaaaguuuguucggguuuuu	aaacccaaugaacuuuuuggcc
novel_294	gggguugggaggggucccuggcggcggccgcgcucgggacccuuccuuaccugga	3:132428466..132428576:+	ucgggacccuuccuuaccugga	gggguugggaggggucccuggc
novel_296	agggagggggggggggagggugccgccgcgcgugcccucccuccgccccucg	3:5562057..5562164:-	cccucccuccgccccucg	agggagggggggggggag
novel_303	cccccacgcccgggccaggggguccccacaccucugaccugcugguuaaacggggagccuguggccagacccguggaggug	3:221578641..221578748:-	cccccacgcccgggccagg	uggccagacccguggaggug
novel_304	gaccagggcggauccgcuucccccuccccaggcgggggggggaggcgccgccgcccccu	11:37100945..37101052:-	ggaggcgccgccgcccccu	gaccagggcggauccgcuucccc
novel_308	ugaaaaguucguuuggguuuuuccagaacaucuuauggaaaaauccaaaggaauuuuucagc	2:41782724..41782834:+	ugaaaaguucguuuggguuuuu	aaauccaaaggaauuuuucagc
novel_310	uggcuucagucaggcaugcagcugugugguagaauccuggagcaugcucggcuggggcucgc	19:39789344..39789455:-	agcaugcucggcuggggcucgc	uggcuucagucaggcaugcagc
novel_311	aaaaguucguuuggguuuuucuggaacaucuuacggaaaaacccgaacaaacucuuuggc	8:75027387..75027498:+	aaacccgaacaaacucuuuggc	aaaaguucguuuggguuuuuc
novel_318	gaaaguguaaggcaaggucugguuccuuccugcuucaccagccuucccucaaacuuucuu	15:23791868..23791979:-	gaaaguguaaggcaaggucuggu	cagccuucccucaaacuuucuu
novel_324	aggaagugaggaaggagccagagcugcagcugaaaugagcugauggauccuugcucccuccacacuuccaga	11:47508496..47508606:-	uugcucccuccacacuuccaga	aggaagugaggaaggagccaga
novel_336	uaaggggcugagaccuacucuguucuccacgagcgccagaaggaagcagccccuuggu	17:64993485..64993596:+	uaaggggcugagaccuacucugu	gccagaaggaagcagccccuuggu
novel_338	uagaaaguuucuuugggguuuuucaguaagaucagauagaaaaccucaaacgaacuuuuuggc	2:70661736..70661847:-	uagaaaguuucuuugggguuuu	aaccucaaacgaacuuuuuggc
novel_339	aaaaaguucauuugggcuuuuucguaagauguuacagaaaaaccuugaugaacuuuuuga	4:85934132..85934243:-	aaaaccuugaugaacuuuuuga	aaaaaguucauuugggcuuuuuc
novel_346	auuggggaaaacaggcucagggugugugucccucaccaaagccagccgggccugggauccucuaugc	5:10647723..10647832:-	auuggggaaaacaggcucagggu	ccgggccugggauccucuaugc
novel_352	gugcugcccaggucacagcucugugcuugagugauucuaguccccagagagugaccuguguggcugccaca	19:950938..951050:-	agagugaccuguguggcugccaca	gugcugcccaggucacagcucugu
novel_355	ugggugcccagugaagucaguguuccucauuggcauuacugagcaucuagu	25:5456275..5456385:-	uuggcauuacugagcaucuagu	ugggugcccagugaagucagug
novel_357	accagguccacugauuugcgaucaugcuuauaucucaaaucaguggaccugguag	3:69488131..69488242:+	cucaaaucaguggaccugguag	accagguccacugauuugcgau
novel_365	gagucggacacgacugagcgacuucacuaugugcuuagucacucagucgugcccgaauuac	3:161873517..161873629:+	ucacucagucgugcccgaauuac	gagucggacacgacugagcgacu
novel_368	uggggggaugggugggccugggagugaccccugacccaucucucaccccaga	15:29358584..29358694:-	cugacccaucucucaccccaga	uggggggaugggugggccuggg
novel_375	uucuugacugcucaccugggcugugaccaggagagcccagguggggagccaacaauu	12:37775758..37775868:-	uucuugacugcucaccugggcu	cccagguggggagccaacaauu
novel_376	accccacuucugacaccaucuggaggagagcuugcaggagugggcagc	23:6992909..6993016:+	accccacuucugacacca	uugcaggagugggcagc
novel_385	agaauuccuuguuuuccaguuaucuaucuaaagcagccugauaacuggaaaacaaggaauucuga	3:76263046..76263157:-	acuggaaaacaaggaauucuga	agaauuccuuguuuuccaguua
novel_387	ggcgggagggagacaaaaggauacggcugggcagaugguauccugugcucuuucuccugcaga	21:43451031..43451141:+	uccugugcucuuucuccugcaga	ggcgggagggagacaaaaggaua
novel_388	aucuggaucagucuaugcugacuuugugauucagggucagcaugaccugguccccacau	11:7267451..7267561:-	aucuggaucagucuaugcugacu	ucagcaugaccugguccccacau
novel_389	ucaggaguuggggaugggguggcguggucugugaccucucccugucuucaauccuguagu	14:981216..981326:-	ucccugucuucaauccuguagu	ucaggaguuggggauggggugg
novel_391	gagggagaaggauggaguuggguggccacagcucuuagccucagcaccauccuucccuggcac	14:24558656..24558766:+	ucagcaccauccuucccuggcac	gagggagaaggauggaguugggu
novel_394	ccugucacugaccacuguucuagugguuaggauucgac	15:16347774..16347881:+	uagugguuaggauucgac	ccugucacugaccacuguu
novel_412	uucccggcccaugcaccuaauguuguagccgugcauucugggaaac	10:86181175..86181282:+	uucccggcccaugcaccu	gugcauucugggaaac
novel_414	cacacacccccgccgcccccggcacagcccugugacccaggcuggcuuugguggggccugugcgga	18:65228675..65228783:-	cacacacccccgccgccc	uugguggggccugugcgga
novel_418	cagaggcuguuucugggccacagucaugucaaucugaggccuagaagcagcaaaaaca	11:56648594..56648701:-	cagaggcuguuucugggcc	ccuagaagcagcaaaaaca
novel_421	uugcacaacucuagaagacauguuccauauuguaaaucgugucucucagaguugugcaaaa	24:31351247..31351357:+	uugcacaacucuagaagacaug	ugucucucagaguugugcaaaa
novel_422	uugaguuugaggaccacuaagugaagugaaauucgcucaguggugucagacucuuug	X:6546939..6547051:+	uugaguuugaggaccacuaagugaa	cgcucaguggugucagacucuuug
novel_426	cuuucagugucuuaucuuucugccuuuucauacuguuuggcagcuggauggcgcuggagcgg	4:98271112..98271219:+	cuggauggcgcuggagcgg	cuuucagugucuuaucuuucu
novel_432	ucccuguggucuagugguuaggacucagcacuuucccuacuguggcugaguucaaucccuggucagggauc	19:13218278..13218389:-	ucccuguggucuagugguuaggacu	uucaaucccuggucagggauc
novel_433	gaaguaccguugaagggguuggaggauuugguauacggauuaguuugaguaacucugccggggcuuccc	1:267347240..267347347:-	acucugccggggcuuccc	gaaguaccguugaagggguug
novel_435	aaagaauuugcuuggguuuucauaaaauguuauggaaaaaucugagugaacuuuuugg	25:24080050..24080160:-	aaaaucugagugaacuuuuugg	aaagaauuugcuuggguuuuca
novel_441	uuucccggccagugcaccaaauguugugccaugcguucugggaaaca	11:53210473..53210581:+	uuucccggccagugcacca	gugccaugcguucugggaaaca
novel_446	agacauugaguacucccuguuuaauaggucaggagaccuagggcuguggggaccucucaugucugu	19:52476593..52476703:+	uguggggaccucucaugucugu	agacauugaguacucccuguuua
novel_449	uucccggcccaugcacccaauguuguagccaaguguuccgggaaac	14:44394164..44394271:+	uucccggcccaugcaccc	guagccaaguguuccgggaaac
novel_451	ugaaacacagucaaguuuuccuucaugauauccuuugauggccuuugacuguguuucaga	11:40741750..40741860:-	uggccuuugacuguguuucaga	ugaaacacagucaaguuuuccuuc
novel_459	gaaaaguuuguuuugaguuuucccaaaagauaguauggaagaaccugaacgaaccuuuugg	X:82384515..82384626:-	aagaaccugaacgaaccuuuugg	gaaaaguuuguuuugaguuuuccc
novel_467	uagauacuaggauagagacaaagugaaugggucucuguccuaguaucucga	14:34141607..34141720:-	uagauacuaggauagagacaaagu	ggucucuguccuaguaucucga
novel_468	aacuaugccugggcaggggucaauguuccccuggcagugggauggaaau	1:231742387..231742494:-	aacuaugccugggcaggg	cuggcagugggauggaaau
novel_469	ccccacgcccgggccagccccaggcggggcguggggau	1:21772497..21772604:-	ccccacgcccgggccagc	aggcggggcguggggau
novel_471	auacuuuaggagacuucuaaaaggagaguguucaaagcaggu	2:3859227..3859334:+	gagaguguucaaagcaggu	auacuuuaggagacuucua
novel_475	gaggguuuggguuuggucgugggagcuuuagcgucccacaugugcugcccacuuccucca	11:18110271..18110383:-	gaggguuuggguuuggucguggga	ccacaugugcugcccacuuccucca
novel_484	uacccauccaggugcaguucauguagaaucaauguacugugccacggauggguagc	X:84543598..84543707:+	uacugugccacggauggguagc	uacccauccaggugcaguuca
novel_490	aaccggacguggaccgcaggguuguagacaugugcucccagccauccugcgguaccaccuccuuccca	12:42352609..42352721:-	aaccggacguggaccgcaggguu	uccugcgguaccaccuccuuccca
novel_491	aaaagagcuguugaugaacuaguuaucuccaaacaguuuauccacagcuuuucauc	3:130874868..130874980:-	aaaagagcuguugaugaacuagu	caguuuauccacagcuuuucauc
novel_495	cugcugugaugauggacuaaaaucauaauggagggauaaccauuuauaaaaugaagucaggcagucacugcugug	25:3083152..3083259:-	cugcugugaugauggacu	ucaggcagucacugcugug
novel_497	uuucuugguaguuucucuggccuccuuguuuucucuuauuucuugaaauuaggccuacugaaacuuaaaggaauc	2:223988973..223989080:-	acugaaacuuaaaggaauc	uuucuugguaguuucucugg
novel_499	uggaugguuuaguggggcuguucuuggcuaacccaucagccauugccaaucccauuuucucuugccacc	3:9288565..9288672:-	uggaugguuuaguggggcu	ucccauuuucucuugccacc
novel_500	cuagugcaugacagaacuugagggaguccucucaguuugaaucauguuugagaa	5:11706204..11706311:+	cuagugcaugacagaacuuga	caguuugaaucauguuugagaa
novel_502	agacaucccugauggugaaaugguuaagauucugcccuuucacuguagaggaugcaagu	9:3034481..3034591:+	uuucacuguagaggaugcaagu	agacaucccugauggugaaaug
novel_509	ccaaaaaguuuguuugggucuuucuggaauaucuuaugaaaaaaccuggauaaacuuuuugg	X:125288594..125288704:-	aaaccuggauaaacuuuuugg	ccaaaaaguuuguuugggucu
novel_510	uuaaaguacugcugaacucuucaauuugaagaguucagcaguacuuuaaaa	25:37150885..37150996:-	uuaaaguacugcugaacucuu	gaguucagcaguacuuuaaaa
novel_513	ucuagaguggcugcggaagcugcgagucggccugggcgccgcuuuccgcgcgacucuaggg	14:61483780..61483891:+	ccgcuuuccgcgcgacucuaggg	ucuagaguggcugcggaagcu
novel_516	ugguggaggaggugauggguguuggguucucaaucucaucacguuccuuucugccagc	19:14955852..14955966:+	ucucaucacguuccuuucugccagc	ugguggaggaggugauggguguu
novel_518	ggagggagggaggccuccuuucggauucuuuccaagacugcucuagaaagaaggccucuuccccucaga	1:187691427..187691538:-	aagaaggccucuuccccucaga	ggagggagggaggccuccuuuc
novel_519	agacuaauugaaccaucuugaugguucaaucaagaugcu	2:54950165..54950272:+	agacuaauugaaccaucu	augguucaaucaagaugcu
novel_521	acucccgguaggcaacgcgccggccgugcuucaaagcuaauggaaggaggcgcgcugcaugccgggagacu	13:62660870..62660979:-	acucccgguaggcaacgcgcc	cgcgcugcaugccgggagacu
novel_523	agaaauucauuugggauuuucuguguaacaucuuacagaaaaauccaggugaacuuuuug	25:16083648..16083759:-	aaaaauccaggugaacuuuuug	agaaauucauuugggauuuucu
novel_77	ugaaaaugacgugacggacuucucgucagccugucuugugagaggcucucacuagucauuuuccca	18:43869422..43869533:+	ugaaaaugacgugacggacuucu	aggcucucacuagucauuuuccca
novel_96	ucgaccggaccucgaccggcucgucuauguugccaaucgacucggcguggcgucggucgugg	22:23063082..23063192:-	acucggcguggcgucggucgugg	ucgaccggaccucgaccggcu
