# Supplementary material for: Integrated miRNA-mRNA analysis reveals regulatory pathways underlying the curly fleece trait in Chinese tan sheep
Source: BMC Genomics. 2018 May 11;19:360. doi: 10.1186/s12864-018-4736-4 (PMC5948824; doi:10.1186/s12864-018-4736-4)
Supplement: Supplementary file 3 — Table S2. miRNAs exhibiting differential expression between the skin samples of lambs and adults. (XLS 39 kb) [file 12864_2018_4736_MOESM3_ESM.xls]

## Sheet: 工作表1
Additional file 2: Table S2. miRNAs exhibiting differential expression between the skin samples of lambs and adults.
miRNAs Name	Lambs	Adult	Fold_change	p-value	q-value	Signature
	(count)	(count)	[log2(F3/F4)] nomalized		(Benjamini et.al.1995)	(p-value<0.001)
novel_138	38.4779	4.01295	3.2613	1.5672e-09	6.1333e-09	TRUE
novel_459	0	27.8231	-5.7982	1.2832e-07	4.7709e-07	TRUE
novel_468	11.479	2.76338	2.0545	0.00030638	0.00023908	TRUE
novel_469	12.1349	2.07253	2.5497	7.3396e-05	5.9564e-05	TRUE
novel_96	29.8117	72.5006	-1.2821	0.00041603	0.0013749	TRUE
oar-let-7a	24880.5	61159.4	-1.2976	6.6604e-250	2.8957e-249	TRUE
oar-let-7b	14204.7	32174.9	-1.1796	1.2029e-228	3.4743e-228	TRUE
oar-let-7c	5118.63	11746.1	-1.1984	2.5787e-25	3.924e-25	TRUE
oar-miR-106a	13.1188	6.2176	1.0772	0.0019904	0.0014596	TRUE
oar-miR-1185-5p	6.23143	1.03627	2.5882	0.0043264	0.0030268	TRUE
oar-miR-125b	5760.69	15940.9	-1.4684	3.3598e-278	1.1469e-277	TRUE
oar-miR-127	8086.01	3631.53	1.1549	0	0	TRUE
oar-miR-133	240.294	534.624	-1.1537	9.9381e-05	5.0427e-05	TRUE
oar-miR-136	19.7589	88.82	-2.1684	6.9789e-10	2.8051e-09	TRUE
oar-miR-148a	67575	231062	-1.7737	0	0	TRUE
oar-miR-150	50.5074	235.578	-2.2216	3.776e-11	4.1788e-11	TRUE
oar-miR-191	2879.25	5991.35	-1.0572	0.0026781	0.0019177	TRUE
oar-miR-200c	4132.42	10505.3	-1.3461	4.0168e-55	9.055e-55	TRUE
oar-miR-218a	1060.33	2385.14	-1.1696	3.8739e-05	3.23e-05	TRUE
oar-miR-22-3p	1831.39	4100.51	-1.1629	1.7149e-07	1.5815e-07	TRUE
oar-miR-26a	56450.9	144854	-1.3595	0	0	TRUE
oar-miR-26b	5129.78	13524	-1.3986	3.6078e-89	9.1497e-89	TRUE
oar-miR-29a	802.871	4024.86	-2.3257	4.6008e-186	1.5557e-185	TRUE
oar-miR-29b	93.4715	341.277	-1.8683	1.1794e-09	1.2377e-09	TRUE
oar-miR-30a-3p	158.07	342.865	-1.1171	0.0042634	0.0018614	TRUE
oar-miR-30c	2721.56	5467.43	-1.0064	1.9615e-16	1.5344e-16	TRUE
oar-miR-323c	10.495	2.07253	2.3402	0.0003234	0.00024917	TRUE
oar-miR-376b-3p	14.8855	4.2187	1.819	0.00033006	0.00016095	TRUE
oar-miR-376c-3p	58.4787	21.8605	1.4196	1.2205e-10	7.901e-11	TRUE
oar-miR-376e-5p	7.08833	2.68463	1.4007	0.025836	0.009647	TRUE
oar-miR-379-5p	4381.65	1882.31	1.219	0	0	TRUE
oar-miR-380-3p	124.4	56.7607	1.132	1.1812e-17	1.008e-17	TRUE
oar-miR-382-3p	183.233	85.908	1.0928	1.3873e-24	1.3708e-24	TRUE
oar-miR-3955-5p	64.6101	22.4525	1.5249	9.8677e-15	1.2513e-14	TRUE
oar-miR-3959-3p	47.8462	11.5055	2.0561	1.4765e-11	1.008e-11	TRUE
oar-miR-409-5p	124.755	57.9112	1.1072	2.0704e-17	1.69e-17	TRUE
oar-miR-410-3p	49.1955	20.0345	1.296	1.7483e-10	1.8668e-10	TRUE
oar-miR-411b-5p	63.795	18.7924	1.7633	2.1066e-13	1.4925e-13	TRUE
oar-miR-412-3p	31.1887	11.8891	1.3914	3.1301e-06	1.679e-06	TRUE
oar-miR-432	102.781	41.4199	1.3112	1.4674e-16	1.1723e-16	TRUE
oar-miR-433-3p	17.7208	7.28684	1.2821	0.00067931	0.00031883	TRUE
oar-miR-487a-3p	8.52722	2.76338	1.6256	0.0040362	0.0028566	TRUE
oar-miR-487b-3p	84.7055	35.2837	1.2635	1.5332e-13	1.1147e-13	TRUE
oar-miR-495-5p	6.3795	1.91759	1.7341	0.021096	0.0080829	TRUE
oar-miR-539-3p	42.1756	20.71	1.0261	1.6985e-06	9.3787e-07	TRUE
oar-miR-541-5p	6.73391	1.53407	2.1341	0.010229	0.0040858	TRUE
oar-miR-544-5p	16.0705	3.1088	2.37	7.9495e-06	6.8149e-06	TRUE
oar-miR-758-3p	24.1003	9.58795	1.3298	5.7585e-05	2.962e-05	TRUE
oar-miR-99a	31424.5	74820.6	-1.2515	4.3603e-233	1.7693e-232	TRUE
