# Supplementary material for: Integrated miRNA-mRNA analysis reveals regulatory pathways underlying the curly fleece trait in Chinese tan sheep
Source: BMC Genomics. 2018 May 11;19:360. doi: 10.1186/s12864-018-4736-4 (PMC5948824; doi:10.1186/s12864-018-4736-4)
Supplement: Supplementary file 4 — Table S3. Predicted target genes of differentially regulated microRNAs in lambs and adults (Table S3A: Target genes for the 28 miRNAs more abundant in lambs than in adults; Table S3B: Target genes for the 21 miRNAs less abundant in lambs than in adults). (ZIP 383 kb) [file 12864_2018_4736_MOESM4_ESM.zip]

Archive with 2 entries (2 files):
- Supplementary Table S3A.xls
- Supplementary Table S3B.xls
