# Supplementary material for: Integrated miRNA-mRNA analysis reveals regulatory pathways underlying the curly fleece trait in Chinese tan sheep
Source: BMC Genomics. 2018 May 11;19:360. doi: 10.1186/s12864-018-4736-4 (PMC5948824; doi:10.1186/s12864-018-4736-4)
Supplement: Supplementary file 4 — Table S3. Predicted target genes of differentially regulated microRNAs in lambs and adults (Table S3A: Target genes for the 28 miRNAs more abundant in lambs than in adults; Table S3B: Target genes for the 21 miRNAs less abundant in lambs than in adults). (ZIP 383 kb) [file 12864_2018_4736_MOESM4_ESM.zip › Supplementary Table S3A.xls]

## Sheet: novel_138
Ensembl Gene ID	Gene name(sheep)	Gene Discription
ENSOARG00000000042	CYP2E1	Cytochrome P450, B-class||Cytochrome P450||Cytochrome P450, E-class, group I||Cytochrome P450, E-class, group I, CYP2E-like||Cytochrome P450, E-class, group IV
ENSOARG00000000173	GML	CD59 antigen||Ly-6 antigen / uPA receptor -like
ENSOARG00000000230	SKI	DNA binding domain, putative||c-SKI SMAD4-binding domain||Transforming protein Ski||SAND domain-like
ENSOARG00000000263	SZT2	-
ENSOARG00000000329	SRFBP1	-
ENSOARG00000000329	SRFBP1	-
ENSOARG00000000329	SRFBP1	-
ENSOARG00000000403	FAM217A	-
ENSOARG00000000473	ADGRG5	GPCR, family 2, secretin-like||GPS motif||GPCR, family 2-like||GPCR, family 2, orphan receptor, GPR56
ENSOARG00000000505	-	Voltage-dependent calcium channel, alpha-1 subunit||Ion transport domain||Polycystin cation channel, PKD1/PKD2
ENSOARG00000000518	-	Ion transport domain
ENSOARG00000000630	IQSEC1	-
ENSOARG00000000697	TNNT3	Troponin
ENSOARG00000000759	KLF17	Zinc finger, C2H2||Zinc finger, C2H2-like
ENSOARG00000000873	PRKCG	Tyrosine-protein kinase, catalytic domain||Serine/threonine/dual specificity protein kinase, catalytic domain||Protein kinase-like domain||C2 domain||AGC-kinase, C-terminal||Diacylglycerol/phorbol-ester binding||Protein kinase domain||Protein kinase C-like, phorbol ester/diacylglycerol-binding domain||Protein kinase C, alpha/beta/gamma types||Protein kinase, C-terminal||Serine-threonine/tyrosine-…
ENSOARG00000000927	ATF6B	Basic-leucine zipper domain
ENSOARG00000000968	NMNAT2	Cytidyltransferase-like domain
ENSOARG00000001078	-	MATH||TRAF-like
ENSOARG00000001083	-	von Willebrand factor, type D domain||VWC out||Trypsin Inhibitor-like, cysteine rich domain
ENSOARG00000001186	-	SRCR domain||SRCR-like domain
ENSOARG00000001404	-	ABC transporter-like||P-loop containing nucleoside triphosphate hydrolase||ABC transporter type 1, transmembrane domain||AAA+ ATPase domain
ENSOARG00000001617	MYH10	IQ motif, EF-hand binding site||P-loop containing nucleoside triphosphate hydrolase||Prefoldin||Myosin head, motor domain||Myosin, N-terminal, SH3-like||Myosin S1 fragment, N-terminal||Myosin tail
ENSOARG00000001620	BTK	Protein kinase domain||Serine/threonine/dual specificity protein kinase, catalytic domain||Tyrosine-protein kinase, catalytic domain||Protein kinase-like domain||SH3 domain||Serine-threonine/tyrosine-protein kinase catalytic domain||Zinc finger, Btk motif||SH2 domain||Variant SH3 domain||Pleckstrin homology domain
ENSOARG00000001768	-	Coatomer, WD associated region
ENSOARG00000001818	-	BRCT domain
ENSOARG00000001917	-	Immunoglobulin V-set domain||Immunoglobulin subtype||Immunoglobulin-like domain
ENSOARG00000001982	AICDA	APOBEC-like, N-terminal||APOBEC-like, C-terminal
ENSOARG00000001994	GPR83	7TM GPCR, olfactory receptor/chemoreceptor Srsx||Neuropeptide Y receptor family||GPCR, rhodopsin-like, 7TM||G protein-coupled receptor, rhodopsin-like
ENSOARG00000002064	-	ABC transporter type 1, transmembrane domain
ENSOARG00000002236	STXBP2	Sec1-like protein
ENSOARG00000002315	GRID2IP	Formin, FH2 domain||PDZ domain
ENSOARG00000002328	TNMD	BRICHOS domain
ENSOARG00000002357	TUFM	Translation elongation factor EF1A/initiation factor IF2gamma, C-terminal||P-loop containing nucleoside triphosphate hydrolase||Translation protein, beta-barrel domain||Translation elongation factor EFTu/EF1A, bacterial/organelle||Translation elongation factor EFTu/EF1A, C-terminal||Elongation factor, GTP-binding domain||Translation elongation factor EFTu/EF1A, domain 2
ENSOARG00000002631	-	Immunoglobulin-like domain||Immunoglobulin||Immunoglobulin subtype||Immunoglobulin V-set domain
ENSOARG00000002721	CBX2	Chromo/chromo shadow domain
ENSOARG00000002767	-	Serpin domain
ENSOARG00000002776	ZNF619	Zinc finger, C2H2||Zinc finger, C2H2-like||Krueppel-associated box
ENSOARG00000002784	EXOC3L1	Exocyst complex component Sec6
ENSOARG00000002799	IRAK3	Death-like domain||Death domain||Protein kinase-like domain||Serine/threonine/dual specificity protein kinase, catalytic domain||Tyrosine-protein kinase, catalytic domain||Serine-threonine/tyrosine-protein kinase catalytic domain||Protein kinase domain
ENSOARG00000002845	PSTPIP2	F-BAR domain
ENSOARG00000002901	-	Erg28
ENSOARG00000002932	ADCY9	Nucleotide cyclase||Adenylyl cyclase class-3/4/guanylyl cyclase
ENSOARG00000002936	MGAT4B	Glycosyl transferase family 54
ENSOARG00000002959	FSCN1	Fascin domain||Actin cross-linking
ENSOARG00000002969	SSR3	Translocon-associated, gamma subunit
ENSOARG00000002970	-	Peptidase S1||Trypsin-like cysteine/serine peptidase domain||Peptidase S1A, chymotrypsin-type
ENSOARG00000002984	CFAP52	WD40 repeat||WD40-repeat-containing domain
ENSOARG00000003527	CD164L2	CD164-related protein
ENSOARG00000003587	CERS4	TRAM/LAG1/CLN8 homology domain||Homeodomain-like||Ceramide synthase component Lag1/Lac1||Homeobox domain
ENSOARG00000003635	FBXW11	D domain of beta-TrCP||F-box domain||G-protein beta WD-40 repeat||WD40 repeat||WD40-repeat-containing domain
ENSOARG00000003751	COPG1	Coatomer/clathrin adaptor appendage, Ig-like subdomain||Armadillo-type fold||Coatomer gamma subunit||Coatomer, gamma subunit, appendage, Ig-like subdomain||Clathrin/coatomer adaptor, adaptin-like, N-terminal||Coatomer/calthrin adaptor appendage, C-terminal subdomain
ENSOARG00000004084	NUB1	Ubiquitin-related domain||Ubiquitin-associated/translation elongation factor EF1B, N-terminal, eukaryote||UBA-like||Ubiquitin-associated domain/translation elongation factor EF-Ts, N-terminal
ENSOARG00000004175	FZD4	Frizzled protein||Frizzled domain||GPCR, family 2-like
ENSOARG00000004213	MYO3A	Tyrosine-protein kinase, catalytic domain||Serine/threonine/dual specificity protein kinase, catalytic domain||Protein kinase-like domain||Protein kinase domain||Myosin head, motor domain||P-loop containing nucleoside triphosphate hydrolase||IQ motif, EF-hand binding site||Serine-threonine/tyrosine-protein kinase catalytic domain
ENSOARG00000004269	TOP2B	DTHCT||DNA topoisomerase II, eukaryotic-type||DNA topoisomerase, type IIA, subunit B, domain 2||Ribosomal protein S5 domain 2-type fold||DNA topoisomerase, type IIA||Histidine kinase-like ATPase, C-terminal domain||DNA topoisomerase, type IIA, subunit A/C-terminal||DNA topoisomerase, type IIA-like domain
ENSOARG00000004456	ERAL1	Small GTP-binding protein domain||Ferrous iron transport protein B, N-terminal||Elongation factor, GTP-binding domain||Mitochondrial Rho-like||GTP binding domain||P-loop containing nucleoside triphosphate hydrolase||K homology domain, prokaryotic type||AIG1-type guanine nucleotide-binding (G) domain
ENSOARG00000004487	YWHAB	14-3-3 protein||14-3-3 domain
ENSOARG00000004489	EGR2	Protein of unknown function DUF3446||Zinc finger, C2H2-like||Zinc finger, C2H2
ENSOARG00000004499	DLX5	Distal-less-like homeobox protein, N-terminal domain||Helix-turn-helix motif||Homeodomain, metazoa||Homeobox domain||Homeodomain-like
ENSOARG00000004600	EEFSEC	Translation elongation factor EFTu/EF1A, domain 2||P-loop containing nucleoside triphosphate hydrolase||Translation protein, beta-barrel domain||Elongation factor, GTP-binding domain||CobW/HypB/UreG domain
ENSOARG00000004606	COL22A1	von Willebrand factor, type A||Collagen triple helix repeat||Concanavalin A-like lectin/glucanase domain||Laminin G domain
ENSOARG00000004644	PM20D1	Peptidase M20, dimerisation domain||Peptidase M20
ENSOARG00000004754	THEGL	Testicular haploid expressed repeat
ENSOARG00000004887	TTYH3	Tweety
ENSOARG00000005235	GYG1	Nucleotide-diphospho-sugar transferases||Glycosyl transferase, family 8
ENSOARG00000005288	KIAA1328	-
ENSOARG00000005327	DPY19L2	Dpy-19/Dpy-19-like
ENSOARG00000005469	USP7	MATH||ICP0-binding domain of Ubiquitin-specific protease 7||Ubiquitin specific protease domain||Peptidase C19, ubiquitin carboxyl-terminal hydrolase||TRAF-like
ENSOARG00000005545	COA7	Sel1-like
ENSOARG00000005591	KIF22	Helix-hairpin-helix DNA-binding motif, class 1||Kinesin motor domain||P-loop containing nucleoside triphosphate hydrolase
ENSOARG00000005736	GLG1	Cysteine-rich Golgi apparatus protein 1 repeat
ENSOARG00000005884	SAR1A	Signal recognition particle receptor, beta subunit||P-loop containing nucleoside triphosphate hydrolase||Gtr1/RagA G protein||Small GTPase superfamily, SAR1-type||Guanine nucleotide binding protein (G-protein), alpha subunit||Small GTP-binding protein domain||Small GTPase superfamily||Small GTPase superfamily, ARF type||Mitochondrial Rho-like||Small GTPase superfamily, ARF/SAR type
ENSOARG00000005895	TRMT61A	tRNA (1-methyladenosine) methyltransferase catalytic subunit Gcd14||S-adenosyl-L-methionine-dependent methyltransferase
ENSOARG00000006019	TVP23A	Protein of unknown function DUF846, eukaryotic
ENSOARG00000006025	SLC26A4	Sulphate transporter||Sulphate anion transporter||STAS domain
ENSOARG00000006085	-	CD34/Podocalyxin
ENSOARG00000006174	SUPT5H	KOW||Transcription elongation factor Spt5||Transcription elongation factor Spt5, NGN domain||Spt5 transcription elongation factor, N-terminal||NusG, N-terminal||Translation protein SH3-like domain
ENSOARG00000006193	PREPL	Alpha/Beta hydrolase fold||Peptidase S9, prolyl oligopeptidase, catalytic domain||Peptidase S9A, prolyl oligopeptidase||Peptidase S9A, N-terminal domain
ENSOARG00000006377	ALDH1L1	Formyl transferase, C-terminal||Aldehyde/histidinol dehydrogenase||Aldehyde dehydrogenase domain||Formyl transferase, C-terminal-like||Formyl transferase, N-terminal||Acyl carrier protein-like
ENSOARG00000006390	GPR137	-
ENSOARG00000006504	IDH3G	Isocitrate dehydrogenase NAD-dependent||Isopropylmalate dehydrogenase-like domain
ENSOARG00000006622	UBE2Z	Ubiquitin-conjugating enzyme/RWD-like||Ubiquitin-conjugating enzyme E2
ENSOARG00000006642	PSMC3	P-loop containing nucleoside triphosphate hydrolase||ATPase, AAA-type, core||ATPase, dynein-related, AAA domain||AAA+ ATPase domain||26S proteasome subunit P45||DNA helicase, Holliday junction RuvB type, N-terminal
ENSOARG00000006667	UCK1	P-loop containing nucleoside triphosphate hydrolase||Phosphoribulokinase/uridine kinase||Uridine kinase like
ENSOARG00000006948	-	Immunoglobulin-like domain
ENSOARG00000006951	CAMK2A	Protein kinase domain||Serine-threonine/tyrosine-protein kinase catalytic domain||Calcium/calmodulin-dependent protein kinase II, association-domain||Protein kinase-like domain||Tyrosine-protein kinase, catalytic domain||Serine/threonine/dual specificity protein kinase, catalytic domain
ENSOARG00000006991	-	P-loop containing nucleoside triphosphate hydrolase||Mini-chromosome maintenance, DNA-dependent ATPase||Magnesium chelatase, ChlI subunit||DNA replication licensing factor Mcm2||ATPase, dynein-related, AAA domain||ATPase, AAA-3||Nucleic acid-binding, OB-fold
ENSOARG00000007056	NUP214	WD40 repeat
ENSOARG00000007063	LMBR1	LMBR1-like membrane protein||Lipocalin-1 receptor
ENSOARG00000007166	-	Ankyrin repeat||Ankyrin repeat-containing domain
ENSOARG00000007318	ID3	Myc-type, basic helix-loop-helix (bHLH) domain
ENSOARG00000007393	NDST1	Sulfotransferase domain||Heparan sulphate-N-deacetylase||P-loop containing nucleoside triphosphate hydrolase
ENSOARG00000007425	-	Immunoglobulin||Immunoglobulin I-set||CD80-like, immunoglobulin C2-set||Immunoglobulin-like domain||Immunoglobulin V-set domain||Immunoglobulin subtype||Immunoglobulin C1-set
ENSOARG00000007462	DCAF15	-
ENSOARG00000007574	PARN	Ribonuclease CAF1||Ribonuclease H-like domain||Single-stranded nucleic acid binding R3H||Poly(A)-specific ribonuclease, RNA-binding
ENSOARG00000007630	LUZP1	-
ENSOARG00000007760	EDEM1	Glycoside hydrolase, family 47
ENSOARG00000007814	SYK	Protein kinase-like domain||Tyrosine-protein kinase, non-receptor SYK/ZAP-70||Serine/threonine/dual specificity protein kinase, catalytic domain||Tyrosine-protein kinase, catalytic domain||Protein kinase domain||SH2 domain||Serine-threonine/tyrosine-protein kinase catalytic domain
ENSOARG00000007900	LRRC63	Leucine-rich repeat||Leucine-rich repeat, typical subtype
ENSOARG00000008032	-	TAFH/NHR1||Eight-Twenty-One||NHR2-like||Myeloid transforming gene-related protein-1 (MTGR1)||Zinc finger, MYND-type
ENSOARG00000008180	PTPRS	Protein-tyrosine phosphatase-like||Immunoglobulin subtype||Fibronectin type III||Immunoglobulin subtype 2||Protein-tyrosine phosphatase, catalytic||Protein-tyrosine phosphatase, receptor/non-receptor type||Protein-tyrosine/Dual specificity phosphatase||Immunoglobulin I-set||Immunoglobulin-like domain
ENSOARG00000008206	CENPN	Centromere protein Chl4/mis15/CENP-N
ENSOARG00000008209	FNBP1	SH3 domain||F-BAR domain||Variant SH3 domain
ENSOARG00000008337	CAMK2G	Serine-threonine/tyrosine-protein kinase catalytic domain||Protein kinase domain||Calcium/calmodulin-dependent protein kinase II, association-domain||Protein kinase-like domain||Tyrosine-protein kinase, catalytic domain||Serine/threonine/dual specificity protein kinase, catalytic domain
ENSOARG00000008392	TCN2	Cobalamin (vitamin B12)-binding transporter, eukaryotic
ENSOARG00000008405	CASQ1	Calsequestrin||Thioredoxin-like fold
ENSOARG00000008477	SPEN	Spen paralogue/orthologue C-terminal, metazoa||RNA recognition motif domain||Spen paralogue and orthologue SPOC, C-terminal||SPOC like C-terminal domain
ENSOARG00000008640	DHX57	Helicase superfamily 1/2, ATP-binding domain||Ubiquitin-associated/translation elongation factor EF1B, N-terminal, eukaryote||Helicase, C-terminal||UBA-like||DEAD/DEAH box helicase domain||P-loop containing nucleoside triphosphate hydrolase||Domain of unknown function DUF1605||Helicase-associated domain||Zinc finger, CCCH-type||RWD domain
ENSOARG00000008827	NCSTN	Nicastrin||Peptidase M28
ENSOARG00000008847	VANGL2	Strabismus
ENSOARG00000009017	DDOST	Dolichyl-diphosphooligosaccharide--protein glycosyltransferase subunit WBP1
ENSOARG00000009187	CEACAM19	Immunoglobulin V-set domain
ENSOARG00000009543	UCKL1	Chloramphenicol phosphotransferase-like||Uridine kinase like||P-loop containing nucleoside triphosphate hydrolase||Phosphoribosyltransferase-like||Phosphoribulokinase/uridine kinase
ENSOARG00000009557	AKAP3	A-kinase anchor 110kDa||A-kinase anchor 110kDa, C-terminal||RII binding domain
ENSOARG00000009573	SLC26A7	Sulphate transporter||STAS domain
ENSOARG00000009586	ANKRD52	Ankyrin repeat||Ankyrin repeat-containing domain
ENSOARG00000009644	NHLRC3	NHL repeat, subgroup||NHL repeat
ENSOARG00000009676	CHRNA2	Neurotransmitter-gated ion-channel transmembrane domain||Neurotransmitter-gated ion-channel||Neurotransmitter-gated ion-channel ligand-binding domain||Nicotinic acetylcholine receptor
ENSOARG00000009931	SMARCC2	Homeodomain-like||SANT/Myb domain||Chromo/chromo shadow domain||Myb-like domain||SWIRM domain||BRCT domain
ENSOARG00000010025	SULT1E1	Sulfotransferase domain||P-loop containing nucleoside triphosphate hydrolase
ENSOARG00000010268	SNAP25	SNAP-25||Target SNARE coiled-coil domain
ENSOARG00000010305	HSDL1	Short-chain dehydrogenase/reductase SDR||Glucose/ribitol dehydrogenase||Polyketide synthase, ketoreductase domain
ENSOARG00000010712	KLHL25	BTB/POZ||BTB/Kelch-associated||BTB/POZ-like||BTB-kelch protein||Kelch repeat type 1||BTB/POZ fold
ENSOARG00000010782	MAP2K2	Serine-threonine/tyrosine-protein kinase catalytic domain||Protein kinase domain||Serine/threonine/dual specificity protein kinase, catalytic domain||Tyrosine-protein kinase, catalytic domain||Protein kinase-like domain
ENSOARG00000010856	WIBG	Exon junction complex, Pym
ENSOARG00000010947	NSF	AAA+ ATPase domain||P-loop containing nucleoside triphosphate hydrolase||CDC48, domain 2||CDC48, N-terminal subdomain||CDC48 domain 2-like||Aspartate decarboxylase-like domain||ATPase, AAA-type, core
ENSOARG00000011087	-	NADP-dependent oxidoreductase domain||Aldo/keto reductase subgroup
ENSOARG00000011340	MMP16	Peptidase M10, metallopeptidase||Hemopexin-like repeats||Peptidase M10A||Hemopexin-like domain||Peptidase M10A, stromelysin-type||Peptidoglycan binding-like||Peptidase M10A, matrix metallopeptidase, C-terminal||Peptidase, metallopeptidase
ENSOARG00000011415	PRR14L	-
ENSOARG00000011559	GRPEL1	GrpE nucleotide exchange factor, head||GrpE nucleotide exchange factor
ENSOARG00000011579	MTHFSD	5-formyltetrahydrofolate cyclo-ligase||RNA recognition motif domain
ENSOARG00000011724	TOR2A	Torsin 1/2||P-loop containing nucleoside triphosphate hydrolase||Torsin||ClpA/B family||AAA+ ATPase domain
ENSOARG00000011783	MESP2	-
ENSOARG00000011796	GPS2	-
ENSOARG00000012089	-	Keratin-associated protein, PMG type
ENSOARG00000012156	PIGO	Type I phosphodiesterase/nucleotide pyrophosphatase/phosphate transferase||Metalloenzyme||Alkaline-phosphatase-like, core domain||Sulfatase
ENSOARG00000012182	STX3	Syntaxin, N-terminal domain||t-SNARE||Target SNARE coiled-coil domain
ENSOARG00000012205	VPS33B	Sec1-like protein
ENSOARG00000012359	MBD3	Methyl-CpG DNA binding||DNA-binding domain
ENSOARG00000012377	GSDMA	Gasdermin
ENSOARG00000012379	FLT3	Protein kinase domain||Protein kinase-like domain||Immunoglobulin-like domain||Serine/threonine/dual specificity protein kinase, catalytic domain||Tyrosine-protein kinase, catalytic domain||Serine-threonine/tyrosine-protein kinase catalytic domain||Immunoglobulin subtype||Immunoglobulin
ENSOARG00000012564	ERC1	Prefoldin||Rab-binding domain FIP-RBD||Active zone protein ELKS
ENSOARG00000012676	ZNF70	Zinc finger, C2H2||Zinc finger, C2H2-like
ENSOARG00000012747	AKR1E2	Aldo/keto reductase subgroup||NADP-dependent oxidoreductase domain
ENSOARG00000012994	CRYZL1	Alcohol dehydrogenase, C-terminal||Alcohol dehydrogenase GroES-like||GroES (chaperonin 10)-like||Polyketide synthase, enoylreductase domain
ENSOARG00000013150	-	Groucho/TLE, N-terminal Q-rich domain
ENSOARG00000013188	IFNAR1	Fibronectin type III||Interferon/interleukin receptor domain||Interferon alpha/beta receptor 1
ENSOARG00000013297	SCAF1	-
ENSOARG00000013312	PRPF8	PROCN domain||Pre-mRNA-processing-splicing factor 8, U6-snRNA-binding||Pre-mRNA-processing-splicing factor 8, U5-snRNA-binding||PROCT domain||RNA recognition motif, spliceosomal PrP8||PRO8NT domain||PRP8 domain IV core||JAB1/MPN/MOV34 metalloenzyme domain
ENSOARG00000013334	NOL7	NUC129
ENSOARG00000013363	LRPAP1	Alpha-2-macroglobulin RAP, C-terminal||Alpha-2-macroglobulin receptor-associated protein, domain 1
ENSOARG00000013374	CAPN5	C2 domain||Peptidase C2, calpain, catalytic domain||Peptidase C2, calpain, domain III||Peptidase C2, calpain family||Peptidase C2, calpain, large subunit, domain III
ENSOARG00000013434	STRADA	Protein kinase-like domain||Serine/threonine/dual specificity protein kinase, catalytic domain||Tyrosine-protein kinase, catalytic domain||Serine-threonine/tyrosine-protein kinase catalytic domain||Protein kinase domain
ENSOARG00000013465	CAPN1	Peptidase C2, calpain family||Peptidase C2, calpain, domain III||Peptidase C2, calpain, large subunit, domain III||EF-hand domain||Peptidase C2, calpain, catalytic domain
ENSOARG00000013586	UBA1	Ubiquitin-activating enzyme repeat||Ubiquitin-activating enzyme||Ubiquitin-activating enzyme, E1||Ubiquitin-activating enzyme e1, C-terminal||UBA/THIF-type NAD/FAD binding fold||Molybdenum cofactor biosynthesis, MoeB||Ubiquitin/SUMO-activating enzyme E1
ENSOARG00000013653	-	HAD-like domain||SMAD/FHA domain||Polynucleotide kinase 3 phosphatase||HAD-superfamily hydrolase,subfamily IIIA||Polynucleotide 3'-phosphatase
ENSOARG00000013738	ADCK5	Protein kinase-like domain||UbiB domain
ENSOARG00000013739	TUBA8	Tubulin||Tubulin/FtsZ, 2-layer sandwich domain||Tubulin/FtsZ, C-terminal||Epsilon tubulin||Beta tubulin||Delta tubulin||Tubulin/FtsZ, GTPase domain||Alpha tubulin
ENSOARG00000013795	-	Concanavalin A-like lectin/glucanase domain||SPRY domain||B30.2/SPRY domain||Zinc finger, RING-type||Butyrophylin-like||SPRY-associated||Zinc finger, C3HC4 RING-type||Zinc finger, B-box
ENSOARG00000013800	FSD2	Butyrophylin-like||Fibronectin type III||B30.2/SPRY domain||SPRY domain||Concanavalin A-like lectin/glucanase domain
ENSOARG00000013846	NAPSA	Aspartic peptidase domain||Aspartic peptidase
ENSOARG00000014041	OPCML	Immunoglobulin-like domain||Immunoglobulin I-set||Immunoglobulin||Immunoglobulin subtype 2||Immunoglobulin V-set domain||Immunoglobulin subtype
ENSOARG00000014094	ADRM1	26S proteasome complex ubiquitin receptor, subunit Rpn13
ENSOARG00000014172	KCNN1	Potassium channel, calcium-activated, SK||Two pore domain potassium channel domain||Calmodulin-binding domain
ENSOARG00000014269	-	Amino acid/polyamine transporter I||Amino acid permease/ SLC12A domain
ENSOARG00000014305	BUB1	Mad3/BUB1 homology region 1||Serine-threonine/tyrosine-protein kinase catalytic domain||Protein kinase domain||Serine/threonine/dual specificity protein kinase, catalytic domain||Protein kinase-like domain
ENSOARG00000014344	SPATA2L	-
ENSOARG00000014417	PROSER2	-
ENSOARG00000014456	KLK12	Peptidase S1||Peptidase S1A, chymotrypsin-type||Trypsin-like cysteine/serine peptidase domain
ENSOARG00000014699	MBD4	Methyl-CpG-binding domain protein 4||DNA glycosylase||Methyl-CpG DNA binding||DNA-binding domain||HhH-GPD domain
ENSOARG00000014772	ADD1	Class II aldolase/adducin N-terminal
ENSOARG00000014799	RASGRF1	Ras guanine-nucleotide exchange factors catalytic domain||IQ motif, EF-hand binding site||Ras guanine nucleotide exchange factor domain||Ras-like guanine nucleotide exchange factor, N-terminal||Pleckstrin homology domain||Dbl homology (DH) domain
ENSOARG00000014922	PNOC	Opioid neuropeptide precursor||Nociceptin
ENSOARG00000014974	CAPN7	Peptidase C2, calpain, domain III||Peptidase C2, calpain family||Peptidase C2, calpain, large subunit, domain III||Peptidase C2, calpain, catalytic domain||MIT
ENSOARG00000015051	BCAS1	-
ENSOARG00000015147	-	5-formyltetrahydrofolate cyclo-ligase
ENSOARG00000015168	-	Diacylglycerol acyltransferase
ENSOARG00000015214	P2RX4	P2X1 purinoceptor||P2X purinoreceptor||P2X4 purinoceptor
ENSOARG00000015228	GATA4	Zinc finger, GATA-type||GATA-type transcription activator, N-terminal
ENSOARG00000015296	MRPL39	Threonyl/alanyl tRNA synthetase, class II-like, putative editing domain
ENSOARG00000015325	CEP44	-
ENSOARG00000015465	DICER1	P-loop containing nucleoside triphosphate hydrolase||Ribonuclease III domain||PAZ domain||Double-stranded RNA-binding domain||Helicase/UvrB domain||Helicase superfamily 1/2, ATP-binding domain||Helicase, C-terminal||DEAD/DEAH box helicase domain||Dicer dimerisation domain
ENSOARG00000015553	GRINA	Bax inhibitor 1-related
ENSOARG00000015583	ATP6V1G3	Vacuolar (H+)-ATPase G subunit
ENSOARG00000015707	-	Immunoglobulin-like domain||MHC classes I/II-like antigen recognition protein||Immunoglobulin C1-set||MHC class II, alpha chain, N-terminal
ENSOARG00000015834	IFT140	WD40 repeat||WD40-repeat-containing domain
ENSOARG00000015920	PAK1IP1	WD40-repeat-containing domain||WD40 repeat||G-protein beta WD-40 repeat
ENSOARG00000016009	STK32C	Serine-threonine/tyrosine-protein kinase catalytic domain||Protein kinase domain||Protein kinase-like domain||Serine/threonine/dual specificity protein kinase, catalytic domain
ENSOARG00000016020	-	Concanavalin A-like lectin/glucanase domain||Galectin, carbohydrate recognition domain
ENSOARG00000016132	PRKAR2A	Cyclic nucleotide-binding-like||cAMP/cGMP-dependent protein kinase||cAMP-dependent protein kinase regulatory subunit||Cyclic nucleotide-binding domain
ENSOARG00000016282	DGKQ	Ubiquitin-related domain||Ras-association||Diacylglycerol kinase, accessory domain
ENSOARG00000016307	DDX59	Helicase, C-terminal||Helicase superfamily 1/2, ATP-binding domain||Zinc finger, HIT-type||P-loop containing nucleoside triphosphate hydrolase||DEAD/DEAH box helicase domain
ENSOARG00000016597	HAGH	Hydroxyacylglutathione hydrolase||Beta-lactamase-like
ENSOARG00000016667	AP1M2	Clathrin adaptor, mu subunit, C-terminal||Longin-like domain||Mu homology domain||Clathrin adaptor, mu subunit||AP complex, mu/sigma subunit
ENSOARG00000016829	CSNK1D	Protein kinase-like domain||Serine/threonine/dual specificity protein kinase, catalytic domain||Protein kinase domain||Serine-threonine/tyrosine-protein kinase catalytic domain
ENSOARG00000017034	STK17A	Protein kinase-like domain||Serine/threonine/dual specificity protein kinase, catalytic domain||Tyrosine-protein kinase, catalytic domain||Protein kinase domain||Serine-threonine/tyrosine-protein kinase catalytic domain
ENSOARG00000017233	GNAT3	G protein alpha subunit, helical insertion||Guanine nucleotide binding protein (G-protein), alpha subunit||G-protein alpha subunit, group I||Small GTPase superfamily, ARF/SAR type||P-loop containing nucleoside triphosphate hydrolase
ENSOARG00000017361	ARHGEF12	Pleckstrin homology domain||Regulator of G protein signalling-like domain||RGS domain||Dbl homology (DH) domain||PDZ domain
ENSOARG00000017381	POU6F1	Homeodomain-like||Homeobox domain||POU domain||POU-specific||Lambda repressor-like, DNA-binding domain
ENSOARG00000017408	SLC44A3	Choline transporter-like
ENSOARG00000017583	SALL1	Zinc finger, C2H2-like||Zinc finger, C2H2
ENSOARG00000017850	DRD2	G protein-coupled receptor, rhodopsin-like||Dopamine receptor family||GPCR, rhodopsin-like, 7TM||Dopamine D2 receptor||7TM GPCR, olfactory receptor/chemoreceptor Srsx
ENSOARG00000017912	CLCN1	Chloride channel, voltage gated||CBS domain||Chloride channel, core||Chloride channel ClC-1
ENSOARG00000017949	CEP350	CAP Gly-rich domain
ENSOARG00000018301	KLHL12	Kelch repeat type 2||BTB-kelch protein||Kelch repeat type 1||BTB/POZ fold||BTB/Kelch-associated||BTB/POZ||BTB/POZ-like
ENSOARG00000018450	ATG4A	Peptidase C54
ENSOARG00000018479	AQP8	Major intrinsic protein||Aquaporin-like||Aquaporin 8
ENSOARG00000018545	UBE2T	Ubiquitin-conjugating enzyme E2||Ubiquitin-conjugating enzyme/RWD-like
ENSOARG00000018675	NDUFA10	P-loop containing nucleoside triphosphate hydrolase||NADH:ubiquinone oxidoreductase, 42kDa subunit||Deoxynucleoside kinase
ENSOARG00000018718	FARS2	Phenylalanyl-tRNA synthetase
ENSOARG00000018751	KDM8	JmjC domain
ENSOARG00000018805	FBXL13	Leucine-rich repeat, cysteine-containing subtype||Leucine-rich repeat||F-box domain
ENSOARG00000018827	ILKAP	Protein phosphatase 2C (PP2C)-like domain
ENSOARG00000018945	TCF20	Zinc finger, PHD-type
ENSOARG00000019079	TRAF6	MATH||Zinc finger, TRAF-type||TNF receptor-associated factor TRAF||Zinc finger, RING-type||TRAF-like||Zinc finger, C3HC4 RING-type
ENSOARG00000019128	GBX2	Homeobox domain||Homeodomain, metazoa||Homeodomain-like
ENSOARG00000019158	NRSN2	-
ENSOARG00000019218	CYTH4	Sec7 domain||Pleckstrin homology domain
ENSOARG00000019292	-	Alpha-2-glucosyltransferase Alg10
ENSOARG00000019406	LRP10	Low-density lipoprotein (LDL) receptor class A repeat||CUB domain
ENSOARG00000019517	CHI3L2	Glycoside hydrolase, family 18, catalytic domain||Chitinase II||Chitinase insertion domain||Glycoside hydrolase superfamily
ENSOARG00000019844	PPP6R2	SIT4 phosphatase-associated protein family
ENSOARG00000019962	MEIS1	Homeodomain-like||Homeobox KN domain||Homeobox domain
ENSOARG00000020213	ATP1A1	P-type ATPase, cytoplasmic domain N||P-type ATPase, subfamily IIC||P-type ATPase||HAD-like domain||Cation-transporting P-type ATPase, N-terminal||Cation-transporting P-type ATPase, C-terminal||P-type ATPase, A domain
ENSOARG00000020419	CUL3	Cullin repeat-like-containing domain||Cullin, N-terminal||Cullin homology||Cullin protein, neddylation domain
ENSOARG00000020485	RHBDD1	Ubiquitin interacting motif||Peptidase S54, rhomboid domain
ENSOARG00000020505	CFAP57	WD40-repeat-containing domain||WD40 repeat||Quinonprotein alcohol dehydrogenase-like superfamily
ENSOARG00000020638	PARL	Peptidase S54, rhomboid domain
ENSOARG00000020740	DIS3L2	-
ENSOARG00000020950	-	G-protein, beta subunit||G-protein beta WD-40 repeat||WD40 repeat||WD40-repeat-containing domain
ENSOARG00000021026	CLEC12A	C-type lectin fold||C-type lectin

## Sheet: oar-miR-1185-5p
Ensembl Gene ID	Gene name(sheep)	Gene Description
ENSOARG00000000068	-	GPCR, rhodopsin-like, 7TM||Taste receptor type 2||G protein-coupled receptor, rhodopsin-like||Vomeronasal receptor, type 1
ENSOARG00000000192	-	Zinc finger, C2H2||Krueppel-associated box||Zinc finger, C2H2-like
ENSOARG00000000344	PLXDC2	Plexin-like fold||Plexin
ENSOARG00000000502	-	Collagen triple helix repeat
ENSOARG00000000560	-	Zinc finger, C2H2||Zinc finger, C2H2-like
ENSOARG00000000631	KCNU1	Ion transport domain||Two pore domain potassium channel domain||Potassium channel, calcium-activated, BK, alpha subunit
ENSOARG00000000812	-	ABC transporter type 1, transmembrane domain
ENSOARG00000000935	-	P-loop containing nucleoside triphosphate hydrolase||ABC transporter type 1, transmembrane domain||ABC transporter-like||Cystic fibrosis transmembrane conductance regulator||AAA+ ATPase domain
ENSOARG00000001131	GIMAP8	P-loop containing nucleoside triphosphate hydrolase||AIG1-type guanine nucleotide-binding (G) domain
ENSOARG00000001185	ARFGEF1	Armadillo-type fold||Domain of unknown function DUF1981, Sec7 associated||Sec7 domain
ENSOARG00000001404	-	ABC transporter-like||P-loop containing nucleoside triphosphate hydrolase||ABC transporter type 1, transmembrane domain||AAA+ ATPase domain
ENSOARG00000001461	KIAA0141	Sel1-like
ENSOARG00000001485	METAP1D	Peptidase M24A, methionine aminopeptidase, subfamily 1||Peptidase M24, structural domain||Peptidase M24, methionine aminopeptidase
ENSOARG00000001532	TMEM165	Uncharacterised protein family UPF0016
ENSOARG00000001533	ITIH1	von Willebrand factor, type A||VIT domain||Inter-alpha-trypsin inhibitor heavy chain, C-terminal
ENSOARG00000001724	ZNF174	Transcription regulator SCAN||Retrovirus capsid, C-terminal||Zinc finger, C2H2-like||Zinc finger, C2H2
ENSOARG00000001841	PIP4K2A	Phosphatidylinositol-4-phosphate 5-kinase, core, subgroup||Phosphatidylinositol-4-phosphate 5-kinase, core
ENSOARG00000001856	-	Cytochrome P450, E-class, group IV||Cytochrome P450, E-class, group I||Cytochrome P450||Cytochrome P450, E-class, group II||Cytochrome P450, B-class
ENSOARG00000001880	-	Tetratricopeptide repeat||Tetratricopeptide TPR2||Pentatricopeptide repeat||Tetratricopeptide TPR1||Tetratricopeptide repeat-containing domain||Kinesin light chain
ENSOARG00000001968	MFAP5	Microfibril-associated glycoprotein
ENSOARG00000001969	BAC5	Cathelicidin||Proteinase inhibitor I25, cystatin
ENSOARG00000002042	CYBRD1	Cytochrome b561 domain||Cytochrome b561/ferric reductase transmembrane
ENSOARG00000002121	-	T-complex 11
ENSOARG00000002195	RNMT	mRNA (guanine-N(7))-methyltransferase domain||Methyltransferase type 11||S-adenosyl-L-methionine-dependent methyltransferase||mRNA (guanine-N(7))-methyltransferase
ENSOARG00000002357	TUFM	Translation elongation factor EF1A/initiation factor IF2gamma, C-terminal||P-loop containing nucleoside triphosphate hydrolase||Translation protein, beta-barrel domain||Translation elongation factor EFTu/EF1A, bacterial/organelle||Translation elongation factor EFTu/EF1A, C-terminal||Elongation factor, GTP-binding domain||Translation elongation factor EFTu/EF1A, domain 2
ENSOARG00000002393	ZDHHC4	Zinc finger, DHHC-type, palmitoyltransferase
ENSOARG00000002470	GNL3	P-loop containing nucleoside triphosphate hydrolase||Guanine nucleotide-binding protein-like 3, N-terminal domain
ENSOARG00000002567	AHSA1	Activator of Hsp90 ATPase homologue 1-like||Activator of Hsp90 ATPase, N-terminal
ENSOARG00000002767	-	Serpin domain
ENSOARG00000002985	-	Immunoglobulin C1-set||MHC class II, alpha chain, N-terminal||MHC classes I/II-like antigen recognition protein||Immunoglobulin-like domain||CD80-like, immunoglobulin C2-set
ENSOARG00000003159	-	SRCR domain||SRCR-like domain
ENSOARG00000003162	-	Myc-type, basic helix-loop-helix (bHLH) domain
ENSOARG00000003289	TRAV10	Immunoglobulin subtype||Immunoglobulin V-set domain||Immunoglobulin-like domain||Immunoglobulin I-set
ENSOARG00000003290	RNF121	Zinc finger, RING-type
ENSOARG00000003293	PDGFD	CUB domain||PDGF/VEGF domain||Cystine-knot cytokine
ENSOARG00000003375	-	Alpha/Beta hydrolase fold||Lecithin:cholesterol/phospholipid:diacylglycerol acyltransferase
ENSOARG00000003442	FUNDC2	FUN14
ENSOARG00000003635	FBXW11	D domain of beta-TrCP||F-box domain||G-protein beta WD-40 repeat||WD40 repeat||WD40-repeat-containing domain
ENSOARG00000003857	AADACL2	Alpha/Beta hydrolase fold||Alpha/beta hydrolase fold-3||Arylacetamide deacetylase
ENSOARG00000004110	LACTB2	Beta-lactamase-like
ENSOARG00000004131	DDRGK1	DDRGK domain containing protein
ENSOARG00000004306	CEP89	-
ENSOARG00000004319	PLXNA3	Plexin, cytoplasmic RasGAP domain||Plexin||IPT domain||Immunoglobulin E-set||Sema domain||Rho GTPase activation protein||Plexin-like fold
ENSOARG00000004329	SRP72	Tetratricopeptide repeat-containing domain||Tetratricopeptide TPR1||Signal recognition particle, SRP72 subunit, RNA-binding||Tetratricopeptide repeat
ENSOARG00000004590	DAP3	Ribosomal protein S29, mitochondrial||Ribosomal protein S23/S29, mitochondrial
ENSOARG00000004610	SLC1A6	Sodium:dicarboxylate symporter
ENSOARG00000004623	GDI1	GDP dissociation inhibitor||Rab GDI protein
ENSOARG00000004972	TMEM171	-
ENSOARG00000004987	KMT2B	FY-rich, C-terminal||Zinc finger, PHD-type||Zinc finger, PHD-finger||FY-rich, N-terminal||Zinc finger, CXXC-type||SET domain||Post-SET domain||Zinc finger, FYVE/PHD-type
ENSOARG00000005121	AFAP1L1	Pleckstrin homology domain
ENSOARG00000005268	G2E3	Zinc finger, FYVE/PHD-type||HECT||Zinc finger, PHD-type
ENSOARG00000005331	HEPH	Multicopper oxidase, type 2||Cupredoxin||Multicopper oxidase, type 3
ENSOARG00000005346	SCFD1	Sec1-like protein
ENSOARG00000005352	-	3-oxo-5-alpha-steroid 4-dehydrogenase, C-terminal
ENSOARG00000005384	-	Alpha-macroglobulin complement component||Terpenoid cyclases/protein prenyltransferase alpha-alpha toroid||Netrin domain||Netrin module, non-TIMP type||Alpha-macroglobulin, receptor-binding||Tissue inhibitor of metalloproteinases-like, OB-fold||Alpha-2-macroglobulin
ENSOARG00000005475	KLC4	Tetratricopeptide repeat||Rabaptin, GTPase-Rab5 binding domain||Tetratricopeptide TPR1||Kinesin light chain||Tetratricopeptide repeat-containing domain
ENSOARG00000005496	-	TFIIH C1-like domain||von Willebrand factor, type A||Ssl1-like||TFIIH subunit Ssl1/p44
ENSOARG00000005707	C11orf58	-
ENSOARG00000005820	SLC35B1	EamA domain||Triose-phosphate transporter domain||UAA transporter
ENSOARG00000005848	ECH1	Crotonase superfamily||ClpP/crotonase-like domain
ENSOARG00000005898	SEPHS1	AIR synthase related protein, N-terminal domain||Selenophosphate synthetase||AIR synthase-related protein, C-terminal domain||PurM, N-terminal-like
ENSOARG00000005960	-	Actin family
ENSOARG00000006080	SDF4	EF-hand domain
ENSOARG00000006193	PREPL	Alpha/Beta hydrolase fold||Peptidase S9, prolyl oligopeptidase, catalytic domain||Peptidase S9A, prolyl oligopeptidase||Peptidase S9A, N-terminal domain
ENSOARG00000006377	ALDH1L1	Formyl transferase, C-terminal||Aldehyde/histidinol dehydrogenase||Aldehyde dehydrogenase domain||Formyl transferase, C-terminal-like||Formyl transferase, N-terminal||Acyl carrier protein-like
ENSOARG00000006455	CPNE9	Copine||von Willebrand factor, type A||C2 domain
ENSOARG00000006568	SUSD1	Epidermal growth factor-like domain||EGF-like calcium-binding domain||Sushi/SCR/CCP domain
ENSOARG00000006615	PARP3	Poly(ADP-ribose) polymerase, catalytic domain
ENSOARG00000006622	UBE2Z	Ubiquitin-conjugating enzyme/RWD-like||Ubiquitin-conjugating enzyme E2
ENSOARG00000006743	PCDHGB6	-
ENSOARG00000006982	AQP4	Aquaporin-like||Major intrinsic protein
ENSOARG00000006993	RASSF7	Ras-association||Ubiquitin-related domain
ENSOARG00000007160	SRP54	Signal recognition particle, SRP54 subunit, eukaryotic||CobW/HypB/UreG domain||CobQ/CobB/MinD/ParA nucleotide binding domain||Signal recognition particle, SRP54 subunit, M-domain||P-loop containing nucleoside triphosphate hydrolase||MobB-type P-loop domain||Signal recognition particle, SRP54 subunit, helical bundle||Signal recognition particle, SRP54 subunit, GTPase domain||AAA+ ATPase domain
ENSOARG00000007274	CYP2B6	Cytochrome P450, E-class, group I, CYP2B-like||Cytochrome P450, E-class, group I||Cytochrome P450||Cytochrome P450, E-class, group I, CYP2A-like
ENSOARG00000007300	HRH4	GPCR, rhodopsin-like, 7TM||7TM GPCR, olfactory receptor/chemoreceptor Srsx||Histamine H4 receptor||G protein-coupled receptor, rhodopsin-like
ENSOARG00000007406	ATXN7L3	SAGA complex, Sgf11 subunit||SCA7 domain
ENSOARG00000007507	IL6ST	Growth hormone/erythropoietin receptor, ligand binding||Immunoglobulin C2-set-like, ligand-binding||Fibronectin type III||Interleukin-6 receptor alpha, binding
ENSOARG00000007573	-	AAA+ ATPase domain||Antigen peptide transporter 2||ABC transporter Tap-like||P-loop containing nucleoside triphosphate hydrolase||ABC transporter type 1, transmembrane domain||ABC transporter-like
ENSOARG00000007630	LUZP1	-
ENSOARG00000007760	EDEM1	Glycoside hydrolase, family 47
ENSOARG00000008080	-	Somatotropin hormone||Four-helical cytokine-like, core
ENSOARG00000008151	ORAI3	Calcium release-activated calcium channel protein
ENSOARG00000008337	CAMK2G	Serine-threonine/tyrosine-protein kinase catalytic domain||Protein kinase domain||Calcium/calmodulin-dependent protein kinase II, association-domain||Protein kinase-like domain||Tyrosine-protein kinase, catalytic domain||Serine/threonine/dual specificity protein kinase, catalytic domain
ENSOARG00000008415	AAED1	Redoxin||Alkyl hydroperoxide reductase subunit C/ Thiol specific antioxidant||Thioredoxin-like fold
ENSOARG00000008448	CAB39L	Mo25-like||Armadillo-type fold
ENSOARG00000008508	ZBTB10	BTB/POZ fold||BTB/POZ||Zinc finger, C2H2-like||BTB/POZ-like||Zinc finger, C2H2
ENSOARG00000008532	MCM9	ATPase, dynein-related, AAA domain||Mini-chromosome maintenance, DNA-dependent ATPase||P-loop containing nucleoside triphosphate hydrolase||Magnesium chelatase, ChlI subunit||AAA+ ATPase domain||Nucleic acid-binding, OB-fold
ENSOARG00000008559	-	Kringle-like fold||Fibronectin, type II, collagen-binding
ENSOARG00000008639	PASD1	PAS domain
ENSOARG00000008645	CCL28	Chemokine interleukin-8-like domain
ENSOARG00000008678	ZNF268	Zinc finger, C2H2||Zinc finger, C2H2-like||Krueppel-associated box
ENSOARG00000008701	RNASEH2B	Ribonuclease H2, subunit B
ENSOARG00000008738	SCRN1	Peptidase C69, dipeptidase A
ENSOARG00000008821	SLC25A34	Mitochondrial substrate/solute carrier||Mitochondrial carrier domain
ENSOARG00000008923	OXCT1	3-oxoacid CoA-transferase||Coenzyme A transferase family I||3-oxoacid CoA-transferase, subunit A||3-oxoacid CoA-transferase, subunit B
ENSOARG00000009024	IDNK	P-loop containing nucleoside triphosphate hydrolase||Shikimate kinase/Threonine synthase-like 1||Carbohydrate kinase, thermoresistant glucokinase
ENSOARG00000009127	-	Tubulin/FtsZ, GTPase domain||Alpha tubulin||Tubulin||Tubulin/FtsZ, 2-layer sandwich domain||Epsilon tubulin||Tubulin/FtsZ, C-terminal||Beta tubulin||Delta tubulin
ENSOARG00000009128	C7	Sushi/SCR/CCP domain||Factor I / membrane attack complex||Low-density lipoprotein (LDL) receptor class A repeat||Thrombospondin, type 1 repeat||Membrane attack complex component/perforin (MACPF) domain||Membrane attack complex component/perforin/complement C9
ENSOARG00000009135	G3BP1	Nuclear transport factor 2, eukaryote||Nuclear transport factor 2||RNA recognition motif domain
ENSOARG00000009488	-	Phospholipase A2 domain||Phospholipase A2
ENSOARG00000009520	BAG1	Ubiquitin-like||Ubiquitin-related domain||Molecular chaperone regulator BAG-1||BAG domain
ENSOARG00000009801	ADAL	Adenosine/AMP deaminase domain
ENSOARG00000009897	UFM1	Ubiquitin-fold modifier 1||Ubiquitin-related domain
ENSOARG00000009931	SMARCC2	Homeodomain-like||SANT/Myb domain||Chromo/chromo shadow domain||Myb-like domain||SWIRM domain||BRCT domain
ENSOARG00000010065	LASP1	Zinc finger, LIM-type||Variant SH3 domain||Nebulin repeat||SH3 domain
ENSOARG00000010144	KLF3	Zinc finger, C2H2||Zinc finger, C2H2-like
ENSOARG00000010174	RHOBTB2	BTB/POZ-like||P-loop containing nucleoside triphosphate hydrolase||BTB/POZ||BTB/POZ fold||Small GTPase superfamily, Ras type||Small GTPase superfamily, Rho type||Mitochondrial Rho-like||Small GTPase superfamily||Small GTPase superfamily, Rab type
ENSOARG00000010284	SLC38A3	Amino acid transporter, transmembrane domain
ENSOARG00000010332	SH2D4B	SH2 domain
ENSOARG00000010376	-	Tetratricopeptide repeat||Tetratricopeptide repeat-containing domain
ENSOARG00000010558	SHOC2	Leucine-rich repeat||Leucine-rich repeat, typical subtype
ENSOARG00000010695	-	Leucine-rich repeat, typical subtype||Leucine-rich repeat
ENSOARG00000010741	FOXO3	Transcription factor, fork head
ENSOARG00000010762	-	Coagulation factor 5/8 C-terminal type domain||Laminin G domain||Concanavalin A-like lectin/glucanase domain||Galactose-binding domain-like||Fibrinogen, alpha/beta/gamma chain, C-terminal globular domain||Epidermal growth factor-like domain
ENSOARG00000010799	FBXL20	F-box domain||Leucine-rich repeat, cysteine-containing subtype
ENSOARG00000010856	WIBG	Exon junction complex, Pym
ENSOARG00000010974	NAIF1	-
ENSOARG00000011087	-	NADP-dependent oxidoreductase domain||Aldo/keto reductase subgroup
ENSOARG00000011180	C9orf156	TsaA-like domain||Uncharacterised domain UPF0066
ENSOARG00000011373	MIDN	-
ENSOARG00000011486	-	tRNA-binding arm||Myosin tail||Myosin head, motor domain||Prefoldin||Myosin, N-terminal, SH3-like||P-loop containing nucleoside triphosphate hydrolase||IQ motif, EF-hand binding site
ENSOARG00000011551	MUM1	-
ENSOARG00000011671	CADPS	Calcium-dependent secretion activator||Pleckstrin homology domain
ENSOARG00000011733	TTC16	Tetratricopeptide repeat||Tetratricopeptide TPR1||Tetratricopeptide repeat-containing domain
ENSOARG00000011782	SLC17A9	Major facilitator superfamily||Major facilitator superfamily domain
ENSOARG00000011888	MAEL	High mobility group box domain
ENSOARG00000011975	MOB1B	MOB kinase activator family
ENSOARG00000011997	UBA7	Molybdenum cofactor biosynthesis, MoeB||Ubiquitin-activating enzyme, E1||Cadherin-like||Ubiquitin-activating enzyme e1, C-terminal||UBA/THIF-type NAD/FAD binding fold||Ubiquitin/SUMO-activating enzyme E1||Ubiquitin-activating enzyme repeat||Ubiquitin-activating enzyme||Cadherin
ENSOARG00000012072	UNC13B	Protein kinase C-like, phorbol ester/diacylglycerol-binding domain||Calcium-dependent secretion activator||C2 domain||Mammalian uncoordinated homology 13, subgroup, domain 2
ENSOARG00000012114	ZDHHC6	Variant SH3 domain||Zinc finger, DHHC-type, palmitoyltransferase
ENSOARG00000012217	C9orf131	-
ENSOARG00000012281	ELMOD2	Engulfment/cell motility, ELMO
ENSOARG00000012377	GSDMA	Gasdermin
ENSOARG00000012433	VPS13A	Vacuolar protein sorting-associated protein 13 domain
ENSOARG00000012465	RAD52	DNA repair protein Rad52/59/22||DNA recombination/repair protein Rad52
ENSOARG00000012518	SLC38A5	Amino acid transporter, transmembrane domain
ENSOARG00000012641	-	Immunoglobulin V-set domain||Immunoglobulin subtype||Immunoglobulin-like domain
ENSOARG00000012703	ZNF14	Krueppel-associated box||Zinc finger, C2H2-like||Zinc finger, C2H2
ENSOARG00000012765	-	Zinc finger, C2H2||Krueppel-associated box||Zinc finger, C2H2-like
ENSOARG00000012815	MS4A7	CD20-like family
ENSOARG00000012915	CDH18	Cadherin, cytoplasmic domain||Cadherin||Cadherin-like
ENSOARG00000012927	DKKL1	-
ENSOARG00000012993	MS4A5	CD20-like family
ENSOARG00000013003	RARS2	Arginyl tRNA synthetase N-terminal domain||Aminoacyl-tRNA synthetase, class 1a, anticodon-binding||DALR anticodon binding||Arginine-tRNA ligase
ENSOARG00000013012	ZZZ3	Myb-like domain||Zinc finger, ZZ-type||Homeodomain-like||SANT/Myb domain
ENSOARG00000013032	USP33	Peptidase C19, ubiquitin-specific peptidase, DUSP domain||Zinc finger, UBP-type||Ubiquitin specific protease domain||Peptidase C19, ubiquitin carboxyl-terminal hydrolase
ENSOARG00000013044	TJP2	Tight junction protein ZO-2||Variant SH3 domain||P-loop containing nucleoside triphosphate hydrolase||SH3 domain||Guanylate kinase-like||PDZ domain||Guanylate kinase/L-type calcium channel beta subunit||Tight junction protein ZO
ENSOARG00000013086	MCM3AP	SAC3/GANP/Nin1/mts3/eIF-3 p25
ENSOARG00000013123	-	Reverse transcriptase domain
ENSOARG00000013249	CLTC	Clathrin, heavy chain/VPS, 7-fold repeat||Clathrin, heavy chain||Clathrin, heavy chain, propeller, N-terminal||Clathrin, heavy chain, propeller repeat||Clathrin, heavy chain, linker, core motif||Armadillo-type fold
ENSOARG00000013301	RBBP7	Histone-binding protein RBBP4, N-terminal||WD40 repeat||WD40-repeat-containing domain||G-protein beta WD-40 repeat
ENSOARG00000013312	PRPF8	PROCN domain||Pre-mRNA-processing-splicing factor 8, U6-snRNA-binding||Pre-mRNA-processing-splicing factor 8, U5-snRNA-binding||PROCT domain||RNA recognition motif, spliceosomal PrP8||PRO8NT domain||PRP8 domain IV core||JAB1/MPN/MOV34 metalloenzyme domain
ENSOARG00000013322	-	Endonuclease/exonuclease/phosphatase
ENSOARG00000013421	IFI44L	P-loop containing nucleoside triphosphate hydrolase||TLDc domain
ENSOARG00000013438	ZNF554	Zinc finger, C2H2||Krueppel-associated box||Zinc finger, C2H2-like
ENSOARG00000013447	SYCE1	-
ENSOARG00000013509	CD274	Immunoglobulin||CD80-like, immunoglobulin C2-set||Immunoglobulin-like domain||Immunoglobulin subtype||Immunoglobulin V-set domain||Immunoglobulin C1-set
ENSOARG00000013553	DCUN1D3	Potentiating neddylation domain
ENSOARG00000013561	MICU2	EF-hand domain
ENSOARG00000013619	DKK1	Dickkopf, N-terminal cysteine-rich
ENSOARG00000013768	COPRS	-
ENSOARG00000013809	LURAP1L	-
ENSOARG00000013846	NAPSA	Aspartic peptidase domain||Aspartic peptidase
ENSOARG00000013877	IFT88	Tetratricopeptide TPR2||Tetratricopeptide repeat||Tetratricopeptide TPR1||Tetratricopeptide repeat-containing domain
ENSOARG00000013921	UBE2B	Ubiquitin-conjugating enzyme E2||Ubiquitin-conjugating enzyme/RWD-like
ENSOARG00000013933	SPPL2B	Peptidase A22B, signal peptide peptidase||Protease-associated domain, PA||Protein of unknown function DUF1119||Presenilin/signal peptide peptidase
ENSOARG00000013990	SPATA19	-
ENSOARG00000014170	NABP1	OB-fold nucleic acid binding domain, AA-tRNA synthetase-type||Nucleic acid-binding, OB-fold
ENSOARG00000014209	DAPP1	SH2 domain||PI3 kinase, P85 regulatory subunit||Pleckstrin homology domain
ENSOARG00000014269	-	Amino acid/polyamine transporter I||Amino acid permease/ SLC12A domain
ENSOARG00000014305	BUB1	Mad3/BUB1 homology region 1||Serine-threonine/tyrosine-protein kinase catalytic domain||Protein kinase domain||Serine/threonine/dual specificity protein kinase, catalytic domain||Protein kinase-like domain
ENSOARG00000014866	FAS	Death-like domain||Death domain||TNFR/NGFR cysteine-rich region||Fas receptor
ENSOARG00000014876	OSBPL8	Oxysterol-binding protein||Pleckstrin homology domain
ENSOARG00000015073	CPSF3	RNA-metabolising metallo-beta-lactamase||Beta-lactamase-like||Pre-mRNA 3'-end-processing endonuclease polyadenylation factor C-term||Beta-Casp domain
ENSOARG00000015214	P2RX4	P2X1 purinoceptor||P2X purinoreceptor||P2X4 purinoceptor
ENSOARG00000015226	-	Guanylate-binding protein, N-terminal||P-loop containing nucleoside triphosphate hydrolase||RHD3/Sey1
ENSOARG00000015275	CCDC66	-
ENSOARG00000015583	ATP6V1G3	Vacuolar (H+)-ATPase G subunit
ENSOARG00000015605	TRIM26	B30.2/SPRY domain||SPRY domain||SPRY-associated||Concanavalin A-like lectin/glucanase domain||Zinc finger, B-box||Butyrophylin-like||Zinc finger, RING-type
ENSOARG00000015987	GCK	Hexokinase, N-terminal||Hexokinase, C-terminal||Hexokinase
ENSOARG00000016002	KLHL2	Kelch repeat type 2||BTB-kelch protein||BTB/POZ fold||Kelch repeat type 1||BTB/Kelch-associated||BTB/POZ||BTB/POZ-like
ENSOARG00000016084	SLC25A20	Mitochondrial substrate/solute carrier||Mitochondrial carrier domain
ENSOARG00000016128	MAP3K2	Serine-threonine/tyrosine-protein kinase catalytic domain||Protein kinase domain||Phox/Bem1p||Protein kinase-like domain||Tyrosine-protein kinase, catalytic domain||Serine/threonine/dual specificity protein kinase, catalytic domain
ENSOARG00000016216	SDAD1	Uncharacterised domain NUC130/133, N-terminal||Armadillo-type fold||SDA1 domain
ENSOARG00000016227	DCAF13	Sof1-like protein||WD40-repeat-containing domain||WD40 repeat||Translation initiation factor, beta propellor-like domain
ENSOARG00000016644	UVSSA	Protein of unknown function DUF2043
ENSOARG00000016805	-	5-nucleotidase
ENSOARG00000016909	-	Death-like domain||Death effector domain
ENSOARG00000016937	F2R	Thrombin receptor||Protease-activated receptor 4||GPCR, rhodopsin-like, 7TM||G protein-coupled receptor, rhodopsin-like||Protease-activated receptor
ENSOARG00000016970	TPP1	Peptidase S8/S53 domain||Proteinase inhibitor, propeptide||Peptidase S53, propeptide
ENSOARG00000017055	WDR41	WD40-repeat-containing domain||WD40 repeat||G-protein beta WD-40 repeat
ENSOARG00000017161	BMPR1B	Protein kinase-like domain||Serine/threonine/dual specificity protein kinase, catalytic domain||Tyrosine-protein kinase, catalytic domain||Protein kinase domain||Ser/Thr protein kinase, TGFB receptor||TGF-beta family type I/II receptor, extracellular C-terminal domain||TGF beta receptor, GS motif||Serine-threonine/tyrosine-protein kinase catalytic domain
ENSOARG00000017266	ABCD3	AAA+ ATPase domain||Peroxysomal long chain fatty acyl transporter||ABC transporter-like||P-loop containing nucleoside triphosphate hydrolase||ABC transporter type 1, transmembrane domain
ENSOARG00000017345	SLC10A4	Bile acid:sodium symporter/arsenical resistance protein Acr3
ENSOARG00000017427	LDB1	LIM-domain binding protein/SEUSS
ENSOARG00000017459	MTX3	Mitochondrial outer membrane transport complex protein, metaxin||Glutathione S-transferase, C-terminal-like||Mitochondrial outer membrane transport complex, Sam37/metaxin
ENSOARG00000017474	JUP	Armadillo||Armadillo-type fold||Beta-catenin
ENSOARG00000017613	SLC12A2	Amino acid permease/ SLC12A domain||Na/K/Cl co-transporter superfamily||Amino acid permease, N-terminal||Na/K/Cl co-transporter||Na/K/Cl co-transporter 1
ENSOARG00000017728	-	Tetratricopeptide TPR1||Heat shock chaperonin-binding||Tetratricopeptide repeat-containing domain||Tetratricopeptide repeat
ENSOARG00000017782	MAFG	Basic-leucine zipper domain||Basic leucine zipper domain, Maf-type||Transcription factor, Skn-1-like, DNA-binding domain
ENSOARG00000017839	LIMA1	Zinc finger, LIM-type
ENSOARG00000017859	-	Histone-fold||Histone H3/CENP-A||Histone core
ENSOARG00000017912	CLCN1	Chloride channel, voltage gated||CBS domain||Chloride channel, core||Chloride channel ClC-1
ENSOARG00000018142	LMNB1	Intermediate filament protein||Lamin Tail Domain
ENSOARG00000018271	-	Tumour necrosis factor-like domain||Collagen triple helix repeat||Complement C1q protein
ENSOARG00000018309	PEX1	DNA helicase, Holliday junction RuvB type, N-terminal||AAA+ ATPase domain||ATPase, AAA-type, core||P-loop containing nucleoside triphosphate hydrolase
ENSOARG00000018383	DHX58	Helicase, C-terminal||Helicase superfamily 1/2, ATP-binding domain||P-loop containing nucleoside triphosphate hydrolase||Helicase/UvrB domain||DEAD/DEAH box helicase domain||C-terminal domain of RIG-I
ENSOARG00000018401	FMNL3	Formin, FH3 domain||Armadillo-type fold||Formin, GTPase-binding domain||Formin, FH2 domain
ENSOARG00000018545	UBE2T	Ubiquitin-conjugating enzyme E2||Ubiquitin-conjugating enzyme/RWD-like
ENSOARG00000018593	HADHA	Crotonase superfamily||6-phosphogluconate dehydrogenase C-terminal domain-like||ClpP/crotonase-like domain||3-hydroxyacyl-CoA dehydrogenase, C-terminal||Fatty acid oxidation complex, alpha subunit, mitochondrial||3-hydroxyacyl-CoA dehydrogenase, NAD binding
ENSOARG00000018710	ANXA3	Annexin||Annexin, type III||Annexin repeat
ENSOARG00000018889	ANTXR2	Anthrax toxin receptor, C-terminal||Anthrax toxin receptor, extracellular||Anthrax toxin receptor||von Willebrand factor, type A
ENSOARG00000019046	-	Nucleosome assembly protein (NAP)
ENSOARG00000019110	CTC1	-
ENSOARG00000019340	DNM1L	Dynamin superfamily||Dynamin central domain||Dynamin, GTPase domain||Dynamin GTPase effector||P-loop containing nucleoside triphosphate hydrolase
ENSOARG00000019533	TRAV27	Immunoglobulin||Immunoglobulin-like domain||Immunoglobulin V-set domain
ENSOARG00000019555	-	Immunoglobulin-like domain||Immunoglobulin V-set domain
ENSOARG00000019641	LSAMP	Immunoglobulin||Immunoglobulin-like domain||Immunoglobulin I-set||Immunoglobulin subtype||Immunoglobulin V-set domain||Immunoglobulin subtype 2
ENSOARG00000019649	BCS1L	ATPase, AAA-type, core||P-loop containing nucleoside triphosphate hydrolase||AAA+ ATPase domain||BCS1, N-terminal
ENSOARG00000019849	GKN1	BRICHOS domain
ENSOARG00000019913	-	Cystine knot, C-terminal||Glycoprotein hormone subunit beta, cystine knot||von Willebrand factor, type C
ENSOARG00000020011	DPH6	DUF71 domain
ENSOARG00000020137	COMMD1	HCaRG
ENSOARG00000020232	MYRFL	p53-like transcription factor, DNA-binding||NDT80 DNA-binding domain
ENSOARG00000020393	-	Lysozyme-like domain||Lytic transglycosylase-like SLT domain||Glycoside hydrolase, family 22, lysozyme||Glycoside hydrolase, family 22
ENSOARG00000020410	ZMYND12	Zinc finger, MYND-type
ENSOARG00000020416	ATP13A3	P-type ATPase, A domain||HAD-like domain||Cation-transporting P-type ATPase, N-terminal||P-type ATPase, cytoplasmic domain N||P-type ATPase||P-type ATPase, subfamily V
ENSOARG00000020426	OPA1	P-loop containing nucleoside triphosphate hydrolase||Dynamin, GTPase domain||Dynamin superfamily
ENSOARG00000020474	PLA2G4D	C2 domain||Lysophospholipase, catalytic domain||Acyl transferase/acyl hydrolase/lysophospholipase
ENSOARG00000020495	RTP4	-
ENSOARG00000020580	CHRD	Chordin||von Willebrand factor, type C||CHRD
ENSOARG00000020629	ITGA10	Integrin alpha chain||Integrin alpha beta-propellor||FG-GAP repeat||von Willebrand factor, type A||Integrin alpha-2
ENSOARG00000020866	IL1B	Interleukin-1 family||Interleukin-1 alpha/beta||IL-1 family/FGF family||Interleukin-1 receptor antagonist / Interleukin-36||Interleukin-1 propeptide||Cytokine, IL-1-like
ENSOARG00000020884	FNDC5	Fibronectin type III
ENSOARG00000021011	TMEM52B	-
ENSOARG00000021069	BMP4	Cystine-knot cytokine||Transforming growth factor-beta, N-terminal||Transforming growth factor-beta, C-terminal
ENSOARG00000021117	DAAM1	Armadillo-type fold||Formin, GTPase-binding domain||Formin, FH2 domain||Formin, FH3 domain
ENSOARG00000021172	RDH11	Alcohol dehydrogenase, insect-type||Glucose/ribitol dehydrogenase||Short-chain dehydrogenase/reductase SDR||NAD-dependent epimerase/dehydratase, N-terminal domain||Polyketide synthase, ketoreductase domain

## Sheet: novel_469
Ensembl Gene ID	Gene name(sheep)	Gene Discription
ENSOARG00000000386	SLC22A6	Major facilitator superfamily||Major facilitator superfamily domain||General substrate transporter||Organic cation transport protein
ENSOARG00000000518	-	Ion transport domain
ENSOARG00000000616	ADGRG3	GPCR, family 2-like||GPCR, family 2, orphan receptor, GPR56||GPCR, family 2, secretin-like||GPS motif
ENSOARG00000000625	-	Immunoglobulin-like domain
ENSOARG00000000697	TNNT3	Troponin
ENSOARG00000000897	CUEDC2	Ubiquitin system component Cue
ENSOARG00000000927	ATF6B	Basic-leucine zipper domain
ENSOARG00000000986	BRF2	Cyclin-like||Zinc finger, TFIIB-type
ENSOARG00000000994	PLA2G5	Phospholipase A2 domain||Phospholipase A2
ENSOARG00000001103	-	FAS1 domain
ENSOARG00000001285	-	Cathelicidin||Cathelicidin, antimicrobial peptide, C-terminal
ENSOARG00000001309	LY6H	Ly-6 antigen / uPA receptor -like||CD59 antigen
ENSOARG00000001333	MDM1	-
ENSOARG00000001544	RIPK1	Death-like domain||Death domain||Protein kinase-like domain||Tyrosine-protein kinase, catalytic domain||Serine/threonine/dual specificity protein kinase, catalytic domain||Protein kinase domain||Serine-threonine/tyrosine-protein kinase catalytic domain||Alpha/beta hydrolase fold-1||Alpha/Beta hydrolase fold
ENSOARG00000001620	BTK	Protein kinase domain||Serine/threonine/dual specificity protein kinase, catalytic domain||Tyrosine-protein kinase, catalytic domain||Protein kinase-like domain||SH3 domain||Serine-threonine/tyrosine-protein kinase catalytic domain||Zinc finger, Btk motif||SH2 domain||Variant SH3 domain||Pleckstrin homology domain
ENSOARG00000001940	-	Zinc finger, FYVE/PHD-type
ENSOARG00000001959	-	SRCR domain||SRCR-like domain
ENSOARG00000001990	DRGX	Homeodomain-like||OAR domain||Homeobox domain
ENSOARG00000002171	-	Glycoside hydrolase, family 47
ENSOARG00000002195	RNMT	mRNA (guanine-N(7))-methyltransferase domain||Methyltransferase type 11||S-adenosyl-L-methionine-dependent methyltransferase||mRNA (guanine-N(7))-methyltransferase
ENSOARG00000002201	-	Glycoside hydrolase, family 47
ENSOARG00000002393	ZDHHC4	Zinc finger, DHHC-type, palmitoyltransferase
ENSOARG00000002529	-	Sec7 domain
ENSOARG00000002776	ZNF619	Zinc finger, C2H2||Zinc finger, C2H2-like||Krueppel-associated box
ENSOARG00000002788	ATP6V0A2	V-type ATPase, V0 complex, 116kDa subunit family
ENSOARG00000003028	DOCK2	SH3 domain||Variant SH3 domain
ENSOARG00000003099	RASAL3	Rho GTPase activation protein||Ras GTPase-activating protein||C2 domain
ENSOARG00000003150	MPP1	Variant SH3 domain||Guanylate kinase-like||PDZ domain||P-loop containing nucleoside triphosphate hydrolase||SH3 domain||Guanylate kinase/L-type calcium channel beta subunit
ENSOARG00000003239	SLC29A4	Major facilitator superfamily domain||Equilibrative nucleoside transporter
ENSOARG00000003252	HK3	Hexokinase||Hexokinase, N-terminal||Hexokinase, C-terminal
ENSOARG00000003354	FNIP2	-
ENSOARG00000003504	XPOT	Armadillo-type fold||Importin-beta, N-terminal domain||Exportin-1/Importin-beta-like
ENSOARG00000003523	RAB1B	Small GTPase superfamily, ARF/SAR type||Small GTPase superfamily, Rho type||Mitochondrial Rho-like||Elongation factor, GTP-binding domain||Small GTPase superfamily, Rab type||Small GTP-binding protein domain||Small GTPase superfamily||Gtr1/RagA G protein||P-loop containing nucleoside triphosphate hydrolase||Ran GTPase||Small GTPase superfamily, Ras type||Signal recognition particle receptor, beta…
ENSOARG00000003635	FBXW11	D domain of beta-TrCP||F-box domain||G-protein beta WD-40 repeat||WD40 repeat||WD40-repeat-containing domain
ENSOARG00000003642	EWSR1	RNA recognition motif domain||Zinc finger, RanBP2-type
ENSOARG00000003718	MAPK3	Mitogen-activated protein (MAP) kinase, ERK1/2||Mitogen-activated protein (MAP) kinase, ERK3/4||Protein kinase-like domain||Tyrosine-protein kinase, catalytic domain||Serine/threonine/dual specificity protein kinase, catalytic domain||Serine-threonine/tyrosine-protein kinase catalytic domain||Protein kinase domain
ENSOARG00000003734	SLC50A1	-
ENSOARG00000003916	SMARCD3	SWIB domain||SWIB/MDM2 domain
ENSOARG00000004022	TRAPPC9	TRAPP II complex, Trs120
ENSOARG00000004076	EPN3	ENTH/VHS||Ubiquitin interacting motif||ENTH domain||AP180 N-terminal homology (ANTH) domain
ENSOARG00000004110	LACTB2	Beta-lactamase-like
ENSOARG00000004179	OTUB1	Ovarian tumour, otubain||Ubiquitin thioesterase Otubain||Peptidase C65, otubain
ENSOARG00000004269	TOP2B	DTHCT||DNA topoisomerase II, eukaryotic-type||DNA topoisomerase, type IIA, subunit B, domain 2||Ribosomal protein S5 domain 2-type fold||DNA topoisomerase, type IIA||Histidine kinase-like ATPase, C-terminal domain||DNA topoisomerase, type IIA, subunit A/C-terminal||DNA topoisomerase, type IIA-like domain
ENSOARG00000004319	PLXNA3	Plexin, cytoplasmic RasGAP domain||Plexin||IPT domain||Immunoglobulin E-set||Sema domain||Rho GTPase activation protein||Plexin-like fold
ENSOARG00000004357	NEURL1	Zinc finger, RING-type||NEUZ domain
ENSOARG00000004436	DLX6	Homeodomain-like||Homeobox domain||Homeodomain, metazoa||Helix-turn-helix motif
ENSOARG00000004515	C1R	Trypsin-like cysteine/serine peptidase domain||Peptidase S1A, chymotrypsin-type||Epidermal growth factor-like domain||EGF-like calcium-binding domain||Sushi/SCR/CCP domain||Peptidase S1||CUB domain
ENSOARG00000004600	EEFSEC	Translation elongation factor EFTu/EF1A, domain 2||P-loop containing nucleoside triphosphate hydrolase||Translation protein, beta-barrel domain||Elongation factor, GTP-binding domain||CobW/HypB/UreG domain
ENSOARG00000004768	NACC2	BEN domain||BTB/POZ fold||BTB/POZ-like||BTB/POZ
ENSOARG00000004887	TTYH3	Tweety
ENSOARG00000004977	RUVBL1	DNA helicase, Holliday junction RuvB type, N-terminal||Nucleic acid-binding, OB-fold||TIP49, C-terminal||AAA+ ATPase domain||P-loop containing nucleoside triphosphate hydrolase||ATPase, AAA-type, core
ENSOARG00000005023	PHF12	Zinc finger, FYVE/PHD-type||Zinc finger, PHD-type||Forkhead-associated (FHA) domain||Zinc finger, PHD-finger||SMAD/FHA domain
ENSOARG00000005028	PTDSS1	Phosphatidyl serine synthase
ENSOARG00000005080	PRODH2	Proline dehydrogenase domain||FAD-linked oxidoreductase-like
ENSOARG00000005332	LRRC23	Leucine-rich repeat
ENSOARG00000005466	TRIM63	Zinc finger, C3HC4 RING-type||Zinc finger, RING-type||B-box, C-terminal||Zinc finger, B-box
ENSOARG00000005496	-	TFIIH C1-like domain||von Willebrand factor, type A||Ssl1-like||TFIIH subunit Ssl1/p44
ENSOARG00000005531	USP5	UBA-like||Ubiquitin specific protease domain||Peptidase C19, ubiquitin carboxyl-terminal hydrolase||Ubiquitin-associated/translation elongation factor EF1B, N-terminal, eukaryote||Zinc finger, UBP-type||Ubiquitin-associated domain/translation elongation factor EF-Ts, N-terminal||Ubiquitinyl hydrolase
ENSOARG00000005558	PKN1	Protein kinase-like domain||Serine/threonine/dual specificity protein kinase, catalytic domain||Tyrosine-protein kinase, catalytic domain||Protein kinase domain||AGC-kinase, C-terminal||C2 domain||HR1 rho-binding repeat||Protein kinase, C-terminal||Serine-threonine/tyrosine-protein kinase catalytic domain
ENSOARG00000005568	DDX41	DEAD/DEAH box helicase domain||Helicase superfamily 1/2, ATP-binding domain||P-loop containing nucleoside triphosphate hydrolase||RNA helicase, DEAD-box type, Q motif||Helicase, C-terminal
ENSOARG00000005613	TRAF1	TRAF-like||TNF receptor-associated factor TRAF||MATH
ENSOARG00000005769	AK8	Adenylate kinase, active site lid domain||P-loop containing nucleoside triphosphate hydrolase||Adenylate kinase/UMP-CMP kinase
ENSOARG00000005774	SLC9A9	Na+/H+ exchanger, isoform 6 (NHE6)||Na+/H+ exchanger||Cation/H+ exchanger
ENSOARG00000005879	DDX31	DEAD/DEAH box helicase domain||Helicase, C-terminal||Helicase superfamily 1/2, ATP-binding domain||P-loop containing nucleoside triphosphate hydrolase
ENSOARG00000005880	LY6G6D	-
ENSOARG00000005892	GET4	Uncharacterised protein family UPF0363
ENSOARG00000005920	NUBP1	Anion-transporting ATPase-like domain||AAA+ ATPase domain||ATPase MipZ/NubP2/Cfd1||CobQ/CobB/MinD/ParA nucleotide binding domain||Mrp/NBP35 ATP-binding protein||P-loop containing nucleoside triphosphate hydrolase
ENSOARG00000006034	SIX2	Homeodomain-like||Homeobox domain
ENSOARG00000006049	CCDC109B	Coiled-coil domain containing protein 109, C-terminal
ENSOARG00000006068	ZFP36	Zinc finger, CCCH-type
ENSOARG00000006080	SDF4	EF-hand domain
ENSOARG00000006259	GUK1	Guanylate kinase||Guanylate kinase/L-type calcium channel beta subunit||P-loop containing nucleoside triphosphate hydrolase||Guanylate kinase-like
ENSOARG00000006354	DMRTB1	DM DNA-binding domain
ENSOARG00000006375	FKBP15	Peptidyl-prolyl cis-trans isomerase, FKBP-type, domain
ENSOARG00000006446	CDHR5	Cadherin||Cadherin-like
ENSOARG00000006504	IDH3G	Isocitrate dehydrogenase NAD-dependent||Isopropylmalate dehydrogenase-like domain
ENSOARG00000006536	ABHD14B	Alpha/Beta hydrolase fold
ENSOARG00000006610	BCAR1	Variant SH3 domain||Spectrin alpha chain, SH3 domain||SH3 domain||Serine rich protein interaction||CAS family, DUF3513
ENSOARG00000006690	CDX1	Homeodomain-like||Homeodomain, metazoa||Homeobox domain||Caudal-like activation domain||Helix-turn-helix motif
ENSOARG00000006799	ACOT8	HotDog domain||Acyl-CoA thioesterase||Acyl-CoA thioesterase II domain
ENSOARG00000006931	C9orf152	-
ENSOARG00000006991	-	P-loop containing nucleoside triphosphate hydrolase||Mini-chromosome maintenance, DNA-dependent ATPase||Magnesium chelatase, ChlI subunit||DNA replication licensing factor Mcm2||ATPase, dynein-related, AAA domain||ATPase, AAA-3||Nucleic acid-binding, OB-fold
ENSOARG00000007130	CLSTN1	Cadherin||Cadherin-like||Concanavalin A-like lectin/glucanase domain||Beta-catenin-interacting ICAT
ENSOARG00000007156	SNX29	RUN
ENSOARG00000007166	-	Ankyrin repeat||Ankyrin repeat-containing domain
ENSOARG00000007180	-	Helicase, C-terminal||Helicase/SANT-associated, DNA binding||HAS subgroup||Helicase superfamily 1/2, ATP-binding domain||P-loop containing nucleoside triphosphate hydrolase||SNF2-related
ENSOARG00000007347	-	Ankyrin repeat-containing domain||Asparaginase/glutaminase||Ankyrin repeat
ENSOARG00000007462	DCAF15	-
ENSOARG00000007502	NFKBIA	Ankyrin repeat||Ankyrin repeat-containing domain
ENSOARG00000008241	XG	CD99 antigen-like protein 2
ENSOARG00000008262	SCN2B	Immunoglobulin V-set domain||Immunoglobulin subtype||Myelin P0 protein related||Immunoglobulin-like domain
ENSOARG00000008392	TCN2	Cobalamin (vitamin B12)-binding transporter, eukaryotic
ENSOARG00000008454	-	Tyrosine-protein kinase, catalytic domain||Serine/threonine/dual specificity protein kinase, catalytic domain||Protein kinase-like domain||Protein kinase domain||Serine-threonine/tyrosine-protein kinase catalytic domain
ENSOARG00000008473	PLAU	Kringle-like fold||Peptidase S1||Epidermal growth factor-like domain||Kringle||Trypsin-like cysteine/serine peptidase domain||Peptidase S1A, chymotrypsin-type
ENSOARG00000008574	RASGRP2	Ras guanine nucleotide exchange factor domain||EF-hand domain||Ras-like guanine nucleotide exchange factor, N-terminal||Ras guanine-nucleotide exchange factors catalytic domain||Protein kinase C-like, phorbol ester/diacylglycerol-binding domain
ENSOARG00000008637	TPGS1	-
ENSOARG00000008640	DHX57	Helicase superfamily 1/2, ATP-binding domain||Ubiquitin-associated/translation elongation factor EF1B, N-terminal, eukaryote||Helicase, C-terminal||UBA-like||DEAD/DEAH box helicase domain||P-loop containing nucleoside triphosphate hydrolase||Domain of unknown function DUF1605||Helicase-associated domain||Zinc finger, CCCH-type||RWD domain
ENSOARG00000008724	DUPD1	Dual specificity phosphatase, catalytic domain||Protein-tyrosine phosphatase-like||Atypical dual specificity phosphatase||Dual specificity phosphatase, subgroup, catalytic domain||Protein-tyrosine/Dual specificity phosphatase||Atypical dual specificity phosphatase, subfamily A
ENSOARG00000008749	GPR50	7TM GPCR, olfactory receptor/chemoreceptor Srsx||Neuropeptide Y receptor family||GPCR, rhodopsin-like, 7TM||G protein-coupled receptor, rhodopsin-like||Melatonin receptor family||7TM GPCR, serpentine receptor class x (Srx)||Melatonin-related receptor 1X
ENSOARG00000008766	RXRB	Retinoic acid receptor||Nuclear hormone receptor, ligand-binding, core||Nuclear hormone receptor, ligand-binding||Retinoid X receptor/HNF4||Zinc finger, nuclear hormone receptor-type||Steroid hormone receptor
ENSOARG00000008821	SLC25A34	Mitochondrial substrate/solute carrier||Mitochondrial carrier domain
ENSOARG00000008832	SIRT3	Sirtuin, class I||Sirtuin family||DHS-like NAD/FAD-binding domain||Sirtuin family, catalytic core domain
ENSOARG00000008873	SH3GLB2	SH3 domain||BAR domain||BAR domain-containing family||Variant SH3 domain
ENSOARG00000008941	TRIM65	SPRY domain||B30.2/SPRY domain||Concanavalin A-like lectin/glucanase domain||Zinc finger, B-box||Butyrophylin-like||Zinc finger, RING-type||Zinc finger, C3HC4 RING-type
ENSOARG00000009024	IDNK	P-loop containing nucleoside triphosphate hydrolase||Shikimate kinase/Threonine synthase-like 1||Carbohydrate kinase, thermoresistant glucokinase
ENSOARG00000009224	NEK3	Serine/threonine/dual specificity protein kinase, catalytic domain||Tyrosine-protein kinase, catalytic domain||Protein kinase-like domain||Serine-threonine/tyrosine-protein kinase catalytic domain||Protein kinase domain
ENSOARG00000009319	SLC29A1	Equilibrative nucleoside transporter
ENSOARG00000009322	ARAP2	Rho GTPase activation protein||Ras-association||Sterile alpha motif, type 1||Pleckstrin homology domain||Sterile alpha motif domain||Arf GTPase activating protein||Sterile alpha motif/pointed domain||Rho GTPase-activating protein domain||Sterile alpha motif, type 2
ENSOARG00000009548	UNK	Zinc finger, CCCH-type
ENSOARG00000009735	SLC43A1	Major facilitator superfamily domain||Major facilitator superfamily
ENSOARG00000009897	UFM1	Ubiquitin-fold modifier 1||Ubiquitin-related domain
ENSOARG00000010068	-	Menin
ENSOARG00000010127	CRIM1	von Willebrand factor, type C||Antistasin-like domain||VWC out||Hirudin/antistatin
ENSOARG00000010146	R3HCC1	Single-stranded nucleic acid binding R3H
ENSOARG00000010284	SLC38A3	Amino acid transporter, transmembrane domain
ENSOARG00000010332	SH2D4B	SH2 domain
ENSOARG00000010343	CHD2	SNF2-related||Chromo/chromo shadow domain||P-loop containing nucleoside triphosphate hydrolase||Helicase superfamily 1/2, ATP-binding domain||Chromo domain-like||Helicase, C-terminal||Chromo domain
ENSOARG00000010428	CCDC22	Protein of unknown function DUF812
ENSOARG00000010446	LEMD2	Inner nuclear membrane protein MAN1
ENSOARG00000010476	PSMD11	PCI/PINT associated module||Proteasome component (PCI) domain
ENSOARG00000010627	NBEA	Concanavalin A-like lectin/glucanase domain||Armadillo-type fold||Domain of unknown function DUF1088||WD40-repeat-containing domain||WD40 repeat||BEACH domain
ENSOARG00000010711	TSPAN9	Tetraspanin/Peripherin||Tetraspanin||Tetraspanin, EC2 domain
ENSOARG00000010763	MRVI1	MRVI1
ENSOARG00000010829	ARHGAP35	P-loop containing nucleoside triphosphate hydrolase||Rho GTPase-activating protein domain||FF domain||Rho GTPase activation protein||Small GTPase superfamily
ENSOARG00000010861	TACR3	Neurokinin NK3 receptor||Neurokinin receptor||Neurokinin NK1 receptor||G protein-coupled receptor, rhodopsin-like||GPCR, rhodopsin-like, 7TM||Neuropeptide Y receptor family||7TM GPCR, olfactory receptor/chemoreceptor Srsx
ENSOARG00000010867	LCN2	Lipocalin/cytosolic fatty-acid binding domain||Lipocalin||Neutrophil gelatinase-associated lipocalin||Major urinary protein||Calycin-like||Alpha-1-microglobulin||Prostaglandin D synthase
ENSOARG00000011298	EXOSC7	Exoribonuclease, phosphorolytic domain 2||Ribosomal protein S5 domain 2-type fold||Exoribonuclease, phosphorolytic domain 1
ENSOARG00000011387	ENG	Zona pellucida domain
ENSOARG00000011392	ASNA1	P-loop containing nucleoside triphosphate hydrolase||Anion-transporting ATPase-like domain||CobQ/CobB/MinD/ParA nucleotide binding domain||Arsenical pump ATPase, ArsA/GET3
ENSOARG00000011446	GLYAT	Glycine N-acyltransferase, N-terminal||Acyl-CoA N-acyltransferase||Glycine N-acyltransferase, C-terminal
ENSOARG00000011485	FLOT1	Band 7 protein
ENSOARG00000011558	-	Glycosyltransferase 2-like||Nucleotide-diphospho-sugar transferases
ENSOARG00000011589	NDUFS7	NADH:ubiquinone oxidoreductase-like, 20kDa subunit||NADH-ubiquinone oxidoreductase, 20 Kd subunit
ENSOARG00000011753	ADGRF4	GPCR, family 2, Ig-hepta receptor||GPCR, family 2, secretin-like||GPS motif||GPCR, family 2-like
ENSOARG00000011754	PGAP3	Per1-like
ENSOARG00000011957	CD72	C-type lectin fold||C-type lectin
ENSOARG00000012117	RAB11FIP3	Rab-binding domain FIP-RBD||EF-hand domain
ENSOARG00000012134	B4GALNT3	Nucleotide-diphospho-sugar transferases||Chondroitin N-acetylgalactosaminyltransferase||PA14
ENSOARG00000012228	DNAJB5	DnaJ domain||Chaperone DnaJ, C-terminal||HSP40/DnaJ peptide-binding
ENSOARG00000012281	ELMOD2	Engulfment/cell motility, ELMO
ENSOARG00000012359	MBD3	Methyl-CpG DNA binding||DNA-binding domain
ENSOARG00000012566	ACOT7	Thioesterase superfamily||HotDog domain
ENSOARG00000012692	MOGS	Glycoside hydrolase, family 63||Six-hairpin glycosidase-like
ENSOARG00000012747	AKR1E2	Aldo/keto reductase subgroup||NADP-dependent oxidoreductase domain
ENSOARG00000012765	-	Zinc finger, C2H2||Krueppel-associated box||Zinc finger, C2H2-like
ENSOARG00000012907	-	Concanavalin A-like lectin/glucanase domain||SPRY domain||B30.2/SPRY domain||Zinc finger, RING-type||Zinc finger, B-box
ENSOARG00000013019	TRH	Thyrotropin-releasing hormone
ENSOARG00000013135	YBEY	Endoribonuclease YbeY
ENSOARG00000013190	MAP4K4	Tyrosine-protein kinase, catalytic domain||Serine/threonine/dual specificity protein kinase, catalytic domain||Protein kinase-like domain||Citron-like||Protein kinase domain||Serine-threonine/tyrosine-protein kinase catalytic domain
ENSOARG00000013215	NOSIP	Nitric oxide synthase-interacting
ENSOARG00000013278	DCAF7	WD40 repeat||WD40-repeat-containing domain
ENSOARG00000013294	ANKS1B	Ankyrin repeat-containing domain||Ankyrin repeat
ENSOARG00000013363	LRPAP1	Alpha-2-macroglobulin RAP, C-terminal||Alpha-2-macroglobulin receptor-associated protein, domain 1
ENSOARG00000013369	REV1	DNA repair protein, Rev1||DNA-repair protein, UmuC-like||BRCT domain||DNA-repair protein, UmuC-like, N-terminal||DNA polymerase, Y-family, little finger domain
ENSOARG00000013674	RBM10	Zinc finger, C2H2||RNA recognition motif domain||G-patch domain
ENSOARG00000013738	ADCK5	Protein kinase-like domain||UbiB domain
ENSOARG00000013870	POU2AF1	POU, class 2, associating factor 1
ENSOARG00000013960	USP4	Peptidase C19, ubiquitin-specific peptidase, DUSP domain||Peptidase C19, ubiquitin carboxyl-terminal hydrolase||Ubiquitin specific protease domain
ENSOARG00000014041	OPCML	Immunoglobulin-like domain||Immunoglobulin I-set||Immunoglobulin||Immunoglobulin subtype 2||Immunoglobulin V-set domain||Immunoglobulin subtype
ENSOARG00000014094	ADRM1	26S proteasome complex ubiquitin receptor, subunit Rpn13
ENSOARG00000014129	AFM	ALB/AFP/VDB||Serum albumin-like||Serum albumin, N-terminal||Serum albumin/Alpha-fetoprotein/Afamin
ENSOARG00000014562	MKI67	K167R||Forkhead-associated (FHA) domain||SMAD/FHA domain
ENSOARG00000014641	RNF17	Tudor domain
ENSOARG00000014690	-	Myc-type, basic helix-loop-helix (bHLH) domain
ENSOARG00000014868	CHKA	Protein of unknown function DUF227||Aminoglycoside phosphotransferase||Protein kinase-like domain
ENSOARG00000014900	CCDC154	-
ENSOARG00000014904	-	Nucleotidyl transferase domain||PAP/25A-associated
ENSOARG00000014926	ADGRD1	Concanavalin A-like lectin/glucanase domain||GPCR, family 2-like||GPCR, family 2, secretin-like||GPS motif
ENSOARG00000014973	GPD1L	Glycerol-3-phosphate dehydrogenase, NAD-dependent, C-terminal||6-phosphogluconate dehydrogenase C-terminal domain-like||Glycerol-3-phosphate dehydrogenase, NAD-dependent, eukaryotic||Glycerol-3-phosphate dehydrogenase, NAD-dependent||Glycerol-3-phosphate dehydrogenase, NAD-dependent, N-terminal
ENSOARG00000015024	PRKAR1A	cAMP-dependent protein kinase regulatory subunit||Cyclic nucleotide-binding domain||cAMP/cGMP-dependent protein kinase||Dimerization-anchoring domain of cAMP-dependent protein kinase, regulatory subunit||Cyclic nucleotide-binding-like
ENSOARG00000015076	SMG6	PIN domain-like||Telomerase activating protein Est1||PIN domain
ENSOARG00000015088	-	Peptidase S1A, chymotrypsin-type||Trypsin-like cysteine/serine peptidase domain||Peptidase S1
ENSOARG00000015142	EEF1G	Translation elongation factor EF1B, gamma chain, conserved||Thioredoxin-like fold||Glutathione S-transferase, C-terminal-like||Glutathione S-transferase, C-terminal||Glutathione S-transferase, N-terminal
ENSOARG00000015190	-	RmlD-like substrate binding domain||Male sterility, NAD-binding||NAD-dependent epimerase/dehydratase, N-terminal domain||3-beta hydroxysteroid dehydrogenase/isomerase
ENSOARG00000015228	GATA4	Zinc finger, GATA-type||GATA-type transcription activator, N-terminal
ENSOARG00000015314	AMZ2	Peptidase M54, archaemetzincin
ENSOARG00000015640	UBE3B	HECT||IQ motif, EF-hand binding site
ENSOARG00000015819	LETM1	EF-hand domain||LETM1-like
ENSOARG00000015987	GCK	Hexokinase, N-terminal||Hexokinase, C-terminal||Hexokinase
ENSOARG00000016009	STK32C	Serine-threonine/tyrosine-protein kinase catalytic domain||Protein kinase domain||Protein kinase-like domain||Serine/threonine/dual specificity protein kinase, catalytic domain
ENSOARG00000016105	PROC	Peptidase S1A, coagulation factor VII/IX/X/C/Z||Peptidase S1||Peptidase S1A, chymotrypsin-type||Gamma-carboxyglutamic acid-rich (GLA) domain||Trypsin-like cysteine/serine peptidase domain
ENSOARG00000016185	PDCD6IP	BRO1 domain
ENSOARG00000016261	SMUG1	Uracil-DNA glycosylase-like
ENSOARG00000016384	CDK14	Protein kinase domain||Serine-threonine/tyrosine-protein kinase catalytic domain||Tyrosine-protein kinase, catalytic domain||Serine/threonine/dual specificity protein kinase, catalytic domain||Protein kinase-like domain
ENSOARG00000016430	ACACB	ATP-grasp fold||Biotin/lipoyl attachment||Acetyl-coenzyme A carboxyltransferase, N-terminal||Carboxyl transferase||Pre-ATP-grasp domain||Acetyl-coenzyme A carboxyltransferase, C-terminal||Carbamoyl-phosphate synthase, large subunit, N-terminal||Biotin carboxylase, C-terminal||Acetyl-CoA carboxylase, central domain||Rudiment single hybrid motif||Biotin carboxylation domain||ClpP/crotonase-like dom…
ENSOARG00000016483	MAPK15	Protein kinase-like domain||Serine/threonine/dual specificity protein kinase, catalytic domain||Serine-threonine/tyrosine-protein kinase catalytic domain||Protein kinase domain
ENSOARG00000016621	TSTA3	3-beta hydroxysteroid dehydrogenase/isomerase||NAD-dependent epimerase/dehydratase, N-terminal domain||RmlD-like substrate binding domain
ENSOARG00000016667	AP1M2	Clathrin adaptor, mu subunit, C-terminal||Longin-like domain||Mu homology domain||Clathrin adaptor, mu subunit||AP complex, mu/sigma subunit
ENSOARG00000016866	FGF8	Cytokine, IL-1-like||Fibroblast growth factor family||IL-1 family/FGF family
ENSOARG00000016897	TRPV2	Ankyrin repeat||Transient receptor potential channel, vanilloid 1-4||Ankyrin repeat-containing domain||Transient receptor potential channel
ENSOARG00000016922	CASP8	Peptidase C14, caspase non-catalytic subunit p10||Death effector domain||Peptidase C14, caspase domain||Death-like domain||Peptidase C14A, caspase precursor p45, core||Peptidase C14, ICE, catalytic subunit p20
ENSOARG00000016970	TPP1	Peptidase S8/S53 domain||Proteinase inhibitor, propeptide||Peptidase S53, propeptide
ENSOARG00000017218	PALB2	WD40-repeat-containing domain
ENSOARG00000017425	LETMD1	LETM1-like
ENSOARG00000017459	MTX3	Mitochondrial outer membrane transport complex protein, metaxin||Glutathione S-transferase, C-terminal-like||Mitochondrial outer membrane transport complex, Sam37/metaxin
ENSOARG00000017737	FARP2	FERM, C-terminal PH-like domain||FERM domain||FERM central domain||Pleckstrin homology domain||FERM adjacent (FA)||FERM, N-terminal||Dbl homology (DH) domain||Ubiquitin-related domain||Band 4.1 domain
ENSOARG00000017797	FRYL	Armadillo-type fold
ENSOARG00000017799	KANK2	Ankyrin repeat-containing domain||Ankyrin repeat||Kank N-terminal motif
ENSOARG00000017859	-	Histone-fold||Histone H3/CENP-A||Histone core
ENSOARG00000017903	TMEM164	-
ENSOARG00000018189	FAIM2	Bax inhibitor 1-related
ENSOARG00000018459	-	P-loop containing nucleoside triphosphate hydrolase||GTPase, MTG1||GTP binding domain
ENSOARG00000018827	ILKAP	Protein phosphatase 2C (PP2C)-like domain
ENSOARG00000018886	PKM	Pyruvate kinase||Pyruvate kinase-like, insert domain||Pyruvate kinase, barrel||Pyruvate/Phosphoenolpyruvate kinase-like domain||Pyruvate kinase, C-terminal
ENSOARG00000018989	NEO1	Neogenin, C-terminal||Immunoglobulin-like domain||Immunoglobulin I-set||Immunoglobulin V-set domain||Immunoglobulin subtype||Immunoglobulin subtype 2||Fibronectin type III||Immunoglobulin
ENSOARG00000019226	-	WD repeat protein DCAF11/LEC14B||WD40-repeat-containing domain||WD40 repeat||G-protein beta WD-40 repeat
ENSOARG00000019268	USP40	Peptidase C19, ubiquitin carboxyl-terminal hydrolase||Ubiquitin specific protease domain
ENSOARG00000019457	SLC38A4	Amino acid transporter, transmembrane domain
ENSOARG00000019463	CD53	Tetraspanin||Tetraspanin, EC2 domain||Tetraspanin/Peripherin
ENSOARG00000019668	THRAP3	-
ENSOARG00000019806	PLXNB2	Plexin, cytoplasmic RasGAP domain||Plexin||Plexin-like fold||Rho GTPase activation protein||Sema domain||Immunoglobulin E-set||IPT domain
ENSOARG00000020013	AMPD1	Adenosine/AMP deaminase domain||AMP deaminase
ENSOARG00000020301	TNK2	Protein kinase-like domain||Serine/threonine/dual specificity protein kinase, catalytic domain||Tyrosine-protein kinase, catalytic domain||Cdc42 binding domain like||Protein kinase domain||Serine-threonine/tyrosine-protein kinase catalytic domain||SH3 domain
ENSOARG00000020518	GGCX	Vitamin K-dependent gamma-carboxylase||RmlC-like cupin domain||HTTM
ENSOARG00000020873	RNF19B	Zinc finger, C6HC-type
ENSOARG00000021117	DAAM1	Armadillo-type fold||Formin, GTPase-binding domain||Formin, FH2 domain||Formin, FH3 domain

## Sheet: oar-miR-323c
Ensembl Gene ID	Gene name(sheep)	Gene Discription
ENSOARG00000000048	PIGS	Phosphatidylinositol-glycan biosynthesis class S protein
ENSOARG00000000085	ARHGAP28	Rho GTPase-activating protein domain||Rho GTPase activation protein
ENSOARG00000000094	DCLK3	Doublecortin domain||Protein kinase domain||Serine-threonine/tyrosine-protein kinase catalytic domain||Serine/threonine/dual specificity protein kinase, catalytic domain||Tyrosine-protein kinase, catalytic domain||Protein kinase-like domain
ENSOARG00000000142	HSPA8	Cell shape determining protein MreB/Mrl||Heat shock protein 70kD, C-terminal domain||Heat shock protein 70kD, peptide-binding domain||Heat shock protein 70 family
ENSOARG00000000152	-	Fibronectin type III
ENSOARG00000000327	LAMA1	Laminin G domain||Laminin B type IV||Epidermal growth factor-like domain||Laminin domain II||Laminin alpha, domain I||Concanavalin A-like lectin/glucanase domain||Laminin B, subgroup||EGF-like, laminin||Laminin, N-terminal
ENSOARG00000000498	ITGA9	Integrin alpha-2||FG-GAP repeat||Integrin alpha chain||Integrin alpha beta-propellor
ENSOARG00000000540	-	Alpha-2-macroglobulin, thiol-ester bond-forming||Alpha-2-macroglobulin||Alpha-2-macroglobulin, N-terminal||Prolactin-inducible protein||Alpha-macroglobulin, receptor-binding||Terpenoid cyclases/protein prenyltransferase alpha-alpha toroid||Alpha-macroglobulin complement component||Alpha-2-macroglobulin, N-terminal 2
ENSOARG00000000608	-	SRCR-like domain||SRCR domain
ENSOARG00000000683	PTP4A2	Protein-tyrosine/Dual specificity phosphatase||Protein-tyrosine phosphatase, catalytic||Dual specificity phosphatase, catalytic domain||Protein-tyrosine phosphatase-like||Protein-tyrosine phosphatase, receptor/non-receptor type
ENSOARG00000000749	-	Histone-fold||Histone H3/CENP-A
ENSOARG00000000941	-	Zinc finger, RING-type
ENSOARG00000001131	GIMAP8	P-loop containing nucleoside triphosphate hydrolase||AIG1-type guanine nucleotide-binding (G) domain
ENSOARG00000001172	NXPE4	Immunoglobulin E-set||Neurexophilin/NXPE
ENSOARG00000001199	KIAA1841	Protein of unknown function DUF3342
ENSOARG00000001534	PIEZO2	Piezo family
ENSOARG00000001620	BTK	Protein kinase domain||Serine/threonine/dual specificity protein kinase, catalytic domain||Tyrosine-protein kinase, catalytic domain||Protein kinase-like domain||SH3 domain||Serine-threonine/tyrosine-protein kinase catalytic domain||Zinc finger, Btk motif||SH2 domain||Variant SH3 domain||Pleckstrin homology domain
ENSOARG00000001756	TMEM176A	CD20-like family
ENSOARG00000001990	DRGX	Homeodomain-like||OAR domain||Homeobox domain
ENSOARG00000002052	IPP	BTB/POZ-like||BTB/POZ||BTB/Kelch-associated||BTB/POZ fold||Kelch repeat type 1||Kelch repeat type 2||BTB-kelch protein
ENSOARG00000002073	SHPRH	SNF2-related||Zinc finger, PHD-type||P-loop containing nucleoside triphosphate hydrolase||Linker histone H1/H5, domain H15||Helicase, C-terminal||Helicase superfamily 1/2, ATP-binding domain||Zinc finger, RING-type||Zinc finger, FYVE/PHD-type
ENSOARG00000002096	DZIP1	Zinc finger, C2H2-like||Zinc finger, C2H2
ENSOARG00000002131	CAND1	Armadillo-type fold||HEAT||TATA-binding protein interacting (TIP20)
ENSOARG00000002150	CRNKL1	Tetratricopeptide repeat-containing domain||Suppressor of forked||HAT (Half-A-TPR) repeat
ENSOARG00000002174	-	Krueppel-associated box
ENSOARG00000002268	-	SRCR-like domain||SRCR domain
ENSOARG00000002327	ATG9B	Autophagy-related protein 9
ENSOARG00000002394	-	GPCR, family 2-like||GPCR, family 2, CD97 antigen||GPCR, family 2, secretin-like||GPCR, family 2, EMR1 hormone receptor||GPS motif
ENSOARG00000002433	DDX3X	Helicase, C-terminal||Helicase superfamily 1/2, ATP-binding domain||RNA helicase, DEAD-box type, Q motif||P-loop containing nucleoside triphosphate hydrolase||DEAD/DEAH box helicase domain
ENSOARG00000002470	GNL3	P-loop containing nucleoside triphosphate hydrolase||Guanine nucleotide-binding protein-like 3, N-terminal domain
ENSOARG00000002499	MLF1	Myeloid leukemia factor
ENSOARG00000002514	-	SRCR domain||SRCR-like domain
ENSOARG00000002779	EDEM3	Protease-associated domain, PA||Glycoside hydrolase, family 47
ENSOARG00000002804	UBR3	Zinc finger, N-recognin, metazoa||Zinc finger, N-recognin
ENSOARG00000002863	BYSL	Bystin
ENSOARG00000003004	MND1	Meiotic nuclear division protein 1||BlaI transcriptional regulatory family
ENSOARG00000003172	FMN2	Formin, FH2 domain
ENSOARG00000003421	LAP3	Peptidase M17, leucyl aminopeptidase, C-terminal||Leucine aminopeptidase/peptidase B||Peptidase M17, leucyl aminopeptidase, N-terminal
ENSOARG00000003442	FUNDC2	FUN14
ENSOARG00000003504	XPOT	Armadillo-type fold||Importin-beta, N-terminal domain||Exportin-1/Importin-beta-like
ENSOARG00000003603	DPYSL3	Hydantoinase/dihydropyrimidinase||Amidohydrolase 1||Metal-dependent hydrolase, composite domain
ENSOARG00000003730	STK10	Polo kinase kinase||Serine-threonine/tyrosine-protein kinase catalytic domain||Protein kinase domain||Serine/threonine/dual specificity protein kinase, catalytic domain||Tyrosine-protein kinase, catalytic domain||Protein kinase-like domain
ENSOARG00000003803	IST1	Domain of unknown function DUF292, eukaryotic
ENSOARG00000003844	NOX4	FAD-binding 8||Ferric reductase transmembrane component-like domain||Ferric reductase, NAD binding||Cytochrome b245, heavy chain||Riboflavin synthase-like beta-barrel
ENSOARG00000003952	NUCB2	EF-hand domain
ENSOARG00000004117	OXSM	Thiolase, N-terminal||Beta-ketoacyl synthase, C-terminal||Thiolase-like||Beta-ketoacyl synthase, N-terminal||Polyketide synthase, beta-ketoacyl synthase domain||3-oxoacyl-[acyl-carrier-protein] synthase 2
ENSOARG00000004182	ELK4	Ets domain
ENSOARG00000004372	PIK3C2A	Phosphatidylinositol 3-kinase, C2 domain||Phosphatidylinositol 3-kinase Ras-binding (PI3K RBD) domain||Protein kinase-like domain||C2 domain||Phosphoinositide 3-kinase, accessory (PIK) domain||Phox homologous domain||Armadillo-type fold||Ubiquitin-related domain||Phosphatidylinositol 3-/4-kinase, catalytic domain
ENSOARG00000004405	SLC7A10	Amino acid permease/ SLC12A domain||Amino acid/polyamine transporter I
ENSOARG00000004487	YWHAB	14-3-3 protein||14-3-3 domain
ENSOARG00000004541	CINP	Cyclin-dependent kinase 2-interacting protein
ENSOARG00000004548	FAM50A	XAP5 protein
ENSOARG00000004685	C18orf63	-
ENSOARG00000004708	REEP3	TB2/DP1/HVA22-related protein
ENSOARG00000004815	-	Peptidase S1A, chymotrypsin-type||Trypsin-like cysteine/serine peptidase domain||Peptidase S1
ENSOARG00000004972	TMEM171	-
ENSOARG00000004990	CCDC68	-
ENSOARG00000005012	NBR1	Phox/Bem1p||UBA-like||Ubiquitin-associated/translation elongation factor EF1B, N-terminal, eukaryote||Zinc finger, ZZ-type
ENSOARG00000005086	GLT6D1	Glycosyl transferase, family 6||Nucleotide-diphospho-sugar transferases
ENSOARG00000005091	DFFA	CIDE-N domain||DNA fragmentation factor 45kDa C-terminal domain||DNA fragmentation factor subunit alpha||DNA fragmentation factor 45kDa, middle domain
ENSOARG00000005124	TRPA1	Ankyrin repeat||Ankyrin repeat-containing domain
ENSOARG00000005191	ALKBH6	Oxoglutarate/iron-dependent dioxygenase
ENSOARG00000005268	G2E3	Zinc finger, FYVE/PHD-type||HECT||Zinc finger, PHD-type
ENSOARG00000005320	-	Serine-threonine/tyrosine-protein kinase catalytic domain||Protein kinase domain||Aminoglycoside phosphotransferase||Protein kinase-like domain||Tyrosine-protein kinase, catalytic domain||Serine/threonine/dual specificity protein kinase, catalytic domain
ENSOARG00000005331	HEPH	Multicopper oxidase, type 2||Cupredoxin||Multicopper oxidase, type 3
ENSOARG00000005440	CSNK1A1	Serine/threonine/dual specificity protein kinase, catalytic domain||Tyrosine-protein kinase, catalytic domain||Protein kinase-like domain||Serine-threonine/tyrosine-protein kinase catalytic domain||Protein kinase domain
ENSOARG00000005722	EPAS1	PAC motif||PAS fold-3||Nuclear translocator||PAS domain||PAS fold||HIF-1 alpha, transactivation domain, C-terminal||Myc-type, basic helix-loop-helix (bHLH) domain||Hypoxia-inducible factor, alpha subunit
ENSOARG00000005855	-	Heat shock protein 70kD, peptide-binding domain||Heat shock protein 70kD, C-terminal domain||Heat shock protein 70 family
ENSOARG00000005871	U2SURP	ENTH/VHS||CID domain||RNA recognition motif domain||SWAP/Surp
ENSOARG00000005898	SEPHS1	AIR synthase related protein, N-terminal domain||Selenophosphate synthetase||AIR synthase-related protein, C-terminal domain||PurM, N-terminal-like
ENSOARG00000006025	SLC26A4	Sulphate transporter||Sulphate anion transporter||STAS domain
ENSOARG00000006160	NSMCE4A	Non-structural maintenance of chromosome element 4, C-terminal
ENSOARG00000006410	COL12A1	Fibronectin type III||von Willebrand factor, type A||Collagen triple helix repeat||Concanavalin A-like lectin/glucanase domain||Laminin G domain
ENSOARG00000006439	ARHGAP5	P-loop containing nucleoside triphosphate hydrolase||Rho GTPase-activating protein domain||Rho GTPase activation protein||FF domain||Small GTPase superfamily
ENSOARG00000006587	PHF14	Zinc finger, FYVE/PHD-type||Zinc finger, PHD-finger||Zinc finger, PHD-type
ENSOARG00000006880	SERPINB7	Serpin domain
ENSOARG00000006899	PHIP	Bromodomain||WD40-repeat-containing domain||WD40 repeat||Quinonprotein alcohol dehydrogenase-like superfamily
ENSOARG00000006982	AQP4	Aquaporin-like||Major intrinsic protein
ENSOARG00000006996	MYL3	EF-hand domain
ENSOARG00000007070	GCLC	Glutamate-cysteine ligase catalytic subunit
ENSOARG00000007120	MRPS22	Ribosomal protein S22, mitochondrial
ENSOARG00000007124	IKBKAP	IKI3
ENSOARG00000007138	CD302	C-type lectin fold||C-type lectin
ENSOARG00000007158	-	PITH domain||Galactose-binding domain-like
ENSOARG00000007160	SRP54	Signal recognition particle, SRP54 subunit, eukaryotic||CobW/HypB/UreG domain||CobQ/CobB/MinD/ParA nucleotide binding domain||Signal recognition particle, SRP54 subunit, M-domain||P-loop containing nucleoside triphosphate hydrolase||MobB-type P-loop domain||Signal recognition particle, SRP54 subunit, helical bundle||Signal recognition particle, SRP54 subunit, GTPase domain||AAA+ ATPase domain
ENSOARG00000007300	HRH4	GPCR, rhodopsin-like, 7TM||7TM GPCR, olfactory receptor/chemoreceptor Srsx||Histamine H4 receptor||G protein-coupled receptor, rhodopsin-like
ENSOARG00000007307	CD1E	MHC classes I/II-like antigen recognition protein||Immunoglobulin C1-set||Immunoglobulin-like domain
ENSOARG00000007382	SDS	Tryptophan synthase beta subunit-like PLP-dependent enzyme
ENSOARG00000007405	C4BPA	Sushi/SCR/CCP domain
ENSOARG00000007406	ATXN7L3	SAGA complex, Sgf11 subunit||SCA7 domain
ENSOARG00000007573	-	AAA+ ATPase domain||Antigen peptide transporter 2||ABC transporter Tap-like||P-loop containing nucleoside triphosphate hydrolase||ABC transporter type 1, transmembrane domain||ABC transporter-like
ENSOARG00000007660	KIAA0408	-
ENSOARG00000007766	MYO1A	Myosin head, motor domain||P-loop containing nucleoside triphosphate hydrolase||IQ motif, EF-hand binding site||Myosin tail 2
ENSOARG00000007853	BRMS1L	Sds3-like
ENSOARG00000007961	AKAP17A	-
ENSOARG00000008011	GALNT13	Nucleotide-diphospho-sugar transferases||Ricin B lectin domain||Glycosyltransferase 2-like
ENSOARG00000008117	TDGF1	Epidermal growth factor-like domain||Teratocarcinoma-derived growth factor Cripto||Cryptic/Cripto, CFC domain
ENSOARG00000008240	NME8	Thioredoxin domain||Thioredoxin-like fold||Nucleoside diphosphate kinase
ENSOARG00000008369	CD40	TNFR/NGFR cysteine-rich region||Fas receptor||Tumour necrosis factor receptor 5
ENSOARG00000008473	PLAU	Kringle-like fold||Peptidase S1||Epidermal growth factor-like domain||Kringle||Trypsin-like cysteine/serine peptidase domain||Peptidase S1A, chymotrypsin-type
ENSOARG00000008477	SPEN	Spen paralogue/orthologue C-terminal, metazoa||RNA recognition motif domain||Spen paralogue and orthologue SPOC, C-terminal||SPOC like C-terminal domain
ENSOARG00000008609	AP3M1	Clathrin adaptor, mu subunit, C-terminal||Mu homology domain||Longin-like domain||AP complex, mu/sigma subunit||Clathrin adaptor, mu subunit
ENSOARG00000008696	-	PDZ domain
ENSOARG00000008701	RNASEH2B	Ribonuclease H2, subunit B
ENSOARG00000008808	MPZL2	Immunoglobulin-like domain||Immunoglobulin V-set domain||Immunoglobulin subtype||Myelin P0 protein related
ENSOARG00000008923	OXCT1	3-oxoacid CoA-transferase||Coenzyme A transferase family I||3-oxoacid CoA-transferase, subunit A||3-oxoacid CoA-transferase, subunit B
ENSOARG00000008934	TSPAN13	Tetraspanin||Tetraspanin/Peripherin
ENSOARG00000008998	INADL	PDZ domain||L27||L27-2
ENSOARG00000009155	CCBL1	DegT/DnrJ/EryC1/StrS aminotransferase||Pyridoxal phosphate-dependent transferase||Aminotransferase, class I/classII
ENSOARG00000009182	TAX1BP1	Coiled-coil transcriptional coactivator-like
ENSOARG00000009199	RBM43	RNA recognition motif domain
ENSOARG00000009286	-	Serpin domain
ENSOARG00000009374	FBXL5	F-box domain||Leucine-rich repeat||Leucine-rich repeat, cysteine-containing subtype
ENSOARG00000009586	ANKRD52	Ankyrin repeat||Ankyrin repeat-containing domain
ENSOARG00000009752	ADRA1A	G protein-coupled receptor, rhodopsin-like||7TM GPCR, serpentine receptor class v (Srv)||Adrenoceptor family||GPCR, rhodopsin-like, 7TM||Alpha 1A adrenoceptor||7TM GPCR, olfactory receptor/chemoreceptor Srsx
ENSOARG00000009833	MITF	Myc-type, basic helix-loop-helix (bHLH) domain||Basic helix-loop-helix leucine zipper transcrition factor MiT/TFE
ENSOARG00000009840	PIP4K2B	Phosphatidylinositol-4-phosphate 5-kinase, core||Phosphatidylinositol-4-phosphate 5-kinase, core, subgroup
ENSOARG00000009897	UFM1	Ubiquitin-fold modifier 1||Ubiquitin-related domain
ENSOARG00000009968	CDK19	Protein kinase domain||Serine-threonine/tyrosine-protein kinase catalytic domain||Protein kinase-like domain||Tyrosine-protein kinase, catalytic domain||Serine/threonine/dual specificity protein kinase, catalytic domain
ENSOARG00000010081	LPIN2	Lipin, N-terminal||HAD-like domain||LNS2, Lipin/Ned1/Smp2
ENSOARG00000010138	WDR18	G-protein beta WD-40 repeat||WD40-repeat-containing domain||WD40 repeat
ENSOARG00000010167	NR2F2	Transcription factor COUP||Zinc finger, nuclear hormone receptor-type||Retinoid X receptor/HNF4||Steroid hormone receptor||Nuclear hormone receptor, ligand-binding, core||Nuclear hormone receptor, ligand-binding
ENSOARG00000010182	TAPT1	Membrane protein,Tapt1/CMV receptor
ENSOARG00000010298	SARAF	Protein of unknown function DUF1183, TMEM66
ENSOARG00000010307	C7orf31	-
ENSOARG00000010332	SH2D4B	SH2 domain
ENSOARG00000010365	NCOA6	-
ENSOARG00000010433	SUCLG2	ATP-citrate lyase/succinyl-CoA ligase||ATP-grasp fold, succinyl-CoA synthetase-type||Succinyl-CoA synthetase, beta subunit||Succinyl-CoA synthetase-like
ENSOARG00000010558	SHOC2	Leucine-rich repeat||Leucine-rich repeat, typical subtype
ENSOARG00000010701	CAMTA1	Ankyrin repeat-containing domain||Immunoglobulin E-set||IPT domain||P-loop containing nucleoside triphosphate hydrolase||Ankyrin repeat||IQ motif, EF-hand binding site
ENSOARG00000010931	GOSR1	-
ENSOARG00000011014	RGS4	RGS domain
ENSOARG00000011254	NDUFAF5	UbiE/COQ5 methyltransferase||Methyltransferase type 12||Putative S-adenosyl-L-methionine-dependent methyltransferase||Methyltransferase type 11||S-adenosyl-L-methionine-dependent methyltransferase
ENSOARG00000011255	TSTD2	Rhodanese-like domain
ENSOARG00000011368	LPGAT1	Phospholipid/glycerol acyltransferase
ENSOARG00000011579	MTHFSD	5-formyltetrahydrofolate cyclo-ligase||RNA recognition motif domain
ENSOARG00000011716	DDB1	Cleavage/polyadenylation specificity factor, A subunit, C-terminal
ENSOARG00000011753	ADGRF4	GPCR, family 2, Ig-hepta receptor||GPCR, family 2, secretin-like||GPS motif||GPCR, family 2-like
ENSOARG00000012059	PIGA	Glycosyl transferase, family 1||PIGA, GPI anchor biosynthesis
ENSOARG00000012111	PHF6	Zinc finger, PHD-type
ENSOARG00000012117	RAB11FIP3	Rab-binding domain FIP-RBD||EF-hand domain
ENSOARG00000012205	VPS33B	Sec1-like protein
ENSOARG00000012378	SLC4A4	Bicarbonate transporter, C-terminal||Bicarbonate transporter, eukaryotic||Sodium bicarbonate cotransporter||Band 3 cytoplasmic domain||Phosphotransferase/anion transporter
ENSOARG00000012433	VPS13A	Vacuolar protein sorting-associated protein 13 domain
ENSOARG00000012512	-	Immunoglobulin-like domain||Immunoglobulin subtype||Immunoglobulin V-set domain
ENSOARG00000012698	TFAP2D	Transcription factor AP-2, C-terminal
ENSOARG00000012747	AKR1E2	Aldo/keto reductase subgroup||NADP-dependent oxidoreductase domain
ENSOARG00000012759	NEDD1	WD40-repeat-containing domain||WD40 repeat
ENSOARG00000012765	-	Zinc finger, C2H2||Krueppel-associated box||Zinc finger, C2H2-like
ENSOARG00000012811	GAPVD1	Ras GTPase-activating protein||Rho GTPase activation protein||VPS9 domain
ENSOARG00000013012	ZZZ3	Myb-like domain||Zinc finger, ZZ-type||Homeodomain-like||SANT/Myb domain
ENSOARG00000013096	IL18R1	Immunoglobulin-like domain||Toll/interleukin-1 receptor homology (TIR) domain||Interleukin-1 receptor type I/II||Immunoglobulin subtype
ENSOARG00000013249	CLTC	Clathrin, heavy chain/VPS, 7-fold repeat||Clathrin, heavy chain||Clathrin, heavy chain, propeller, N-terminal||Clathrin, heavy chain, propeller repeat||Clathrin, heavy chain, linker, core motif||Armadillo-type fold
ENSOARG00000013326	DNAJB4	HSP40/DnaJ peptide-binding||Chaperone DnaJ, C-terminal||DnaJ domain
ENSOARG00000013509	CD274	Immunoglobulin||CD80-like, immunoglobulin C2-set||Immunoglobulin-like domain||Immunoglobulin subtype||Immunoglobulin V-set domain||Immunoglobulin C1-set
ENSOARG00000013586	UBA1	Ubiquitin-activating enzyme repeat||Ubiquitin-activating enzyme||Ubiquitin-activating enzyme, E1||Ubiquitin-activating enzyme e1, C-terminal||UBA/THIF-type NAD/FAD binding fold||Molybdenum cofactor biosynthesis, MoeB||Ubiquitin/SUMO-activating enzyme E1
ENSOARG00000013642	PDE12	Endonuclease/exonuclease/phosphatase
ENSOARG00000013780	CNNM4	CBS domain||Domain of unknown function DUF21||Cyclic nucleotide-binding domain
ENSOARG00000013813	KIN	DNA/RNA-binding protein Kin17, conserved domain
ENSOARG00000013865	CDKL3	Serine/threonine-specific protein phosphatase/bis(5-nucleosyl)-tetraphosphatase||Protein kinase domain||Tyrosine-protein kinase, catalytic domain||Serine/threonine/dual specificity protein kinase, catalytic domain||Calcineurin-like phosphoesterase domain, apaH type||Protein kinase-like domain||Serine-threonine/tyrosine-protein kinase catalytic domain||Metallo-dependent phosphatase-like
ENSOARG00000013893	MGARP	-
ENSOARG00000013900	ZDHHC21	Zinc finger, DHHC-type, palmitoyltransferase
ENSOARG00000013929	ABCG4	AAA+ ATPase domain||ABC-2 type transporter||ABC transporter-like||P-loop containing nucleoside triphosphate hydrolase
ENSOARG00000013971	ZEB1	Zinc finger, C2H2||Homeobox domain||Zinc finger, C2H2-like||Homeodomain-like
ENSOARG00000013977	SSX2IP	Afadin/alpha-actinin-binding
ENSOARG00000013988	DPM1	Nucleotide-diphospho-sugar transferases||Glycosyltransferase 2-like
ENSOARG00000014082	ENPP3	Alkaline-phosphatase-like, core domain||Extracellular Endonuclease, subunit A||Somatomedin B domain||DNA/RNA non-specific endonuclease||Type I phosphodiesterase/nucleotide pyrophosphatase/phosphate transferase
ENSOARG00000014137	MAT2B	3-beta hydroxysteroid dehydrogenase/isomerase||Polysaccharide biosynthesis protein, CapD-like domain||NAD-dependent epimerase/dehydratase, N-terminal domain||Male sterility, NAD-binding||RmlD-like substrate binding domain
ENSOARG00000014209	DAPP1	SH2 domain||PI3 kinase, P85 regulatory subunit||Pleckstrin homology domain
ENSOARG00000014710	SGK1	AGC-kinase, C-terminal||Serine-threonine/tyrosine-protein kinase catalytic domain||Protein kinase domain||Protein kinase, C-terminal||Tyrosine-protein kinase, catalytic domain||Serine/threonine/dual specificity protein kinase, catalytic domain||Protein kinase-like domain
ENSOARG00000014876	OSBPL8	Oxysterol-binding protein||Pleckstrin homology domain
ENSOARG00000014933	HAS1	Glycosyltransferase 2-like||Nucleotide-diphospho-sugar transferases
ENSOARG00000014973	GPD1L	Glycerol-3-phosphate dehydrogenase, NAD-dependent, C-terminal||6-phosphogluconate dehydrogenase C-terminal domain-like||Glycerol-3-phosphate dehydrogenase, NAD-dependent, eukaryotic||Glycerol-3-phosphate dehydrogenase, NAD-dependent||Glycerol-3-phosphate dehydrogenase, NAD-dependent, N-terminal
ENSOARG00000015027	SYT1	Synaptotagmin||C2 domain
ENSOARG00000015083	GSTA4	Thioredoxin-like fold||Glutathione S-transferase, C-terminal-like||Glutathione S-transferase, N-terminal||Glutathione S-transferase, C-terminal||Glutathione S-transferase, alpha class
ENSOARG00000015108	KRT25	Keratin, type I||Intermediate filament protein
ENSOARG00000015147	-	5-formyltetrahydrofolate cyclo-ligase
ENSOARG00000015322	SLC6A15	Sodium:neurotransmitter symporter, orphan||Sodium:neurotransmitter symporter
ENSOARG00000015413	KDELR3	ER lumen protein retaining receptor
ENSOARG00000015494	CLCN3	Chloride channel, core||Chloride channel, voltage gated||CBS domain||Chloride channel ClC-3
ENSOARG00000015898	ROCK2	Pleckstrin homology domain||Rho-associated protein kinase 1/2||Serine-threonine/tyrosine-protein kinase catalytic domain||Protein kinase, C-terminal||Tyrosine-protein kinase, catalytic domain||Serine/threonine/dual specificity protein kinase, catalytic domain||Protein kinase-like domain||Rho binding domain||AGC-kinase, C-terminal||Protein kinase C-like, phorbol ester/diacylglycerol-binding domain…
ENSOARG00000016037	CRAMP1L	SANT/Myb domain
ENSOARG00000016039	DCP2	mRNA decapping protein 2, Box A||NUDIX hydrolase domain-like||NUDIX hydrolase domain
ENSOARG00000016047	TGFBR3	Zona pellucida domain
ENSOARG00000016118	-	P-type ATPase, cytoplasmic domain N||P-type ATPase||HAD-like domain
ENSOARG00000016227	DCAF13	Sof1-like protein||WD40-repeat-containing domain||WD40 repeat||Translation initiation factor, beta propellor-like domain
ENSOARG00000016505	CPT1A	Acyltransferase ChoActase/COT/CPT
ENSOARG00000016520	BZW1	W2 domain||Armadillo-type fold
ENSOARG00000016688	SOAT2	Membrane bound O-acyl transferase, MBOAT
ENSOARG00000016729	KIAA0825	-
ENSOARG00000016752	COL4A3BP	Pleckstrin homology domain||START domain
ENSOARG00000016829	CSNK1D	Protein kinase-like domain||Serine/threonine/dual specificity protein kinase, catalytic domain||Protein kinase domain||Serine-threonine/tyrosine-protein kinase catalytic domain
ENSOARG00000017011	CYP7B1	Cytochrome P450||Cytochrome P450, E-class, group IV||Cytochrome P450, E-class, group I
ENSOARG00000017022	PDE8B	PAS fold||3'5'-cyclic nucleotide phosphodiesterase, catalytic domain||3'5'-cyclic nucleotide phosphodiesterase||PAS domain||PAS fold-4||Signal transduction response regulator, receiver domain||HD/PDEase domain
ENSOARG00000017119	AP3B1	Clathrin/coatomer adaptor, adaptin-like, N-terminal||AP-3 complex subunit beta||Armadillo-type fold
ENSOARG00000017194	RAB22A	Small GTPase superfamily||Small GTPase superfamily, Rab type||Small GTP-binding protein domain||Elongation factor, GTP-binding domain||Small GTPase superfamily, ARF/SAR type||Mitochondrial Rho-like||Small GTPase superfamily, Rho type||Small GTPase superfamily, Ras type||Ran GTPase||Gtr1/RagA G protein||P-loop containing nucleoside triphosphate hydrolase
ENSOARG00000017248	BRD7	Protein of unknown function DUF3512||Bromodomain
ENSOARG00000017253	ANKRD33	Ankyrin repeat-containing domain||Ankyrin repeat
ENSOARG00000017266	ABCD3	AAA+ ATPase domain||Peroxysomal long chain fatty acyl transporter||ABC transporter-like||P-loop containing nucleoside triphosphate hydrolase||ABC transporter type 1, transmembrane domain
ENSOARG00000017330	MRPL32	Ribosomal protein L32p
ENSOARG00000017348	RBM45	RNA recognition motif domain
ENSOARG00000017383	HTR2C	7TM GPCR, olfactory receptor/chemoreceptor Srsx||GPCR, rhodopsin-like, 7TM||G protein-coupled receptor, rhodopsin-like||5-hydroxytryptamine receptor family||5-Hydroxytryptamine 2C receptor
ENSOARG00000017459	MTX3	Mitochondrial outer membrane transport complex protein, metaxin||Glutathione S-transferase, C-terminal-like||Mitochondrial outer membrane transport complex, Sam37/metaxin
ENSOARG00000017583	SALL1	Zinc finger, C2H2-like||Zinc finger, C2H2
ENSOARG00000017603	-	DM DNA-binding domain
ENSOARG00000017871	-	General substrate transporter||Major facilitator superfamily domain||Major facilitator superfamily
ENSOARG00000017921	SASS6	-
ENSOARG00000017926	ERAP2	Peptidase M1, membrane alanine aminopeptidase, N-terminal
ENSOARG00000018010	TOMM70A	Tetratricopeptide repeat||Tetratricopeptide TPR2||Tetratricopeptide TPR1||Tetratricopeptide repeat-containing domain
ENSOARG00000018089	-	Bax inhibitor 1-related
ENSOARG00000018138	RIOK2	Protein kinase-like domain||RIO kinase||Lipopolysaccharide kinase||RIO2 kinase winged helix domain, N-terminal||RIO domain
ENSOARG00000018263	-	Complement C1q protein||Tumour necrosis factor-like domain||Collagen triple helix repeat
ENSOARG00000018309	PEX1	DNA helicase, Holliday junction RuvB type, N-terminal||AAA+ ATPase domain||ATPase, AAA-type, core||P-loop containing nucleoside triphosphate hydrolase
ENSOARG00000018321	CTLA4	Immunoglobulin V-set domain||Immunoglobulin subtype||Immunoglobulin-like domain||Cytotoxic T-lymphocyte antigen 4
ENSOARG00000018447	SGCB	Sarcoglycan complex subunit protein
ENSOARG00000018479	AQP8	Major intrinsic protein||Aquaporin-like||Aquaporin 8
ENSOARG00000018783	RPP40	Ribonuclease P, Rpp40
ENSOARG00000019038	TAF13	Transcription initiation factor IID, 18kDa subunit||Histone-fold
ENSOARG00000019046	-	Nucleosome assembly protein (NAP)
ENSOARG00000019071	MORC1	Histidine kinase-like ATPase, C-terminal domain||Zinc finger, CW-type
ENSOARG00000019092	-	Ribosomal protein L10e/L16
ENSOARG00000019149	-	Ribulose-phosphate 3-epimerase-like||Ribulose-phosphate binding barrel
ENSOARG00000019323	NUP50	Ran binding domain||Nuclear pore complex, NUP2/50/61
ENSOARG00000019340	DNM1L	Dynamin superfamily||Dynamin central domain||Dynamin, GTPase domain||Dynamin GTPase effector||P-loop containing nucleoside triphosphate hydrolase
ENSOARG00000019444	DENND5B	RUN||dDENN domain||uDENN domain||Lipase/lipooxygenase, PLAT/LH2||PLAT/LH2 domain||DENN domain
ENSOARG00000019457	SLC38A4	Amino acid transporter, transmembrane domain
ENSOARG00000019714	METTL17	Methyltransferase type 11||S-adenosyl-L-methionine-dependent methyltransferase||Ribosomal protein Rsm22, bacterial-type
ENSOARG00000019719	-	Ribonuclease A-domain||Pancreatic ribonuclease
ENSOARG00000019722	PPFIBP1	Sterile alpha motif domain||Sterile alpha motif/pointed domain||Sterile alpha motif, type 1||Sterile alpha motif, type 2
ENSOARG00000019829	FGFR1OP2	Suppressor of IKBKE 1
ENSOARG00000020335	-	Zinc finger, RING-type
ENSOARG00000020336	CHP1	EF-hand domain
ENSOARG00000020368	YEATS4	YEATS
ENSOARG00000020474	PLA2G4D	C2 domain||Lysophospholipase, catalytic domain||Acyl transferase/acyl hydrolase/lysophospholipase
ENSOARG00000020485	RHBDD1	Ubiquitin interacting motif||Peptidase S54, rhomboid domain
ENSOARG00000020662	DCUN1D1	Potentiating neddylation domain||UBA-like
ENSOARG00000020866	IL1B	Interleukin-1 family||Interleukin-1 alpha/beta||IL-1 family/FGF family||Interleukin-1 receptor antagonist / Interleukin-36||Interleukin-1 propeptide||Cytokine, IL-1-like
ENSOARG00000020980	-	C-type lectin fold||C-type lectin
ENSOARG00000021012	OLR1	Type-2 ice-structuring protein||Herpesvirus UL45-like||C-type lectin fold||C-type lectin
ENSOARG00000021052	TDRKH	Tudor domain||K Homology domain, type 1||K Homology domain
ENSOARG00000021063	CD69	C-type lectin fold||C-type lectin
ENSOARG00000021084	MAPK1IP1L	-
ENSOARG00000021094	TBPL2	TATA-box binding protein
ENSOARG00000021123	LRRC9	U2A'/phosphoprotein 32 family A, C-terminal||Leucine-rich repeat||Leucine-rich repeat, typical subtype

## Sheet: oar-miR-544-5p
Ensembl Gene ID	Gene name(sheep)	Gene Discription
ENSOARG00000000068	-	GPCR, rhodopsin-like, 7TM||Taste receptor type 2||G protein-coupled receptor, rhodopsin-like||Vomeronasal receptor, type 1
ENSOARG00000000094	DCLK3	Doublecortin domain||Protein kinase domain||Serine-threonine/tyrosine-protein kinase catalytic domain||Serine/threonine/dual specificity protein kinase, catalytic domain||Tyrosine-protein kinase, catalytic domain||Protein kinase-like domain
ENSOARG00000000403	FAM217A	-
ENSOARG00000000428	COPS5	JAB1/MPN/MOV34 metalloenzyme domain
ENSOARG00000000591	-	Cytochrome P450, B-class||Cytochrome P450||Cytochrome P450, E-class, group I||Cytochrome P450, E-class, group IV
ENSOARG00000000611	LDB3	Zinc finger, LIM-type||PDZ domain
ENSOARG00000000697	TNNT3	Troponin
ENSOARG00000000774	EIF3A	Proteasome component (PCI) domain
ENSOARG00000001065	-	Immunoglobulin V-set domain||Immunoglobulin subtype||Immunoglobulin-like domain
ENSOARG00000001199	KIAA1841	Protein of unknown function DUF3342
ENSOARG00000001244	SERPINI1	Serpin domain
ENSOARG00000001309	LY6H	Ly-6 antigen / uPA receptor -like||CD59 antigen
ENSOARG00000001534	PIEZO2	Piezo family
ENSOARG00000001541	PEX3	Peroxin-3
ENSOARG00000001607	HSPBP1	Armadillo-type fold
ENSOARG00000001849	CDH5	Cadherin||Cadherin-like||Cadherin, cytoplasmic domain
ENSOARG00000001949	ARHGAP26	Variant SH3 domain||Rho GTPase activation protein||Pleckstrin homology domain||IMD/I-BAR domain||Rho GTPase-activating protein domain||SH3 domain
ENSOARG00000002030	TMEM69	Protein of unknown function DUF3429
ENSOARG00000002047	SMC4	RecF/RecN/SMC, N-terminal||P-loop containing nucleoside triphosphate hydrolase||SMCs flexible hinge||Prefoldin
ENSOARG00000002096	DZIP1	Zinc finger, C2H2-like||Zinc finger, C2H2
ENSOARG00000002121	-	T-complex 11
ENSOARG00000002178	-	HAD-like domain||P-type ATPase||P-type ATPase, A domain
ENSOARG00000002219	AIPL1	Tetratricopeptide repeat||Tetratricopeptide repeat-containing domain
ENSOARG00000002234	-	Sugar/inositol transporter||Major facilitator superfamily||Major facilitator superfamily domain||General substrate transporter||Glucose transporter, type 3 (GLUT3)
ENSOARG00000002784	EXOC3L1	Exocyst complex component Sec6
ENSOARG00000002804	UBR3	Zinc finger, N-recognin, metazoa||Zinc finger, N-recognin
ENSOARG00000002851	CYP4B1	Cytochrome P450, E-class, group IV||Cytochrome P450, E-class, group I||Cytochrome P450||Cytochrome P450, E-class, group II
ENSOARG00000003185	CANX	Calreticulin/calnexin||Concanavalin A-like lectin/glucanase domain||Calreticulin/calnexin, P domain
ENSOARG00000003187	-	WD40-repeat-containing domain||WD40 repeat||Domain of unknown function DUF1900
ENSOARG00000003308	ZNF667	Krueppel-associated box||Zinc finger, C2H2-like||Zinc finger, C2H2
ENSOARG00000003326	-	Krueppel-associated box
ENSOARG00000003437	PITX2	Homeobox protein Pitx/unc30||Homeodomain-like||OAR domain||Homeobox domain
ENSOARG00000003442	FUNDC2	FUN14
ENSOARG00000003547	MYBL2	Myb-like domain||C-myb, C-terminal||SANT/Myb domain||Homeodomain-like
ENSOARG00000003589	HOOK3	Prefoldin||t-SNARE||Hook-related protein family
ENSOARG00000003629	LGALS8	Galectin, carbohydrate recognition domain||Concanavalin A-like lectin/glucanase domain
ENSOARG00000004239	CPEB4	RNA recognition motif domain
ENSOARG00000004350	MTDH	-
ENSOARG00000004403	ARID5B	ARID DNA-binding domain
ENSOARG00000004407	ERICH6	-
ENSOARG00000004548	FAM50A	XAP5 protein
ENSOARG00000004550	CCDC105	-
ENSOARG00000004644	PM20D1	Peptidase M20, dimerisation domain||Peptidase M20
ENSOARG00000004786	UBAC1	Ubiquitin-associated/translation elongation factor EF1B, N-terminal, eukaryote||UBA-like||Ubiquitin-associated domain/translation elongation factor EF-Ts, N-terminal||Heat shock chaperonin-binding||Ubiquitin-related domain
ENSOARG00000004826	SIRT1	Sirtuin family, catalytic core domain||DHS-like NAD/FAD-binding domain||Sirtuin family
ENSOARG00000004834	STARD6	START domain
ENSOARG00000004903	ANKRA2	Ankyrin repeat||Ankyrin repeat-containing domain
ENSOARG00000004970	-	Multicopper oxidase, type 2||Multicopper oxidase, type 3||Multicopper oxidase, type 1||Cupredoxin
ENSOARG00000005054	SETD2	SRI, Set2 Rpb1 interacting||Post-SET domain||AWS domain||WW domain||SET domain
ENSOARG00000005103	CDH7	Cadherin-like||Cadherin||Cadherin, cytoplasmic domain
ENSOARG00000005235	GYG1	Nucleotide-diphospho-sugar transferases||Glycosyl transferase, family 8
ENSOARG00000005320	-	Serine-threonine/tyrosine-protein kinase catalytic domain||Protein kinase domain||Aminoglycoside phosphotransferase||Protein kinase-like domain||Tyrosine-protein kinase, catalytic domain||Serine/threonine/dual specificity protein kinase, catalytic domain
ENSOARG00000005331	HEPH	Multicopper oxidase, type 2||Cupredoxin||Multicopper oxidase, type 3
ENSOARG00000005352	-	3-oxo-5-alpha-steroid 4-dehydrogenase, C-terminal
ENSOARG00000005539	MEST	Epoxide hydrolase-like||Alpha/Beta hydrolase fold||Alpha/beta hydrolase fold-1||Protein of unknown function DUF1057
ENSOARG00000005604	PSMD8	SAC3/GANP/Nin1/mts3/eIF-3 p25
ENSOARG00000005780	EMP2	PMP-22/EMP/MP20/Claudin superfamily||PMP-22/EMP/MP20||Epithelial membrane protein EMP-2
ENSOARG00000005820	SLC35B1	EamA domain||Triose-phosphate transporter domain||UAA transporter
ENSOARG00000005824	BAG2	BAG domain
ENSOARG00000005862	LRBA	Concanavalin A-like lectin/glucanase domain||Domain of unknown function DUF1088||Armadillo-type fold||WD40 repeat||WD40-repeat-containing domain||BEACH domain
ENSOARG00000005898	SEPHS1	AIR synthase related protein, N-terminal domain||Selenophosphate synthetase||AIR synthase-related protein, C-terminal domain||PurM, N-terminal-like
ENSOARG00000005992	NCCRP1	F-box associated (FBA) domain||Galactose-binding domain-like
ENSOARG00000006049	CCDC109B	Coiled-coil domain containing protein 109, C-terminal
ENSOARG00000006244	TDRD3	Survival motor neuron||Domain of unknown function DUF1767||Ubiquitin-associated domain/translation elongation factor EF-Ts, N-terminal||Ubiquitin-associated/translation elongation factor EF1B, N-terminal, eukaryote||UBA-like||Tudor domain
ENSOARG00000006249	TBX3	Transcription factor, T-box||Transcription factor, T-box, region of unknown function||p53-like transcription factor, DNA-binding||Transcription factor, Brachyury
ENSOARG00000006370	ASF1B	Histone chaperone, ASF1-like
ENSOARG00000006377	ALDH1L1	Formyl transferase, C-terminal||Aldehyde/histidinol dehydrogenase||Aldehyde dehydrogenase domain||Formyl transferase, C-terminal-like||Formyl transferase, N-terminal||Acyl carrier protein-like
ENSOARG00000006410	COL12A1	Fibronectin type III||von Willebrand factor, type A||Collagen triple helix repeat||Concanavalin A-like lectin/glucanase domain||Laminin G domain
ENSOARG00000006492	SSR4	Translocon-associated
ENSOARG00000006688	EVC	-
ENSOARG00000006773	ZNF689	Krueppel-associated box||Zinc finger, C2H2-like||Zinc finger, C2H2
ENSOARG00000006971	SERPINB10	Serpin domain
ENSOARG00000007070	GCLC	Glutamate-cysteine ligase catalytic subunit
ENSOARG00000007138	CD302	C-type lectin fold||C-type lectin
ENSOARG00000007226	MICU1	EF-hand domain
ENSOARG00000007288	GNB2L1	WD40-repeat-containing domain||WD40 repeat||G-protein beta WD-40 repeat
ENSOARG00000007363	AKAP11	-
ENSOARG00000007420	YIPF3	Yip1 domain
ENSOARG00000007472	CASP3	Peptidase C14A, caspase precursor p45, core||Peptidase C14, ICE, catalytic subunit p20||Peptidase C14, caspase domain||Peptidase C14, caspase non-catalytic subunit p10
ENSOARG00000007507	IL6ST	Growth hormone/erythropoietin receptor, ligand binding||Immunoglobulin C2-set-like, ligand-binding||Fibronectin type III||Interleukin-6 receptor alpha, binding
ENSOARG00000007549	LPAR2	Lysophosphatidic acid receptor||GPCR, rhodopsin-like, 7TM||7TM GPCR, olfactory receptor/chemoreceptor Srsx||Lysophosphatidic acid receptor EDG-4||Melanocortin/ACTH receptor||G protein-coupled receptor, rhodopsin-like||Lysophosphatidic acid receptor EDG-2
ENSOARG00000007697	APCS	Pentaxin||Concanavalin A-like lectin/glucanase domain
ENSOARG00000007756	OTOP1	Otopetrin
ENSOARG00000007766	MYO1A	Myosin head, motor domain||P-loop containing nucleoside triphosphate hydrolase||IQ motif, EF-hand binding site||Myosin tail 2
ENSOARG00000007832	AUH	ClpP/crotonase-like domain||Crotonase superfamily
ENSOARG00000007845	TRIM58	Concanavalin A-like lectin/glucanase domain||SPRY domain||B30.2/SPRY domain||Zinc finger, RING-type||Butyrophylin-like||SPRY-associated||Zinc finger, C3HC4 RING-type||Zinc finger, B-box
ENSOARG00000007879	ZNF300	Zinc finger, C2H2||Krueppel-associated box||Zinc finger, C2H2-like
ENSOARG00000007946	ZNF169	Zinc finger, C2H2||Zinc finger, C2H2-like||Krueppel-associated box
ENSOARG00000008038	BRD2	Bromodomain
ENSOARG00000008080	-	Somatotropin hormone||Four-helical cytokine-like, core
ENSOARG00000008112	CLVS2	Cellular retinaldehyde binding/alpha-tocopherol transport||CRAL/TRIO, N-terminal domain||CRAL-TRIO domain
ENSOARG00000008206	CENPN	Centromere protein Chl4/mis15/CENP-N
ENSOARG00000008212	ITGA2	von Willebrand factor, type A||FG-GAP repeat||Integrin alpha beta-propellor||Integrin alpha chain||Integrin alpha-2
ENSOARG00000008299	NOL8	RNA recognition motif domain
ENSOARG00000008306	ATP5B	ATPase, F1/V1/A1 complex, alpha/beta subunit, nucleotide-binding domain||ATPase, F1 complex alpha/beta subunit, N-terminal domain||AAA+ ATPase domain||P-loop containing nucleoside triphosphate hydrolase||ATPase, F1 complex, beta subunit||ATPase, F1/V1/A1 complex, alpha/beta subunit, C-terminal
ENSOARG00000008448	CAB39L	Mo25-like||Armadillo-type fold
ENSOARG00000008532	MCM9	ATPase, dynein-related, AAA domain||Mini-chromosome maintenance, DNA-dependent ATPase||P-loop containing nucleoside triphosphate hydrolase||Magnesium chelatase, ChlI subunit||AAA+ ATPase domain||Nucleic acid-binding, OB-fold
ENSOARG00000008582	TOPBP1	Secretoglobin||BRCT domain
ENSOARG00000008684	NPEPPS	Peptidase M1, membrane alanine aminopeptidase, N-terminal
ENSOARG00000008716	CPEB2	RNA recognition motif domain
ENSOARG00000009128	C7	Sushi/SCR/CCP domain||Factor I / membrane attack complex||Low-density lipoprotein (LDL) receptor class A repeat||Thrombospondin, type 1 repeat||Membrane attack complex component/perforin (MACPF) domain||Membrane attack complex component/perforin/complement C9
ENSOARG00000009199	RBM43	RNA recognition motif domain
ENSOARG00000009309	NEK11	Protein kinase domain||Serine-threonine/tyrosine-protein kinase catalytic domain||Serine/threonine/dual specificity protein kinase, catalytic domain||Tyrosine-protein kinase, catalytic domain||Protein kinase-like domain
ENSOARG00000009686	ADAMTS4	Peptidase M12B, ADAM-TS||Peptidase M12B, propeptide||ADAM-TS Spacer 1||Thrombospondin, type 1 repeat||ADAM, cysteine-rich||Peptidase M12B, ADAM/reprolysin
ENSOARG00000009780	-	Zinc finger, RanBP2-type||Uncharacterised conserved protein UCP037956, zinc finger Ran-binding
ENSOARG00000009822	REV3L	DNA-directed DNA polymerase, family B, exonuclease domain||Ribonuclease H-like domain||DNA-directed DNA polymerase, family B, multifunctional domain||DNA-directed DNA polymerase, family B
ENSOARG00000009854	EXT1	Nucleotide-diphospho-sugar transferases||Exostosin , C-terminal||Exostosin-like
ENSOARG00000009897	UFM1	Ubiquitin-fold modifier 1||Ubiquitin-related domain
ENSOARG00000010012	-	Phox homologous domain
ENSOARG00000010140	SUPT20H	Transcription factor Spt20
ENSOARG00000010332	SH2D4B	SH2 domain
ENSOARG00000010414	GHITM	Bax inhibitor 1-related
ENSOARG00000010418	ATF6	Basic-leucine zipper domain
ENSOARG00000010645	ZNF207	Zinc finger, C2H2-like
ENSOARG00000010701	CAMTA1	Ankyrin repeat-containing domain||Immunoglobulin E-set||IPT domain||P-loop containing nucleoside triphosphate hydrolase||Ankyrin repeat||IQ motif, EF-hand binding site
ENSOARG00000010762	-	Coagulation factor 5/8 C-terminal type domain||Laminin G domain||Concanavalin A-like lectin/glucanase domain||Galactose-binding domain-like||Fibrinogen, alpha/beta/gamma chain, C-terminal globular domain||Epidermal growth factor-like domain
ENSOARG00000010990	OOEP	-
ENSOARG00000011014	RGS4	RGS domain
ENSOARG00000011087	-	NADP-dependent oxidoreductase domain||Aldo/keto reductase subgroup
ENSOARG00000011137	-	Galactose mutarotase-like domain||Glycosyl hydrolase family 38, C-terminal
ENSOARG00000011180	C9orf156	TsaA-like domain||Uncharacterised domain UPF0066
ENSOARG00000011233	NCBP1	MIF4G-like, type 2||Armadillo-type fold||MIF4G-like, type 1||MIF4G-like, type 3
ENSOARG00000011282	SERBP1	Hyaluronan/mRNA-binding protein
ENSOARG00000011415	PRR14L	-
ENSOARG00000011545	ADGRF1	GPCR, family 2-like||SEA domain||GPCR, family 2, secretin-like||GPS motif||GPCR, family 2, Ig-hepta receptor
ENSOARG00000011559	GRPEL1	GrpE nucleotide exchange factor, head||GrpE nucleotide exchange factor
ENSOARG00000011587	HACD1	Protein-tyrosine phosphatase-like, PTPLA
ENSOARG00000011653	RXFP2	Glycoprotein hormone receptor family||Relaxin receptor||GPCR, rhodopsin-like, 7TM||Low-density lipoprotein (LDL) receptor class A repeat||Leucine-rich repeat, typical subtype||Leucine-rich repeat||G protein-coupled receptor, rhodopsin-like
ENSOARG00000011753	ADGRF4	GPCR, family 2, Ig-hepta receptor||GPCR, family 2, secretin-like||GPS motif||GPCR, family 2-like
ENSOARG00000011796	GPS2	-
ENSOARG00000011927	EFCAB3	EF-hand domain
ENSOARG00000012089	-	Keratin-associated protein, PMG type
ENSOARG00000012192	FAM126A	Hyccin
ENSOARG00000012205	VPS33B	Sec1-like protein
ENSOARG00000012236	RNF150	Zinc finger, C3HC4 RING-type||Zinc finger, RING-type||Protease-associated domain, PA
ENSOARG00000012291	RHAG	Blood group Rhesus C/E/D polypeptide||Ammonium transporter AmtB-like domain
ENSOARG00000012370	-	Flavin monooxygenase (FMO) 3||Dimethylaniline monooxygenase, N-oxide-forming||Flavin monooxygenase FMO||Flavin monooxygenase (FMO) 2||Pyridine nucleotide-disulphide oxidoreductase, FAD/NAD(P)-binding domain||Flavin monooxygenase (FMO) 1||Flavin monooxygenase-like
ENSOARG00000012388	KLHL7	BTB/POZ||BTB/Kelch-associated||BTB/POZ-like||Kelch repeat type 2||BTB-kelch protein||BTB/POZ fold||Kelch repeat type 1
ENSOARG00000012463	GYS1	Glycogen synthase
ENSOARG00000012654	RAB3GAP2	-
ENSOARG00000012703	ZNF14	Krueppel-associated box||Zinc finger, C2H2-like||Zinc finger, C2H2
ENSOARG00000012759	NEDD1	WD40-repeat-containing domain||WD40 repeat
ENSOARG00000012768	IL15RA	Sushi/SCR/CCP domain
ENSOARG00000012897	-	EF-hand domain
ENSOARG00000012935	AK5	Adenylate kinase, isozyme 1/5||Adenylate kinase/UMP-CMP kinase||P-loop containing nucleoside triphosphate hydrolase
ENSOARG00000013003	RARS2	Arginyl tRNA synthetase N-terminal domain||Aminoacyl-tRNA synthetase, class 1a, anticodon-binding||DALR anticodon binding||Arginine-tRNA ligase
ENSOARG00000013119	SNTG1	Pleckstrin homology domain||PDZ domain
ENSOARG00000013179	LAMP2	Lysosome-associated membrane glycoprotein
ENSOARG00000013215	NOSIP	Nitric oxide synthase-interacting
ENSOARG00000013322	-	Endonuclease/exonuclease/phosphatase
ENSOARG00000013334	NOL7	NUC129
ENSOARG00000013374	CAPN5	C2 domain||Peptidase C2, calpain, catalytic domain||Peptidase C2, calpain, domain III||Peptidase C2, calpain family||Peptidase C2, calpain, large subunit, domain III
ENSOARG00000013474	UTP6	HAT (Half-A-TPR) repeat||U3 small nucleolar RNA-associated protein 6
ENSOARG00000013512	CDT1	CDT1 Geminin-binding domain-like
ENSOARG00000013611	JAM3	Immunoglobulin-like domain||Immunoglobulin I-set||Immunoglobulin||Immunoglobulin subtype 2||Immunoglobulin V-set domain||Immunoglobulin subtype
ENSOARG00000013768	COPRS	-
ENSOARG00000013782	ALB	Serum albumin/Alpha-fetoprotein/Afamin||Serum albumin, N-terminal||Serum albumin-like||ALB/AFP/VDB
ENSOARG00000014034	DNAJB14	DnaJ domain||Domain of unknown function DUF1977, DnaJ-like
ENSOARG00000014263	SYDE2	C2 domain||Rho GTPase-activating protein domain||Rho GTPase activation protein
ENSOARG00000014270	CLEC5A	C-type lectin||C-type lectin fold
ENSOARG00000014344	SPATA2L	-
ENSOARG00000014415	PARP4	Poly(ADP-ribose) polymerase, regulatory domain||VIT domain||BRCT domain||von Willebrand factor, type A||Poly(ADP-ribose) polymerase, catalytic domain
ENSOARG00000014461	COL24A1	Laminin G domain||Concanavalin A-like lectin/glucanase domain||Collagen triple helix repeat||Fibrillar collagen, C-terminal
ENSOARG00000014514	DNAH7	EF-hand domain||Dynein heavy chain, domain-2||P-loop containing nucleoside triphosphate hydrolase||Dynein heavy chain domain||AAA+ ATPase domain
ENSOARG00000014525	AR	Androgen receptor||Nuclear hormone receptor, ligand-binding||Nuclear hormone receptor, ligand-binding, core||Zinc finger, nuclear hormone receptor-type
ENSOARG00000014636	CMPK2	P-loop containing nucleoside triphosphate hydrolase||UMP-CMP kinase, mitochondrai
ENSOARG00000014651	MOB3B	MOB kinase activator family
ENSOARG00000014674	SCD	Fatty acid desaturase, type 1||Fatty acid desaturase, type 1, core
ENSOARG00000014703	MYL10	EF-hand domain
ENSOARG00000014877	ADAMTS5	ADAM-TS Spacer 1||Peptidase M12B, propeptide||ADAM, cysteine-rich||Thrombospondin, type 1 repeat||Peptidase M12B, ADAM/reprolysin||Peptidase M12B, ADAM-TS5||Peptidase M12B, ADAM-TS
ENSOARG00000015073	CPSF3	RNA-metabolising metallo-beta-lactamase||Beta-lactamase-like||Pre-mRNA 3'-end-processing endonuclease polyadenylation factor C-term||Beta-Casp domain
ENSOARG00000015129	-	Small-subunit processome, Utp14
ENSOARG00000015201	TAF1B	-
ENSOARG00000015335	CBLN4	Tumour necrosis factor-like domain||Complement C1q protein
ENSOARG00000015413	KDELR3	ER lumen protein retaining receptor
ENSOARG00000015465	DICER1	P-loop containing nucleoside triphosphate hydrolase||Ribonuclease III domain||PAZ domain||Double-stranded RNA-binding domain||Helicase/UvrB domain||Helicase superfamily 1/2, ATP-binding domain||Helicase, C-terminal||DEAD/DEAH box helicase domain||Dicer dimerisation domain
ENSOARG00000016046	RAB2A	Gtr1/RagA G protein||P-loop containing nucleoside triphosphate hydrolase||Ran GTPase||Small GTPase superfamily, Ras type||Small GTPase superfamily, ARF/SAR type||Small GTPase superfamily, Rho type||Mitochondrial Rho-like||Elongation factor, GTP-binding domain||Small GTPase superfamily, Rab type||Small GTP-binding protein domain||Small GTPase superfamily
ENSOARG00000016085	-	Immunoglobulin V-set domain||Immunoglobulin-like domain||Immunoglobulin
ENSOARG00000016227	DCAF13	Sof1-like protein||WD40-repeat-containing domain||WD40 repeat||Translation initiation factor, beta propellor-like domain
ENSOARG00000016446	RBM11	RNA recognition motif domain
ENSOARG00000016555	-	Peptidase S1||Trypsin-like cysteine/serine peptidase domain||Peptidase S1A, chymotrypsin-type
ENSOARG00000016653	SFXN1	Tricarboxylate/iron carrier
ENSOARG00000016675	FSIP2	-
ENSOARG00000016805	-	5-nucleotidase
ENSOARG00000016905	CWC22	Armadillo-type fold||MIF4G-like, type 3||Initiation factor eIF-4 gamma, MA3
ENSOARG00000016909	-	Death-like domain||Death effector domain
ENSOARG00000016938	CXorf58	-
ENSOARG00000016992	KRT15	Prefoldin||Intermediate filament protein||Keratin, type I
ENSOARG00000017047	ALDH1L2	10-formyltetrahydrofolate dehydrogenase||Formyl transferase, C-terminal||Formyl transferase, C-terminal-like||Aldehyde dehydrogenase domain||Aldehyde/histidinol dehydrogenase||Acyl carrier protein-like||Formyl transferase, N-terminal
ENSOARG00000017050	SLC27A6	AMP-dependent synthetase/ligase
ENSOARG00000017101	-	Immunoglobulin-like domain||Concanavalin A-like lectin/glucanase domain||SPRY domain||B30.2/SPRY domain||Butyrophylin-like||CD80-like, immunoglobulin C2-set||Immunoglobulin V-set domain||Immunoglobulin subtype
ENSOARG00000017126	-	Transcription initiation factor TFIID subunit 1, animal||Transcription initiation factor TFIID subunit 1, domain of unknown function||TAFII-230 TBP-binding||Bromodomain
ENSOARG00000017233	GNAT3	G protein alpha subunit, helical insertion||Guanine nucleotide binding protein (G-protein), alpha subunit||G-protein alpha subunit, group I||Small GTPase superfamily, ARF/SAR type||P-loop containing nucleoside triphosphate hydrolase
ENSOARG00000017248	BRD7	Protein of unknown function DUF3512||Bromodomain
ENSOARG00000017330	MRPL32	Ribosomal protein L32p
ENSOARG00000017425	LETMD1	LETM1-like
ENSOARG00000017427	LDB1	LIM-domain binding protein/SEUSS
ENSOARG00000017495	ALG14	Oligosaccharide biosynthesis protein Alg14-like
ENSOARG00000017553	ITGAE	Integrin alpha chain||Integrin alpha beta-propellor||FG-GAP repeat||Integrin alpha-2
ENSOARG00000017596	-	EF-hand domain
ENSOARG00000017634	SLC25A17	Mitochondrial carrier protein||Mitochondrial carrier domain||Mitochondrial substrate/solute carrier
ENSOARG00000017728	-	Tetratricopeptide TPR1||Heat shock chaperonin-binding||Tetratricopeptide repeat-containing domain||Tetratricopeptide repeat
ENSOARG00000017853	AKTIP	Ubiquitin-conjugating enzyme/RWD-like||Ubiquitin-conjugating enzyme E2
ENSOARG00000017994	LNPEP	Peptidase M1, membrane alanine aminopeptidase, N-terminal
ENSOARG00000018045	SNX5	Sorting nexin-5/6/32||Vps5 C-terminal||Phox homologous domain
ENSOARG00000018321	CTLA4	Immunoglobulin V-set domain||Immunoglobulin subtype||Immunoglobulin-like domain||Cytotoxic T-lymphocyte antigen 4
ENSOARG00000018438	MAGT1	Thioredoxin-like fold||Oligosaccharyl transferase complex, subunit OST3/OST6
ENSOARG00000018450	ATG4A	Peptidase C54
ENSOARG00000018479	AQP8	Major intrinsic protein||Aquaporin-like||Aquaporin 8
ENSOARG00000018549	-	Zinc finger, C2H2||Zinc finger, C2H2-like||Krueppel-associated box
ENSOARG00000018674	-	Zinc finger, C3HC4 RING-type||Zinc finger, RING-type
ENSOARG00000018805	FBXL13	Leucine-rich repeat, cysteine-containing subtype||Leucine-rich repeat||F-box domain
ENSOARG00000018830	CPO	Peptidase M14, carboxypeptidase A
ENSOARG00000019038	TAF13	Transcription initiation factor IID, 18kDa subunit||Histone-fold
ENSOARG00000019276	SLC9C1	Cation/H+ exchanger||Cyclic nucleotide-binding-like||Cyclic nucleotide-binding domain||Ion transport domain
ENSOARG00000019323	NUP50	Ran binding domain||Nuclear pore complex, NUP2/50/61
ENSOARG00000019401	RIBC2	RIB43A
ENSOARG00000019457	SLC38A4	Amino acid transporter, transmembrane domain
ENSOARG00000019459	-	Immunoglobulin V-set domain||Immunoglobulin subtype||Immunoglobulin-like domain
ENSOARG00000019714	METTL17	Methyltransferase type 11||S-adenosyl-L-methionine-dependent methyltransferase||Ribosomal protein Rsm22, bacterial-type
ENSOARG00000019829	FGFR1OP2	Suppressor of IKBKE 1
ENSOARG00000019879	LRRC58	Leucine-rich repeat||Leucine-rich repeat, typical subtype
ENSOARG00000019910	-	EF-hand domain
ENSOARG00000020060	PABPC4	Polyadenylate-binding protein/Hyperplastic disc protein||Polyadenylate binding protein, human types 1, 2, 3, 4||RNA recognition motif domain||RNA recognition motif domain, eukaryote
ENSOARG00000020246	OSBPL11	Oxysterol-binding protein||Pleckstrin homology domain
ENSOARG00000020335	-	Zinc finger, RING-type
ENSOARG00000020405	WDFY1	FYVE zinc finger||Zinc finger, FYVE/PHD-type||G-protein beta WD-40 repeat||WD40-repeat-containing domain||WD40 repeat||Zinc finger, FYVE-related
ENSOARG00000020410	ZMYND12	Zinc finger, MYND-type
ENSOARG00000020510	ZNF106	Zinc finger, C2H2-like||WD40-repeat-containing domain||WD40 repeat||Transmembrane receptor, eukaryota||Pyrrolo-quinoline quinone beta-propeller repeat
ENSOARG00000020591	EPB42	Transglutaminase, C-terminal||Immunoglobulin E-set||Transglutaminase, N-terminal||Transglutaminase-like
ENSOARG00000020667	-	Immunoglobulin-like domain||Immunoglobulin subtype||Immunoglobulin subtype 2
ENSOARG00000020861	CTSS	Peptidase C1A, papain C-terminal||Proteinase inhibitor I29, cathepsin propeptide
ENSOARG00000020866	IL1B	Interleukin-1 family||Interleukin-1 alpha/beta||IL-1 family/FGF family||Interleukin-1 receptor antagonist / Interleukin-36||Interleukin-1 propeptide||Cytokine, IL-1-like
ENSOARG00000020950	-	G-protein, beta subunit||G-protein beta WD-40 repeat||WD40 repeat||WD40-repeat-containing domain
ENSOARG00000020954	MAPK6	Protein kinase domain||Serine-threonine/tyrosine-protein kinase catalytic domain||Mitogen-activated protein (MAP) kinase, ERK3/4||Protein kinase-like domain||Serine/threonine/dual specificity protein kinase, catalytic domain||Tyrosine-protein kinase, catalytic domain
ENSOARG00000021012	OLR1	Type-2 ice-structuring protein||Herpesvirus UL45-like||C-type lectin fold||C-type lectin
ENSOARG00000021069	BMP4	Cystine-knot cytokine||Transforming growth factor-beta, N-terminal||Transforming growth factor-beta, C-terminal

## Sheet: oar-miR-541-5p
Ensembl Gene ID	Gene name(sheep)	Gene Discription
ENSOARG00000000135	PBX2	PBX||Homeodomain-like||Homeobox domain
ENSOARG00000000152	-	Fibronectin type III
ENSOARG00000000192	-	Zinc finger, C2H2||Krueppel-associated box||Zinc finger, C2H2-like
ENSOARG00000000344	PLXDC2	Plexin-like fold||Plexin
ENSOARG00000000345	GRAMD1B	GRAM domain
ENSOARG00000000386	SLC22A6	Major facilitator superfamily||Major facilitator superfamily domain||General substrate transporter||Organic cation transport protein
ENSOARG00000000435	-	Immunoglobulin-like domain||Immunoglobulin V-set domain
ENSOARG00000000456	CTTN	Hs1/Cortactin||Variant SH3 domain||SH3 domain
ENSOARG00000000491	SRRM2	mRNA splicing factor, Cwf21||-
ENSOARG00000000560	-	Zinc finger, C2H2||Zinc finger, C2H2-like
ENSOARG00000000578	CDCA7	Zinc-finger domain of monoamine-oxidase A repressor R1
ENSOARG00000000681	SCN3B	Immunoglobulin||Immunoglobulin-like domain||Immunoglobulin subtype||Immunoglobulin V-set domain
ENSOARG00000000745	CSPP1	-
ENSOARG00000000749	-	Histone-fold||Histone H3/CENP-A
ENSOARG00000000836	HDAC3	Histone deacetylase superfamily||Histone deacetylase||Histone deacetylase domain
ENSOARG00000000898	CCDC176	-
ENSOARG00000000994	PLA2G5	Phospholipase A2 domain||Phospholipase A2
ENSOARG00000001010	EXOC6	Exocyst complex subunit Sec15-like
ENSOARG00000001070	NOX1	Ferric reductase transmembrane component-like domain||FAD-binding 8||Ferric reductase, NAD binding||Oxidoreductase, FAD-binding domain||Cytochrome b245, heavy chain||Riboflavin synthase-like beta-barrel
ENSOARG00000001109	HMGN5	High mobility group nucleosome-binding domain-containing family
ENSOARG00000001172	NXPE4	Immunoglobulin E-set||Neurexophilin/NXPE
ENSOARG00000001288	-	AIG1-type guanine nucleotide-binding (G) domain||P-loop containing nucleoside triphosphate hydrolase
ENSOARG00000001334	-	SRCR-like domain||SRCR domain
ENSOARG00000001457	REL	NF-kappa-B/Dorsal||Rel homology domain||p53-like transcription factor, DNA-binding||Immunoglobulin E-set||IPT domain
ENSOARG00000001486	GATAD2B	Zinc finger, GATA-type
ENSOARG00000001541	PEX3	Peroxin-3
ENSOARG00000001606	PCDH12	Cadherin-like||Cadherin, N-terminal||Cadherin
ENSOARG00000001617	MYH10	IQ motif, EF-hand binding site||P-loop containing nucleoside triphosphate hydrolase||Prefoldin||Myosin head, motor domain||Myosin, N-terminal, SH3-like||Myosin S1 fragment, N-terminal||Myosin tail
ENSOARG00000001646	CPA6	Peptidase M14, carboxypeptidase A||Proteinase inhibitor, propeptide||Proteinase inhibitor, carboxypeptidase propeptide
ENSOARG00000001723	-	Butyrophylin-like||SPRY-associated||SPRY domain||B30.2/SPRY domain||Concanavalin A-like lectin/glucanase domain
ENSOARG00000001734	ZC2HC1B	-
ENSOARG00000001756	TMEM176A	CD20-like family
ENSOARG00000001797	-	Immunoglobulin-like domain||Immunoglobulin C1-set
ENSOARG00000001841	PIP4K2A	Phosphatidylinositol-4-phosphate 5-kinase, core, subgroup||Phosphatidylinositol-4-phosphate 5-kinase, core
ENSOARG00000001856	-	Cytochrome P450, E-class, group IV||Cytochrome P450, E-class, group I||Cytochrome P450||Cytochrome P450, E-class, group II||Cytochrome P450, B-class
ENSOARG00000001877	-	Cullin protein, neddylation domain
ENSOARG00000001894	PSMG2	Proteasome assembly chaperone 2
ENSOARG00000001968	MFAP5	Microfibril-associated glycoprotein
ENSOARG00000001969	BAC5	Cathelicidin||Proteinase inhibitor I25, cystatin
ENSOARG00000002047	SMC4	RecF/RecN/SMC, N-terminal||P-loop containing nucleoside triphosphate hydrolase||SMCs flexible hinge||Prefoldin
ENSOARG00000002131	CAND1	Armadillo-type fold||HEAT||TATA-binding protein interacting (TIP20)
ENSOARG00000002143	-	Ferrous iron transport protein B, N-terminal||P-loop containing nucleoside triphosphate hydrolase||AIG1-type guanine nucleotide-binding (G) domain
ENSOARG00000002331	SLC35C1	EamA domain||Triose-phosphate transporter domain||UAA transporter
ENSOARG00000002393	ZDHHC4	Zinc finger, DHHC-type, palmitoyltransferase
ENSOARG00000002402	HNRNPDL	RNA recognition motif domain
ENSOARG00000002410	IFRD1	Interferon-related developmental regulator, C-terminal||Armadillo-type fold||Interferon-related developmental regulator, N-terminal
ENSOARG00000002429	SDF2	MIR motif
ENSOARG00000002444	-	Cytochrome P450, E-class, group IV||Cytochrome P450, E-class, group I||Cytochrome P450||Cytochrome P450, E-class, group II||Cytochrome P450, B-class
ENSOARG00000002498	-	Zinc finger, C2H2||Zinc finger, C2H2-like
ENSOARG00000002545	EPB41	Band 4.1, C-terminal||Band 4.1 domain||FERM, C-terminal PH-like domain||FERM central domain||SAB domain||FERM domain||FERM adjacent (FA)||Ubiquitin-related domain||FERM, N-terminal||Ezrin/radixin/moesin like
ENSOARG00000002567	AHSA1	Activator of Hsp90 ATPase homologue 1-like||Activator of Hsp90 ATPase, N-terminal
ENSOARG00000002574	FRS3	Insulin receptor substrate-1, PTB
ENSOARG00000002637	-	Type-2 ice-structuring protein||C-type lectin fold||C-type lectin
ENSOARG00000002679	PPP1R9A	Sterile alpha motif, type 1||Sterile alpha motif/pointed domain||PDZ domain||Sterile alpha motif, type 2||Sterile alpha motif domain
ENSOARG00000002690	C16orf70	Uncharacterised protein family UPF0183
ENSOARG00000002732	PANK3	Type II pantothenate kinase
ENSOARG00000002881	OAS1	2'-5'-oligoadenylate synthetase 1, domain 2/C-terminal
ENSOARG00000003004	MND1	Meiotic nuclear division protein 1||BlaI transcriptional regulatory family
ENSOARG00000003097	C8orf34	-
ENSOARG00000003140	USP43	Ubiquitin specific protease domain||Peptidase C19, ubiquitin carboxyl-terminal hydrolase
ENSOARG00000003151	FOXI1	Transcription factor, fork head
ENSOARG00000003162	-	Myc-type, basic helix-loop-helix (bHLH) domain
ENSOARG00000003172	FMN2	Formin, FH2 domain
ENSOARG00000003271	EGLN1	Prolyl 4-hydroxylase, alpha subunit||Oxoglutarate/iron-dependent dioxygenase
ENSOARG00000003306	DHRS7C	Glucose/ribitol dehydrogenase||Short-chain dehydrogenase/reductase SDR
ENSOARG00000003308	ZNF667	Krueppel-associated box||Zinc finger, C2H2-like||Zinc finger, C2H2
ENSOARG00000003354	FNIP2	-
ENSOARG00000003377	C11orf84	-
ENSOARG00000003416	WASF2	-||WH2 domain
ENSOARG00000003587	CERS4	TRAM/LAG1/CLN8 homology domain||Homeodomain-like||Ceramide synthase component Lag1/Lac1||Homeobox domain
ENSOARG00000003589	HOOK3	Prefoldin||t-SNARE||Hook-related protein family
ENSOARG00000003641	-	Krueppel-associated box||Zinc finger, C2H2-like||Zinc finger, C2H2
ENSOARG00000003713	ACTN2	Spectrin repeat||Spectrin/alpha-actinin||Calmodulin-regulated spectrin-associated protein, CH domain||EF-hand domain||Calponin homology domain||EF-hand, Ca insensitive
ENSOARG00000003740	SUCNR1	G protein-coupled receptor, rhodopsin-like||GPCR, rhodopsin-like, 7TM
ENSOARG00000003814	MATN2	Matrilin, coiled-coil trimerisation domain||EGF-like calcium-binding domain||Epidermal growth factor-like domain||von Willebrand factor, type A
ENSOARG00000003857	AADACL2	Alpha/Beta hydrolase fold||Alpha/beta hydrolase fold-3||Arylacetamide deacetylase
ENSOARG00000003883	ZNF248	Zinc finger, C2H2-like||Krueppel-associated box||Zinc finger, C2H2
ENSOARG00000003901	ZNF19	Zinc finger, C2H2-like||Krueppel-associated box||Zinc finger, C2H2
ENSOARG00000003952	NUCB2	EF-hand domain
ENSOARG00000003988	-	SRCR-like domain||SRCR domain
ENSOARG00000004046	-	Thiolase||Thiolase, N-terminal||Thiolase-like||Thiolase, C-terminal
ENSOARG00000004076	EPN3	ENTH/VHS||Ubiquitin interacting motif||ENTH domain||AP180 N-terminal homology (ANTH) domain
ENSOARG00000004131	DDRGK1	DDRGK domain containing protein
ENSOARG00000004140	PHYHIPL	Fibronectin type III
ENSOARG00000004182	ELK4	Ets domain
ENSOARG00000004239	CPEB4	RNA recognition motif domain
ENSOARG00000004372	PIK3C2A	Phosphatidylinositol 3-kinase, C2 domain||Phosphatidylinositol 3-kinase Ras-binding (PI3K RBD) domain||Protein kinase-like domain||C2 domain||Phosphoinositide 3-kinase, accessory (PIK) domain||Phox homologous domain||Armadillo-type fold||Ubiquitin-related domain||Phosphatidylinositol 3-/4-kinase, catalytic domain
ENSOARG00000004407	ERICH6	-
ENSOARG00000004419	TCAIM	-
ENSOARG00000004480	TTC39A	Outer membrane protein Iml2/Tetratricopeptide repeat protein 39
ENSOARG00000004590	DAP3	Ribosomal protein S29, mitochondrial||Ribosomal protein S23/S29, mitochondrial
ENSOARG00000004608	-	GPCR, family 2-like||GPS motif||GPCR, family 2, EMR1 hormone receptor||Epidermal growth factor-like domain||GPCR, family 2, secretin-like||EGF-like calcium-binding domain
ENSOARG00000004623	GDI1	GDP dissociation inhibitor||Rab GDI protein
ENSOARG00000004644	PM20D1	Peptidase M20, dimerisation domain||Peptidase M20
ENSOARG00000004654	PICALM	AP180 N-terminal homology (ANTH) domain||ENTH domain||ENTH/VHS
ENSOARG00000004685	C18orf63	-
ENSOARG00000004864	SYT11	C2 domain||Synaptotagmin
ENSOARG00000004903	ANKRA2	Ankyrin repeat||Ankyrin repeat-containing domain
ENSOARG00000004972	TMEM171	-
ENSOARG00000004990	CCDC68	-
ENSOARG00000005016	STXBP4	PDZ domain||WW domain
ENSOARG00000005023	PHF12	Zinc finger, FYVE/PHD-type||Zinc finger, PHD-type||Forkhead-associated (FHA) domain||Zinc finger, PHD-finger||SMAD/FHA domain
ENSOARG00000005041	ZNF333	Zinc finger, C2H2||Krueppel-associated box||Zinc finger, C2H2-like
ENSOARG00000005054	SETD2	SRI, Set2 Rpb1 interacting||Post-SET domain||AWS domain||WW domain||SET domain
ENSOARG00000005080	PRODH2	Proline dehydrogenase domain||FAD-linked oxidoreductase-like
ENSOARG00000005103	CDH7	Cadherin-like||Cadherin||Cadherin, cytoplasmic domain
ENSOARG00000005317	COG5	Conserved oligomeric Golgi complex subunit 5
ENSOARG00000005331	HEPH	Multicopper oxidase, type 2||Cupredoxin||Multicopper oxidase, type 3
ENSOARG00000005348	SUN5	SUN domain
ENSOARG00000005399	NEDD4L	C2 domain||HECT||WW domain
ENSOARG00000005455	ELP2	WD40 repeat||WD40-repeat-containing domain
ENSOARG00000005467	ZIC4	Zinc finger, C2H2-like||Zinc finger, C2H2
ENSOARG00000005496	-	TFIIH C1-like domain||von Willebrand factor, type A||Ssl1-like||TFIIH subunit Ssl1/p44
ENSOARG00000005526	MCFD2	EF-hand domain
ENSOARG00000005540	MPHOSPH9	-
ENSOARG00000005589	MARVELD2	Occludin/RNA polymerase II elongation factor, ELL domain||Marvel domain
ENSOARG00000005824	BAG2	BAG domain
ENSOARG00000005839	LGALS4	Concanavalin A-like lectin/glucanase domain||Galectin, carbohydrate recognition domain
ENSOARG00000005869	BEND6	BEN domain
ENSOARG00000005880	LY6G6D	-
ENSOARG00000005898	SEPHS1	AIR synthase related protein, N-terminal domain||Selenophosphate synthetase||AIR synthase-related protein, C-terminal domain||PurM, N-terminal-like
ENSOARG00000006047	PLS1	Calponin homology domain||EF-hand domain
ENSOARG00000006091	-	Proteinase inhibitor I2, Kunitz metazoa
ENSOARG00000006248	SYNDIG1	CD225/Dispanin family
ENSOARG00000006531	-	Reverse transcriptase domain
ENSOARG00000006593	NIPAL3	Magnesium transporter NIPA
ENSOARG00000006648	SLFN14	ATPase, AAA-4
ENSOARG00000006649	-	DnaJ domain
ENSOARG00000006688	EVC	-
ENSOARG00000006789	IRAK1BP1	Protein of unknown function DUF541
ENSOARG00000006797	LECT1	BRICHOS domain||Surfactant-associated polypeptide
ENSOARG00000006809	-	Immunoglobulin-like domain
ENSOARG00000006847	-	Transmembrane protein 231
ENSOARG00000006928	KARS	Aminoacyl-tRNA synthetase, class II (D/K/N)||Lysine-tRNA ligase, class II||Aminoacyl-tRNA synthetase, class II||Nucleic acid-binding, OB-fold||OB-fold nucleic acid binding domain, AA-tRNA synthetase-type||Lysyl-tRNA synthetase, class II, C-terminal
ENSOARG00000006996	MYL3	EF-hand domain
ENSOARG00000007130	CLSTN1	Cadherin||Cadherin-like||Concanavalin A-like lectin/glucanase domain||Beta-catenin-interacting ICAT
ENSOARG00000007158	-	PITH domain||Galactose-binding domain-like
ENSOARG00000007160	SRP54	Signal recognition particle, SRP54 subunit, eukaryotic||CobW/HypB/UreG domain||CobQ/CobB/MinD/ParA nucleotide binding domain||Signal recognition particle, SRP54 subunit, M-domain||P-loop containing nucleoside triphosphate hydrolase||MobB-type P-loop domain||Signal recognition particle, SRP54 subunit, helical bundle||Signal recognition particle, SRP54 subunit, GTPase domain||AAA+ ATPase domain
ENSOARG00000007254	MCU	Coiled-coil domain containing protein 109, C-terminal
ENSOARG00000007288	GNB2L1	WD40-repeat-containing domain||WD40 repeat||G-protein beta WD-40 repeat
ENSOARG00000007299	PPP2R3C	-
ENSOARG00000007335	-	MHC classes I/II-like antigen recognition protein||MHC class II, alpha chain, N-terminal||Immunoglobulin C1-set||Immunoglobulin-like domain
ENSOARG00000007363	AKAP11	-
ENSOARG00000007405	C4BPA	Sushi/SCR/CCP domain
ENSOARG00000007422	FAM58A	Cyclin, N-terminal||Cyclin-like
ENSOARG00000007458	HLA-DOB	MHC class II, beta chain, N-terminal||Immunoglobulin-like domain||Immunoglobulin C1-set||MHC classes I/II-like antigen recognition protein
ENSOARG00000007507	IL6ST	Growth hormone/erythropoietin receptor, ligand binding||Immunoglobulin C2-set-like, ligand-binding||Fibronectin type III||Interleukin-6 receptor alpha, binding
ENSOARG00000007549	LPAR2	Lysophosphatidic acid receptor||GPCR, rhodopsin-like, 7TM||7TM GPCR, olfactory receptor/chemoreceptor Srsx||Lysophosphatidic acid receptor EDG-4||Melanocortin/ACTH receptor||G protein-coupled receptor, rhodopsin-like||Lysophosphatidic acid receptor EDG-2
ENSOARG00000007558	GAS2	Calponin homology domain||Growth-arrest-specific protein 2 domain
ENSOARG00000007573	-	AAA+ ATPase domain||Antigen peptide transporter 2||ABC transporter Tap-like||P-loop containing nucleoside triphosphate hydrolase||ABC transporter type 1, transmembrane domain||ABC transporter-like
ENSOARG00000007610	GTF2F2	Transcription Factor IIF, Rap30/Rap74, interaction||Transcription initiation factor IIF, beta subunit
ENSOARG00000007622	PSMB8	Peptidase T1A, proteasome beta-subunit||Nucleophile aminohydrolases, N-terminal||Proteasome, subunit alpha/beta
ENSOARG00000007832	AUH	ClpP/crotonase-like domain||Crotonase superfamily
ENSOARG00000007851	PRKAA2	Serine-threonine/tyrosine-protein kinase catalytic domain||Protein kinase domain||Protein kinase-like domain||Tyrosine-protein kinase, catalytic domain||Serine/threonine/dual specificity protein kinase, catalytic domain
ENSOARG00000007904	TMPRSS4	SRCR domain||Peptidase S1||Peptidase S1A, nudel||SRCR-like domain||Trypsin-like cysteine/serine peptidase domain||Peptidase S1A, chymotrypsin-type||Low-density lipoprotein (LDL) receptor class A repeat
ENSOARG00000008003	MRPS23	Ribosomal protein S23/S25, mitochondrial
ENSOARG00000008011	GALNT13	Nucleotide-diphospho-sugar transferases||Ricin B lectin domain||Glycosyltransferase 2-like
ENSOARG00000008038	BRD2	Bromodomain
ENSOARG00000008130	CCDC62	Prefoldin
ENSOARG00000008151	ORAI3	Calcium release-activated calcium channel protein
ENSOARG00000008195	CYP4V2	Cytochrome P450, E-class, group II||Cytochrome P450||Cytochrome P450, E-class, group I||Cytochrome P450, E-class, group IV
ENSOARG00000008206	CENPN	Centromere protein Chl4/mis15/CENP-N
ENSOARG00000008212	ITGA2	von Willebrand factor, type A||FG-GAP repeat||Integrin alpha beta-propellor||Integrin alpha chain||Integrin alpha-2
ENSOARG00000008322	TM9SF3	Nonaspanin (TM9SF)
ENSOARG00000008349	TACSTD2	Thyroglobulin type-1
ENSOARG00000008358	CD79A	Phosphorylated immunoreceptor signalling ITAM||Immunoglobulin-like domain||Immunoglobulin V-set domain||Immunoglobulin subtype||Immunoglobulin subtype 2
ENSOARG00000008473	PLAU	Kringle-like fold||Peptidase S1||Epidermal growth factor-like domain||Kringle||Trypsin-like cysteine/serine peptidase domain||Peptidase S1A, chymotrypsin-type
ENSOARG00000008508	ZBTB10	BTB/POZ fold||BTB/POZ||Zinc finger, C2H2-like||BTB/POZ-like||Zinc finger, C2H2
ENSOARG00000008530	UHRF1	Zinc finger, RING-type||Zinc finger, FYVE/PHD-type||Domain of unknown function DUF3590||Chromo domain-like||Zinc finger, PHD-finger||Zinc finger, PHD-type||SRA-YDG||Ubiquitin-like||Ubiquitin-related domain
ENSOARG00000008550	-	Sushi/SCR/CCP domain
ENSOARG00000008554	SLC25A33	Mitochondrial carrier domain||Mitochondrial substrate/solute carrier
ENSOARG00000008559	-	Kringle-like fold||Fibronectin, type II, collagen-binding
ENSOARG00000008582	TOPBP1	Secretoglobin||BRCT domain
ENSOARG00000008645	CCL28	Chemokine interleukin-8-like domain
ENSOARG00000008667	NUS1	Decaprenyl diphosphate synthase-like
ENSOARG00000008678	ZNF268	Zinc finger, C2H2||Zinc finger, C2H2-like||Krueppel-associated box
ENSOARG00000008859	C1QTNF7	Collagen triple helix repeat||Tumour necrosis factor-like domain||Complement C1q protein
ENSOARG00000008904	-	Zinc finger, C2H2-like||Krueppel-associated box||Zinc finger, C2H2
ENSOARG00000008915	HNRNPLL	HnRNP-L/PTB/hephaestus splicing factor||RNA recognition motif domain
ENSOARG00000008967	SLAMF7	Immunoglobulin V-set domain||Immunoglobulin subtype||Immunoglobulin-like domain
ENSOARG00000008980	TMX4	Thioredoxin domain||Thioredoxin-like fold
ENSOARG00000009022	SAMD10	Sterile alpha motif/pointed domain||Sterile alpha motif, type 1||Pointed domain||Sterile alpha motif, type 2||Sterile alpha motif domain
ENSOARG00000009094	UBE3A	HECT||Ubiquitin-protein ligase E6-AP
ENSOARG00000009100	-	Chemokine interleukin-8-like domain||C chemokine ligand 1
ENSOARG00000009155	CCBL1	DegT/DnrJ/EryC1/StrS aminotransferase||Pyridoxal phosphate-dependent transferase||Aminotransferase, class I/classII
ENSOARG00000009309	NEK11	Protein kinase domain||Serine-threonine/tyrosine-protein kinase catalytic domain||Serine/threonine/dual specificity protein kinase, catalytic domain||Tyrosine-protein kinase, catalytic domain||Protein kinase-like domain
ENSOARG00000009335	GALNT8	Glycosyltransferase 2-like||Nucleotide-diphospho-sugar transferases||Ricin B lectin domain
ENSOARG00000009345	UBE2R2	Ubiquitin-conjugating enzyme/RWD-like||Ubiquitin-conjugating enzyme E2
ENSOARG00000009363	GLRX2	Glutaredoxin subgroup||Glutaredoxin||Thioredoxin-like fold||Glutaredoxin, eukaryotic/virial
ENSOARG00000009373	-	Selenoprotein S
ENSOARG00000009557	AKAP3	A-kinase anchor 110kDa||A-kinase anchor 110kDa, C-terminal||RII binding domain
ENSOARG00000009644	NHLRC3	NHL repeat, subgroup||NHL repeat
ENSOARG00000009692	-	Oxidoreductase FAD/NAD(P)-binding||Oxidoreductase, FAD-binding domain
ENSOARG00000009780	-	Zinc finger, RanBP2-type||Uncharacterised conserved protein UCP037956, zinc finger Ran-binding
ENSOARG00000009781	SMCHD1	Histidine kinase-like ATPase, C-terminal domain||SMCs flexible hinge
ENSOARG00000009818	NCOA3	Nuclear receptor coactivator, interlocking||PAS fold||Steroid receptor coactivator||PAS domain||Nuclear receptor coactivator, Ncoa-type, interlocking||Myc-type, basic helix-loop-helix (bHLH) domain||Nuclear receptor coactivator
ENSOARG00000009919	-	Pleckstrin homology domain
ENSOARG00000009920	MACC1	-
ENSOARG00000009968	CDK19	Protein kinase domain||Serine-threonine/tyrosine-protein kinase catalytic domain||Protein kinase-like domain||Tyrosine-protein kinase, catalytic domain||Serine/threonine/dual specificity protein kinase, catalytic domain
ENSOARG00000010025	SULT1E1	Sulfotransferase domain||P-loop containing nucleoside triphosphate hydrolase
ENSOARG00000010030	RAVER2	RNA recognition motif domain
ENSOARG00000010041	POSTN	FAS1 domain||TGF beta-induced protein bIGH3/osteoblast-specific factor 2||EMI domain
ENSOARG00000010065	LASP1	Zinc finger, LIM-type||Variant SH3 domain||Nebulin repeat||SH3 domain
ENSOARG00000010124	MYO1D	Myosin head, motor domain||IQ motif, EF-hand binding site||P-loop containing nucleoside triphosphate hydrolase||Myosin tail 2
ENSOARG00000010142	TNKS	Poly(ADP-ribose) polymerase, catalytic domain||Sterile alpha motif, type 2||Ankyrin repeat||Sterile alpha motif/pointed domain||Sterile alpha motif, type 1||Sterile alpha motif domain||Ankyrin repeat-containing domain
ENSOARG00000010163	GCDH	Acyl-CoA dehydrogenase/oxidase, N-terminal||Acyl-CoA oxidase/dehydrogenase, central domain||Acyl-CoA dehydrogenase/oxidase C-terminal||Acyl-CoA dehydrogenase/oxidase, N-terminal and middle domain||Acyl-CoA dehydrogenase, C-terminal domain
ENSOARG00000010167	NR2F2	Transcription factor COUP||Zinc finger, nuclear hormone receptor-type||Retinoid X receptor/HNF4||Steroid hormone receptor||Nuclear hormone receptor, ligand-binding, core||Nuclear hormone receptor, ligand-binding
ENSOARG00000010252	AK9	P-loop containing nucleoside triphosphate hydrolase||AAA+ ATPase domain
ENSOARG00000010317	MKKS	GroEL-like apical domain||Chaperonin Cpn60/TCP-1 family
ENSOARG00000010332	SH2D4B	SH2 domain
ENSOARG00000010605	ARCN1	Clathrin adaptor, mu subunit, C-terminal||Longin-like domain||Mu homology domain||AP complex, mu/sigma subunit
ENSOARG00000010645	ZNF207	Zinc finger, C2H2-like
ENSOARG00000010723	WDR19	WD40 repeat||WD40-repeat-containing domain
ENSOARG00000010733	MAGI1	Guanylate kinase-like||Guanylate kinase/L-type calcium channel beta subunit||P-loop containing nucleoside triphosphate hydrolase||WW domain||PDZ domain
ENSOARG00000010761	TMPRSS3	SRCR domain||Peptidase S1||Peptidase S1A, nudel||SRCR-like domain||Trypsin-like cysteine/serine peptidase domain||Peptidase S1A, chymotrypsin-type||Low-density lipoprotein (LDL) receptor class A repeat
ENSOARG00000010809	DVL2	Dishevelled-2||PDZ domain||DEP domain||DIX domain||Dishevelled C-terminal||Dishevelled family||Dishevelled protein domain
ENSOARG00000011014	RGS4	RGS domain
ENSOARG00000011137	-	Galactose mutarotase-like domain||Glycosyl hydrolase family 38, C-terminal
ENSOARG00000011176	TEX36	-
ENSOARG00000011180	C9orf156	TsaA-like domain||Uncharacterised domain UPF0066
ENSOARG00000011233	NCBP1	MIF4G-like, type 2||Armadillo-type fold||MIF4G-like, type 1||MIF4G-like, type 3
ENSOARG00000011244	RDH5	2,3-dihydro-2,3-dihydroxybenzoate dehydrogenase||Short-chain dehydrogenase/reductase SDR||Glucose/ribitol dehydrogenase
ENSOARG00000011254	NDUFAF5	UbiE/COQ5 methyltransferase||Methyltransferase type 12||Putative S-adenosyl-L-methionine-dependent methyltransferase||Methyltransferase type 11||S-adenosyl-L-methionine-dependent methyltransferase
ENSOARG00000011353	NAGK	ATPase, BadF/BadG/BcrA/BcrD type
ENSOARG00000011415	PRR14L	-
ENSOARG00000011486	-	tRNA-binding arm||Myosin tail||Myosin head, motor domain||Prefoldin||Myosin, N-terminal, SH3-like||P-loop containing nucleoside triphosphate hydrolase||IQ motif, EF-hand binding site
ENSOARG00000011507	-	Luc7-related
ENSOARG00000011539	BRIX1	Brix domain||Anticodon-binding
ENSOARG00000011716	DDB1	Cleavage/polyadenylation specificity factor, A subunit, C-terminal
ENSOARG00000011760	GDPD5	PLC-like phosphodiesterase, TIM beta/alpha-barrel domain||Glycerophosphodiester phosphodiesterase domain
ENSOARG00000011822	PTPRG	Protein-tyrosine phosphatase, receptor/non-receptor type||Protein-tyrosine phosphatase-like||Protein-tyrosine/Dual specificity phosphatase||Protein-tyrosine phosphatase, catalytic
ENSOARG00000011966	ASB9	Ankyrin repeat-containing domain||SOCS protein, C-terminal||Ankyrin repeat
ENSOARG00000012122	CISD2	Iron sulphur domain-containing, mitoNEET, N-terminal||Iron sulphur-containing domain, CDGSH-type||Iron sulphur-containing domain, CDGSH-type, subfamily
ENSOARG00000012127	-	5-Hydroxytryptamine 5B receptor||GPCR, rhodopsin-like, 7TM||7TM GPCR, olfactory receptor/chemoreceptor Srsx||G protein-coupled receptor, rhodopsin-like||5-hydroxytryptamine receptor family
ENSOARG00000012128	CIB1	EF-hand domain
ENSOARG00000012192	FAM126A	Hyccin
ENSOARG00000012236	RNF150	Zinc finger, C3HC4 RING-type||Zinc finger, RING-type||Protease-associated domain, PA
ENSOARG00000012241	ADAM12	ADAM, cysteine-rich||Peptidase M12B, ADAM/reprolysin||Peptidase M12B, propeptide||Blood coagulation inhibitor, Disintegrin||Epidermal growth factor-like domain
ENSOARG00000012373	ADAM19	ADAM, cysteine-rich||Peptidase M12B, ADAM/reprolysin||Peptidase M12B, propeptide||Blood coagulation inhibitor, Disintegrin||Epidermal growth factor-like domain
ENSOARG00000012381	SLC37A4	Sugar phosphate transporter||Major facilitator superfamily||Major facilitator superfamily domain
ENSOARG00000012433	VPS13A	Vacuolar protein sorting-associated protein 13 domain
ENSOARG00000012564	ERC1	Prefoldin||Rab-binding domain FIP-RBD||Active zone protein ELKS
ENSOARG00000012587	LHX8	Homeodomain-like||Homeobox domain||Zinc finger, LIM-type
ENSOARG00000012658	PBX3	Homeodomain-like||Homeobox domain||PBX
ENSOARG00000012747	AKR1E2	Aldo/keto reductase subgroup||NADP-dependent oxidoreductase domain
ENSOARG00000012814	ARHGAP36	Rho GTPase activation protein||Rho GTPase-activating protein domain
ENSOARG00000012824	GRPR	Bombesin receptor||7TM GPCR, serpentine receptor class v (Srv)||G protein-coupled receptor, rhodopsin-like||GPCR, rhodopsin-like, 7TM||Gastrin-releasing peptide receptor||7TM GPCR, olfactory receptor/chemoreceptor Srsx
ENSOARG00000012915	CDH18	Cadherin, cytoplasmic domain||Cadherin||Cadherin-like
ENSOARG00000012992	ORC3	Origin recognition complex, subunit 3
ENSOARG00000013019	TRH	Thyrotropin-releasing hormone
ENSOARG00000013044	TJP2	Tight junction protein ZO-2||Variant SH3 domain||P-loop containing nucleoside triphosphate hydrolase||SH3 domain||Guanylate kinase-like||PDZ domain||Guanylate kinase/L-type calcium channel beta subunit||Tight junction protein ZO
ENSOARG00000013065	IKBIP	-
ENSOARG00000013105	RILP	-
ENSOARG00000013123	-	Reverse transcriptase domain
ENSOARG00000013220	RABGAP1L	PTB/PI domain||Kinesin-like||Rab-GTPase-TBC domain
ENSOARG00000013294	ANKS1B	Ankyrin repeat-containing domain||Ankyrin repeat
ENSOARG00000013301	RBBP7	Histone-binding protein RBBP4, N-terminal||WD40 repeat||WD40-repeat-containing domain||G-protein beta WD-40 repeat
ENSOARG00000013310	ZNF157	Zinc finger, C2H2||Zinc finger, C2H2-like||Krueppel-associated box
ENSOARG00000013369	REV1	DNA repair protein, Rev1||DNA-repair protein, UmuC-like||BRCT domain||DNA-repair protein, UmuC-like, N-terminal||DNA polymerase, Y-family, little finger domain
ENSOARG00000013372	CPN1	Carboxypeptidase-like, regulatory domain||Peptidase M14, carboxypeptidase A
ENSOARG00000013466	TSGA10	-
ENSOARG00000013474	UTP6	HAT (Half-A-TPR) repeat||U3 small nucleolar RNA-associated protein 6
ENSOARG00000013509	CD274	Immunoglobulin||CD80-like, immunoglobulin C2-set||Immunoglobulin-like domain||Immunoglobulin subtype||Immunoglobulin V-set domain||Immunoglobulin C1-set
ENSOARG00000013548	BARX2	Helix-turn-helix motif||Homeodomain-like||Homeodomain, metazoa||Homeobox domain
ENSOARG00000013586	UBA1	Ubiquitin-activating enzyme repeat||Ubiquitin-activating enzyme||Ubiquitin-activating enzyme, E1||Ubiquitin-activating enzyme e1, C-terminal||UBA/THIF-type NAD/FAD binding fold||Molybdenum cofactor biosynthesis, MoeB||Ubiquitin/SUMO-activating enzyme E1
ENSOARG00000013645	DAG1	Dystroglycan-type cadherin-like||Cadherin-like||Alpha-dystroglycan domain 2||Dystroglycan
ENSOARG00000013674	RBM10	Zinc finger, C2H2||RNA recognition motif domain||G-patch domain
ENSOARG00000013716	NAF1	Translation protein, beta-barrel domain||H/ACA ribonucleoprotein complex, subunit Gar1/Naf1
ENSOARG00000013745	FADS1	Fatty acid desaturase||Cytochrome b5-like heme/steroid binding domain||Fatty acid desaturase, type 1
ENSOARG00000013795	-	Concanavalin A-like lectin/glucanase domain||SPRY domain||B30.2/SPRY domain||Zinc finger, RING-type||Butyrophylin-like||SPRY-associated||Zinc finger, C3HC4 RING-type||Zinc finger, B-box
ENSOARG00000013813	KIN	DNA/RNA-binding protein Kin17, conserved domain
ENSOARG00000013900	ZDHHC21	Zinc finger, DHHC-type, palmitoyltransferase
ENSOARG00000013903	STAT4	p53-like transcription factor, DNA-binding||STAT transcription factor, DNA-binding||SH2 domain||STAT transcription factor, all-alpha domain||Signal transducer and activation of transcription 1, TAZ2 binding domain, C-terminal||STAT transcription factor, coiled coil||STAT transcription factor, protein interaction
ENSOARG00000013930	IL17A	Cystine-knot cytokine||Interleukin-17, chordata||Interleukin-17 family
ENSOARG00000013981	SNAPC3	snRNA-activating protein complex, subunit 3
ENSOARG00000013988	DPM1	Nucleotide-diphospho-sugar transferases||Glycosyltransferase 2-like
ENSOARG00000014022	-	Sushi/SCR/CCP domain
ENSOARG00000014034	DNAJB14	DnaJ domain||Domain of unknown function DUF1977, DnaJ-like
ENSOARG00000014106	SH3GL2	BAR domain-containing family||Variant SH3 domain||SH3 domain||Spectrin alpha chain, SH3 domain||BAR domain
ENSOARG00000014122	C11orf88	-
ENSOARG00000014153	DPEP1	Renal dipeptidase family
ENSOARG00000014200	-	Zinc finger, MYND-type||Tudor domain
ENSOARG00000014270	CLEC5A	C-type lectin||C-type lectin fold
ENSOARG00000014348	DDX46	DEAD/DEAH box helicase domain||Helicase, C-terminal||Helicase superfamily 1/2, ATP-binding domain||P-loop containing nucleoside triphosphate hydrolase||RNA helicase, DEAD-box type, Q motif
ENSOARG00000014514	DNAH7	EF-hand domain||Dynein heavy chain, domain-2||P-loop containing nucleoside triphosphate hydrolase||Dynein heavy chain domain||AAA+ ATPase domain
ENSOARG00000014641	RNF17	Tudor domain
ENSOARG00000014646	TBPL1	TATA-box binding protein
ENSOARG00000014845	ESCO2	-
ENSOARG00000014868	CHKA	Protein of unknown function DUF227||Aminoglycoside phosphotransferase||Protein kinase-like domain
ENSOARG00000014876	OSBPL8	Oxysterol-binding protein||Pleckstrin homology domain
ENSOARG00000014904	-	Nucleotidyl transferase domain||PAP/25A-associated
ENSOARG00000015024	PRKAR1A	cAMP-dependent protein kinase regulatory subunit||Cyclic nucleotide-binding domain||cAMP/cGMP-dependent protein kinase||Dimerization-anchoring domain of cAMP-dependent protein kinase, regulatory subunit||Cyclic nucleotide-binding-like
ENSOARG00000015108	KRT25	Keratin, type I||Intermediate filament protein
ENSOARG00000015243	IMPAD1	Inositol monophosphatase
ENSOARG00000015322	SLC6A15	Sodium:neurotransmitter symporter, orphan||Sodium:neurotransmitter symporter
ENSOARG00000015335	CBLN4	Tumour necrosis factor-like domain||Complement C1q protein
ENSOARG00000015465	DICER1	P-loop containing nucleoside triphosphate hydrolase||Ribonuclease III domain||PAZ domain||Double-stranded RNA-binding domain||Helicase/UvrB domain||Helicase superfamily 1/2, ATP-binding domain||Helicase, C-terminal||DEAD/DEAH box helicase domain||Dicer dimerisation domain
ENSOARG00000015596	PRPF19	Ricin B lectin domain||U box domain||WD40 repeat||WD40-repeat-containing domain||Pre-mRNA-splicing factor 19||G-protein beta WD-40 repeat
ENSOARG00000015605	TRIM26	B30.2/SPRY domain||SPRY domain||SPRY-associated||Concanavalin A-like lectin/glucanase domain||Zinc finger, B-box||Butyrophylin-like||Zinc finger, RING-type
ENSOARG00000015640	UBE3B	HECT||IQ motif, EF-hand binding site
ENSOARG00000015681	KRT40	Intermediate filament protein||Keratin, type I
ENSOARG00000015819	LETM1	EF-hand domain||LETM1-like
ENSOARG00000015835	SDF2L1	MIR motif
ENSOARG00000015972	ACBD5	Acyl-CoA-binding protein, ACBP||Membrane-associated diazepam binding inhibitor
ENSOARG00000016046	RAB2A	Gtr1/RagA G protein||P-loop containing nucleoside triphosphate hydrolase||Ran GTPase||Small GTPase superfamily, Ras type||Small GTPase superfamily, ARF/SAR type||Small GTPase superfamily, Rho type||Mitochondrial Rho-like||Elongation factor, GTP-binding domain||Small GTPase superfamily, Rab type||Small GTP-binding protein domain||Small GTPase superfamily
ENSOARG00000016165	CYP27C1	Cytochrome P450, E-class, group I||Cytochrome P450, E-class, group IV||Cytochrome P450, B-class||Cytochrome P450
ENSOARG00000016216	SDAD1	Uncharacterised domain NUC130/133, N-terminal||Armadillo-type fold||SDA1 domain
ENSOARG00000016227	DCAF13	Sof1-like protein||WD40-repeat-containing domain||WD40 repeat||Translation initiation factor, beta propellor-like domain
ENSOARG00000016362	-	RNA recognition motif domain
ENSOARG00000016366	HSP90B1	Heat shock protein Hsp90 family||Histidine kinase-like ATPase, C-terminal domain||Heat shock protein Hsp90, N-terminal||Ribosomal protein S5 domain 2-type fold
ENSOARG00000016384	CDK14	Protein kinase domain||Serine-threonine/tyrosine-protein kinase catalytic domain||Tyrosine-protein kinase, catalytic domain||Serine/threonine/dual specificity protein kinase, catalytic domain||Protein kinase-like domain
ENSOARG00000016418	-	PDZ domain||Ras guanine-nucleotide exchange factors catalytic domain||Ras-association||Cyclic nucleotide-binding domain||Ras guanine nucleotide exchange factor domain||Ras-like guanine nucleotide exchange factor, N-terminal||Ubiquitin-related domain||Cyclic nucleotide-binding-like
ENSOARG00000016545	TEKT3	Tektin
ENSOARG00000016593	ARRDC3	Arrestin C-terminal-like domain||Arrestin-like, N-terminal||Immunoglobulin E-set
ENSOARG00000016644	UVSSA	Protein of unknown function DUF2043
ENSOARG00000016729	KIAA0825	-
ENSOARG00000016730	HCFC2	Fibronectin type III||Kelch repeat type 1
ENSOARG00000016733	FGA	Fibrinogen alpha C domain||Fibrinogen, alpha/beta/gamma chain, coiled coil domain||Fibrinogen, alpha/beta/gamma chain, C-terminal globular domain
ENSOARG00000016829	CSNK1D	Protein kinase-like domain||Serine/threonine/dual specificity protein kinase, catalytic domain||Protein kinase domain||Serine-threonine/tyrosine-protein kinase catalytic domain
ENSOARG00000016897	TRPV2	Ankyrin repeat||Transient receptor potential channel, vanilloid 1-4||Ankyrin repeat-containing domain||Transient receptor potential channel
ENSOARG00000016905	CWC22	Armadillo-type fold||MIF4G-like, type 3||Initiation factor eIF-4 gamma, MA3
ENSOARG00000016922	CASP8	Peptidase C14, caspase non-catalytic subunit p10||Death effector domain||Peptidase C14, caspase domain||Death-like domain||Peptidase C14A, caspase precursor p45, core||Peptidase C14, ICE, catalytic subunit p20
ENSOARG00000016923	PCSK2	Galactose-binding domain-like||Proprotein convertase, P||Proteinase inhibitor, propeptide||Peptidase S8/S53 domain||Peptidase S8, subtilisin-related
ENSOARG00000016948	MEPCE	Bicoid-interacting 3||S-adenosyl-L-methionine-dependent methyltransferase
ENSOARG00000017050	SLC27A6	AMP-dependent synthetase/ligase
ENSOARG00000017163	KRT86	Intermediate filament protein||Keratin, type II
ENSOARG00000017189	FBN2	Fibrillin||EGF-like calcium-binding domain||Epidermal growth factor-like domain||TB domain
ENSOARG00000017330	MRPL32	Ribosomal protein L32p
ENSOARG00000017348	RBM45	RNA recognition motif domain
ENSOARG00000017383	HTR2C	7TM GPCR, olfactory receptor/chemoreceptor Srsx||GPCR, rhodopsin-like, 7TM||G protein-coupled receptor, rhodopsin-like||5-hydroxytryptamine receptor family||5-Hydroxytryptamine 2C receptor
ENSOARG00000017425	LETMD1	LETM1-like
ENSOARG00000017495	ALG14	Oligosaccharide biosynthesis protein Alg14-like
ENSOARG00000017728	-	Tetratricopeptide TPR1||Heat shock chaperonin-binding||Tetratricopeptide repeat-containing domain||Tetratricopeptide repeat
ENSOARG00000017781	WDR12	G-protein beta WD-40 repeat||WD40-repeat-containing domain||WD40 repeat||NLE
ENSOARG00000017859	-	Histone-fold||Histone H3/CENP-A||Histone core
ENSOARG00000017903	TMEM164	-
ENSOARG00000017957	GPD1	Glycerol-3-phosphate dehydrogenase, NAD-dependent||6-phosphogluconate dehydrogenase C-terminal domain-like||Glycerol-3-phosphate dehydrogenase, NAD-dependent, C-terminal||Glycerol-3-phosphate dehydrogenase, NAD-dependent, eukaryotic||Glycerol-3-phosphate dehydrogenase, NAD-dependent, N-terminal
ENSOARG00000017994	LNPEP	Peptidase M1, membrane alanine aminopeptidase, N-terminal
ENSOARG00000018138	RIOK2	Protein kinase-like domain||RIO kinase||Lipopolysaccharide kinase||RIO2 kinase winged helix domain, N-terminal||RIO domain
ENSOARG00000018142	LMNB1	Intermediate filament protein||Lamin Tail Domain
ENSOARG00000018263	-	Complement C1q protein||Tumour necrosis factor-like domain||Collagen triple helix repeat
ENSOARG00000018465	AMFR	Ubiquitin system component Cue||Zinc finger, RING-type||Zinc finger, C3HC4 RING-type
ENSOARG00000018467	-	Immunoglobulin I-set||Immunoglobulin-like domain||Immunoglobulin subtype||Immunoglobulin V-set domain
ENSOARG00000018737	ALCAM	Immunoglobulin subtype 2||Immunoglobulin V-set domain||Immunoglobulin subtype||CD80-like, immunoglobulin C2-set||Immunoglobulin-like domain
ENSOARG00000018830	CPO	Peptidase M14, carboxypeptidase A
ENSOARG00000018858	PJA2	Zinc finger, RING-type||Zinc finger, C3HC4 RING-type
ENSOARG00000018863	MYO9A	Protein kinase C-like, phorbol ester/diacylglycerol-binding domain||Ras-association||Rho GTPase activation protein||Rho GTPase-activating protein domain||P-loop containing nucleoside triphosphate hydrolase||IQ motif, EF-hand binding site||Ubiquitin-related domain||Myosin head, motor domain
ENSOARG00000018925	RHEBL1	P-loop containing nucleoside triphosphate hydrolase||Small GTPase superfamily, Rho type||Mitochondrial Rho-like||Small GTPase superfamily||Small GTPase superfamily, Ras type||Small GTPase superfamily, Rab type||Small GTP-binding protein domain
ENSOARG00000018980	IDH1	Isocitrate dehydrogenase NADP-dependent||Isopropylmalate dehydrogenase-like domain
ENSOARG00000019079	TRAF6	MATH||Zinc finger, TRAF-type||TNF receptor-associated factor TRAF||Zinc finger, RING-type||TRAF-like||Zinc finger, C3HC4 RING-type
ENSOARG00000019089	DHX9	Helicase, C-terminal||Helicase superfamily 1/2, ATP-binding domain||P-loop containing nucleoside triphosphate hydrolase||Helicase-associated domain||Double-stranded RNA-binding domain||DEAD/DEAH box helicase domain||Domain of unknown function DUF1605
ENSOARG00000019098	RND1	Small GTPase superfamily, ARF/SAR type||Small GTPase superfamily, Rho type||Mitochondrial Rho-like||Small GTPase superfamily, Rab type||Small GTP-binding protein domain||Small GTPase superfamily||P-loop containing nucleoside triphosphate hydrolase||Small GTPase superfamily, Ras type
ENSOARG00000019193	-	60S ribosomal protein L6E||Ribosomal protein L6, N-terminal
ENSOARG00000019278	THTPA	CYTH-like domain||Thiamine triphosphatase
ENSOARG00000019331	SLC22A17	Major facilitator superfamily domain||General substrate transporter
ENSOARG00000019416	METTL20	Nicotinamide N-methyltransferase-like||S-adenosyl-L-methionine-dependent methyltransferase
ENSOARG00000019445	TRAC	Domain of unknown function DUF1968
ENSOARG00000019463	CD53	Tetraspanin||Tetraspanin, EC2 domain||Tetraspanin/Peripherin
ENSOARG00000019496	-	Immunoglobulin V-set domain||Immunoglobulin subtype||Immunoglobulin-like domain
ENSOARG00000019506	-	Immunoglobulin-like domain||Immunoglobulin V-set domain
ENSOARG00000019517	CHI3L2	Glycoside hydrolase, family 18, catalytic domain||Chitinase II||Chitinase insertion domain||Glycoside hydrolase superfamily
ENSOARG00000019555	-	Immunoglobulin-like domain||Immunoglobulin V-set domain
ENSOARG00000019649	BCS1L	ATPase, AAA-type, core||P-loop containing nucleoside triphosphate hydrolase||AAA+ ATPase domain||BCS1, N-terminal
ENSOARG00000019721	RNASE1	Ribonuclease A-domain||Pancreatic ribonuclease
ENSOARG00000019823	GFPT1	Class II glutamine amidotransferase domain||Glucosamine-fructose-6-phosphate aminotransferase, isomerising||Nucleophile aminohydrolases, N-terminal||Sugar isomerase (SIS)
ENSOARG00000019844	PPP6R2	SIT4 phosphatase-associated protein family
ENSOARG00000020179	PPT1	Palmitoyl protein thioesterase||Alpha/Beta hydrolase fold
ENSOARG00000020194	MAB21L3	Mab-21 domain
ENSOARG00000020213	ATP1A1	P-type ATPase, cytoplasmic domain N||P-type ATPase, subfamily IIC||P-type ATPase||HAD-like domain||Cation-transporting P-type ATPase, N-terminal||Cation-transporting P-type ATPase, C-terminal||P-type ATPase, A domain
ENSOARG00000020232	MYRFL	p53-like transcription factor, DNA-binding||NDT80 DNA-binding domain
ENSOARG00000020381	WARS2	Aminoacyl-tRNA synthetase, class Ic||Tryptophan-tRNA ligase
ENSOARG00000020393	-	Lysozyme-like domain||Lytic transglycosylase-like SLT domain||Glycoside hydrolase, family 22, lysozyme||Glycoside hydrolase, family 22
ENSOARG00000020394	ACAP2	Arf GTPase activating protein||Pleckstrin homology domain||Ankyrin repeat-containing domain||Ankyrin repeat
ENSOARG00000020410	ZMYND12	Zinc finger, MYND-type
ENSOARG00000020490	RTP2	-
ENSOARG00000020567	AGFG1	Arf GTPase activating protein
ENSOARG00000020582	MGST1	Membrane-associated, eicosanoid/glutathione metabolism (MAPEG) protein
ENSOARG00000020591	EPB42	Transglutaminase, C-terminal||Immunoglobulin E-set||Transglutaminase, N-terminal||Transglutaminase-like
ENSOARG00000020650	REEP1	TB2/DP1/HVA22-related protein
ENSOARG00000020718	-	RNA recognition motif domain
ENSOARG00000020812	PAX8	Paired-box protein 2 C-terminal||Paired domain||Homeodomain-like
ENSOARG00000020834	MCL1	Blc2 family||Apoptosis regulator, Mcl-1||Bcl2-like
ENSOARG00000020837	IL36RN	Interleukin-1 receptor antagonist / Interleukin-36||Interleukin-1 family||Interleukin-1 alpha/beta||Cytokine, IL-1-like
ENSOARG00000020872	TCF12	Myc-type, basic helix-loop-helix (bHLH) domain
ENSOARG00000020873	RNF19B	Zinc finger, C6HC-type
ENSOARG00000020885	RFX7	DNA-binding RFX-type winged-helix domain
ENSOARG00000020932	C2orf40	-
ENSOARG00000020949	-	C-type lectin fold||C-type lectin
ENSOARG00000021004	GALK2	GHMP kinase, C-terminal domain||Galactokinase galactose-binding domain||Ribosomal protein S5 domain 2-type fold||Mevalonate/galactokinase||Galactokinase||GHMP kinase N-terminal domain
ENSOARG00000021052	TDRKH	Tudor domain||K Homology domain, type 1||K Homology domain
ENSOARG00000021066	THEM5	HotDog domain
ENSOARG00000021083	TCHH	S100/CaBP-9k-type, calcium binding, subdomain||EF-hand domain
ENSOARG00000021099	OTX2	Transcription factor Otx||Transcription factor Otx2||Transcription factor Otx, C-terminal||Homeodomain-like||Homeobox domain

## Sheet: oar-miR-3959-3p
Ensembl Gene ID	Gene name(sheep)	Gene Discription
ENSOARG00000000443	-	Amino acid/polyamine transporter I||Amino acid permease/ SLC12A domain
ENSOARG00000000468	-	Histone-fold||Histone core||Transcription factor CBF/NF-Y/archaeal histone
ENSOARG00000000491	SRRM2	mRNA splicing factor, Cwf21||-
ENSOARG00000000492	NLRP12	DAPIN domain||Leucine-rich repeat, ribonuclease inhibitor subtype||Death-like domain||NACHT nucleoside triphosphatase
ENSOARG00000000518	-	Ion transport domain
ENSOARG00000000673	-	Zinc finger, RanBP2-type
ENSOARG00000000683	PTP4A2	Protein-tyrosine/Dual specificity phosphatase||Protein-tyrosine phosphatase, catalytic||Dual specificity phosphatase, catalytic domain||Protein-tyrosine phosphatase-like||Protein-tyrosine phosphatase, receptor/non-receptor type
ENSOARG00000000774	EIF3A	Proteasome component (PCI) domain
ENSOARG00000000796	FAM161B	Uncharacterised protein family UPF0564
ENSOARG00000000812	-	ABC transporter type 1, transmembrane domain
ENSOARG00000001010	EXOC6	Exocyst complex subunit Sec15-like
ENSOARG00000001080	-	Immunoglobulin I-set||Immunoglobulin-like domain||Immunoglobulin||Immunoglobulin subtype 2||Immunoglobulin V-set domain||Immunoglobulin subtype
ENSOARG00000001199	KIAA1841	Protein of unknown function DUF3342
ENSOARG00000001289	NMBR	Bombesin receptor||G protein-coupled receptor, rhodopsin-like||7TM GPCR, serpentine receptor class v (Srv)||7TM GPCR, olfactory receptor/chemoreceptor Srsx||GPCR, rhodopsin-like, 7TM||Neuropeptide Y receptor family||Neuromedin B receptor
ENSOARG00000001575	-	Immunoglobulin||Immunoglobulin I-set||Immunoglobulin-like domain||Immunoglobulin subtype||Immunoglobulin subtype 2
ENSOARG00000001606	PCDH12	Cadherin-like||Cadherin, N-terminal||Cadherin
ENSOARG00000001615	TMEM185A	Transmembrane Fragile-X-F-associated protein
ENSOARG00000001620	BTK	Protein kinase domain||Serine/threonine/dual specificity protein kinase, catalytic domain||Tyrosine-protein kinase, catalytic domain||Protein kinase-like domain||SH3 domain||Serine-threonine/tyrosine-protein kinase catalytic domain||Zinc finger, Btk motif||SH2 domain||Variant SH3 domain||Pleckstrin homology domain
ENSOARG00000001694	-	C-type lectin fold||C-type lectin||Lung surfactant protein D coiled-coil trimerisation||Collagen triple helix repeat
ENSOARG00000001787	-	UBA-like||Nuclear transport factor 2||Nuclear transport factor 2, eukaryote||Nuclear RNA export factor Tap, RNA-binding domain||TAP C-terminal (TAP-C) domain
ENSOARG00000001949	ARHGAP26	Variant SH3 domain||Rho GTPase activation protein||Pleckstrin homology domain||IMD/I-BAR domain||Rho GTPase-activating protein domain||SH3 domain
ENSOARG00000001975	-	Blood coagulation inhibitor, Disintegrin||Peptidase M12B, propeptide||Peptidase M12B, ADAM/reprolysin||ADAM, cysteine-rich||Epidermal growth factor-like domain
ENSOARG00000002047	SMC4	RecF/RecN/SMC, N-terminal||P-loop containing nucleoside triphosphate hydrolase||SMCs flexible hinge||Prefoldin
ENSOARG00000002219	AIPL1	Tetratricopeptide repeat||Tetratricopeptide repeat-containing domain
ENSOARG00000002331	SLC35C1	EamA domain||Triose-phosphate transporter domain||UAA transporter
ENSOARG00000002779	EDEM3	Protease-associated domain, PA||Glycoside hydrolase, family 47
ENSOARG00000002990	GZMB	Peptidase S1||Peptidase S1A, chymotrypsin-type||Trypsin-like cysteine/serine peptidase domain
ENSOARG00000003042	PON3	SMP-30/Gluconolactonase/LRE-like region||Arylesterase
ENSOARG00000003185	CANX	Calreticulin/calnexin||Concanavalin A-like lectin/glucanase domain||Calreticulin/calnexin, P domain
ENSOARG00000003230	C3orf33	-
ENSOARG00000003252	HK3	Hexokinase||Hexokinase, N-terminal||Hexokinase, C-terminal
ENSOARG00000003275	WFIKKN2	Immunoglobulin I-set||Immunoglobulin-like domain||Proteinase inhibitor I2, Kunitz metazoa||Netrin domain||Kazal domain||Netrin module, non-TIMP type||Immunoglobulin subtype 2||Tissue inhibitor of metalloproteinases-like, OB-fold||Whey acidic protein-type 4-disulphide core||Immunoglobulin V-set domain||Immunoglobulin subtype
ENSOARG00000003282	DPEP3	Renal dipeptidase family
ENSOARG00000003306	DHRS7C	Glucose/ribitol dehydrogenase||Short-chain dehydrogenase/reductase SDR
ENSOARG00000003354	FNIP2	-
ENSOARG00000003375	-	Alpha/Beta hydrolase fold||Lecithin:cholesterol/phospholipid:diacylglycerol acyltransferase
ENSOARG00000003442	FUNDC2	FUN14
ENSOARG00000003463	-	SRCR-like domain||SRCR domain
ENSOARG00000003592	LRP2	Insulin-like growth factor binding protein, N-terminal||Low-density lipoprotein (LDL) receptor class A repeat||Epidermal growth factor-like domain||EGF-like calcium-binding domain||LDLR class B repeat
ENSOARG00000003635	FBXW11	D domain of beta-TrCP||F-box domain||G-protein beta WD-40 repeat||WD40 repeat||WD40-repeat-containing domain
ENSOARG00000003844	NOX4	FAD-binding 8||Ferric reductase transmembrane component-like domain||Ferric reductase, NAD binding||Cytochrome b245, heavy chain||Riboflavin synthase-like beta-barrel
ENSOARG00000003929	VIP	Glucagon/GIP/secretin/VIP
ENSOARG00000004143	ALDOA	Fructose-bisphosphate aldolase, class-I
ENSOARG00000004182	ELK4	Ets domain
ENSOARG00000004301	STK39	Tyrosine-protein kinase, catalytic domain||Serine/threonine/dual specificity protein kinase, catalytic domain||Protein kinase-like domain||Serine-threonine/tyrosine-protein kinase catalytic domain||Protein kinase domain
ENSOARG00000004318	CDK1	Serine-threonine/tyrosine-protein kinase catalytic domain||Protein kinase domain||Protein kinase-like domain||Tyrosine-protein kinase, catalytic domain||Serine/threonine/dual specificity protein kinase, catalytic domain
ENSOARG00000004372	PIK3C2A	Phosphatidylinositol 3-kinase, C2 domain||Phosphatidylinositol 3-kinase Ras-binding (PI3K RBD) domain||Protein kinase-like domain||C2 domain||Phosphoinositide 3-kinase, accessory (PIK) domain||Phox homologous domain||Armadillo-type fold||Ubiquitin-related domain||Phosphatidylinositol 3-/4-kinase, catalytic domain
ENSOARG00000004423	-	RNA recognition motif domain
ENSOARG00000004548	FAM50A	XAP5 protein
ENSOARG00000004654	PICALM	AP180 N-terminal homology (ANTH) domain||ENTH domain||ENTH/VHS
ENSOARG00000004775	-	Protein kinase domain||Protein kinase-like domain||Serine/threonine/dual specificity protein kinase, catalytic domain
ENSOARG00000005091	DFFA	CIDE-N domain||DNA fragmentation factor 45kDa C-terminal domain||DNA fragmentation factor subunit alpha||DNA fragmentation factor 45kDa, middle domain
ENSOARG00000005121	AFAP1L1	Pleckstrin homology domain
ENSOARG00000005131	PSMB1	Nucleophile aminohydrolases, N-terminal||Proteasome, subunit alpha/beta
ENSOARG00000005317	COG5	Conserved oligomeric Golgi complex subunit 5
ENSOARG00000005466	TRIM63	Zinc finger, C3HC4 RING-type||Zinc finger, RING-type||B-box, C-terminal||Zinc finger, B-box
ENSOARG00000005540	MPHOSPH9	-
ENSOARG00000005754	MEOX1	Homeodomain-like||Homeobox domain||Homeodomain, metazoa
ENSOARG00000005986	MMP20	Peptidase M10, metallopeptidase||Hemopexin-like repeats||Peptidoglycan binding-like||Peptidase M10A||Peptidase, metallopeptidase||Hemopexin-like domain||Peptidase M10A, stromelysin-type
ENSOARG00000006084	MEP1B	Peptidase M12A, astacin||MATH||Meprin alpha/beta subunit||MAM domain||Concanavalin A-like lectin/glucanase domain||Peptidase, metallopeptidase||Epidermal growth factor-like domain||TRAF-like
ENSOARG00000006304	DCTN2	-
ENSOARG00000006427	PLXNA4	Immunoglobulin E-set||IPT domain||Rho GTPase activation protein||Sema domain||Plexin-like fold||Plexin||Plexin, cytoplasmic RasGAP domain
ENSOARG00000006477	MARS	Methionyl-tRNA synthetase, Zn-domain||Methionyl-tRNA synthetase||Aminoacyl-tRNA synthetase, class 1a, anticodon-binding||WHEP-TRS||Glutathione S-transferase, C-terminal-like||Methionyl/Leucyl tRNA synthetase||S15/NS1, RNA-binding
ENSOARG00000006504	IDH3G	Isocitrate dehydrogenase NAD-dependent||Isopropylmalate dehydrogenase-like domain
ENSOARG00000006568	SUSD1	Epidermal growth factor-like domain||EGF-like calcium-binding domain||Sushi/SCR/CCP domain
ENSOARG00000006773	ZNF689	Krueppel-associated box||Zinc finger, C2H2-like||Zinc finger, C2H2
ENSOARG00000006899	PHIP	Bromodomain||WD40-repeat-containing domain||WD40 repeat||Quinonprotein alcohol dehydrogenase-like superfamily
ENSOARG00000006957	PSAP	Saposin, chordata||Saposin||Saposin B||Saposin-like||Saposin-like type B, 2||Saposin type A||Saposin-like type B, 1
ENSOARG00000007124	IKBKAP	IKI3
ENSOARG00000007162	-	Peptidase S1||Peptidase S1A, chymotrypsin-type||Trypsin-like cysteine/serine peptidase domain
ENSOARG00000007205	SS18	SS18 family
ENSOARG00000007267	-	Immunoglobulin-like domain||MHC classes I/II-like antigen recognition protein||Immunoglobulin C1-set
ENSOARG00000007300	HRH4	GPCR, rhodopsin-like, 7TM||7TM GPCR, olfactory receptor/chemoreceptor Srsx||Histamine H4 receptor||G protein-coupled receptor, rhodopsin-like
ENSOARG00000007472	CASP3	Peptidase C14A, caspase precursor p45, core||Peptidase C14, ICE, catalytic subunit p20||Peptidase C14, caspase domain||Peptidase C14, caspase non-catalytic subunit p10
ENSOARG00000007533	ADCYAP1R1	GPCR, family 2, pituitary adenylate cyclase activating polypeptide type 1 receptor||GPCR, family 2, secretin-like||GPCR, family 2, extracellular hormone receptor domain||GPCR, family 2-like
ENSOARG00000007558	GAS2	Calponin homology domain||Growth-arrest-specific protein 2 domain
ENSOARG00000007593	C6orf58	Leg1
ENSOARG00000007660	KIAA0408	-
ENSOARG00000007756	OTOP1	Otopetrin
ENSOARG00000007766	MYO1A	Myosin head, motor domain||P-loop containing nucleoside triphosphate hydrolase||IQ motif, EF-hand binding site||Myosin tail 2
ENSOARG00000008011	GALNT13	Nucleotide-diphospho-sugar transferases||Ricin B lectin domain||Glycosyltransferase 2-like
ENSOARG00000008195	CYP4V2	Cytochrome P450, E-class, group II||Cytochrome P450||Cytochrome P450, E-class, group I||Cytochrome P450, E-class, group IV
ENSOARG00000008241	XG	CD99 antigen-like protein 2
ENSOARG00000008369	CD40	TNFR/NGFR cysteine-rich region||Fas receptor||Tumour necrosis factor receptor 5
ENSOARG00000008477	SPEN	Spen paralogue/orthologue C-terminal, metazoa||RNA recognition motif domain||Spen paralogue and orthologue SPOC, C-terminal||SPOC like C-terminal domain
ENSOARG00000008532	MCM9	ATPase, dynein-related, AAA domain||Mini-chromosome maintenance, DNA-dependent ATPase||P-loop containing nucleoside triphosphate hydrolase||Magnesium chelatase, ChlI subunit||AAA+ ATPase domain||Nucleic acid-binding, OB-fold
ENSOARG00000008559	-	Kringle-like fold||Fibronectin, type II, collagen-binding
ENSOARG00000008637	TPGS1	-
ENSOARG00000008941	TRIM65	SPRY domain||B30.2/SPRY domain||Concanavalin A-like lectin/glucanase domain||Zinc finger, B-box||Butyrophylin-like||Zinc finger, RING-type||Zinc finger, C3HC4 RING-type
ENSOARG00000009022	SAMD10	Sterile alpha motif/pointed domain||Sterile alpha motif, type 1||Pointed domain||Sterile alpha motif, type 2||Sterile alpha motif domain
ENSOARG00000009171	EIF2S2	Translation initiation factor IF2/IF5, N-terminal||Translation initiation factor IF2/IF5, zinc-binding||Translation initiation factor IF2/IF5
ENSOARG00000009199	RBM43	RNA recognition motif domain
ENSOARG00000009309	NEK11	Protein kinase domain||Serine-threonine/tyrosine-protein kinase catalytic domain||Serine/threonine/dual specificity protein kinase, catalytic domain||Tyrosine-protein kinase, catalytic domain||Protein kinase-like domain
ENSOARG00000009345	UBE2R2	Ubiquitin-conjugating enzyme/RWD-like||Ubiquitin-conjugating enzyme E2
ENSOARG00000009374	FBXL5	F-box domain||Leucine-rich repeat||Leucine-rich repeat, cysteine-containing subtype
ENSOARG00000009464	APOC4	-
ENSOARG00000009505	UBE4A	Ubiquitin conjugation factor E4, core||U box domain
ENSOARG00000009573	SLC26A7	Sulphate transporter||STAS domain
ENSOARG00000009818	NCOA3	Nuclear receptor coactivator, interlocking||PAS fold||Steroid receptor coactivator||PAS domain||Nuclear receptor coactivator, Ncoa-type, interlocking||Myc-type, basic helix-loop-helix (bHLH) domain||Nuclear receptor coactivator
ENSOARG00000009839	MED16	Mediator complex, subunit Med16||WD40-repeat-containing domain||WD40 repeat
ENSOARG00000010018	-	Zinc finger, CCCH-type||Zinc finger, RING-type||Zinc finger, C3HC4 RING-type
ENSOARG00000010025	SULT1E1	Sulfotransferase domain||P-loop containing nucleoside triphosphate hydrolase
ENSOARG00000010045	AKR1D1	Aldo/keto reductase subgroup||NADP-dependent oxidoreductase domain
ENSOARG00000010103	ENTPD4	Nucleoside phosphatase GDA1/CD39
ENSOARG00000010140	SUPT20H	Transcription factor Spt20
ENSOARG00000010305	HSDL1	Short-chain dehydrogenase/reductase SDR||Glucose/ribitol dehydrogenase||Polyketide synthase, ketoreductase domain
ENSOARG00000010622	YIPF4	Yip1 domain
ENSOARG00000010733	MAGI1	Guanylate kinase-like||Guanylate kinase/L-type calcium channel beta subunit||P-loop containing nucleoside triphosphate hydrolase||WW domain||PDZ domain
ENSOARG00000010761	TMPRSS3	SRCR domain||Peptidase S1||Peptidase S1A, nudel||SRCR-like domain||Trypsin-like cysteine/serine peptidase domain||Peptidase S1A, chymotrypsin-type||Low-density lipoprotein (LDL) receptor class A repeat
ENSOARG00000010990	OOEP	-
ENSOARG00000011014	RGS4	RGS domain
ENSOARG00000011043	ZC3HAV1	Poly(ADP-ribose) polymerase, catalytic domain||WWE domain
ENSOARG00000011095	FAM71B	Domain of unknown function DUF3699
ENSOARG00000011224	MEP1A	MATH||Meprin alpha/beta subunit||MAM domain||Concanavalin A-like lectin/glucanase domain||Peptidase, metallopeptidase||TRAF-like||Epidermal growth factor-like domain||Peptidase M12A, astacin
ENSOARG00000011353	NAGK	ATPase, BadF/BadG/BcrA/BcrD type
ENSOARG00000011551	MUM1	-
ENSOARG00000011671	CADPS	Calcium-dependent secretion activator||Pleckstrin homology domain
ENSOARG00000011756	HSPH1	Heat shock protein 70 family||Cell shape determining protein MreB/Mrl||Heat shock protein 70kD, C-terminal domain||Heat shock protein 70kD, peptide-binding domain
ENSOARG00000011888	MAEL	High mobility group box domain
ENSOARG00000012122	CISD2	Iron sulphur domain-containing, mitoNEET, N-terminal||Iron sulphur-containing domain, CDGSH-type||Iron sulphur-containing domain, CDGSH-type, subfamily
ENSOARG00000012377	GSDMA	Gasdermin
ENSOARG00000012512	-	Immunoglobulin-like domain||Immunoglobulin subtype||Immunoglobulin V-set domain
ENSOARG00000012852	CASP7	Peptidase C14, caspase domain||Peptidase C14, ICE, catalytic subunit p20||Peptidase C14A, caspase precursor p45, core||Peptidase C14, caspase non-catalytic subunit p10
ENSOARG00000012887	-	Protein kinase-like domain||Serine/threonine/dual specificity protein kinase, catalytic domain||Tyrosine-protein kinase, catalytic domain||Protein kinase domain||Serine-threonine/tyrosine-protein kinase catalytic domain
ENSOARG00000012897	-	EF-hand domain
ENSOARG00000012942	RABEPK	Kelch repeat type 1||Kelch repeat type 2
ENSOARG00000012988	APBA1	PTB/PI domain||PDZ domain
ENSOARG00000013086	MCM3AP	SAC3/GANP/Nin1/mts3/eIF-3 p25
ENSOARG00000013109	ANKH	Progressive ankylosis
ENSOARG00000013119	SNTG1	Pleckstrin homology domain||PDZ domain
ENSOARG00000013278	DCAF7	WD40 repeat||WD40-repeat-containing domain
ENSOARG00000013317	TBX18	p53-like transcription factor, DNA-binding||Transcription factor, T-box
ENSOARG00000013469	PRMT2	Protein arginine N-methyltransferase||SH3 domain||Methyltransferase small domain||Variant SH3 domain||S-adenosyl-L-methionine-dependent methyltransferase||SAM-dependent methyltransferase TRM5/TYW2-type
ENSOARG00000013497	-	Cytochrome P450, E-class, group I||Cytochrome P450
ENSOARG00000013642	PDE12	Endonuclease/exonuclease/phosphatase
ENSOARG00000013838	TBRG4	FAST kinase leucine-rich||FAST kinase-like protein, subdomain 2||RAP domain
ENSOARG00000013893	MGARP	-
ENSOARG00000013903	STAT4	p53-like transcription factor, DNA-binding||STAT transcription factor, DNA-binding||SH2 domain||STAT transcription factor, all-alpha domain||Signal transducer and activation of transcription 1, TAZ2 binding domain, C-terminal||STAT transcription factor, coiled coil||STAT transcription factor, protein interaction
ENSOARG00000013988	DPM1	Nucleotide-diphospho-sugar transferases||Glycosyltransferase 2-like
ENSOARG00000014022	-	Sushi/SCR/CCP domain
ENSOARG00000014263	SYDE2	C2 domain||Rho GTPase-activating protein domain||Rho GTPase activation protein
ENSOARG00000014289	MLLT3	YEATS
ENSOARG00000014348	DDX46	DEAD/DEAH box helicase domain||Helicase, C-terminal||Helicase superfamily 1/2, ATP-binding domain||P-loop containing nucleoside triphosphate hydrolase||RNA helicase, DEAD-box type, Q motif
ENSOARG00000014391	DDC	Aromatic-L-amino-acid decarboxylase||Pyridoxal phosphate-dependent transferase||Pyridoxal phosphate-dependent decarboxylase||Aromatic amino acid beta-eliminating lyase/threonine aldolase
ENSOARG00000014541	ATP8A1	P-type ATPase, cytoplasmic domain N||P-type ATPase||HAD-like domain||P-type ATPase, A domain||P-type ATPase, subfamily IV
ENSOARG00000014874	SCARA5	Collagen triple helix repeat||SRCR-like domain||SRCR domain
ENSOARG00000014876	OSBPL8	Oxysterol-binding protein||Pleckstrin homology domain
ENSOARG00000015088	-	Peptidase S1A, chymotrypsin-type||Trypsin-like cysteine/serine peptidase domain||Peptidase S1
ENSOARG00000015452	AADAT	Aminotransferase, class I/classII||Pyridoxal phosphate-dependent transferase
ENSOARG00000015463	-	Ribonuclease H domain||Ribonuclease H-like domain
ENSOARG00000015707	-	Immunoglobulin-like domain||MHC classes I/II-like antigen recognition protein||Immunoglobulin C1-set||MHC class II, alpha chain, N-terminal
ENSOARG00000015773	TRIM15	B30.2/SPRY domain||SPRY-associated||SPRY domain||Concanavalin A-like lectin/glucanase domain||Butyrophylin-like||Zinc finger, B-box||Zinc finger, RING-type
ENSOARG00000015854	-	Immunoglobulin-like domain||Immunoglobulin V-set domain||Immunoglobulin subtype
ENSOARG00000015865	-	Keratin-associated protein
ENSOARG00000015910	GANAB	Glycoside hydrolase family 31||Galactose mutarotase-like domain||Glycoside hydrolase superfamily
ENSOARG00000016020	-	Concanavalin A-like lectin/glucanase domain||Galectin, carbohydrate recognition domain
ENSOARG00000016128	MAP3K2	Serine-threonine/tyrosine-protein kinase catalytic domain||Protein kinase domain||Phox/Bem1p||Protein kinase-like domain||Tyrosine-protein kinase, catalytic domain||Serine/threonine/dual specificity protein kinase, catalytic domain
ENSOARG00000016257	-	MHC class II, alpha chain, N-terminal||Immunoglobulin C1-set||MHC classes I/II-like antigen recognition protein||Immunoglobulin-like domain
ENSOARG00000016362	-	RNA recognition motif domain
ENSOARG00000016366	HSP90B1	Heat shock protein Hsp90 family||Histidine kinase-like ATPase, C-terminal domain||Heat shock protein Hsp90, N-terminal||Ribosomal protein S5 domain 2-type fold
ENSOARG00000016379	ASNSD1	Nucleophile aminohydrolases, N-terminal||Asparagine synthase
ENSOARG00000016490	TRBV27	Immunoglobulin V-set domain
ENSOARG00000016555	-	Peptidase S1||Trypsin-like cysteine/serine peptidase domain||Peptidase S1A, chymotrypsin-type
ENSOARG00000016593	ARRDC3	Arrestin C-terminal-like domain||Arrestin-like, N-terminal||Immunoglobulin E-set
ENSOARG00000016607	ITGAV	Integrin alpha beta-propellor||Integrin alpha chain, C-terminal cytoplasmic region, conserved site||Integrin alpha chain||FG-GAP repeat||Integrin alpha-2
ENSOARG00000016664	FGG	Fibrinogen, alpha/beta/gamma chain, C-terminal globular domain||Fibrinogen, alpha/beta/gamma chain, coiled coil domain
ENSOARG00000017320	-	RNA recognition motif domain
ENSOARG00000017638	ITGB1	EGF-like domain, extracellular||Integrin beta subunit||Integrin beta subunit, tail||von Willebrand factor, type A||Integrin beta subunit, cytoplasmic domain||Plexin-like fold||Integrin beta subunit, N-terminal
ENSOARG00000017765	ST3GAL6	Glycosyl transferase, family 29||Sialyltransferase
ENSOARG00000017853	AKTIP	Ubiquitin-conjugating enzyme/RWD-like||Ubiquitin-conjugating enzyme E2
ENSOARG00000017945	PWP1	WD40-repeat-containing domain||WD40 repeat||G-protein beta WD-40 repeat
ENSOARG00000017999	CHIC1	Golgin subfamily A member 7/ERF4
ENSOARG00000018089	-	Bax inhibitor 1-related
ENSOARG00000018309	PEX1	DNA helicase, Holliday junction RuvB type, N-terminal||AAA+ ATPase domain||ATPase, AAA-type, core||P-loop containing nucleoside triphosphate hydrolase
ENSOARG00000018479	AQP8	Major intrinsic protein||Aquaporin-like||Aquaporin 8
ENSOARG00000018570	CES5A	Carboxylesterase, type B||Alpha/beta hydrolase fold-3||Alpha/Beta hydrolase fold
ENSOARG00000018613	ALOX15B	Lipase/lipooxygenase, PLAT/LH2||Lipoxygenase, C-terminal||Lipoxygenase, mammalian||PLAT/LH2 domain
ENSOARG00000018805	FBXL13	Leucine-rich repeat, cysteine-containing subtype||Leucine-rich repeat||F-box domain
ENSOARG00000018813	DRC1	-
ENSOARG00000018889	ANTXR2	Anthrax toxin receptor, C-terminal||Anthrax toxin receptor, extracellular||Anthrax toxin receptor||von Willebrand factor, type A
ENSOARG00000018925	RHEBL1	P-loop containing nucleoside triphosphate hydrolase||Small GTPase superfamily, Rho type||Mitochondrial Rho-like||Small GTPase superfamily||Small GTPase superfamily, Ras type||Small GTPase superfamily, Rab type||Small GTP-binding protein domain
ENSOARG00000019038	TAF13	Transcription initiation factor IID, 18kDa subunit||Histone-fold
ENSOARG00000019118	TEX33	-
ENSOARG00000019193	-	60S ribosomal protein L6E||Ribosomal protein L6, N-terminal
ENSOARG00000019218	CYTH4	Sec7 domain||Pleckstrin homology domain
ENSOARG00000019252	IKZF2	Zinc finger, C2H2||Zinc finger, C2H2-like
ENSOARG00000019319	GSTM3	Glutathione S-transferase, C-terminal||Glutathione S-transferase, C-terminal-like||Glutathione S-transferase, N-terminal||Glutathione S-transferase, Mu class||Thioredoxin-like fold
ENSOARG00000019357	-	Immunoglobulin V-set domain||Immunoglobulin subtype||CD80-like, immunoglobulin C2-set||Immunoglobulin-like domain
ENSOARG00000019414	MMP14	Peptidase M10, metallopeptidase||Hemopexin-like repeats||Peptidase M10A, stromelysin-type||Peptidase M10A||Hemopexin-like domain||Peptidoglycan binding-like||Peptidase M10A, matrix metallopeptidase, C-terminal||Peptidase, metallopeptidase
ENSOARG00000019777	PARP2	Poly(ADP-ribose) polymerase, catalytic domain||WGR domain||Poly(ADP-ribose) polymerase, regulatory domain
ENSOARG00000019879	LRRC58	Leucine-rich repeat||Leucine-rich repeat, typical subtype
ENSOARG00000020001	CEP68	-
ENSOARG00000020011	DPH6	DUF71 domain
ENSOARG00000020124	-	Cyclophilin-like domain||Cyclophilin-type peptidyl-prolyl cis-trans isomerase E||RNA recognition motif domain||Cyclophilin-type peptidyl-prolyl cis-trans isomerase domain
ENSOARG00000020194	MAB21L3	Mab-21 domain
ENSOARG00000020304	-	Heat shock protein 70kD, peptide-binding domain||Heat shock protein 70 family
ENSOARG00000020335	-	Zinc finger, RING-type
ENSOARG00000020336	CHP1	EF-hand domain
ENSOARG00000020348	NUSAP1	-
ENSOARG00000020391	AP1S3	AP complex, mu/sigma subunit||Adaptor protein complex, sigma subunit||Longin-like domain
ENSOARG00000020393	-	Lysozyme-like domain||Lytic transglycosylase-like SLT domain||Glycoside hydrolase, family 22, lysozyme||Glycoside hydrolase, family 22
ENSOARG00000020410	ZMYND12	Zinc finger, MYND-type
ENSOARG00000020688	PDE6H	Retinal cGMP phosphodiesterase, gamma subunit
ENSOARG00000020710	NID2	Thyroglobulin type-1||Green fluorescent protein||G2 nidogen/fibulin G2F||Epidermal growth factor-like domain||EGF-like calcium-binding domain||LDLR class B repeat||Nidogen, extracellular domain
ENSOARG00000020784	CA12	LPXTG cell wall anchor domain||Alpha carbonic anhydrase
ENSOARG00000020835	IL1F10	Interleukin-1 family||Cytokine, IL-1-like
ENSOARG00000020866	IL1B	Interleukin-1 family||Interleukin-1 alpha/beta||IL-1 family/FGF family||Interleukin-1 receptor antagonist / Interleukin-36||Interleukin-1 propeptide||Cytokine, IL-1-like
ENSOARG00000020885	RFX7	DNA-binding RFX-type winged-helix domain
ENSOARG00000020900	C15orf65	-
ENSOARG00000021026	CLEC12A	C-type lectin fold||C-type lectin
ENSOARG00000021031	-	C-type lectin||C-type lectin fold
ENSOARG00000021063	CD69	C-type lectin fold||C-type lectin
ENSOARG00000021066	THEM5	HotDog domain
ENSOARG00000021107	C14orf37	-

## Sheet: novel_468
Ensembl Gene ID	Gene name(sheep)	Gene Discription
ENSOARG00000000042	CYP2E1	Cytochrome P450, B-class||Cytochrome P450||Cytochrome P450, E-class, group I||Cytochrome P450, E-class, group I, CYP2E-like||Cytochrome P450, E-class, group IV
ENSOARG00000000068	-	GPCR, rhodopsin-like, 7TM||Taste receptor type 2||G protein-coupled receptor, rhodopsin-like||Vomeronasal receptor, type 1
ENSOARG00000000142	HSPA8	Cell shape determining protein MreB/Mrl||Heat shock protein 70kD, C-terminal domain||Heat shock protein 70kD, peptide-binding domain||Heat shock protein 70 family
ENSOARG00000000147	ZNF282	Protein of unknown function DUF3669, zinc finger protein||Krueppel-associated box
ENSOARG00000000327	LAMA1	Laminin G domain||Laminin B type IV||Epidermal growth factor-like domain||Laminin domain II||Laminin alpha, domain I||Concanavalin A-like lectin/glucanase domain||Laminin B, subgroup||EGF-like, laminin||Laminin, N-terminal
ENSOARG00000000431	-	Nucleotide cyclase||Adenylyl cyclase class-3/4/guanylyl cyclase
ENSOARG00000000456	CTTN	Hs1/Cortactin||Variant SH3 domain||SH3 domain
ENSOARG00000000468	-	Histone-fold||Histone core||Transcription factor CBF/NF-Y/archaeal histone
ENSOARG00000000473	ADGRG5	GPCR, family 2, secretin-like||GPS motif||GPCR, family 2-like||GPCR, family 2, orphan receptor, GPR56
ENSOARG00000000543	-	Glycoside hydrolase, family 22||Glycoside hydrolase, family 22, lysozyme||Lysozyme-like domain||Lytic transglycosylase-like SLT domain
ENSOARG00000000611	LDB3	Zinc finger, LIM-type||PDZ domain
ENSOARG00000000656	-	Immunoglobulin-like domain||Immunoglobulin subtype||CD47 immunoglobulin-like
ENSOARG00000000759	KLF17	Zinc finger, C2H2||Zinc finger, C2H2-like
ENSOARG00000000791	HEBP2	SOUL haem-binding protein||Regulatory factor, effector binding domain
ENSOARG00000001065	-	Immunoglobulin V-set domain||Immunoglobulin subtype||Immunoglobulin-like domain
ENSOARG00000001102	KIF2C	Kinesin motor domain||P-loop containing nucleoside triphosphate hydrolase
ENSOARG00000001395	TINAGL1	Peptidase C1A, papain C-terminal||Somatomedin B domain
ENSOARG00000001497	TES	Zinc finger, LIM-type||PET domain
ENSOARG00000001532	TMEM165	Uncharacterised protein family UPF0016
ENSOARG00000001533	ITIH1	von Willebrand factor, type A||VIT domain||Inter-alpha-trypsin inhibitor heavy chain, C-terminal
ENSOARG00000001541	PEX3	Peroxin-3
ENSOARG00000001710	CD19	Immunoglobulin-like domain||Immunoglobulin subtype
ENSOARG00000001724	ZNF174	Transcription regulator SCAN||Retrovirus capsid, C-terminal||Zinc finger, C2H2-like||Zinc finger, C2H2
ENSOARG00000001841	PIP4K2A	Phosphatidylinositol-4-phosphate 5-kinase, core, subgroup||Phosphatidylinositol-4-phosphate 5-kinase, core
ENSOARG00000001857	-	Immunoglobulin-like domain||Immunoglobulin||Immunoglobulin V-set domain||Immunoglobulin subtype
ENSOARG00000001968	MFAP5	Microfibril-associated glycoprotein
ENSOARG00000002030	TMEM69	Protein of unknown function DUF3429
ENSOARG00000002121	-	T-complex 11
ENSOARG00000002328	TNMD	BRICHOS domain
ENSOARG00000002384	-	RNA recognition motif domain
ENSOARG00000002422	-	Thrombospondin, type 1 repeat
ENSOARG00000002690	C16orf70	Uncharacterised protein family UPF0183
ENSOARG00000002744	-	Apolipoprotein L
ENSOARG00000002804	UBR3	Zinc finger, N-recognin, metazoa||Zinc finger, N-recognin
ENSOARG00000002960	STON2	Stonin homology||Stonin-2, N-terminal||Clathrin adaptor, mu subunit, C-terminal||Mu homology domain
ENSOARG00000003026	NME1	Nucleoside diphosphate kinase
ENSOARG00000003084	RTN3	Reticulon
ENSOARG00000003140	USP43	Ubiquitin specific protease domain||Peptidase C19, ubiquitin carboxyl-terminal hydrolase
ENSOARG00000003185	CANX	Calreticulin/calnexin||Concanavalin A-like lectin/glucanase domain||Calreticulin/calnexin, P domain
ENSOARG00000003189	INPP5F	Inositol phosphatase||SAC domain
ENSOARG00000003263	FAM129A	-
ENSOARG00000003308	ZNF667	Krueppel-associated box||Zinc finger, C2H2-like||Zinc finger, C2H2
ENSOARG00000003416	WASF2	-||WH2 domain
ENSOARG00000003504	XPOT	Armadillo-type fold||Importin-beta, N-terminal domain||Exportin-1/Importin-beta-like
ENSOARG00000003833	AP1G1	Armadillo-type fold||Clathrin adaptor, gamma-adaptin, appendage||Coatomer/clathrin adaptor appendage, Ig-like subdomain||Adaptor protein complex AP-1, gamma subunit||Clathrin/coatomer adaptor, adaptin-like, N-terminal||Clathrin adaptor, alpha/beta/gamma-adaptin, appendage, Ig-like subdomain
ENSOARG00000003911	ZNF250	Zinc finger, C2H2||Krueppel-associated box||Zinc finger, C2H2-like
ENSOARG00000004076	EPN3	ENTH/VHS||Ubiquitin interacting motif||ENTH domain||AP180 N-terminal homology (ANTH) domain
ENSOARG00000004110	LACTB2	Beta-lactamase-like
ENSOARG00000004117	OXSM	Thiolase, N-terminal||Beta-ketoacyl synthase, C-terminal||Thiolase-like||Beta-ketoacyl synthase, N-terminal||Polyketide synthase, beta-ketoacyl synthase domain||3-oxoacyl-[acyl-carrier-protein] synthase 2
ENSOARG00000004227	CCDC6	Protein of unknown function DUF2046
ENSOARG00000004403	ARID5B	ARID DNA-binding domain
ENSOARG00000004424	SYTL3	C2 domain||Rab-binding domain||Zinc finger, FYVE/PHD-type
ENSOARG00000004442	PCCA	ATP-grasp fold, ATP-dependent carboxylate-amine ligase-type||Biotin carboxylation domain||Rudiment single hybrid motif||Biotin carboxylase, C-terminal||Carbamoyl-phosphate synthase, large subunit, N-terminal||Carbamoyl-phosphate synthetase large subunit-like, ATP-binding domain||Single hybrid motif||D-alanine--D-alanine ligase, C-terminal||ATP-grasp fold, RimK-type||Pre-ATP-grasp domain||Biotin/l…
ENSOARG00000004489	EGR2	Protein of unknown function DUF3446||Zinc finger, C2H2-like||Zinc finger, C2H2
ENSOARG00000004600	EEFSEC	Translation elongation factor EFTu/EF1A, domain 2||P-loop containing nucleoside triphosphate hydrolase||Translation protein, beta-barrel domain||Elongation factor, GTP-binding domain||CobW/HypB/UreG domain
ENSOARG00000005103	CDH7	Cadherin-like||Cadherin||Cadherin, cytoplasmic domain
ENSOARG00000005258	MCCC2	Acetyl-coenzyme A carboxyltransferase, C-terminal||ClpP/crotonase-like domain||Carboxyl transferase||Acetyl-coenzyme A carboxyltransferase, N-terminal
ENSOARG00000005442	DCDC2C	Doublecortin domain
ENSOARG00000006049	CCDC109B	Coiled-coil domain containing protein 109, C-terminal
ENSOARG00000006492	SSR4	Translocon-associated
ENSOARG00000006573	RGS7BP	-
ENSOARG00000006649	-	DnaJ domain
ENSOARG00000006676	ESRRA	Steroid hormone receptor||Zinc finger, nuclear hormone receptor-type||Nuclear hormone receptor, ligand-binding||Nuclear hormone receptor, ligand-binding, core
ENSOARG00000006690	CDX1	Homeodomain-like||Homeodomain, metazoa||Homeobox domain||Caudal-like activation domain||Helix-turn-helix motif
ENSOARG00000006789	IRAK1BP1	Protein of unknown function DUF541
ENSOARG00000006806	SERPINB11	Serpin domain
ENSOARG00000006838	CFL2	Actin-depolymerising factor homology domain||ADF/Cofilin/Destrin
ENSOARG00000006907	CDH2	Pleckstrin homology domain||Cadherin prodomain||Cadherin-like||Cadherin||Cadherin, cytoplasmic domain
ENSOARG00000006935	ZNF354B	Zinc finger, C2H2||Zinc finger, C2H2-like||Krueppel-associated box
ENSOARG00000007088	GSPT1	P-loop containing nucleoside triphosphate hydrolase||Translation protein, beta-barrel domain||Translation elongation factor EF1A/initiation factor IF2gamma, C-terminal||Elongation factor, GTP-binding domain||Translation elongation factor EFTu/EF1A, C-terminal||Translation elongation factor EFTu/EF1A, domain 2||Ataxin-2, C-terminal
ENSOARG00000007226	MICU1	EF-hand domain
ENSOARG00000007240	EFR3A	Armadillo-type fold
ENSOARG00000007267	-	Immunoglobulin-like domain||MHC classes I/II-like antigen recognition protein||Immunoglobulin C1-set
ENSOARG00000007291	-	Immunoglobulin C1-set||MHC classes I/II-like antigen recognition protein||Immunoglobulin-like domain
ENSOARG00000007307	CD1E	MHC classes I/II-like antigen recognition protein||Immunoglobulin C1-set||Immunoglobulin-like domain
ENSOARG00000007335	-	MHC classes I/II-like antigen recognition protein||MHC class II, alpha chain, N-terminal||Immunoglobulin C1-set||Immunoglobulin-like domain
ENSOARG00000007418	FAM216B	-
ENSOARG00000007505	-	Laminin, N-terminal
ENSOARG00000007673	SPIN1	Spindlin/spermiogenesis-specific protein
ENSOARG00000007683	CXCL16	-
ENSOARG00000007814	SYK	Protein kinase-like domain||Tyrosine-protein kinase, non-receptor SYK/ZAP-70||Serine/threonine/dual specificity protein kinase, catalytic domain||Tyrosine-protein kinase, catalytic domain||Protein kinase domain||SH2 domain||Serine-threonine/tyrosine-protein kinase catalytic domain
ENSOARG00000008038	BRD2	Bromodomain
ENSOARG00000008240	NME8	Thioredoxin domain||Thioredoxin-like fold||Nucleoside diphosphate kinase
ENSOARG00000008299	NOL8	RNA recognition motif domain
ENSOARG00000008828	-	UDP-glucuronosyl/UDP-glucosyltransferase||Glycosyl transferase, family 28, C-terminal
ENSOARG00000008957	RALY	RNA recognition motif domain||Heterogeneous nuclear ribonucleoprotein C
ENSOARG00000009182	TAX1BP1	Coiled-coil transcriptional coactivator-like
ENSOARG00000009313	-	Odour-binding protein||Lipocalin/cytosolic fatty-acid binding domain||Calycin-like
ENSOARG00000009399	ARHGAP30	Rho GTPase-activating protein domain||Rho GTPase activation protein
ENSOARG00000009604	NDC80	Kinetochore protein Ndc80
ENSOARG00000009692	-	Oxidoreductase FAD/NAD(P)-binding||Oxidoreductase, FAD-binding domain
ENSOARG00000009748	DLC1	START domain||Rho GTPase activation protein||Rho GTPase-activating protein domain||Sterile alpha motif, type 2||-
ENSOARG00000009801	ADAL	Adenosine/AMP deaminase domain
ENSOARG00000010018	-	Zinc finger, CCCH-type||Zinc finger, RING-type||Zinc finger, C3HC4 RING-type
ENSOARG00000010045	AKR1D1	Aldo/keto reductase subgroup||NADP-dependent oxidoreductase domain
ENSOARG00000010129	BACE2	Aspartic peptidase||Peptidase A1, beta-site APP cleaving enzyme 1, BACE 1||Peptidase A1, beta-site APP cleaving enzyme, BACE||Aspartic peptidase domain||Peptidase A1, beta-site APP cleaving enzyme 2, BACE 2
ENSOARG00000010137	ASGR1	Hepatic lectin, N-terminal||C-type lectin||C-type lectin fold||Type-2 ice-structuring protein
ENSOARG00000010930	CDCP1	-
ENSOARG00000011036	TASP1	Peptidase T2, asparaginase 2||Nucleophile aminohydrolases, N-terminal
ENSOARG00000011255	TSTD2	Rhodanese-like domain
ENSOARG00000011291	RPL13	Ribosomal protein L13e
ENSOARG00000011307	ST6GALNAC6	Glycosyl transferase, family 29
ENSOARG00000011318	PPP1CA	Serine/threonine-specific protein phosphatase/bis(5-nucleosyl)-tetraphosphatase||Calcineurin-like phosphoesterase domain, apaH type||Metallo-dependent phosphatase-like
ENSOARG00000011368	LPGAT1	Phospholipid/glycerol acyltransferase
ENSOARG00000011387	ENG	Zona pellucida domain
ENSOARG00000011541	MELK	Protein kinase-like domain||Lipopolysaccharide kinase||Serine/threonine/dual specificity protein kinase, catalytic domain||Tyrosine-protein kinase, catalytic domain||Kinase associated domain 1 (KA1)||Protein kinase domain||KA1 domain/Ssp2 C-terminal domain||Serine-threonine/tyrosine-protein kinase catalytic domain
ENSOARG00000011545	ADGRF1	GPCR, family 2-like||SEA domain||GPCR, family 2, secretin-like||GPS motif||GPCR, family 2, Ig-hepta receptor
ENSOARG00000011653	RXFP2	Glycoprotein hormone receptor family||Relaxin receptor||GPCR, rhodopsin-like, 7TM||Low-density lipoprotein (LDL) receptor class A repeat||Leucine-rich repeat, typical subtype||Leucine-rich repeat||G protein-coupled receptor, rhodopsin-like
ENSOARG00000011828	UPK2	Uroplakin II
ENSOARG00000011874	PNISR	-
ENSOARG00000012172	ZNF330	Zinc finger protein NOA36
ENSOARG00000012740	ZFAND5	Zinc finger, AN1-type||Zinc finger, A20-type
ENSOARG00000012759	NEDD1	WD40-repeat-containing domain||WD40 repeat
ENSOARG00000012852	CASP7	Peptidase C14, caspase domain||Peptidase C14, ICE, catalytic subunit p20||Peptidase C14A, caspase precursor p45, core||Peptidase C14, caspase non-catalytic subunit p10
ENSOARG00000013178	CCDC126	-
ENSOARG00000013244	SPPL3	Peptidase A22B, signal peptide peptidase||Presenilin/signal peptide peptidase
ENSOARG00000013305	CAMK1G	Serine-threonine/tyrosine-protein kinase catalytic domain||Protein kinase domain||Tyrosine-protein kinase, catalytic domain||Serine/threonine/dual specificity protein kinase, catalytic domain||Protein kinase-like domain
ENSOARG00000013310	ZNF157	Zinc finger, C2H2||Zinc finger, C2H2-like||Krueppel-associated box
ENSOARG00000013317	TBX18	p53-like transcription factor, DNA-binding||Transcription factor, T-box
ENSOARG00000013372	CPN1	Carboxypeptidase-like, regulatory domain||Peptidase M14, carboxypeptidase A
ENSOARG00000013447	SYCE1	-
ENSOARG00000013716	NAF1	Translation protein, beta-barrel domain||H/ACA ribonucleoprotein complex, subunit Gar1/Naf1
ENSOARG00000013796	TYRP1	Tyrosinase copper-binding domain||Uncharacterised domain, di-copper centre
ENSOARG00000013813	KIN	DNA/RNA-binding protein Kin17, conserved domain
ENSOARG00000013900	ZDHHC21	Zinc finger, DHHC-type, palmitoyltransferase
ENSOARG00000013903	STAT4	p53-like transcription factor, DNA-binding||STAT transcription factor, DNA-binding||SH2 domain||STAT transcription factor, all-alpha domain||Signal transducer and activation of transcription 1, TAZ2 binding domain, C-terminal||STAT transcription factor, coiled coil||STAT transcription factor, protein interaction
ENSOARG00000013990	SPATA19	-
ENSOARG00000014082	ENPP3	Alkaline-phosphatase-like, core domain||Extracellular Endonuclease, subunit A||Somatomedin B domain||DNA/RNA non-specific endonuclease||Type I phosphodiesterase/nucleotide pyrophosphatase/phosphate transferase
ENSOARG00000014098	ATAD1	AAA+ ATPase domain||DNA helicase, Holliday junction RuvB type, N-terminal||ATPase, AAA-type, core||P-loop containing nucleoside triphosphate hydrolase
ENSOARG00000014153	DPEP1	Renal dipeptidase family
ENSOARG00000014170	NABP1	OB-fold nucleic acid binding domain, AA-tRNA synthetase-type||Nucleic acid-binding, OB-fold
ENSOARG00000014541	ATP8A1	P-type ATPase, cytoplasmic domain N||P-type ATPase||HAD-like domain||P-type ATPase, A domain||P-type ATPase, subfamily IV
ENSOARG00000014699	MBD4	Methyl-CpG-binding domain protein 4||DNA glycosylase||Methyl-CpG DNA binding||DNA-binding domain||HhH-GPD domain
ENSOARG00000014786	EIF3E	Proteasome component (PCI) domain||Eukaryotic translation initiation factor 3 subunit E, N-terminal||Eukaryotic translation initiation factor 3 subunit E
ENSOARG00000015088	-	Peptidase S1A, chymotrypsin-type||Trypsin-like cysteine/serine peptidase domain||Peptidase S1
ENSOARG00000015243	IMPAD1	Inositol monophosphatase
ENSOARG00000015310	HPGD	Glucose/ribitol dehydrogenase||Short-chain dehydrogenase/reductase SDR||Alcohol dehydrogenase, insect-type
ENSOARG00000015596	PRPF19	Ricin B lectin domain||U box domain||WD40 repeat||WD40-repeat-containing domain||Pre-mRNA-splicing factor 19||G-protein beta WD-40 repeat
ENSOARG00000015980	NR5A2	Nuclear hormone receptor family 5||Steroid hormone receptor||Zinc finger, nuclear hormone receptor-type||Nuclear hormone receptor, ligand-binding||Nuclear hormone receptor, ligand-binding, core
ENSOARG00000016020	-	Concanavalin A-like lectin/glucanase domain||Galectin, carbohydrate recognition domain
ENSOARG00000016112	NRBP2	Protein kinase-like domain||Tyrosine-protein kinase, catalytic domain||Serine/threonine/dual specificity protein kinase, catalytic domain||Protein kinase domain||Serine-threonine/tyrosine-protein kinase catalytic domain
ENSOARG00000016193	IL18	Interleukin-18||Interleukin-1 family||Cytokine, IL-1-like
ENSOARG00000016310	RPAP2	Protein of unknown function DUF408
ENSOARG00000016418	-	PDZ domain||Ras guanine-nucleotide exchange factors catalytic domain||Ras-association||Cyclic nucleotide-binding domain||Ras guanine nucleotide exchange factor domain||Ras-like guanine nucleotide exchange factor, N-terminal||Ubiquitin-related domain||Cyclic nucleotide-binding-like
ENSOARG00000016520	BZW1	W2 domain||Armadillo-type fold
ENSOARG00000016667	AP1M2	Clathrin adaptor, mu subunit, C-terminal||Longin-like domain||Mu homology domain||Clathrin adaptor, mu subunit||AP complex, mu/sigma subunit
ENSOARG00000016797	SPATA22	-
ENSOARG00000016909	-	Death-like domain||Death effector domain
ENSOARG00000017101	-	Immunoglobulin-like domain||Concanavalin A-like lectin/glucanase domain||SPRY domain||B30.2/SPRY domain||Butyrophylin-like||CD80-like, immunoglobulin C2-set||Immunoglobulin V-set domain||Immunoglobulin subtype
ENSOARG00000017172	ODF1	Alpha crystallin/Hsp20 domain
ENSOARG00000017329	ENAH	WH1/EVH1 domain||VASP tetramerisation
ENSOARG00000017610	GABRR3	Gamma-aminobutyric acid A receptor/Glycine receptor alpha||Neurotransmitter-gated ion-channel ligand-binding domain||Neurotransmitter-gated ion-channel||Neurotransmitter-gated ion-channel transmembrane domain
ENSOARG00000017624	SLC4A9	Bicarbonate transporter, eukaryotic||Bicarbonate transporter, C-terminal||Band 3 cytoplasmic domain||Phosphotransferase/anion transporter||Sodium bicarbonate cotransporter
ENSOARG00000017648	TXNDC16	Thioredoxin domain||Thioredoxin-like fold
ENSOARG00000017926	ERAP2	Peptidase M1, membrane alanine aminopeptidase, N-terminal
ENSOARG00000017982	FAM213B	-
ENSOARG00000018211	-	Natriuretic peptide, brain type
ENSOARG00000018224	TAB3	Zinc finger, RanBP2-type||Ubiquitin system component Cue
ENSOARG00000018274	SORL1	Low-density lipoprotein (LDL) receptor class A repeat||Fibronectin type III||LDLR class B repeat||VPS10
ENSOARG00000018447	SGCB	Sarcoglycan complex subunit protein
ENSOARG00000018564	ECSIT	ECSIT
ENSOARG00000018878	FOXRED2	Flavin monooxygenase-like||Pyridine nucleotide-disulphide oxidoreductase, FAD/NAD(P)-binding domain
ENSOARG00000019226	-	WD repeat protein DCAF11/LEC14B||WD40-repeat-containing domain||WD40 repeat||G-protein beta WD-40 repeat
ENSOARG00000019292	-	Alpha-2-glucosyltransferase Alg10
ENSOARG00000019340	DNM1L	Dynamin superfamily||Dynamin central domain||Dynamin, GTPase domain||Dynamin GTPase effector||P-loop containing nucleoside triphosphate hydrolase
ENSOARG00000019380	PSMB5	Peptidase T1A, proteasome beta-subunit||Nucleophile aminohydrolases, N-terminal||Proteasome, subunit alpha/beta
ENSOARG00000019401	RIBC2	RIB43A
ENSOARG00000019459	-	Immunoglobulin V-set domain||Immunoglobulin subtype||Immunoglobulin-like domain
ENSOARG00000019879	LRRC58	Leucine-rich repeat||Leucine-rich repeat, typical subtype
ENSOARG00000020158	PTPRB	Protein-tyrosine phosphatase, catalytic||Ricin B lectin domain||Protein-tyrosine/Dual specificity phosphatase||Fibronectin type III||Protein-tyrosine phosphatase-like||Protein-tyrosine phosphatase, receptor/non-receptor type
ENSOARG00000020348	NUSAP1	-
ENSOARG00000020580	CHRD	Chordin||von Willebrand factor, type C||CHRD
ENSOARG00000020638	PARL	Peptidase S54, rhomboid domain
ENSOARG00000020688	PDE6H	Retinal cGMP phosphodiesterase, gamma subunit
ENSOARG00000020694	BOLA1	BolA protein
ENSOARG00000020718	-	RNA recognition motif domain
ENSOARG00000020873	RNF19B	Zinc finger, C6HC-type
ENSOARG00000020918	UNC13C	Protein kinase C-like, phorbol ester/diacylglycerol-binding domain||Calcium-dependent secretion activator||C2 domain||Mammalian uncoordinated homology 13, subgroup, domain 2
ENSOARG00000020980	-	C-type lectin fold||C-type lectin
ENSOARG00000021004	GALK2	GHMP kinase, C-terminal domain||Galactokinase galactose-binding domain||Ribosomal protein S5 domain 2-type fold||Mevalonate/galactokinase||Galactokinase||GHMP kinase N-terminal domain
ENSOARG00000021022	SNX27	Ubiquitin-related domain||Ras-association||PDZ domain||Phox homologous domain
ENSOARG00000021027	MYEF2	RNA recognition motif domain
ENSOARG00000021069	BMP4	Cystine-knot cytokine||Transforming growth factor-beta, N-terminal||Transforming growth factor-beta, C-terminal
ENSOARG00000021123	LRRC9	U2A'/phosphoprotein 32 family A, C-terminal||Leucine-rich repeat||Leucine-rich repeat, typical subtype

## Sheet: oar-miR-376b-3p
Ensembl Gene ID	Gene name(sheep)	Gene Discription
ENSOARG00000000094	DCLK3	Doublecortin domain||Protein kinase domain||Serine-threonine/tyrosine-protein kinase catalytic domain||Serine/threonine/dual specificity protein kinase, catalytic domain||Tyrosine-protein kinase, catalytic domain||Protein kinase-like domain
ENSOARG00000000253	CHRNA1	Neurotransmitter-gated ion-channel transmembrane domain||Neurotransmitter-gated ion-channel||Neurotransmitter-gated ion-channel ligand-binding domain||Nicotinic acetylcholine receptor
ENSOARG00000000490	TXLNA	Taxilin family
ENSOARG00000000543	-	Glycoside hydrolase, family 22||Glycoside hydrolase, family 22, lysozyme||Lysozyme-like domain||Lytic transglycosylase-like SLT domain
ENSOARG00000000631	KCNU1	Ion transport domain||Two pore domain potassium channel domain||Potassium channel, calcium-activated, BK, alpha subunit
ENSOARG00000000697	TNNT3	Troponin
ENSOARG00000000774	EIF3A	Proteasome component (PCI) domain
ENSOARG00000000791	HEBP2	SOUL haem-binding protein||Regulatory factor, effector binding domain
ENSOARG00000000796	FAM161B	Uncharacterised protein family UPF0564
ENSOARG00000000954	-	Major facilitator superfamily domain||General substrate transporter||Major facilitator superfamily
ENSOARG00000001010	EXOC6	Exocyst complex subunit Sec15-like
ENSOARG00000001102	KIF2C	Kinesin motor domain||P-loop containing nucleoside triphosphate hydrolase
ENSOARG00000001140	-	GTP binding domain||P-loop containing nucleoside triphosphate hydrolase||AIG1-type guanine nucleotide-binding (G) domain
ENSOARG00000001531	SCAPER	Zinc finger, U1-type
ENSOARG00000001606	PCDH12	Cadherin-like||Cadherin, N-terminal||Cadherin
ENSOARG00000001809	LARP7	Lupus La protein||RNA recognition motif domain||RNA-binding protein Lupus La||RNA-binding motif
ENSOARG00000001969	BAC5	Cathelicidin||Proteinase inhibitor I25, cystatin
ENSOARG00000001978	KPNA4	Armadillo-type fold||HEAT||Armadillo||Importin-alpha, importin-beta-binding domain
ENSOARG00000001994	GPR83	7TM GPCR, olfactory receptor/chemoreceptor Srsx||Neuropeptide Y receptor family||GPCR, rhodopsin-like, 7TM||G protein-coupled receptor, rhodopsin-like
ENSOARG00000002126	-	Sugar/inositol transporter||Major facilitator superfamily domain||General substrate transporter
ENSOARG00000002174	-	Krueppel-associated box
ENSOARG00000002251	IDO1	Indoleamine 2,3-dioxygenase
ENSOARG00000002357	TUFM	Translation elongation factor EF1A/initiation factor IF2gamma, C-terminal||P-loop containing nucleoside triphosphate hydrolase||Translation protein, beta-barrel domain||Translation elongation factor EFTu/EF1A, bacterial/organelle||Translation elongation factor EFTu/EF1A, C-terminal||Elongation factor, GTP-binding domain||Translation elongation factor EFTu/EF1A, domain 2
ENSOARG00000002384	-	RNA recognition motif domain
ENSOARG00000002410	IFRD1	Interferon-related developmental regulator, C-terminal||Armadillo-type fold||Interferon-related developmental regulator, N-terminal
ENSOARG00000002499	MLF1	Myeloid leukemia factor
ENSOARG00000002592	-	Integrin alpha-2
ENSOARG00000002881	OAS1	2'-5'-oligoadenylate synthetase 1, domain 2/C-terminal
ENSOARG00000002936	MGAT4B	Glycosyl transferase family 54
ENSOARG00000003004	MND1	Meiotic nuclear division protein 1||BlaI transcriptional regulatory family
ENSOARG00000003172	FMN2	Formin, FH2 domain
ENSOARG00000003245	INA	Intermediate filament protein||Prefoldin
ENSOARG00000003271	EGLN1	Prolyl 4-hydroxylase, alpha subunit||Oxoglutarate/iron-dependent dioxygenase
ENSOARG00000003342	NFATC3	Rel homology domain||Nuclear factor of activated T cells (NFAT)||p53-like transcription factor, DNA-binding||Immunoglobulin E-set||IPT domain
ENSOARG00000003354	FNIP2	-
ENSOARG00000003373	-	Krueppel-associated box
ENSOARG00000003457	-	POPLD
ENSOARG00000003507	B3GALNT2	Glycosyl transferase, family 31
ENSOARG00000003737	-	Concanavalin A-like lectin/glucanase domain||SPRY domain||B30.2/SPRY domain||Zinc finger, RING-type||Butyrophylin-like||Zinc finger, B-box
ENSOARG00000004076	EPN3	ENTH/VHS||Ubiquitin interacting motif||ENTH domain||AP180 N-terminal homology (ANTH) domain
ENSOARG00000004329	SRP72	Tetratricopeptide repeat-containing domain||Tetratricopeptide TPR1||Signal recognition particle, SRP72 subunit, RNA-binding||Tetratricopeptide repeat
ENSOARG00000004372	PIK3C2A	Phosphatidylinositol 3-kinase, C2 domain||Phosphatidylinositol 3-kinase Ras-binding (PI3K RBD) domain||Protein kinase-like domain||C2 domain||Phosphoinositide 3-kinase, accessory (PIK) domain||Phox homologous domain||Armadillo-type fold||Ubiquitin-related domain||Phosphatidylinositol 3-/4-kinase, catalytic domain
ENSOARG00000004403	ARID5B	ARID DNA-binding domain
ENSOARG00000004480	TTC39A	Outer membrane protein Iml2/Tetratricopeptide repeat protein 39
ENSOARG00000004501	PCSK7	Galactose-binding domain-like||Proprotein convertase, P||Proteinase inhibitor, propeptide||Peptidase S8/S53 domain||Peptidase S8, subtilisin-related
ENSOARG00000004541	CINP	Cyclin-dependent kinase 2-interacting protein
ENSOARG00000004708	REEP3	TB2/DP1/HVA22-related protein
ENSOARG00000005244	-	Aspartic peptidase, N-terminal||Aspartic peptidase domain||Aspartic peptidase
ENSOARG00000005317	COG5	Conserved oligomeric Golgi complex subunit 5
ENSOARG00000005430	-	Krueppel-associated box
ENSOARG00000005722	EPAS1	PAC motif||PAS fold-3||Nuclear translocator||PAS domain||PAS fold||HIF-1 alpha, transactivation domain, C-terminal||Myc-type, basic helix-loop-helix (bHLH) domain||Hypoxia-inducible factor, alpha subunit
ENSOARG00000005778	SMG5	Telomerase activating protein Est1||PIN domain
ENSOARG00000005820	SLC35B1	EamA domain||Triose-phosphate transporter domain||UAA transporter
ENSOARG00000005886	PFKFB1	Histidine phosphatase superfamily, clade-1||P-loop containing nucleoside triphosphate hydrolase||Zeta toxin domain||Fructose-2,6-bisphosphatase||Histidine phosphatase superfamily||6-phosphofructo-2-kinase
ENSOARG00000006528	LAG3	Immunoglobulin subtype||Immunoglobulin-like domain
ENSOARG00000006531	-	Reverse transcriptase domain
ENSOARG00000006568	SUSD1	Epidermal growth factor-like domain||EGF-like calcium-binding domain||Sushi/SCR/CCP domain
ENSOARG00000006797	LECT1	BRICHOS domain||Surfactant-associated polypeptide
ENSOARG00000006847	-	Transmembrane protein 231
ENSOARG00000006930	PLEKHH2	Band 4.1 domain||Pleckstrin homology domain||MyTH4 domain||FERM domain||FERM central domain
ENSOARG00000007114	ELOVL7	ELO family
ENSOARG00000007300	HRH4	GPCR, rhodopsin-like, 7TM||7TM GPCR, olfactory receptor/chemoreceptor Srsx||Histamine H4 receptor||G protein-coupled receptor, rhodopsin-like
ENSOARG00000007393	NDST1	Sulfotransferase domain||Heparan sulphate-N-deacetylase||P-loop containing nucleoside triphosphate hydrolase
ENSOARG00000007405	C4BPA	Sushi/SCR/CCP domain
ENSOARG00000007418	FAM216B	-
ENSOARG00000007474	-	Laminin, N-terminal
ENSOARG00000007558	GAS2	Calponin homology domain||Growth-arrest-specific protein 2 domain
ENSOARG00000007660	KIAA0408	-
ENSOARG00000007665	USP24	Ubiquitin-related domain||Ubiquitin specific protease domain||Peptidase C19, ubiquitin carboxyl-terminal hydrolase
ENSOARG00000007764	SKIV2L2	RNA helicase, ATP-dependent, SK12/DOB1||Helicase, C-terminal||P-loop containing nucleoside triphosphate hydrolase||Helicase superfamily 1/2, ATP-binding domain||DSH, C-terminal||DEAD/DEAH box helicase domain
ENSOARG00000007819	CALD1	Caldesmon||Caldesmon/lymphocyte specific protein
ENSOARG00000007845	TRIM58	Concanavalin A-like lectin/glucanase domain||SPRY domain||B30.2/SPRY domain||Zinc finger, RING-type||Butyrophylin-like||SPRY-associated||Zinc finger, C3HC4 RING-type||Zinc finger, B-box
ENSOARG00000008011	GALNT13	Nucleotide-diphospho-sugar transferases||Ricin B lectin domain||Glycosyltransferase 2-like
ENSOARG00000008024	EPHA8	Sterile alpha motif domain||Fibronectin type III||Sterile alpha motif/pointed domain||Serine-threonine/tyrosine-protein kinase catalytic domain||Sterile alpha motif, type 2||Tyrosine-protein kinase, catalytic domain||Serine/threonine/dual specificity protein kinase, catalytic domain||Protein kinase-like domain||Ephrin receptor type-A /type-B||Ephrin receptor ligand binding domain||Galactose-bindi…
ENSOARG00000008241	XG	CD99 antigen-like protein 2
ENSOARG00000008267	PAAF1	WD40 repeat||WD40-repeat-containing domain||G-protein beta WD-40 repeat
ENSOARG00000008299	NOL8	RNA recognition motif domain
ENSOARG00000008411	SLC10A7	Putative sodium bile acid cotransporter
ENSOARG00000008445	-	Immunoglobulin subtype 2||Immunoglobulin subtype||Immunoglobulin V-set domain||Immunoglobulin-like domain||Immunoglobulin I-set||Immunoglobulin
ENSOARG00000008582	TOPBP1	Secretoglobin||BRCT domain
ENSOARG00000008640	DHX57	Helicase superfamily 1/2, ATP-binding domain||Ubiquitin-associated/translation elongation factor EF1B, N-terminal, eukaryote||Helicase, C-terminal||UBA-like||DEAD/DEAH box helicase domain||P-loop containing nucleoside triphosphate hydrolase||Domain of unknown function DUF1605||Helicase-associated domain||Zinc finger, CCCH-type||RWD domain
ENSOARG00000008704	ASAH1	Choloylglycine hydrolase/NAAA C-terminal||Nucleophile aminohydrolases, N-terminal||Acid ceramidase-like
ENSOARG00000008762	-	High mobility group box domain
ENSOARG00000008828	-	UDP-glucuronosyl/UDP-glucosyltransferase||Glycosyl transferase, family 28, C-terminal
ENSOARG00000008942	-	Sugar/inositol transporter||Fructose transporter, type 5 (GLUT5)||Major facilitator superfamily domain||General substrate transporter||Major facilitator superfamily
ENSOARG00000009042	-	MHC class I alpha chain||Immunoglobulin-like domain||MHC classes I/II-like antigen recognition protein||MHC class I alpha chain, alpha1 alpha2 domains||Immunoglobulin C1-set
ENSOARG00000009127	-	Tubulin/FtsZ, GTPase domain||Alpha tubulin||Tubulin||Tubulin/FtsZ, 2-layer sandwich domain||Epsilon tubulin||Tubulin/FtsZ, C-terminal||Beta tubulin||Delta tubulin
ENSOARG00000009128	C7	Sushi/SCR/CCP domain||Factor I / membrane attack complex||Low-density lipoprotein (LDL) receptor class A repeat||Thrombospondin, type 1 repeat||Membrane attack complex component/perforin (MACPF) domain||Membrane attack complex component/perforin/complement C9
ENSOARG00000009133	-	Immunoglobulin-like domain||Fibronectin type III||Immunoglobulin subtype
ENSOARG00000009330	LYPD6	CD59 antigen
ENSOARG00000009345	UBE2R2	Ubiquitin-conjugating enzyme/RWD-like||Ubiquitin-conjugating enzyme E2
ENSOARG00000009352	CLUL1	Clusterin, N-terminal||Clusterin-like||Clusterin, C-terminal
ENSOARG00000009490	-	Glycosyl transferase, family 8||Nucleotide-diphospho-sugar transferases
ENSOARG00000009520	BAG1	Ubiquitin-like||Ubiquitin-related domain||Molecular chaperone regulator BAG-1||BAG domain
ENSOARG00000009565	PTPN11	Protein-tyrosine phosphatase, catalytic||Protein-tyrosine phosphatase, non-receptor type-6, -11||Protein-tyrosine/Dual specificity phosphatase||Protein-tyrosine phosphatase, receptor/non-receptor type||Protein-tyrosine phosphatase-like||SH2 domain
ENSOARG00000009818	NCOA3	Nuclear receptor coactivator, interlocking||PAS fold||Steroid receptor coactivator||PAS domain||Nuclear receptor coactivator, Ncoa-type, interlocking||Myc-type, basic helix-loop-helix (bHLH) domain||Nuclear receptor coactivator
ENSOARG00000009854	EXT1	Nucleotide-diphospho-sugar transferases||Exostosin , C-terminal||Exostosin-like
ENSOARG00000009968	CDK19	Protein kinase domain||Serine-threonine/tyrosine-protein kinase catalytic domain||Protein kinase-like domain||Tyrosine-protein kinase, catalytic domain||Serine/threonine/dual specificity protein kinase, catalytic domain
ENSOARG00000010025	SULT1E1	Sulfotransferase domain||P-loop containing nucleoside triphosphate hydrolase
ENSOARG00000010030	RAVER2	RNA recognition motif domain
ENSOARG00000010045	AKR1D1	Aldo/keto reductase subgroup||NADP-dependent oxidoreductase domain
ENSOARG00000010068	-	Menin
ENSOARG00000010132	-	Nuclear factor hnRNPA1||RNA recognition motif domain
ENSOARG00000010252	AK9	P-loop containing nucleoside triphosphate hydrolase||AAA+ ATPase domain
ENSOARG00000010325	LLGL2	Lethal(2) giant larvae protein||WD40 repeat||WD40-repeat-containing domain||Lethal giant larvae homologue 2
ENSOARG00000010586	-	Glycoside hydrolase/deacetylase, beta/alpha-barrel||Glycoside hydrolase, family 38, central domain||Galactose mutarotase-like domain||Glycoside hydrolase, families 57/38, central domain||Glycoside hydrolase family 38, N-terminal domain||Glycosyl hydrolase family 38, C-terminal
ENSOARG00000010911	SEC63	Sec63 domain||DnaJ domain
ENSOARG00000010974	NAIF1	-
ENSOARG00000011036	TASP1	Peptidase T2, asparaginase 2||Nucleophile aminohydrolases, N-terminal
ENSOARG00000011114	VGLL1	TDU repeat||Vestigial/tondu
ENSOARG00000011137	-	Galactose mutarotase-like domain||Glycosyl hydrolase family 38, C-terminal
ENSOARG00000011233	NCBP1	MIF4G-like, type 2||Armadillo-type fold||MIF4G-like, type 1||MIF4G-like, type 3
ENSOARG00000011387	ENG	Zona pellucida domain
ENSOARG00000011525	SPATA17	P-loop containing nucleoside triphosphate hydrolase||IQ motif, EF-hand binding site
ENSOARG00000011671	CADPS	Calcium-dependent secretion activator||Pleckstrin homology domain
ENSOARG00000011689	DEF6	Pleckstrin homology domain
ENSOARG00000011716	DDB1	Cleavage/polyadenylation specificity factor, A subunit, C-terminal
ENSOARG00000011753	ADGRF4	GPCR, family 2, Ig-hepta receptor||GPCR, family 2, secretin-like||GPS motif||GPCR, family 2-like
ENSOARG00000011762	NPR2	Extracellular ligand-binding receptor||Protein kinase domain||Adenylyl cyclase class-3/4/guanylyl cyclase||Tyrosine-protein kinase, catalytic domain||Serine/threonine/dual specificity protein kinase, catalytic domain||Protein kinase-like domain||Periplasmic binding protein-like I||Natriuretic peptide receptor||Serine-threonine/tyrosine-protein kinase catalytic domain||Nucleotide cyclase
ENSOARG00000011782	SLC17A9	Major facilitator superfamily||Major facilitator superfamily domain
ENSOARG00000011858	METTL11B	S-adenosyl-L-methionine-dependent methyltransferase||Alpha-N-methyltransferase NTM1
ENSOARG00000011861	MAP1LC3B	Autophagy protein Atg8 ubiquitin like||Ubiquitin-related domain||Ubiquitin-like protein Atg12
ENSOARG00000011948	TPRKB	CGI121/TPRKB
ENSOARG00000012059	PIGA	Glycosyl transferase, family 1||PIGA, GPI anchor biosynthesis
ENSOARG00000012217	C9orf131	-
ENSOARG00000012377	GSDMA	Gasdermin
ENSOARG00000012378	SLC4A4	Bicarbonate transporter, C-terminal||Bicarbonate transporter, eukaryotic||Sodium bicarbonate cotransporter||Band 3 cytoplasmic domain||Phosphotransferase/anion transporter
ENSOARG00000012512	-	Immunoglobulin-like domain||Immunoglobulin subtype||Immunoglobulin V-set domain
ENSOARG00000012531	HYOU1	Heat shock protein 70kD, C-terminal domain||Cell shape determining protein MreB/Mrl||Heat shock protein 70 family
ENSOARG00000012556	UMOD	EGF-like calcium-binding domain||Epidermal growth factor-like domain||Zona pellucida domain
ENSOARG00000012564	ERC1	Prefoldin||Rab-binding domain FIP-RBD||Active zone protein ELKS
ENSOARG00000012658	PBX3	Homeodomain-like||Homeobox domain||PBX
ENSOARG00000012695	CFAP221	-
ENSOARG00000012766	UBE2J1	Ubiquitin-conjugating enzyme/RWD-like||Ubiquitin-conjugating enzyme E2
ENSOARG00000012768	IL15RA	Sushi/SCR/CCP domain
ENSOARG00000012992	ORC3	Origin recognition complex, subunit 3
ENSOARG00000012993	MS4A5	CD20-like family
ENSOARG00000013077	FAM134B	-
ENSOARG00000013086	MCM3AP	SAC3/GANP/Nin1/mts3/eIF-3 p25
ENSOARG00000013096	IL18R1	Immunoglobulin-like domain||Toll/interleukin-1 receptor homology (TIR) domain||Interleukin-1 receptor type I/II||Immunoglobulin subtype
ENSOARG00000013119	SNTG1	Pleckstrin homology domain||PDZ domain
ENSOARG00000013305	CAMK1G	Serine-threonine/tyrosine-protein kinase catalytic domain||Protein kinase domain||Tyrosine-protein kinase, catalytic domain||Serine/threonine/dual specificity protein kinase, catalytic domain||Protein kinase-like domain
ENSOARG00000013350	-	Reverse transcriptase domain
ENSOARG00000013438	ZNF554	Zinc finger, C2H2||Krueppel-associated box||Zinc finger, C2H2-like
ENSOARG00000013509	CD274	Immunoglobulin||CD80-like, immunoglobulin C2-set||Immunoglobulin-like domain||Immunoglobulin subtype||Immunoglobulin V-set domain||Immunoglobulin C1-set
ENSOARG00000013544	RIC1	Ribosome control protein 1||WD40-repeat-containing domain
ENSOARG00000013838	TBRG4	FAST kinase leucine-rich||FAST kinase-like protein, subdomain 2||RAP domain
ENSOARG00000013877	IFT88	Tetratricopeptide TPR2||Tetratricopeptide repeat||Tetratricopeptide TPR1||Tetratricopeptide repeat-containing domain
ENSOARG00000014022	-	Sushi/SCR/CCP domain
ENSOARG00000014041	OPCML	Immunoglobulin-like domain||Immunoglobulin I-set||Immunoglobulin||Immunoglobulin subtype 2||Immunoglobulin V-set domain||Immunoglobulin subtype
ENSOARG00000014106	SH3GL2	BAR domain-containing family||Variant SH3 domain||SH3 domain||Spectrin alpha chain, SH3 domain||BAR domain
ENSOARG00000014129	AFM	ALB/AFP/VDB||Serum albumin-like||Serum albumin, N-terminal||Serum albumin/Alpha-fetoprotein/Afamin
ENSOARG00000014165	RIPPLY3	-
ENSOARG00000014188	ENPP1	DNA/RNA non-specific endonuclease||Type I phosphodiesterase/nucleotide pyrophosphatase/phosphate transferase||Alkaline-phosphatase-like, core domain||Extracellular Endonuclease, subunit A||Somatomedin B domain
ENSOARG00000014200	-	Zinc finger, MYND-type||Tudor domain
ENSOARG00000014289	MLLT3	YEATS
ENSOARG00000014391	DDC	Aromatic-L-amino-acid decarboxylase||Pyridoxal phosphate-dependent transferase||Pyridoxal phosphate-dependent decarboxylase||Aromatic amino acid beta-eliminating lyase/threonine aldolase
ENSOARG00000014415	PARP4	Poly(ADP-ribose) polymerase, regulatory domain||VIT domain||BRCT domain||von Willebrand factor, type A||Poly(ADP-ribose) polymerase, catalytic domain
ENSOARG00000014420	LIPN	Alpha/beta hydrolase fold-1||Alpha/Beta hydrolase fold||Partial AB-hydrolase lipase domain
ENSOARG00000014475	ZC3H8	Zinc finger, CCCH-type
ENSOARG00000014529	CMC1	Cytochrome c oxidase biogenesis protein Cmc1-like
ENSOARG00000014569	-	Serine/threonine/dual specificity protein kinase, catalytic domain||HEAT, type 2||HEAT||Armadillo-type fold||Protein kinase-like domain||Serine-threonine/tyrosine-protein kinase catalytic domain||Protein kinase domain
ENSOARG00000014769	OCRL	Rho GTPase-activating protein domain||Inositol polyphosphate-related phosphatase||Rho GTPase activation protein||Endonuclease/exonuclease/phosphatase
ENSOARG00000014904	-	Nucleotidyl transferase domain||PAP/25A-associated
ENSOARG00000014973	GPD1L	Glycerol-3-phosphate dehydrogenase, NAD-dependent, C-terminal||6-phosphogluconate dehydrogenase C-terminal domain-like||Glycerol-3-phosphate dehydrogenase, NAD-dependent, eukaryotic||Glycerol-3-phosphate dehydrogenase, NAD-dependent||Glycerol-3-phosphate dehydrogenase, NAD-dependent, N-terminal
ENSOARG00000014985	-	Ras-like guanine nucleotide exchange factor, N-terminal
ENSOARG00000015008	ZNF350	Zinc finger, C2H2||Krueppel-associated box||Zinc finger, C2H2-like
ENSOARG00000015019	B3GNT3	Glycosyl transferase, family 31||Fringe-like
ENSOARG00000015104	PHF20	Zinc finger, PHD-type||Zinc finger, PHD-finger||Tudor domain||Zinc finger, C2H2||Protein of unknown function DUF3776||Zinc finger, FYVE/PHD-type
ENSOARG00000015114	CYP24A1	Cytochrome P450, E-class, group I||Cytochrome P450, E-class, group IV||Cytochrome P450, E-class, CYP24A, mitochondrial||Cytochrome P450
ENSOARG00000015147	-	5-formyltetrahydrofolate cyclo-ligase
ENSOARG00000015190	-	RmlD-like substrate binding domain||Male sterility, NAD-binding||NAD-dependent epimerase/dehydratase, N-terminal domain||3-beta hydroxysteroid dehydrogenase/isomerase
ENSOARG00000015226	-	Guanylate-binding protein, N-terminal||P-loop containing nucleoside triphosphate hydrolase||RHD3/Sey1
ENSOARG00000015322	SLC6A15	Sodium:neurotransmitter symporter, orphan||Sodium:neurotransmitter symporter
ENSOARG00000015325	CEP44	-
ENSOARG00000015403	NTS	Neurotensin/neuromedin N
ENSOARG00000015676	PDIA6	Thioredoxin-like fold||Thioredoxin domain||Disulphide isomerase
ENSOARG00000015707	-	Immunoglobulin-like domain||MHC classes I/II-like antigen recognition protein||Immunoglobulin C1-set||MHC class II, alpha chain, N-terminal
ENSOARG00000015835	SDF2L1	MIR motif
ENSOARG00000016118	-	P-type ATPase, cytoplasmic domain N||P-type ATPase||HAD-like domain
ENSOARG00000016157	-	Tetrahydrofolate dehydrogenase/cyclohydrolase, NAD(P)-binding domain||Tetrahydrofolate dehydrogenase/cyclohydrolase
ENSOARG00000016257	-	MHC class II, alpha chain, N-terminal||Immunoglobulin C1-set||MHC classes I/II-like antigen recognition protein||Immunoglobulin-like domain
ENSOARG00000016310	RPAP2	Protein of unknown function DUF408
ENSOARG00000016379	ASNSD1	Nucleophile aminohydrolases, N-terminal||Asparagine synthase
ENSOARG00000016545	TEKT3	Tektin
ENSOARG00000016909	-	Death-like domain||Death effector domain
ENSOARG00000017011	CYP7B1	Cytochrome P450||Cytochrome P450, E-class, group IV||Cytochrome P450, E-class, group I
ENSOARG00000017189	FBN2	Fibrillin||EGF-like calcium-binding domain||Epidermal growth factor-like domain||TB domain
ENSOARG00000017233	GNAT3	G protein alpha subunit, helical insertion||Guanine nucleotide binding protein (G-protein), alpha subunit||G-protein alpha subunit, group I||Small GTPase superfamily, ARF/SAR type||P-loop containing nucleoside triphosphate hydrolase
ENSOARG00000017342	PSMA2	Proteasome, subunit alpha/beta||Nucleophile aminohydrolases, N-terminal||Proteasome alpha-subunit, N-terminal domain
ENSOARG00000017382	GAL3ST4	P-loop containing nucleoside triphosphate hydrolase
ENSOARG00000017624	SLC4A9	Bicarbonate transporter, eukaryotic||Bicarbonate transporter, C-terminal||Band 3 cytoplasmic domain||Phosphotransferase/anion transporter||Sodium bicarbonate cotransporter
ENSOARG00000017633	ALG13	Glycosyl transferase, family 28, C-terminal||Ovarian tumour, otubain||Tudor domain
ENSOARG00000017734	TOR1AIP2	Lamina-associated polypeptide 1C
ENSOARG00000017761	VCPIP1	Ovarian tumour, otubain||Ubiquitin-related domain
ENSOARG00000017871	-	General substrate transporter||Major facilitator superfamily domain||Major facilitator superfamily
ENSOARG00000017999	CHIC1	Golgin subfamily A member 7/ERF4
ENSOARG00000018089	-	Bax inhibitor 1-related
ENSOARG00000018447	SGCB	Sarcoglycan complex subunit protein
ENSOARG00000018460	NUDT21	Cleavage/polyadenylation specificity factor subunit 5
ENSOARG00000018479	AQP8	Major intrinsic protein||Aquaporin-like||Aquaporin 8
ENSOARG00000018567	SPESP1	-
ENSOARG00000018628	NFKBIZ	Ankyrin repeat||Ankyrin repeat-containing domain
ENSOARG00000018718	FARS2	Phenylalanyl-tRNA synthetase
ENSOARG00000018782	ALOXE3	PLAT/LH2 domain||Lipase/lipooxygenase, PLAT/LH2||Lipoxygenase, mammalian||Lipoxygenase, C-terminal
ENSOARG00000018805	FBXL13	Leucine-rich repeat, cysteine-containing subtype||Leucine-rich repeat||F-box domain
ENSOARG00000018827	ILKAP	Protein phosphatase 2C (PP2C)-like domain
ENSOARG00000018830	CPO	Peptidase M14, carboxypeptidase A
ENSOARG00000018889	ANTXR2	Anthrax toxin receptor, C-terminal||Anthrax toxin receptor, extracellular||Anthrax toxin receptor||von Willebrand factor, type A
ENSOARG00000018946	STXBP3	Sec1-like protein
ENSOARG00000019079	TRAF6	MATH||Zinc finger, TRAF-type||TNF receptor-associated factor TRAF||Zinc finger, RING-type||TRAF-like||Zinc finger, C3HC4 RING-type
ENSOARG00000019252	IKZF2	Zinc finger, C2H2||Zinc finger, C2H2-like
ENSOARG00000019258	OR1Q1	G protein-coupled receptor, rhodopsin-like||7TM GPCR, olfactory receptor/chemoreceptor Srsx||Olfactory receptor||GPCR, rhodopsin-like, 7TM
ENSOARG00000019340	DNM1L	Dynamin superfamily||Dynamin central domain||Dynamin, GTPase domain||Dynamin GTPase effector||P-loop containing nucleoside triphosphate hydrolase
ENSOARG00000019402	AMN1	Leucine-rich repeat, cysteine-containing subtype
ENSOARG00000019408	C1orf94	-
ENSOARG00000019463	CD53	Tetraspanin||Tetraspanin, EC2 domain||Tetraspanin/Peripherin
ENSOARG00000019513	GRAMD1C	GRAM domain
ENSOARG00000019555	-	Immunoglobulin-like domain||Immunoglobulin V-set domain
ENSOARG00000019690	TTLL4	Tubulin-tyrosine ligase/Tubulin polyglutamylase
ENSOARG00000019709	TIA1	RNA recognition motif domain, eukaryote||RNA recognition motif domain
ENSOARG00000019777	PARP2	Poly(ADP-ribose) polymerase, catalytic domain||WGR domain||Poly(ADP-ribose) polymerase, regulatory domain
ENSOARG00000019913	-	Cystine knot, C-terminal||Glycoprotein hormone subunit beta, cystine knot||von Willebrand factor, type C
ENSOARG00000019979	RHBDL2	Peptidase S54, rhomboid, metazoan||Peptidase S54, rhomboid domain
ENSOARG00000020170	FAM161A	Uncharacterised protein family UPF0564
ENSOARG00000020194	MAB21L3	Mab-21 domain
ENSOARG00000020416	ATP13A3	P-type ATPase, A domain||HAD-like domain||Cation-transporting P-type ATPase, N-terminal||P-type ATPase, cytoplasmic domain N||P-type ATPase||P-type ATPase, subfamily V
ENSOARG00000020485	RHBDD1	Ubiquitin interacting motif||Peptidase S54, rhomboid domain
ENSOARG00000020518	GGCX	Vitamin K-dependent gamma-carboxylase||RmlC-like cupin domain||HTTM
ENSOARG00000020596	EIF4G1	W2 domain||Initiation factor eIF-4 gamma, MA3||Armadillo-type fold||MIF4G-like, type 3
ENSOARG00000020861	CTSS	Peptidase C1A, papain C-terminal||Proteinase inhibitor I29, cathepsin propeptide
ENSOARG00000020885	RFX7	DNA-binding RFX-type winged-helix domain
ENSOARG00000021012	OLR1	Type-2 ice-structuring protein||Herpesvirus UL45-like||C-type lectin fold||C-type lectin

## Sheet: oar-miR-411b-5p
Ensembl Gene ID	Gene name(sheep)	Gene Discription
ENSOARG00000000173	GML	CD59 antigen||Ly-6 antigen / uPA receptor -like
ENSOARG00000000910	HM13	Peptidase A22B, signal peptide peptidase||Presenilin/signal peptide peptidase
ENSOARG00000002033	NADK	NAD kinase/diacylglycerol kinase-like domain||NAD kinase
ENSOARG00000002408	KISS1	-
ENSOARG00000003189	INPP5F	Inositol phosphatase||SAC domain
ENSOARG00000003552	-	GOLD
ENSOARG00000003751	COPG1	Coatomer/clathrin adaptor appendage, Ig-like subdomain||Armadillo-type fold||Coatomer gamma subunit||Coatomer, gamma subunit, appendage, Ig-like subdomain||Clathrin/coatomer adaptor, adaptin-like, N-terminal||Coatomer/calthrin adaptor appendage, C-terminal subdomain
ENSOARG00000004815	-	Peptidase S1A, chymotrypsin-type||Trypsin-like cysteine/serine peptidase domain||Peptidase S1
ENSOARG00000006509	IGF2BP1	K Homology domain, type 1||RNA recognition motif domain||K Homology domain
ENSOARG00000007288	GNB2L1	WD40-repeat-containing domain||WD40 repeat||G-protein beta WD-40 repeat
ENSOARG00000007622	PSMB8	Peptidase T1A, proteasome beta-subunit||Nucleophile aminohydrolases, N-terminal||Proteasome, subunit alpha/beta
ENSOARG00000010317	MKKS	GroEL-like apical domain||Chaperonin Cpn60/TCP-1 family
ENSOARG00000011087	-	NADP-dependent oxidoreductase domain||Aldo/keto reductase subgroup
ENSOARG00000011318	PPP1CA	Serine/threonine-specific protein phosphatase/bis(5-nucleosyl)-tetraphosphatase||Calcineurin-like phosphoesterase domain, apaH type||Metallo-dependent phosphatase-like
ENSOARG00000012587	LHX8	Homeodomain-like||Homeobox domain||Zinc finger, LIM-type
ENSOARG00000012693	GPR153	Isoprenylcysteine carboxyl methyltransferase||G protein-coupled receptor, rhodopsin-like||G protein-coupled receptor 153||G protein-coupled receptor 153/162||GPCR, rhodopsin-like, 7TM
ENSOARG00000012994	CRYZL1	Alcohol dehydrogenase, C-terminal||Alcohol dehydrogenase GroES-like||GroES (chaperonin 10)-like||Polyketide synthase, enoylreductase domain
ENSOARG00000013596	COBL	WH2 domain||Cordon-bleu, ubiquitin-like domain
ENSOARG00000014351	ATP9A	HAD-like domain||P-type ATPase||P-type ATPase, cytoplasmic domain N||P-type ATPase, A domain||P-type ATPase, subfamily IV
ENSOARG00000014974	CAPN7	Peptidase C2, calpain, domain III||Peptidase C2, calpain family||Peptidase C2, calpain, large subunit, domain III||Peptidase C2, calpain, catalytic domain||MIT
ENSOARG00000016002	KLHL2	Kelch repeat type 2||BTB-kelch protein||BTB/POZ fold||Kelch repeat type 1||BTB/Kelch-associated||BTB/POZ||BTB/POZ-like
ENSOARG00000016922	CASP8	Peptidase C14, caspase non-catalytic subunit p10||Death effector domain||Peptidase C14, caspase domain||Death-like domain||Peptidase C14A, caspase precursor p45, core||Peptidase C14, ICE, catalytic subunit p20
ENSOARG00000017343	PLK1	Protein kinase-like domain||Tyrosine-protein kinase, catalytic domain||Serine/threonine/dual specificity protein kinase, catalytic domain||Protein kinase domain||Serine-threonine/tyrosine-protein kinase catalytic domain||POLO box duplicated domain
ENSOARG00000017949	CEP350	CAP Gly-rich domain
ENSOARG00000018045	SNX5	Sorting nexin-5/6/32||Vps5 C-terminal||Phox homologous domain
ENSOARG00000018350	GGNBP2	-
ENSOARG00000018889	ANTXR2	Anthrax toxin receptor, C-terminal||Anthrax toxin receptor, extracellular||Anthrax toxin receptor||von Willebrand factor, type A
ENSOARG00000019649	BCS1L	ATPase, AAA-type, core||P-loop containing nucleoside triphosphate hydrolase||AAA+ ATPase domain||BCS1, N-terminal
ENSOARG00000020226	BAHD1	Bromo adjacent homology (BAH) domain
ENSOARG00000020368	YEATS4	YEATS

[truncated: 18 more sheets: oar-miR-495-5p, oar-miR-487a-3p, oar-miR-3955-5p, oar-miR-376c-3p, oar-miR-376e-5p, oar-miR-412-3p, oar-miR-758-3p, oar-miR-432, oar-miR-433-3p, oar-miR-487b-3p, oar-miR-410-3p, oar-miR-379-5p, oar-miR-127, oar-miR-380-3p, oar-miR-409-5p, oar-miR-382-3p, oar-miR-106a, oar-miR-539-3p]
