# Supplementary material for: Integrated miRNA-mRNA analysis reveals regulatory pathways underlying the curly fleece trait in Chinese tan sheep
Source: BMC Genomics. 2018 May 11;19:360. doi: 10.1186/s12864-018-4736-4 (PMC5948824; doi:10.1186/s12864-018-4736-4)
Supplement: Supplementary file 4 — Table S3. Predicted target genes of differentially regulated microRNAs in lambs and adults (Table S3A: Target genes for the 28 miRNAs more abundant in lambs than in adults; Table S3B: Target genes for the 21 miRNAs less abundant in lambs than in adults). (ZIP 383 kb) [file 12864_2018_4736_MOESM4_ESM.zip › Supplementary Table S3B.xls]

## Sheet: oar-miR-30c
Ensembl Gene ID	Gene name(sheep)	Gene Discription
ENSOARG00000000192	-	Zinc finger, C2H2||Krueppel-associated box||Zinc finger, C2H2-like
ENSOARG00000000253	CHRNA1	Neurotransmitter-gated ion-channel transmembrane domain||Neurotransmitter-gated ion-channel||Neurotransmitter-gated ion-channel ligand-binding domain||Nicotinic acetylcholine receptor
ENSOARG00000000456	CTTN	Hs1/Cortactin||Variant SH3 domain||SH3 domain
ENSOARG00000000473	ADGRG5	GPCR, family 2, secretin-like||GPS motif||GPCR, family 2-like||GPCR, family 2, orphan receptor, GPR56
ENSOARG00000000631	KCNU1	Ion transport domain||Two pore domain potassium channel domain||Potassium channel, calcium-activated, BK, alpha subunit
ENSOARG00000000941	-	Zinc finger, RING-type
ENSOARG00000001187	ITGA6	Integrin alpha-2||FG-GAP repeat||Integrin alpha beta-propellor||Integrin alpha chain||Integrin alpha chain, C-terminal cytoplasmic region, conserved site
ENSOARG00000001328	CYP26C1	Cytochrome P450||Cytochrome P450, E-class, group I||Cytochrome P450, E-class, group IV
ENSOARG00000001370	CHI3L1	Glycoside hydrolase superfamily||Chitinase insertion domain||Glycoside hydrolase, family 18, catalytic domain||Chitinase II
ENSOARG00000001532	TMEM165	Uncharacterised protein family UPF0016
ENSOARG00000001724	ZNF174	Transcription regulator SCAN||Retrovirus capsid, C-terminal||Zinc finger, C2H2-like||Zinc finger, C2H2
ENSOARG00000001734	ZC2HC1B	-
ENSOARG00000001867	-	Major facilitator superfamily||Major facilitator superfamily domain
ENSOARG00000001975	-	Blood coagulation inhibitor, Disintegrin||Peptidase M12B, propeptide||Peptidase M12B, ADAM/reprolysin||ADAM, cysteine-rich||Epidermal growth factor-like domain
ENSOARG00000002045	NR3C1	Nuclear hormone receptor, ligand-binding||Nuclear hormone receptor, ligand-binding, core||Glucocorticoid receptor||Steroid hormone receptor||Zinc finger, nuclear hormone receptor-type
ENSOARG00000002073	SHPRH	SNF2-related||Zinc finger, PHD-type||P-loop containing nucleoside triphosphate hydrolase||Linker histone H1/H5, domain H15||Helicase, C-terminal||Helicase superfamily 1/2, ATP-binding domain||Zinc finger, RING-type||Zinc finger, FYVE/PHD-type
ENSOARG00000002195	RNMT	mRNA (guanine-N(7))-methyltransferase domain||Methyltransferase type 11||S-adenosyl-L-methionine-dependent methyltransferase||mRNA (guanine-N(7))-methyltransferase
ENSOARG00000002209	-	Nuclear transport factor 2||Nuclear transport factor 2, eukaryote||Nuclear RNA export factor Tap, RNA-binding domain
ENSOARG00000002265	-	Immunoglobulin||Immunoglobulin I-set||Immunoglobulin-like domain||Immunoglobulin subtype||Immunoglobulin V-set domain
ENSOARG00000002470	GNL3	P-loop containing nucleoside triphosphate hydrolase||Guanine nucleotide-binding protein-like 3, N-terminal domain
ENSOARG00000002627	ATRN	C-type lectin fold||Kelch repeat type 1||Plexin||C-type lectin||Epidermal growth factor-like domain||EGF-like, laminin||Plexin-like fold||CUB domain
ENSOARG00000002679	PPP1R9A	Sterile alpha motif, type 1||Sterile alpha motif/pointed domain||PDZ domain||Sterile alpha motif, type 2||Sterile alpha motif domain
ENSOARG00000002721	CBX2	Chromo/chromo shadow domain
ENSOARG00000002732	PANK3	Type II pantothenate kinase
ENSOARG00000002936	MGAT4B	Glycosyl transferase family 54
ENSOARG00000002950	PSMD10	Ankyrin repeat||Ankyrin repeat-containing domain
ENSOARG00000003042	PON3	SMP-30/Gluconolactonase/LRE-like region||Arylesterase
ENSOARG00000003230	C3orf33	-
ENSOARG00000003342	NFATC3	Rel homology domain||Nuclear factor of activated T cells (NFAT)||p53-like transcription factor, DNA-binding||Immunoglobulin E-set||IPT domain
ENSOARG00000003356	RFC5	AAA+ ATPase domain||Domain of unknown function DUF815||DNA helicase, Holliday junction RuvB type, N-terminal||DNA polymerase III, clamp loader complex, gamma/delta/delta subunit, C-terminal||P-loop containing nucleoside triphosphate hydrolase||ATPase, AAA-type, core||Replication factor C, C-terminal domain
ENSOARG00000003377	C11orf84	-
ENSOARG00000003457	-	POPLD
ENSOARG00000003504	XPOT	Armadillo-type fold||Importin-beta, N-terminal domain||Exportin-1/Importin-beta-like
ENSOARG00000003547	MYBL2	Myb-like domain||C-myb, C-terminal||SANT/Myb domain||Homeodomain-like
ENSOARG00000003571	LYST	BEACH domain||WD40 repeat||WD40-repeat-containing domain
ENSOARG00000003589	HOOK3	Prefoldin||t-SNARE||Hook-related protein family
ENSOARG00000003654	SMAD2	SMAD/FHA domain||MAD homology, MH1||MAD homology 1, Dwarfin-type||Interferon regulatory factor-3||SMAD domain, Dwarfin-type
ENSOARG00000003659	-	Krueppel-associated box||Zinc finger, C2H2-like||Zinc finger, C2H2
ENSOARG00000003737	-	Concanavalin A-like lectin/glucanase domain||SPRY domain||B30.2/SPRY domain||Zinc finger, RING-type||Butyrophylin-like||Zinc finger, B-box
ENSOARG00000003929	VIP	Glucagon/GIP/secretin/VIP
ENSOARG00000003980	SEC23IP	Sterile alpha motif, type 2||DDHD||Sterile alpha motif, type 1||Sterile alpha motif/pointed domain||Sterile alpha motif domain
ENSOARG00000004002	RAB7A	Small GTPase superfamily||Small GTPase superfamily, Rab type||Small GTP-binding protein domain||Elongation factor, GTP-binding domain||Small GTPase superfamily, ARF/SAR type||Small GTPase superfamily, Rho type||Mitochondrial Rho-like||Small GTPase superfamily, Ras type||Ran GTPase||Gtr1/RagA G protein||P-loop containing nucleoside triphosphate hydrolase
ENSOARG00000004022	TRAPPC9	TRAPP II complex, Trs120
ENSOARG00000004046	-	Thiolase||Thiolase, N-terminal||Thiolase-like||Thiolase, C-terminal
ENSOARG00000004111	ZNF536	Zinc finger, C2H2||Zinc finger, C2H2-like
ENSOARG00000004131	DDRGK1	DDRGK domain containing protein
ENSOARG00000004175	FZD4	Frizzled protein||Frizzled domain||GPCR, family 2-like
ENSOARG00000004212	WDR86	G-protein beta WD-40 repeat||WD40 repeat||WD40-repeat-containing domain
ENSOARG00000004239	CPEB4	RNA recognition motif domain
ENSOARG00000004269	TOP2B	DTHCT||DNA topoisomerase II, eukaryotic-type||DNA topoisomerase, type IIA, subunit B, domain 2||Ribosomal protein S5 domain 2-type fold||DNA topoisomerase, type IIA||Histidine kinase-like ATPase, C-terminal domain||DNA topoisomerase, type IIA, subunit A/C-terminal||DNA topoisomerase, type IIA-like domain
ENSOARG00000004276	SNX9	Sorting nexin protein, WASP-binding domain||Phox homologous domain||Sorting nexin 9 subfamily||SH3 domain||Variant SH3 domain
ENSOARG00000004350	MTDH	-
ENSOARG00000004357	NEURL1	Zinc finger, RING-type||NEUZ domain
ENSOARG00000004391	C10orf107	-
ENSOARG00000004403	ARID5B	ARID DNA-binding domain
ENSOARG00000004405	SLC7A10	Amino acid permease/ SLC12A domain||Amino acid/polyamine transporter I
ENSOARG00000004495	HELLS	Helicase, C-terminal||P-loop containing nucleoside triphosphate hydrolase||Helicase superfamily 1/2, ATP-binding domain||SNF2-related
ENSOARG00000004708	REEP3	TB2/DP1/HVA22-related protein
ENSOARG00000004815	-	Peptidase S1A, chymotrypsin-type||Trypsin-like cysteine/serine peptidase domain||Peptidase S1
ENSOARG00000004903	ANKRA2	Ankyrin repeat||Ankyrin repeat-containing domain
ENSOARG00000005103	CDH7	Cadherin-like||Cadherin||Cadherin, cytoplasmic domain
ENSOARG00000005288	KIAA1328	-
ENSOARG00000005440	CSNK1A1	Serine/threonine/dual specificity protein kinase, catalytic domain||Tyrosine-protein kinase, catalytic domain||Protein kinase-like domain||Serine-threonine/tyrosine-protein kinase catalytic domain||Protein kinase domain
ENSOARG00000005493	TKTL1	Transketolase-like, pyrimidine-binding domain||Thiamin diphosphate-binding fold||Transketolase, C-terminal||Transketolase, C-terminal/Pyruvate-ferredoxin oxidoreductase, domain II||Dehydrogenase, E1 component||Transketolase, N-terminal
ENSOARG00000005841	AIFM2	Pyridine nucleotide-disulphide oxidoreductase, FAD/NAD(P)-binding domain||Pyridine nucleotide-disulphide oxidoreductase, class-II||Pyridine nucleotide-disulphide oxidoreductase, NAD-binding domain
ENSOARG00000005869	BEND6	BEN domain
ENSOARG00000005882	ATE1	Arginine-tRNA-protein transferase 1, eukaryotic||Arginine-tRNA-protein transferase, N-terminal||Acyl-CoA N-acyltransferase||Arginine-tRNA-protein transferase, C-terminal
ENSOARG00000005960	-	Actin family
ENSOARG00000006301	CD4	Immunoglobulin C2-set||Immunoglobulin I-set||Immunoglobulin-like domain||T-cell surface antigen CD4||Immunoglobulin||Natural killer cell receptor 2B4 immunoglobulin domain||T cell CD4 receptor C-terminal region||CD4, extracellular||Immunoglobulin subtype||Immunoglobulin V-set domain||Immunoglobulin subtype 2
ENSOARG00000006474	GLRB	Glycine receptor beta||Neurotransmitter-gated ion-channel transmembrane domain||Neurotransmitter-gated ion-channel||Neurotransmitter-gated ion-channel ligand-binding domain||Gamma-aminobutyric acid A receptor/Glycine receptor alpha
ENSOARG00000006512	INTS8	-
ENSOARG00000006568	SUSD1	Epidermal growth factor-like domain||EGF-like calcium-binding domain||Sushi/SCR/CCP domain
ENSOARG00000006575	RCAN3	Calcipressin
ENSOARG00000006699	PSMD14	JAB1/MPN/MOV34 metalloenzyme domain
ENSOARG00000006792	MLIP	-
ENSOARG00000006802	PROP1	Helix-turn-helix motif||Homeobox domain||Homeodomain-like
ENSOARG00000006838	CFL2	Actin-depolymerising factor homology domain||ADF/Cofilin/Destrin
ENSOARG00000006847	-	Transmembrane protein 231
ENSOARG00000006899	PHIP	Bromodomain||WD40-repeat-containing domain||WD40 repeat||Quinonprotein alcohol dehydrogenase-like superfamily
ENSOARG00000006951	CAMK2A	Protein kinase domain||Serine-threonine/tyrosine-protein kinase catalytic domain||Calcium/calmodulin-dependent protein kinase II, association-domain||Protein kinase-like domain||Tyrosine-protein kinase, catalytic domain||Serine/threonine/dual specificity protein kinase, catalytic domain
ENSOARG00000007070	GCLC	Glutamate-cysteine ligase catalytic subunit
ENSOARG00000007188	RAD23B	UV excision repair protein Rad23||Heat shock chaperonin-binding||Ubiquitin-associated domain/translation elongation factor EF-Ts, N-terminal||UBA-like||Ubiquitin-associated/translation elongation factor EF1B, N-terminal, eukaryote||XPC-binding domain||Ubiquitin-like||Ubiquitin-related domain
ENSOARG00000007288	GNB2L1	WD40-repeat-containing domain||WD40 repeat||G-protein beta WD-40 repeat
ENSOARG00000007429	PSMA6	Nucleophile aminohydrolases, N-terminal||Proteasome, subunit alpha/beta||Proteasome alpha-subunit, N-terminal domain
ENSOARG00000007472	CASP3	Peptidase C14A, caspase precursor p45, core||Peptidase C14, ICE, catalytic subunit p20||Peptidase C14, caspase domain||Peptidase C14, caspase non-catalytic subunit p10
ENSOARG00000007558	GAS2	Calponin homology domain||Growth-arrest-specific protein 2 domain
ENSOARG00000007573	-	AAA+ ATPase domain||Antigen peptide transporter 2||ABC transporter Tap-like||P-loop containing nucleoside triphosphate hydrolase||ABC transporter type 1, transmembrane domain||ABC transporter-like
ENSOARG00000007604	DAPL1	-
ENSOARG00000007622	PSMB8	Peptidase T1A, proteasome beta-subunit||Nucleophile aminohydrolases, N-terminal||Proteasome, subunit alpha/beta
ENSOARG00000007660	KIAA0408	-
ENSOARG00000007835	-	Protein-L-isoaspartate(D-aspartate) O-methyltransferase||Histone methylation DOT1||S-adenosyl-L-methionine-dependent methyltransferase
ENSOARG00000007851	PRKAA2	Serine-threonine/tyrosine-protein kinase catalytic domain||Protein kinase domain||Protein kinase-like domain||Tyrosine-protein kinase, catalytic domain||Serine/threonine/dual specificity protein kinase, catalytic domain
ENSOARG00000007853	BRMS1L	Sds3-like
ENSOARG00000007969	CNTN5	Immunoglobulin V-set domain||Immunoglobulin subtype||Fibronectin type III||Immunoglobulin subtype 2||Immunoglobulin||Immunoglobulin-like domain||Immunoglobulin I-set
ENSOARG00000008011	GALNT13	Nucleotide-diphospho-sugar transferases||Ricin B lectin domain||Glycosyltransferase 2-like
ENSOARG00000008268	AMOTL2	Angiomotin, C-terminal||Angiomotin
ENSOARG00000008397	THEG	Testicular haploid expressed repeat
ENSOARG00000008615	KPNA3	Importin-alpha, importin-beta-binding domain||Armadillo-type fold||HEAT||Armadillo
ENSOARG00000008667	NUS1	Decaprenyl diphosphate synthase-like
ENSOARG00000008929	RFX6	DNA-binding RFX-type winged-helix domain
ENSOARG00000009128	C7	Sushi/SCR/CCP domain||Factor I / membrane attack complex||Low-density lipoprotein (LDL) receptor class A repeat||Thrombospondin, type 1 repeat||Membrane attack complex component/perforin (MACPF) domain||Membrane attack complex component/perforin/complement C9
ENSOARG00000009155	CCBL1	DegT/DnrJ/EryC1/StrS aminotransferase||Pyridoxal phosphate-dependent transferase||Aminotransferase, class I/classII
ENSOARG00000009330	LYPD6	CD59 antigen
ENSOARG00000009335	GALNT8	Glycosyltransferase 2-like||Nucleotide-diphospho-sugar transferases||Ricin B lectin domain
ENSOARG00000009490	-	Glycosyl transferase, family 8||Nucleotide-diphospho-sugar transferases
ENSOARG00000009505	UBE4A	Ubiquitin conjugation factor E4, core||U box domain
ENSOARG00000009548	UNK	Zinc finger, CCCH-type
ENSOARG00000009602	LDHA	L-lactate dehydrogenase||Lactate/malate dehydrogenase, C-terminal||Lactate/malate dehydrogenase, N-terminal||L-lactate/malate dehydrogenase||Lactate dehydrogenase/glycoside hydrolase, family 4, C-terminal
ENSOARG00000009653	RGS2	RGS domain
ENSOARG00000009977	ADAM7	Blood coagulation inhibitor, Disintegrin||Peptidase M12B, propeptide||Peptidase M12B, ADAM/reprolysin||ADAM, cysteine-rich
ENSOARG00000010012	-	Phox homologous domain
ENSOARG00000010030	RAVER2	RNA recognition motif domain
ENSOARG00000010138	WDR18	G-protein beta WD-40 repeat||WD40-repeat-containing domain||WD40 repeat
ENSOARG00000010144	KLF3	Zinc finger, C2H2||Zinc finger, C2H2-like
ENSOARG00000010262	DYDC2	Dpy-30 motif
ENSOARG00000010311	CIZ1	Zinc finger, C2H2-like||Zinc finger, U1-type||Zinc finger, double-stranded RNA binding
ENSOARG00000010367	PARP11	WWE domain||Poly(ADP-ribose) polymerase, catalytic domain
ENSOARG00000010482	CTR9	Tetratricopeptide TPR1||Tetratricopeptide repeat-containing domain||Tetratricopeptide repeat
ENSOARG00000010527	SIAE	Domain of unknown function DUF303, acetylesterase putative||SGNH hydrolase-type esterase domain
ENSOARG00000010697	RFC3	AAA+ ATPase domain||DNA polymerase III, clamp loader complex, gamma/delta/delta subunit, C-terminal||P-loop containing nucleoside triphosphate hydrolase||ATPase, AAA-type, core||DNA polymerase III, delta
ENSOARG00000010701	CAMTA1	Ankyrin repeat-containing domain||Immunoglobulin E-set||IPT domain||P-loop containing nucleoside triphosphate hydrolase||Ankyrin repeat||IQ motif, EF-hand binding site
ENSOARG00000010799	FBXL20	F-box domain||Leucine-rich repeat, cysteine-containing subtype
ENSOARG00000010861	TACR3	Neurokinin NK3 receptor||Neurokinin receptor||Neurokinin NK1 receptor||G protein-coupled receptor, rhodopsin-like||GPCR, rhodopsin-like, 7TM||Neuropeptide Y receptor family||7TM GPCR, olfactory receptor/chemoreceptor Srsx
ENSOARG00000010930	CDCP1	-
ENSOARG00000011036	TASP1	Peptidase T2, asparaginase 2||Nucleophile aminohydrolases, N-terminal
ENSOARG00000011095	FAM71B	Domain of unknown function DUF3699
ENSOARG00000011176	TEX36	-
ENSOARG00000011224	MEP1A	MATH||Meprin alpha/beta subunit||MAM domain||Concanavalin A-like lectin/glucanase domain||Peptidase, metallopeptidase||TRAF-like||Epidermal growth factor-like domain||Peptidase M12A, astacin
ENSOARG00000011545	ADGRF1	GPCR, family 2-like||SEA domain||GPCR, family 2, secretin-like||GPS motif||GPCR, family 2, Ig-hepta receptor
ENSOARG00000011582	CYP26B1	Cytochrome P450, B-class||Cytochrome P450||Cytochrome P450, E-class, group I||Cytochrome P450, E-class, group IV
ENSOARG00000011589	NDUFS7	NADH:ubiquinone oxidoreductase-like, 20kDa subunit||NADH-ubiquinone oxidoreductase, 20 Kd subunit
ENSOARG00000011782	SLC17A9	Major facilitator superfamily||Major facilitator superfamily domain
ENSOARG00000012059	PIGA	Glycosyl transferase, family 1||PIGA, GPI anchor biosynthesis
ENSOARG00000012122	CISD2	Iron sulphur domain-containing, mitoNEET, N-terminal||Iron sulphur-containing domain, CDGSH-type||Iron sulphur-containing domain, CDGSH-type, subfamily
ENSOARG00000012205	VPS33B	Sec1-like protein
ENSOARG00000012259	FMO3	Flavin monooxygenase (FMO) 3||Dimethylaniline monooxygenase, N-oxide-forming||Flavin monooxygenase FMO||Flavin monooxygenase (FMO) 2||Pyridine nucleotide-disulphide oxidoreductase, FAD/NAD(P)-binding domain||Flavin monooxygenase (FMO) 1||Flavin monooxygenase-like
ENSOARG00000012281	ELMOD2	Engulfment/cell motility, ELMO
ENSOARG00000012379	FLT3	Protein kinase domain||Protein kinase-like domain||Immunoglobulin-like domain||Serine/threonine/dual specificity protein kinase, catalytic domain||Tyrosine-protein kinase, catalytic domain||Serine-threonine/tyrosine-protein kinase catalytic domain||Immunoglobulin subtype||Immunoglobulin
ENSOARG00000012433	VPS13A	Vacuolar protein sorting-associated protein 13 domain
ENSOARG00000012435	CDX2	Homeodomain-like||Homeodomain, metazoa||Homeobox domain||Caudal-like activation domain||Helix-turn-helix motif
ENSOARG00000012463	GYS1	Glycogen synthase
ENSOARG00000012512	-	Immunoglobulin-like domain||Immunoglobulin subtype||Immunoglobulin V-set domain
ENSOARG00000012566	ACOT7	Thioesterase superfamily||HotDog domain
ENSOARG00000012569	PRAME	-
ENSOARG00000012587	LHX8	Homeodomain-like||Homeobox domain||Zinc finger, LIM-type
ENSOARG00000012592	PDILT	Thioredoxin domain||Thioredoxin-like fold
ENSOARG00000012759	NEDD1	WD40-repeat-containing domain||WD40 repeat
ENSOARG00000012765	-	Zinc finger, C2H2||Krueppel-associated box||Zinc finger, C2H2-like
ENSOARG00000012824	GRPR	Bombesin receptor||7TM GPCR, serpentine receptor class v (Srv)||G protein-coupled receptor, rhodopsin-like||GPCR, rhodopsin-like, 7TM||Gastrin-releasing peptide receptor||7TM GPCR, olfactory receptor/chemoreceptor Srsx
ENSOARG00000012988	APBA1	PTB/PI domain||PDZ domain
ENSOARG00000013278	DCAF7	WD40 repeat||WD40-repeat-containing domain
ENSOARG00000013369	REV1	DNA repair protein, Rev1||DNA-repair protein, UmuC-like||BRCT domain||DNA-repair protein, UmuC-like, N-terminal||DNA polymerase, Y-family, little finger domain
ENSOARG00000013374	CAPN5	C2 domain||Peptidase C2, calpain, catalytic domain||Peptidase C2, calpain, domain III||Peptidase C2, calpain family||Peptidase C2, calpain, large subunit, domain III
ENSOARG00000013465	CAPN1	Peptidase C2, calpain family||Peptidase C2, calpain, domain III||Peptidase C2, calpain, large subunit, domain III||EF-hand domain||Peptidase C2, calpain, catalytic domain
ENSOARG00000013509	CD274	Immunoglobulin||CD80-like, immunoglobulin C2-set||Immunoglobulin-like domain||Immunoglobulin subtype||Immunoglobulin V-set domain||Immunoglobulin C1-set
ENSOARG00000013553	DCUN1D3	Potentiating neddylation domain
ENSOARG00000013642	PDE12	Endonuclease/exonuclease/phosphatase
ENSOARG00000013796	TYRP1	Tyrosinase copper-binding domain||Uncharacterised domain, di-copper centre
ENSOARG00000013895	STAG2	Armadillo-type fold||STAG
ENSOARG00000013903	STAT4	p53-like transcription factor, DNA-binding||STAT transcription factor, DNA-binding||SH2 domain||STAT transcription factor, all-alpha domain||Signal transducer and activation of transcription 1, TAZ2 binding domain, C-terminal||STAT transcription factor, coiled coil||STAT transcription factor, protein interaction
ENSOARG00000013990	SPATA19	-
ENSOARG00000014018	PAPSS2	Adenylyl-sulfate kinase||Sulphate adenylyltransferase catalytic domain||P-loop containing nucleoside triphosphate hydrolase||PUA-like domain
ENSOARG00000014209	DAPP1	SH2 domain||PI3 kinase, P85 regulatory subunit||Pleckstrin homology domain
ENSOARG00000014283	-	Ion transport domain
ENSOARG00000014415	PARP4	Poly(ADP-ribose) polymerase, regulatory domain||VIT domain||BRCT domain||von Willebrand factor, type A||Poly(ADP-ribose) polymerase, catalytic domain
ENSOARG00000014690	-	Myc-type, basic helix-loop-helix (bHLH) domain
ENSOARG00000014725	APLP2	Amyloidogenic glycoprotein||Amyloidogenic glycoprotein, E2 domain||Amyloidogenic glycoprotein, extracellular||Amyloidogenic glycoprotein, heparin-binding||Proteinase inhibitor I2, Kunitz metazoa||Amyloidogenic glycoprotein, copper-binding||Beta-amyloid precursor protein C-terminal
ENSOARG00000014994	TMED3	GOLD
ENSOARG00000015024	PRKAR1A	cAMP-dependent protein kinase regulatory subunit||Cyclic nucleotide-binding domain||cAMP/cGMP-dependent protein kinase||Dimerization-anchoring domain of cAMP-dependent protein kinase, regulatory subunit||Cyclic nucleotide-binding-like
ENSOARG00000015127	SLC22A5	Major facilitator superfamily||Major facilitator superfamily domain||Organic cation transport protein||General substrate transporter
ENSOARG00000015402	GALNT7	Ricin B lectin domain||Nucleotide-diphospho-sugar transferases||Glycosyltransferase 2-like
ENSOARG00000015816	FBXO28	-
ENSOARG00000016257	-	MHC class II, alpha chain, N-terminal||Immunoglobulin C1-set||MHC classes I/II-like antigen recognition protein||Immunoglobulin-like domain
ENSOARG00000016520	BZW1	W2 domain||Armadillo-type fold
ENSOARG00000016545	TEKT3	Tektin
ENSOARG00000016898	SLC41A2	SLC41 divalent cation transporters, integral membrane domain
ENSOARG00000016922	CASP8	Peptidase C14, caspase non-catalytic subunit p10||Death effector domain||Peptidase C14, caspase domain||Death-like domain||Peptidase C14A, caspase precursor p45, core||Peptidase C14, ICE, catalytic subunit p20
ENSOARG00000017067	PNLIPRP2	Pancreatic lipase||Alpha/Beta hydrolase fold||Triacylglycerol lipase family||Lipase, LIPH-type||Lipase, N-terminal||Lipase/lipooxygenase, PLAT/LH2||PLAT/LH2 domain
ENSOARG00000017131	KLF10	Zinc finger, C2H2-like||Zinc finger, C2H2
ENSOARG00000017134	PDE7A	3'5'-cyclic nucleotide phosphodiesterase||3'5'-cyclic nucleotide phosphodiesterase, catalytic domain||HD/PDEase domain
ENSOARG00000017371	TNFRSF8	TNFR/NGFR cysteine-rich region||Tumour necrosis factor receptor 8
ENSOARG00000017375	HIPK3	Protein kinase domain||Serine-threonine/tyrosine-protein kinase catalytic domain||Protein kinase-like domain||Serine/threonine/dual specificity protein kinase, catalytic domain||Tyrosine-protein kinase, catalytic domain||Lipopolysaccharide kinase
ENSOARG00000017459	MTX3	Mitochondrial outer membrane transport complex protein, metaxin||Glutathione S-transferase, C-terminal-like||Mitochondrial outer membrane transport complex, Sam37/metaxin
ENSOARG00000017610	GABRR3	Gamma-aminobutyric acid A receptor/Glycine receptor alpha||Neurotransmitter-gated ion-channel ligand-binding domain||Neurotransmitter-gated ion-channel||Neurotransmitter-gated ion-channel transmembrane domain
ENSOARG00000017627	GPCPD1	PLC-like phosphodiesterase, TIM beta/alpha-barrel domain||Carbohydrate-binding-like fold||Glycerophosphodiester phosphodiesterase domain||Carbohydrate binding module family 20
ENSOARG00000017734	TOR1AIP2	Lamina-associated polypeptide 1C
ENSOARG00000017761	VCPIP1	Ovarian tumour, otubain||Ubiquitin-related domain
ENSOARG00000017782	MAFG	Basic-leucine zipper domain||Basic leucine zipper domain, Maf-type||Transcription factor, Skn-1-like, DNA-binding domain
ENSOARG00000017915	PHTF2	Transcription factor homeodomain, male germ-cell
ENSOARG00000017939	FTO	-
ENSOARG00000018224	TAB3	Zinc finger, RanBP2-type||Ubiquitin system component Cue
ENSOARG00000018325	GRHL2	CP2 transcription factor
ENSOARG00000018338	RGL3	Ubiquitin-related domain||Ras-association||Ras guanine-nucleotide exchange factors catalytic domain||Ras guanine nucleotide exchange factor domain||Ras-like guanine nucleotide exchange factor, N-terminal
ENSOARG00000018350	GGNBP2	-
ENSOARG00000018464	ELAVL3	RNA recognition motif domain, eukaryote||RNA recognition motif domain||Splicing factor ELAV/HuD||Paraneoplastic encephalomyelitis antigen
ENSOARG00000018509	MR1	MHC class I alpha chain||Immunoglobulin-like domain||MHC class I alpha chain, alpha1 alpha2 domains||MHC classes I/II-like antigen recognition protein||Immunoglobulin C1-set
ENSOARG00000018677	EHF	Pointed domain||Ets domain||Sterile alpha motif/pointed domain
ENSOARG00000018779	TRAF3IP1	SOCS protein, C-terminal||Ankyrin repeat-containing domain||-||Ankyrin repeat
ENSOARG00000018878	FOXRED2	Flavin monooxygenase-like||Pyridine nucleotide-disulphide oxidoreductase, FAD/NAD(P)-binding domain
ENSOARG00000018889	ANTXR2	Anthrax toxin receptor, C-terminal||Anthrax toxin receptor, extracellular||Anthrax toxin receptor||von Willebrand factor, type A
ENSOARG00000018920	LMBR1L	LMBR1-like membrane protein||Lipocalin-1 receptor
ENSOARG00000018925	RHEBL1	P-loop containing nucleoside triphosphate hydrolase||Small GTPase superfamily, Rho type||Mitochondrial Rho-like||Small GTPase superfamily||Small GTPase superfamily, Ras type||Small GTPase superfamily, Rab type||Small GTP-binding protein domain
ENSOARG00000019000	RBM44	RNA recognition motif domain
ENSOARG00000019094	CCDC65	-
ENSOARG00000019158	NRSN2	-
ENSOARG00000019218	CYTH4	Sec7 domain||Pleckstrin homology domain
ENSOARG00000019252	IKZF2	Zinc finger, C2H2||Zinc finger, C2H2-like
ENSOARG00000019457	SLC38A4	Amino acid transporter, transmembrane domain
ENSOARG00000019542	CLSPN	-
ENSOARG00000019818	MAGI3	WW domain||PDZ domain||P-loop containing nucleoside triphosphate hydrolase||Guanylate kinase/L-type calcium channel beta subunit||Guanylate kinase-like
ENSOARG00000019913	-	Cystine knot, C-terminal||Glycoprotein hormone subunit beta, cystine knot||von Willebrand factor, type C
ENSOARG00000019989	GJD2	Connexin, N-terminal||Connexin||Gap junction delta-2 protein (Cx36)||Gap junction protein, cysteine-rich domain
ENSOARG00000019993	ACTC1	Actin family
ENSOARG00000020137	COMMD1	HCaRG
ENSOARG00000020170	FAM161A	Uncharacterised protein family UPF0564
ENSOARG00000020213	ATP1A1	P-type ATPase, cytoplasmic domain N||P-type ATPase, subfamily IIC||P-type ATPase||HAD-like domain||Cation-transporting P-type ATPase, N-terminal||Cation-transporting P-type ATPase, C-terminal||P-type ATPase, A domain
ENSOARG00000020226	BAHD1	Bromo adjacent homology (BAH) domain
ENSOARG00000020315	MAN1A2	Glycoside hydrolase, family 47
ENSOARG00000020391	AP1S3	AP complex, mu/sigma subunit||Adaptor protein complex, sigma subunit||Longin-like domain
ENSOARG00000020393	-	Lysozyme-like domain||Lytic transglycosylase-like SLT domain||Glycoside hydrolase, family 22, lysozyme||Glycoside hydrolase, family 22
ENSOARG00000020450	CCDC50	-
ENSOARG00000020485	RHBDD1	Ubiquitin interacting motif||Peptidase S54, rhomboid domain
ENSOARG00000020516	MAT2A	S-adenosylmethionine synthetase, C-terminal||S-adenosylmethionine synthetase, central domain||S-adenosylmethionine synthetase superfamily||S-adenosylmethionine synthetase, N-terminal||S-adenosylmethionine synthetase
ENSOARG00000020567	AGFG1	Arf GTPase activating protein
ENSOARG00000020667	-	Immunoglobulin-like domain||Immunoglobulin subtype||Immunoglobulin subtype 2
ENSOARG00000020835	IL1F10	Interleukin-1 family||Cytokine, IL-1-like
ENSOARG00000020900	C15orf65	-
ENSOARG00000020918	UNC13C	Protein kinase C-like, phorbol ester/diacylglycerol-binding domain||Calcium-dependent secretion activator||C2 domain||Mammalian uncoordinated homology 13, subgroup, domain 2
ENSOARG00000021052	TDRKH	Tudor domain||K Homology domain, type 1||K Homology domain
ENSOARG00000021069	BMP4	Cystine-knot cytokine||Transforming growth factor-beta, N-terminal||Transforming growth factor-beta, C-terminal
ENSOARG00000021084	MAPK1IP1L	-

## Sheet: oar-miR-191
Ensembl Gene ID	Gene name(sheep)	Gene Discription
ENSOARG00000000291	FGB	Fibrinogen, alpha/beta/gamma chain, C-terminal globular domain||Fibrinogen, alpha/beta/gamma chain, coiled coil domain
ENSOARG00000000473	ADGRG5	GPCR, family 2, secretin-like||GPS motif||GPCR, family 2-like||GPCR, family 2, orphan receptor, GPR56
ENSOARG00000000683	PTP4A2	Protein-tyrosine/Dual specificity phosphatase||Protein-tyrosine phosphatase, catalytic||Dual specificity phosphatase, catalytic domain||Protein-tyrosine phosphatase-like||Protein-tyrosine phosphatase, receptor/non-receptor type
ENSOARG00000000953	-	PDZ domain
ENSOARG00000001334	-	SRCR-like domain||SRCR domain
ENSOARG00000001486	GATAD2B	Zinc finger, GATA-type
ENSOARG00000001534	PIEZO2	Piezo family
ENSOARG00000001990	DRGX	Homeodomain-like||OAR domain||Homeobox domain
ENSOARG00000002188	METTL8	Methyltransferase type 12||UbiE/COQ5 methyltransferase||Methyltransferase-like||S-adenosyl-L-methionine-dependent methyltransferase||Methyltransferase type 11
ENSOARG00000002444	-	Cytochrome P450, E-class, group IV||Cytochrome P450, E-class, group I||Cytochrome P450||Cytochrome P450, E-class, group II||Cytochrome P450, B-class
ENSOARG00000002863	BYSL	Bystin
ENSOARG00000002881	OAS1	2'-5'-oligoadenylate synthetase 1, domain 2/C-terminal
ENSOARG00000002936	MGAT4B	Glycosyl transferase family 54
ENSOARG00000002960	STON2	Stonin homology||Stonin-2, N-terminal||Clathrin adaptor, mu subunit, C-terminal||Mu homology domain
ENSOARG00000003051	LEMD3	Inner nuclear membrane protein MAN1||LEM/LEM-like domain||LEM domain
ENSOARG00000003275	WFIKKN2	Immunoglobulin I-set||Immunoglobulin-like domain||Proteinase inhibitor I2, Kunitz metazoa||Netrin domain||Kazal domain||Netrin module, non-TIMP type||Immunoglobulin subtype 2||Tissue inhibitor of metalloproteinases-like, OB-fold||Whey acidic protein-type 4-disulphide core||Immunoglobulin V-set domain||Immunoglobulin subtype
ENSOARG00000003582	AP5Z1	-
ENSOARG00000003833	AP1G1	Armadillo-type fold||Clathrin adaptor, gamma-adaptin, appendage||Coatomer/clathrin adaptor appendage, Ig-like subdomain||Adaptor protein complex AP-1, gamma subunit||Clathrin/coatomer adaptor, adaptin-like, N-terminal||Clathrin adaptor, alpha/beta/gamma-adaptin, appendage, Ig-like subdomain
ENSOARG00000003996	LRTOMT	O-methyltransferase, family 3||S-adenosyl-L-methionine-dependent methyltransferase
ENSOARG00000004362	KIF1C	P-loop containing nucleoside triphosphate hydrolase||Kinesin motor domain||Forkhead-associated (FHA) domain||SMAD/FHA domain
ENSOARG00000004436	DLX6	Homeodomain-like||Homeobox domain||Homeodomain, metazoa||Helix-turn-helix motif
ENSOARG00000004505	PRKAG2	CBS domain
ENSOARG00000005040	DSEL	P-loop containing nucleoside triphosphate hydrolase||Sulfotransferase domain
ENSOARG00000005235	GYG1	Nucleotide-diphospho-sugar transferases||Glycosyl transferase, family 8
ENSOARG00000005493	TKTL1	Transketolase-like, pyrimidine-binding domain||Thiamin diphosphate-binding fold||Transketolase, C-terminal||Transketolase, C-terminal/Pyruvate-ferredoxin oxidoreductase, domain II||Dehydrogenase, E1 component||Transketolase, N-terminal
ENSOARG00000005540	MPHOSPH9	-
ENSOARG00000006244	TDRD3	Survival motor neuron||Domain of unknown function DUF1767||Ubiquitin-associated domain/translation elongation factor EF-Ts, N-terminal||Ubiquitin-associated/translation elongation factor EF1B, N-terminal, eukaryote||UBA-like||Tudor domain
ENSOARG00000006265	AGPAT5	Phospholipid/glycerol acyltransferase
ENSOARG00000006477	MARS	Methionyl-tRNA synthetase, Zn-domain||Methionyl-tRNA synthetase||Aminoacyl-tRNA synthetase, class 1a, anticodon-binding||WHEP-TRS||Glutathione S-transferase, C-terminal-like||Methionyl/Leucyl tRNA synthetase||S15/NS1, RNA-binding
ENSOARG00000006478	KIAA1958	Vps5 C-terminal||Phox homologous domain||BAR domain||Protein of unknown function DUF3504
ENSOARG00000006991	-	P-loop containing nucleoside triphosphate hydrolase||Mini-chromosome maintenance, DNA-dependent ATPase||Magnesium chelatase, ChlI subunit||DNA replication licensing factor Mcm2||ATPase, dynein-related, AAA domain||ATPase, AAA-3||Nucleic acid-binding, OB-fold
ENSOARG00000007151	TTK	Serine-threonine/tyrosine-protein kinase catalytic domain||Protein kinase domain||Serine/threonine/dual specificity protein kinase, catalytic domain||Tyrosine-protein kinase, catalytic domain||Protein kinase-like domain
ENSOARG00000007486	CCDC122	-
ENSOARG00000007845	TRIM58	Concanavalin A-like lectin/glucanase domain||SPRY domain||B30.2/SPRY domain||Zinc finger, RING-type||Butyrophylin-like||SPRY-associated||Zinc finger, C3HC4 RING-type||Zinc finger, B-box
ENSOARG00000007853	BRMS1L	Sds3-like
ENSOARG00000008011	GALNT13	Nucleotide-diphospho-sugar transferases||Ricin B lectin domain||Glycosyltransferase 2-like
ENSOARG00000008379	DBX1	Homeodomain-like||Homeobox domain||Homeodomain, metazoa||Helix-turn-helix motif
ENSOARG00000008448	CAB39L	Mo25-like||Armadillo-type fold
ENSOARG00000008479	SUMF1	Sulfatase-modifying factor enzyme||C-type lectin fold
ENSOARG00000008934	TSPAN13	Tetraspanin||Tetraspanin/Peripherin
ENSOARG00000009659	EPHX2	Predicted HAD-superfamily phosphatase, subfamily IA/Epoxide hydrolase, N-terminal||Epoxide hydrolase-like||HAD-like domain||HAD hydrolase, subfamily IA||Alpha/Beta hydrolase fold||Alpha/beta hydrolase fold-1
ENSOARG00000009675	HOXA10	Homeodomain-like||Homeodomain, metazoa||Homeobox domain
ENSOARG00000010311	CIZ1	Zinc finger, C2H2-like||Zinc finger, U1-type||Zinc finger, double-stranded RNA binding
ENSOARG00000010367	PARP11	WWE domain||Poly(ADP-ribose) polymerase, catalytic domain
ENSOARG00000010546	MTMR4	Zinc finger, FYVE-related||Protein-tyrosine/Dual specificity phosphatase||Myotubularin-like phosphatase domain||FYVE zinc finger||Zinc finger, FYVE/PHD-type||Protein-tyrosine phosphatase-like
ENSOARG00000010711	TSPAN9	Tetraspanin/Peripherin||Tetraspanin||Tetraspanin, EC2 domain
ENSOARG00000011086	ABR	Rho GTPase activation protein||Pleckstrin homology domain||Dbl homology (DH) domain||C2 domain||Rho GTPase-activating protein domain
ENSOARG00000011109	EEF2	Small GTP-binding protein domain||Translation elongation factor EFG, V domain||Translation elongation factor EFTu/EF1A, domain 2||Translation elongation factor EFG/EF2, domain IV||Translation protein, beta-barrel domain||Elongation factor, GTP-binding domain||Elongation factor G, III-V domain||Ribosomal protein S5 domain 2-type fold||P-loop containing nucleoside triphosphate hydrolase
ENSOARG00000011180	C9orf156	TsaA-like domain||Uncharacterised domain UPF0066
ENSOARG00000011373	MIDN	-
ENSOARG00000011525	SPATA17	P-loop containing nucleoside triphosphate hydrolase||IQ motif, EF-hand binding site
ENSOARG00000011753	ADGRF4	GPCR, family 2, Ig-hepta receptor||GPCR, family 2, secretin-like||GPS motif||GPCR, family 2-like
ENSOARG00000011888	MAEL	High mobility group box domain
ENSOARG00000012154	SUB1	Transcriptional coactivator p15 (PC4)||ssDNA-binding transcriptional regulator
ENSOARG00000012433	VPS13A	Vacuolar protein sorting-associated protein 13 domain
ENSOARG00000012676	ZNF70	Zinc finger, C2H2||Zinc finger, C2H2-like
ENSOARG00000012734	WNT5B	Wnt
ENSOARG00000012963	-	Tudor domain
ENSOARG00000012988	APBA1	PTB/PI domain||PDZ domain
ENSOARG00000013044	TJP2	Tight junction protein ZO-2||Variant SH3 domain||P-loop containing nucleoside triphosphate hydrolase||SH3 domain||Guanylate kinase-like||PDZ domain||Guanylate kinase/L-type calcium channel beta subunit||Tight junction protein ZO
ENSOARG00000013203	HIP1	ENTH/VHS||ENTH domain||I/LWEQ domain||AP180 N-terminal homology (ANTH) domain||Armadillo-type fold
ENSOARG00000013278	DCAF7	WD40 repeat||WD40-repeat-containing domain
ENSOARG00000013374	CAPN5	C2 domain||Peptidase C2, calpain, catalytic domain||Peptidase C2, calpain, domain III||Peptidase C2, calpain family||Peptidase C2, calpain, large subunit, domain III
ENSOARG00000013447	SYCE1	-
ENSOARG00000013642	PDE12	Endonuclease/exonuclease/phosphatase
ENSOARG00000013838	TBRG4	FAST kinase leucine-rich||FAST kinase-like protein, subdomain 2||RAP domain
ENSOARG00000013990	SPATA19	-
ENSOARG00000014022	-	Sushi/SCR/CCP domain
ENSOARG00000014351	ATP9A	HAD-like domain||P-type ATPase||P-type ATPase, cytoplasmic domain N||P-type ATPase, A domain||P-type ATPase, subfamily IV
ENSOARG00000014703	MYL10	EF-hand domain
ENSOARG00000014772	ADD1	Class II aldolase/adducin N-terminal
ENSOARG00000015088	-	Peptidase S1A, chymotrypsin-type||Trypsin-like cysteine/serine peptidase domain||Peptidase S1
ENSOARG00000015568	SDCBP	PDZ domain
ENSOARG00000015640	UBE3B	HECT||IQ motif, EF-hand binding site
ENSOARG00000015865	-	Keratin-associated protein
ENSOARG00000016039	DCP2	mRNA decapping protein 2, Box A||NUDIX hydrolase domain-like||NUDIX hydrolase domain
ENSOARG00000016110	BRIP1	Helicase, superfamily 1/2, ATP-binding domain, DinG/Rad3-type||ATP-dependent helicase, C-terminal||P-loop containing nucleoside triphosphate hydrolase||DNA helicase (DNA repair), Rad3 type||DEAD2||DEAD/DEAH box helicase domain||Helicase-like, DEXD box c2 type||Helicase superfamily 1/2, ATP-binding domain
ENSOARG00000016121	MTL5	CRC domain
ENSOARG00000016805	-	5-nucleotidase
ENSOARG00000016829	CSNK1D	Protein kinase-like domain||Serine/threonine/dual specificity protein kinase, catalytic domain||Protein kinase domain||Serine-threonine/tyrosine-protein kinase catalytic domain
ENSOARG00000016909	-	Death-like domain||Death effector domain
ENSOARG00000017157	LBR	Ergosterol biosynthesis ERG4/ERG24||Tudor domain||Lamin-B receptor of TUDOR domain||Protein of unknown function DUF1295
ENSOARG00000017194	RAB22A	Small GTPase superfamily||Small GTPase superfamily, Rab type||Small GTP-binding protein domain||Elongation factor, GTP-binding domain||Small GTPase superfamily, ARF/SAR type||Mitochondrial Rho-like||Small GTPase superfamily, Rho type||Small GTPase superfamily, Ras type||Ran GTPase||Gtr1/RagA G protein||P-loop containing nucleoside triphosphate hydrolase
ENSOARG00000017348	RBM45	RNA recognition motif domain
ENSOARG00000018084	RAB11A	Small GTPase superfamily, Ras type||P-loop containing nucleoside triphosphate hydrolase||Ran GTPase||Small GTPase superfamily, Rab type||Small GTP-binding protein domain||Small GTPase superfamily||Small GTPase superfamily, ARF/SAR type||Small GTPase superfamily, Rho type||Mitochondrial Rho-like||Elongation factor, GTP-binding domain
ENSOARG00000018338	RGL3	Ubiquitin-related domain||Ras-association||Ras guanine-nucleotide exchange factors catalytic domain||Ras guanine nucleotide exchange factor domain||Ras-like guanine nucleotide exchange factor, N-terminal
ENSOARG00000018674	-	Zinc finger, C3HC4 RING-type||Zinc finger, RING-type
ENSOARG00000019089	DHX9	Helicase, C-terminal||Helicase superfamily 1/2, ATP-binding domain||P-loop containing nucleoside triphosphate hydrolase||Helicase-associated domain||Double-stranded RNA-binding domain||DEAD/DEAH box helicase domain||Domain of unknown function DUF1605
ENSOARG00000019212	PSME2	Proteasome activator pa28, N-terminal domain||Proteasome activator pa28, C-terminal domain||Proteasome activator pa28
ENSOARG00000019380	PSMB5	Peptidase T1A, proteasome beta-subunit||Nucleophile aminohydrolases, N-terminal||Proteasome, subunit alpha/beta
ENSOARG00000019463	CD53	Tetraspanin||Tetraspanin, EC2 domain||Tetraspanin/Peripherin
ENSOARG00000019823	GFPT1	Class II glutamine amidotransferase domain||Glucosamine-fructose-6-phosphate aminotransferase, isomerising||Nucleophile aminohydrolases, N-terminal||Sugar isomerase (SIS)
ENSOARG00000019962	MEIS1	Homeodomain-like||Homeobox KN domain||Homeobox domain
ENSOARG00000020853	CDKN1B	Cyclin-dependent kinase inhibitor
ENSOARG00000020873	RNF19B	Zinc finger, C6HC-type
ENSOARG00000020951	HDAC1	Histone deacetylase superfamily||Histone deacetylase||Histone deacetylase domain
ENSOARG00000020954	MAPK6	Protein kinase domain||Serine-threonine/tyrosine-protein kinase catalytic domain||Mitogen-activated protein (MAP) kinase, ERK3/4||Protein kinase-like domain||Serine/threonine/dual specificity protein kinase, catalytic domain||Tyrosine-protein kinase, catalytic domain
ENSOARG00000021117	DAAM1	Armadillo-type fold||Formin, GTPase-binding domain||Formin, FH2 domain||Formin, FH3 domain

## Sheet: oar-miR-22-3p
Ensembl Gene ID	Gene name(sheep)	Gene Discription
ENSOARG00000000048	PIGS	Phosphatidylinositol-glycan biosynthesis class S protein
ENSOARG00000000083	-	Cytochrome P450||Cytochrome P450, E-class, CYP3A
ENSOARG00000000085	ARHGAP28	Rho GTPase-activating protein domain||Rho GTPase activation protein
ENSOARG00000000135	PBX2	PBX||Homeodomain-like||Homeobox domain
ENSOARG00000000173	GML	CD59 antigen||Ly-6 antigen / uPA receptor -like
ENSOARG00000000230	SKI	DNA binding domain, putative||c-SKI SMAD4-binding domain||Transforming protein Ski||SAND domain-like
ENSOARG00000000239	-	Mitochondrial inner membrane translocase complex, subunit Tim17||Mitochondrial inner membrane translocase subunit Tim17/Tim22/Tim23/peroxisomal protein PMP24
ENSOARG00000000287	KPRP	-
ENSOARG00000000327	LAMA1	Laminin G domain||Laminin B type IV||Epidermal growth factor-like domain||Laminin domain II||Laminin alpha, domain I||Concanavalin A-like lectin/glucanase domain||Laminin B, subgroup||EGF-like, laminin||Laminin, N-terminal
ENSOARG00000000386	SLC22A6	Major facilitator superfamily||Major facilitator superfamily domain||General substrate transporter||Organic cation transport protein
ENSOARG00000000403	FAM217A	-
ENSOARG00000000431	-	Nucleotide cyclase||Adenylyl cyclase class-3/4/guanylyl cyclase
ENSOARG00000000435	-	Immunoglobulin-like domain||Immunoglobulin V-set domain
ENSOARG00000000473	ADGRG5	GPCR, family 2, secretin-like||GPS motif||GPCR, family 2-like||GPCR, family 2, orphan receptor, GPR56
ENSOARG00000000490	TXLNA	Taxilin family
ENSOARG00000000505	-	Voltage-dependent calcium channel, alpha-1 subunit||Ion transport domain||Polycystin cation channel, PKD1/PKD2
ENSOARG00000000518	-	Ion transport domain
ENSOARG00000000549	PTPRM	Protein-tyrosine phosphatase, receptor/non-receptor type||Concanavalin A-like lectin/glucanase domain||Immunoglobulin-like domain||MAM domain||Protein-tyrosine/Dual specificity phosphatase||Fibronectin type III||Immunoglobulin subtype||Protein-tyrosine phosphatase-like||Protein-tyrosine phosphatase, catalytic||Immunoglobulin
ENSOARG00000000616	ADGRG3	GPCR, family 2-like||GPCR, family 2, orphan receptor, GPR56||GPCR, family 2, secretin-like||GPS motif
ENSOARG00000000685	B4GALT2	Nucleotide-diphospho-sugar transferases||Beta-1,4-galactosyltransferase||Galactosyltransferase, C-terminal
ENSOARG00000000697	TNNT3	Troponin
ENSOARG00000000701	ERLIN2	Band 7 protein
ENSOARG00000000774	EIF3A	Proteasome component (PCI) domain
ENSOARG00000000812	-	ABC transporter type 1, transmembrane domain
ENSOARG00000000888	XAF1	TRAF-like||Zinc finger, TRAF-type
ENSOARG00000001026	SLC13A5	Citrate transporter-like domain||Sodium/sulphate symporter
ENSOARG00000001053	SYNDIG1L	CD225/Dispanin family
ENSOARG00000001078	-	MATH||TRAF-like
ENSOARG00000001102	KIF2C	Kinesin motor domain||P-loop containing nucleoside triphosphate hydrolase
ENSOARG00000001185	ARFGEF1	Armadillo-type fold||Domain of unknown function DUF1981, Sec7 associated||Sec7 domain
ENSOARG00000001219	TXLNB	Taxilin family
ENSOARG00000001232	-	P-loop containing nucleoside triphosphate hydrolase||ABC transporter type 1, transmembrane domain||ABC transporter-like||AAA+ ATPase domain
ENSOARG00000001281	ACCSL	Aromatic amino acid beta-eliminating lyase/threonine aldolase||Aminotransferase, class I/classII||Pyridoxal phosphate-dependent transferase
ENSOARG00000001328	CYP26C1	Cytochrome P450||Cytochrome P450, E-class, group I||Cytochrome P450, E-class, group IV
ENSOARG00000001370	CHI3L1	Glycoside hydrolase superfamily||Chitinase insertion domain||Glycoside hydrolase, family 18, catalytic domain||Chitinase II
ENSOARG00000001389	-	Exocyst complex component Sec6
ENSOARG00000001395	TINAGL1	Peptidase C1A, papain C-terminal||Somatomedin B domain
ENSOARG00000001485	METAP1D	Peptidase M24A, methionine aminopeptidase, subfamily 1||Peptidase M24, structural domain||Peptidase M24, methionine aminopeptidase
ENSOARG00000001532	TMEM165	Uncharacterised protein family UPF0016
ENSOARG00000001546	NAA10	FR47-like||Acyl-CoA N-acyltransferase||GNAT domain
ENSOARG00000001606	PCDH12	Cadherin-like||Cadherin, N-terminal||Cadherin
ENSOARG00000001615	TMEM185A	Transmembrane Fragile-X-F-associated protein
ENSOARG00000001623	-	Diacylglycerol acyltransferase
ENSOARG00000001734	ZC2HC1B	-
ENSOARG00000001761	SLURP1	CD59 antigen
ENSOARG00000001806	THEM6	HotDog domain||Thioesterase superfamily
ENSOARG00000001841	PIP4K2A	Phosphatidylinositol-4-phosphate 5-kinase, core, subgroup||Phosphatidylinositol-4-phosphate 5-kinase, core
ENSOARG00000001849	CDH5	Cadherin||Cadherin-like||Cadherin, cytoplasmic domain
ENSOARG00000001928	-	SRCR-like domain||SRCR domain
ENSOARG00000001933	CCDC42	-
ENSOARG00000001957	-	Fatty acid desaturase, type 1
ENSOARG00000001958	IFNG	Four-helical cytokine-like, core||Interferon gamma
ENSOARG00000001975	-	Blood coagulation inhibitor, Disintegrin||Peptidase M12B, propeptide||Peptidase M12B, ADAM/reprolysin||ADAM, cysteine-rich||Epidermal growth factor-like domain
ENSOARG00000002002	-	Glycosyl hydrolase family 38, C-terminal||Galactose mutarotase-like domain
ENSOARG00000002015	XAB2	HAT (Half-A-TPR) repeat||Tetratricopeptide repeat||Tetratricopeptide repeat-containing domain
ENSOARG00000002042	CYBRD1	Cytochrome b561 domain||Cytochrome b561/ferric reductase transmembrane
ENSOARG00000002045	NR3C1	Nuclear hormone receptor, ligand-binding||Nuclear hormone receptor, ligand-binding, core||Glucocorticoid receptor||Steroid hormone receptor||Zinc finger, nuclear hormone receptor-type
ENSOARG00000002047	SMC4	RecF/RecN/SMC, N-terminal||P-loop containing nucleoside triphosphate hydrolase||SMCs flexible hinge||Prefoldin
ENSOARG00000002107	-	Fibronectin type III
ENSOARG00000002126	-	Sugar/inositol transporter||Major facilitator superfamily domain||General substrate transporter
ENSOARG00000002171	-	Glycoside hydrolase, family 47
ENSOARG00000002201	-	Glycoside hydrolase, family 47
ENSOARG00000002208	PRELID2	PRELI/MSF1
ENSOARG00000002219	AIPL1	Tetratricopeptide repeat||Tetratricopeptide repeat-containing domain
ENSOARG00000002268	-	SRCR-like domain||SRCR domain
ENSOARG00000002293	KMT2E	Zinc finger, FYVE/PHD-type||Zinc finger, PHD-finger||Zinc finger, PHD-type||SET domain
ENSOARG00000002322	TFEB	Myc-type, basic helix-loop-helix (bHLH) domain||Basic helix-loop-helix leucine zipper transcrition factor MiT/TFE
ENSOARG00000002331	SLC35C1	EamA domain||Triose-phosphate transporter domain||UAA transporter
ENSOARG00000002354	ZMAT4	Zinc finger, double-stranded RNA binding||Zinc finger, U1-type||Zinc finger, C2H2-like
ENSOARG00000002384	-	RNA recognition motif domain
ENSOARG00000002408	KISS1	-
ENSOARG00000002410	IFRD1	Interferon-related developmental regulator, C-terminal||Armadillo-type fold||Interferon-related developmental regulator, N-terminal
ENSOARG00000002437	-	Domain of unknown function DUF1605
ENSOARG00000002545	EPB41	Band 4.1, C-terminal||Band 4.1 domain||FERM, C-terminal PH-like domain||FERM central domain||SAB domain||FERM domain||FERM adjacent (FA)||Ubiquitin-related domain||FERM, N-terminal||Ezrin/radixin/moesin like
ENSOARG00000002554	SLC22A18	Tetracycline resistance protein, TetA/multidrug resistance protein MdtG||Major facilitator superfamily domain||Major facilitator superfamily
ENSOARG00000002561	CFAP61	Acyl-CoA N-acyltransferase
ENSOARG00000002574	FRS3	Insulin receptor substrate-1, PTB
ENSOARG00000002587	CLEC4G	Type-2 ice-structuring protein||C-type lectin fold||C-type lectin
ENSOARG00000002744	-	Apolipoprotein L
ENSOARG00000002808	-	Wnt-10 protein||Wnt
ENSOARG00000002845	PSTPIP2	F-BAR domain
ENSOARG00000002846	IGHM	Immunoglobulin-like domain||Immunoglobulin C1-set
ENSOARG00000002874	-	Zinc finger, C2H2||Zinc finger, C2H2-like
ENSOARG00000002917	-	NAD:arginine ADP-ribosyltransferase, ART
ENSOARG00000002960	STON2	Stonin homology||Stonin-2, N-terminal||Clathrin adaptor, mu subunit, C-terminal||Mu homology domain
ENSOARG00000002990	GZMB	Peptidase S1||Peptidase S1A, chymotrypsin-type||Trypsin-like cysteine/serine peptidase domain
ENSOARG00000003004	MND1	Meiotic nuclear division protein 1||BlaI transcriptional regulatory family
ENSOARG00000003105	TIMM44	Tim44-like domain||Mitochondrial import inner membrane translocase subunit Tim44
ENSOARG00000003140	USP43	Ubiquitin specific protease domain||Peptidase C19, ubiquitin carboxyl-terminal hydrolase
ENSOARG00000003150	MPP1	Variant SH3 domain||Guanylate kinase-like||PDZ domain||P-loop containing nucleoside triphosphate hydrolase||SH3 domain||Guanylate kinase/L-type calcium channel beta subunit
ENSOARG00000003151	FOXI1	Transcription factor, fork head
ENSOARG00000003162	-	Myc-type, basic helix-loop-helix (bHLH) domain
ENSOARG00000003187	-	WD40-repeat-containing domain||WD40 repeat||Domain of unknown function DUF1900
ENSOARG00000003230	C3orf33	-
ENSOARG00000003238	GNPAT	Phospholipid/glycerol acyltransferase
ENSOARG00000003263	FAM129A	-
ENSOARG00000003275	WFIKKN2	Immunoglobulin I-set||Immunoglobulin-like domain||Proteinase inhibitor I2, Kunitz metazoa||Netrin domain||Kazal domain||Netrin module, non-TIMP type||Immunoglobulin subtype 2||Tissue inhibitor of metalloproteinases-like, OB-fold||Whey acidic protein-type 4-disulphide core||Immunoglobulin V-set domain||Immunoglobulin subtype
ENSOARG00000003290	RNF121	Zinc finger, RING-type
ENSOARG00000003306	DHRS7C	Glucose/ribitol dehydrogenase||Short-chain dehydrogenase/reductase SDR
ENSOARG00000003342	NFATC3	Rel homology domain||Nuclear factor of activated T cells (NFAT)||p53-like transcription factor, DNA-binding||Immunoglobulin E-set||IPT domain
ENSOARG00000003354	FNIP2	-
ENSOARG00000003355	DCST2	Dendritic cell-specific transmembrane protein-like
ENSOARG00000003377	C11orf84	-
ENSOARG00000003430	PDZK1IP1	-
ENSOARG00000003442	FUNDC2	FUN14
ENSOARG00000003457	-	POPLD
ENSOARG00000003501	PDK4	Histidine kinase-like ATPase, C-terminal domain||Signal transduction histidine kinase, core||Branched-chain alpha-ketoacid dehydrogenase kinase/Pyruvate dehydrogenase kinase, N-terminal
ENSOARG00000003520	RNF170	Zinc finger, C3HC4 RING-type||Zinc finger, RING-type||Protein of unknown function DUF1232
ENSOARG00000003523	RAB1B	Small GTPase superfamily, ARF/SAR type||Small GTPase superfamily, Rho type||Mitochondrial Rho-like||Elongation factor, GTP-binding domain||Small GTPase superfamily, Rab type||Small GTP-binding protein domain||Small GTPase superfamily||Gtr1/RagA G protein||P-loop containing nucleoside triphosphate hydrolase||Ran GTPase||Small GTPase superfamily, Ras type||Signal recognition particle receptor, beta…
ENSOARG00000003582	AP5Z1	-
ENSOARG00000003587	CERS4	TRAM/LAG1/CLN8 homology domain||Homeodomain-like||Ceramide synthase component Lag1/Lac1||Homeobox domain
ENSOARG00000003659	-	Krueppel-associated box||Zinc finger, C2H2-like||Zinc finger, C2H2
ENSOARG00000003718	MAPK3	Mitogen-activated protein (MAP) kinase, ERK1/2||Mitogen-activated protein (MAP) kinase, ERK3/4||Protein kinase-like domain||Tyrosine-protein kinase, catalytic domain||Serine/threonine/dual specificity protein kinase, catalytic domain||Serine-threonine/tyrosine-protein kinase catalytic domain||Protein kinase domain
ENSOARG00000003734	SLC50A1	-
ENSOARG00000003849	RCOR2	ELM2 domain||SANT/Myb domain||Homeodomain-like
ENSOARG00000003901	ZNF19	Zinc finger, C2H2-like||Krueppel-associated box||Zinc finger, C2H2
ENSOARG00000004007	LIPG	Lipoprotein lipase||Lipase/lipooxygenase, PLAT/LH2||Lipase, LIPH-type||Hepatic lipase||Triacylglycerol lipase family||Alpha/Beta hydrolase fold||Lipase, N-terminal||PLAT/LH2 domain
ENSOARG00000004022	TRAPPC9	TRAPP II complex, Trs120
ENSOARG00000004117	OXSM	Thiolase, N-terminal||Beta-ketoacyl synthase, C-terminal||Thiolase-like||Beta-ketoacyl synthase, N-terminal||Polyketide synthase, beta-ketoacyl synthase domain||3-oxoacyl-[acyl-carrier-protein] synthase 2
ENSOARG00000004131	DDRGK1	DDRGK domain containing protein
ENSOARG00000004175	FZD4	Frizzled protein||Frizzled domain||GPCR, family 2-like
ENSOARG00000004252	ILVBL	Thiamin diphosphate-binding fold||Thiamine pyrophosphate enzyme, N-terminal TPP-binding domain||Thiamine pyrophosphate enzyme, central domain||DHS-like NAD/FAD-binding domain||Thiamine pyrophosphate enzyme, C-terminal TPP-binding
ENSOARG00000004276	SNX9	Sorting nexin protein, WASP-binding domain||Phox homologous domain||Sorting nexin 9 subfamily||SH3 domain||Variant SH3 domain
ENSOARG00000004350	MTDH	-
ENSOARG00000004405	SLC7A10	Amino acid permease/ SLC12A domain||Amino acid/polyamine transporter I
ENSOARG00000004456	ERAL1	Small GTP-binding protein domain||Ferrous iron transport protein B, N-terminal||Elongation factor, GTP-binding domain||Mitochondrial Rho-like||GTP binding domain||P-loop containing nucleoside triphosphate hydrolase||K homology domain, prokaryotic type||AIG1-type guanine nucleotide-binding (G) domain
ENSOARG00000004479	-	Aspartic peptidase domain||Reverse transcriptase domain||Peptidase A2A, retrovirus RVP subgroup||Peptidase A2A, retrovirus, catalytic
ENSOARG00000004480	TTC39A	Outer membrane protein Iml2/Tetratricopeptide repeat protein 39
ENSOARG00000004515	C1R	Trypsin-like cysteine/serine peptidase domain||Peptidase S1A, chymotrypsin-type||Epidermal growth factor-like domain||EGF-like calcium-binding domain||Sushi/SCR/CCP domain||Peptidase S1||CUB domain
ENSOARG00000004548	FAM50A	XAP5 protein
ENSOARG00000004577	INPPL1	Sterile alpha motif, type 2||SH2 domain||Sterile alpha motif, type 1||Inositol polyphosphate-related phosphatase||Sterile alpha motif/pointed domain||Endonuclease/exonuclease/phosphatase||Sterile alpha motif domain
ENSOARG00000004590	DAP3	Ribosomal protein S29, mitochondrial||Ribosomal protein S23/S29, mitochondrial
ENSOARG00000004606	COL22A1	von Willebrand factor, type A||Collagen triple helix repeat||Concanavalin A-like lectin/glucanase domain||Laminin G domain
ENSOARG00000004644	PM20D1	Peptidase M20, dimerisation domain||Peptidase M20
ENSOARG00000004670	PHF7	Zinc finger, FYVE/PHD-type||Zinc finger, RING-type
ENSOARG00000004685	C18orf63	-
ENSOARG00000004688	-	Trypsin-like cysteine/serine peptidase domain||Peptidase S1A, chymotrypsin-type||Peptidase S1
ENSOARG00000004714	NRF1	Nuclear respiratory factor 1, NLS/DNA-binding, dimerisation domain||Nuclear respiratory factor-1, activation binding domain
ENSOARG00000004750	LHX3	Zinc finger, LIM-type||Homeobox domain||Homeodomain-like
ENSOARG00000004764	IL34	Interleukin-34
ENSOARG00000004826	SIRT1	Sirtuin family, catalytic core domain||DHS-like NAD/FAD-binding domain||Sirtuin family
ENSOARG00000004936	ETV2	Ets domain
ENSOARG00000005016	STXBP4	PDZ domain||WW domain
ENSOARG00000005080	PRODH2	Proline dehydrogenase domain||FAD-linked oxidoreductase-like
ENSOARG00000005086	GLT6D1	Glycosyl transferase, family 6||Nucleotide-diphospho-sugar transferases
ENSOARG00000005157	PNKP	P-loop containing nucleoside triphosphate hydrolase||Polynucleotide kinase 3 phosphatase
ENSOARG00000005237	SEC61A1	SecY subunit domain||Translocon Sec61/SecY, plug domain||SecY/SEC61-alpha family
ENSOARG00000005283	CDC42BPB	Serine/threonine/dual specificity protein kinase, catalytic domain||Tyrosine-protein kinase, catalytic domain||Protein kinase-like domain||AGC-kinase, C-terminal||Protein kinase C-like, phorbol ester/diacylglycerol-binding domain||Protein kinase domain||Pleckstrin homology domain||CRIB domain||Myotonic dystrophy protein kinase, coiled coil||Citron-like||Serine-threonine/tyrosine-protein kinase ca…
ENSOARG00000005288	KIAA1328	-
ENSOARG00000005320	-	Serine-threonine/tyrosine-protein kinase catalytic domain||Protein kinase domain||Aminoglycoside phosphotransferase||Protein kinase-like domain||Tyrosine-protein kinase, catalytic domain||Serine/threonine/dual specificity protein kinase, catalytic domain
ENSOARG00000005352	-	3-oxo-5-alpha-steroid 4-dehydrogenase, C-terminal
ENSOARG00000005384	-	Alpha-macroglobulin complement component||Terpenoid cyclases/protein prenyltransferase alpha-alpha toroid||Netrin domain||Netrin module, non-TIMP type||Alpha-macroglobulin, receptor-binding||Tissue inhibitor of metalloproteinases-like, OB-fold||Alpha-2-macroglobulin
ENSOARG00000005420	ZNF420	Zinc finger, C2H2||Zinc finger, C2H2-like||Krueppel-associated box
ENSOARG00000005440	CSNK1A1	Serine/threonine/dual specificity protein kinase, catalytic domain||Tyrosine-protein kinase, catalytic domain||Protein kinase-like domain||Serine-threonine/tyrosine-protein kinase catalytic domain||Protein kinase domain
ENSOARG00000005442	DCDC2C	Doublecortin domain
ENSOARG00000005465	CRELD1	EGF-like calcium-binding domain||Epidermal growth factor-like domain||Furin-like repeat||Insulin-like growth factor binding protein, N-terminal||Domain of unknown function DUF3456
ENSOARG00000005466	TRIM63	Zinc finger, C3HC4 RING-type||Zinc finger, RING-type||B-box, C-terminal||Zinc finger, B-box
ENSOARG00000005496	-	TFIIH C1-like domain||von Willebrand factor, type A||Ssl1-like||TFIIH subunit Ssl1/p44
ENSOARG00000005540	MPHOSPH9	-
ENSOARG00000005541	ARHGEF37	Dbl homology (DH) domain||Variant SH3 domain||BAR domain||SH3 domain
ENSOARG00000005568	DDX41	DEAD/DEAH box helicase domain||Helicase superfamily 1/2, ATP-binding domain||P-loop containing nucleoside triphosphate hydrolase||RNA helicase, DEAD-box type, Q motif||Helicase, C-terminal
ENSOARG00000005604	PSMD8	SAC3/GANP/Nin1/mts3/eIF-3 p25
ENSOARG00000005692	PAQR6	AdipoR/Haemolysin-III-related
ENSOARG00000005734	LMAN1	Legume-like lectin||Concanavalin A-like lectin/glucanase domain
ENSOARG00000005741	FAM117A	-
ENSOARG00000005769	AK8	Adenylate kinase, active site lid domain||P-loop containing nucleoside triphosphate hydrolase||Adenylate kinase/UMP-CMP kinase
ENSOARG00000005778	SMG5	Telomerase activating protein Est1||PIN domain
ENSOARG00000005783	MAPRE2	EB1, C-terminal||Calponin homology domain
ENSOARG00000005890	MTMR3	Protein-tyrosine phosphatase-like||FYVE zinc finger||Zinc finger, FYVE/PHD-type||Myotubularin-like phosphatase domain||Zinc finger, FYVE-related||Protein-tyrosine phosphatase, catalytic
ENSOARG00000005898	SEPHS1	AIR synthase related protein, N-terminal domain||Selenophosphate synthetase||AIR synthase-related protein, C-terminal domain||PurM, N-terminal-like
ENSOARG00000006034	SIX2	Homeodomain-like||Homeobox domain
ENSOARG00000006044	PIP4K2C	Phosphatidylinositol-4-phosphate 5-kinase, core||Phosphatidylinositol-4-phosphate 5-kinase, core, subgroup
ENSOARG00000006084	MEP1B	Peptidase M12A, astacin||MATH||Meprin alpha/beta subunit||MAM domain||Concanavalin A-like lectin/glucanase domain||Peptidase, metallopeptidase||Epidermal growth factor-like domain||TRAF-like
ENSOARG00000006091	-	Proteinase inhibitor I2, Kunitz metazoa
ENSOARG00000006123	GPATCH4	G-patch domain
ENSOARG00000006157	RMND5B	CRA domain||LIS1 homology motif||CTLH, C-terminal LisH motif
ENSOARG00000006161	ZNF618	Ribonuclease H-like domain||Zinc finger, C2H2-like||Zinc finger, C2H2
ENSOARG00000006163	BBS9	-
ENSOARG00000006214	RASL10B	P-loop containing nucleoside triphosphate hydrolase||Mitochondrial Rho-like||Small GTPase superfamily, Ras type||Small GTPase superfamily, Rab type||Small GTPase superfamily
ENSOARG00000006234	ISG20L2	3'-5' exonuclease domain||Ribonuclease H-like domain||Exonuclease, RNase T/DNA polymerase III||Exonuclease
ENSOARG00000006241	CD300LG	Immunoglobulin-like domain||Immunoglobulin V-set domain||Immunoglobulin subtype
ENSOARG00000006248	SYNDIG1	CD225/Dispanin family
ENSOARG00000006259	GUK1	Guanylate kinase||Guanylate kinase/L-type calcium channel beta subunit||P-loop containing nucleoside triphosphate hydrolase||Guanylate kinase-like
ENSOARG00000006327	CST7	Proteinase inhibitor I25, cystatin
ENSOARG00000006377	ALDH1L1	Formyl transferase, C-terminal||Aldehyde/histidinol dehydrogenase||Aldehyde dehydrogenase domain||Formyl transferase, C-terminal-like||Formyl transferase, N-terminal||Acyl carrier protein-like
ENSOARG00000006455	CPNE9	Copine||von Willebrand factor, type A||C2 domain
ENSOARG00000006477	MARS	Methionyl-tRNA synthetase, Zn-domain||Methionyl-tRNA synthetase||Aminoacyl-tRNA synthetase, class 1a, anticodon-binding||WHEP-TRS||Glutathione S-transferase, C-terminal-like||Methionyl/Leucyl tRNA synthetase||S15/NS1, RNA-binding
ENSOARG00000006492	SSR4	Translocon-associated
ENSOARG00000006504	IDH3G	Isocitrate dehydrogenase NAD-dependent||Isopropylmalate dehydrogenase-like domain
ENSOARG00000006568	SUSD1	Epidermal growth factor-like domain||EGF-like calcium-binding domain||Sushi/SCR/CCP domain
ENSOARG00000006570	-	Rab-GTPase-TBC domain
ENSOARG00000006585	-	Serpin domain
ENSOARG00000006615	PARP3	Poly(ADP-ribose) polymerase, catalytic domain
ENSOARG00000006642	PSMC3	P-loop containing nucleoside triphosphate hydrolase||ATPase, AAA-type, core||ATPase, dynein-related, AAA domain||AAA+ ATPase domain||26S proteasome subunit P45||DNA helicase, Holliday junction RuvB type, N-terminal
ENSOARG00000006648	SLFN14	ATPase, AAA-4
ENSOARG00000006688	EVC	-
ENSOARG00000006699	PSMD14	JAB1/MPN/MOV34 metalloenzyme domain
ENSOARG00000006797	LECT1	BRICHOS domain||Surfactant-associated polypeptide
ENSOARG00000006991	-	P-loop containing nucleoside triphosphate hydrolase||Mini-chromosome maintenance, DNA-dependent ATPase||Magnesium chelatase, ChlI subunit||DNA replication licensing factor Mcm2||ATPase, dynein-related, AAA domain||ATPase, AAA-3||Nucleic acid-binding, OB-fold
ENSOARG00000007006	LRRC1	Leucine-rich repeat||Leucine-rich repeat, typical subtype
ENSOARG00000007056	NUP214	WD40 repeat
ENSOARG00000007070	GCLC	Glutamate-cysteine ligase catalytic subunit
ENSOARG00000007081	THADA	Domain of unknown function DUF2428, death-receptor-like||Armadillo-type fold
ENSOARG00000007173	RNF215	Zinc finger, C3HC4 RING-type||Zinc finger, RING-type
ENSOARG00000007180	-	Helicase, C-terminal||Helicase/SANT-associated, DNA binding||HAS subgroup||Helicase superfamily 1/2, ATP-binding domain||P-loop containing nucleoside triphosphate hydrolase||SNF2-related
ENSOARG00000007251	GPBP1	-
ENSOARG00000007288	GNB2L1	WD40-repeat-containing domain||WD40 repeat||G-protein beta WD-40 repeat
ENSOARG00000007307	CD1E	MHC classes I/II-like antigen recognition protein||Immunoglobulin C1-set||Immunoglobulin-like domain
ENSOARG00000007393	NDST1	Sulfotransferase domain||Heparan sulphate-N-deacetylase||P-loop containing nucleoside triphosphate hydrolase
ENSOARG00000007488	SPTA1	Spectrin/alpha-actinin||EF-hand domain||Spectrin alpha chain, SH3 domain||SH3 domain||EF-hand, Ca insensitive||Spectrin repeat||Variant SH3 domain
ENSOARG00000007503	POLR1C	DNA-directed RNA polymerase, insert domain||DNA-directed RNA polymerase, RBP11-like dimerisation domain||DNA-directed RNA polymerase, RpoA/D/Rpb3-type
ENSOARG00000007533	ADCYAP1R1	GPCR, family 2, pituitary adenylate cyclase activating polypeptide type 1 receptor||GPCR, family 2, secretin-like||GPCR, family 2, extracellular hormone receptor domain||GPCR, family 2-like
ENSOARG00000007656	BGN	Small leucine-rich proteoglycan, class I, decorin/asporin/byglycan||Leucine-rich repeat-containing N-terminal||Leucine-rich repeat, typical subtype||Leucine-rich repeat
ENSOARG00000007670	UBALD2	-
ENSOARG00000007676	CADM3	Immunoglobulin||CD80-like, immunoglobulin C2-set||Immunoglobulin V-set domain||Immunoglobulin subtype||Immunoglobulin subtype 2||Neurexin/syndecan/glycophorin C||Immunoglobulin C1-set||Immunoglobulin I-set||Immunoglobulin-like domain
ENSOARG00000007766	MYO1A	Myosin head, motor domain||P-loop containing nucleoside triphosphate hydrolase||IQ motif, EF-hand binding site||Myosin tail 2
ENSOARG00000007900	LRRC63	Leucine-rich repeat||Leucine-rich repeat, typical subtype
ENSOARG00000007904	TMPRSS4	SRCR domain||Peptidase S1||Peptidase S1A, nudel||SRCR-like domain||Trypsin-like cysteine/serine peptidase domain||Peptidase S1A, chymotrypsin-type||Low-density lipoprotein (LDL) receptor class A repeat
ENSOARG00000007906	-	Immunoglobulin C1-set||MHC classes I/II-like antigen recognition protein||MHC class II, beta chain, N-terminal||Immunoglobulin-like domain
ENSOARG00000007949	PCID2	Proteasome component (PCI) domain||PCI/PINT associated module
ENSOARG00000007961	AKAP17A	-
ENSOARG00000008024	EPHA8	Sterile alpha motif domain||Fibronectin type III||Sterile alpha motif/pointed domain||Serine-threonine/tyrosine-protein kinase catalytic domain||Sterile alpha motif, type 2||Tyrosine-protein kinase, catalytic domain||Serine/threonine/dual specificity protein kinase, catalytic domain||Protein kinase-like domain||Ephrin receptor type-A /type-B||Ephrin receptor ligand binding domain||Galactose-bindi…
ENSOARG00000008032	-	TAFH/NHR1||Eight-Twenty-One||NHR2-like||Myeloid transforming gene-related protein-1 (MTGR1)||Zinc finger, MYND-type
ENSOARG00000008151	ORAI3	Calcium release-activated calcium channel protein
ENSOARG00000008209	FNBP1	SH3 domain||F-BAR domain||Variant SH3 domain
ENSOARG00000008214	PES1	BRCT domain||Pescadillo
ENSOARG00000008282	NCOA5	Anticodon-binding
ENSOARG00000008290	C14orf79	-
ENSOARG00000008331	STX4	Target SNARE coiled-coil domain||t-SNARE||Syntaxin, N-terminal domain
ENSOARG00000008337	CAMK2G	Serine-threonine/tyrosine-protein kinase catalytic domain||Protein kinase domain||Calcium/calmodulin-dependent protein kinase II, association-domain||Protein kinase-like domain||Tyrosine-protein kinase, catalytic domain||Serine/threonine/dual specificity protein kinase, catalytic domain
ENSOARG00000008369	CD40	TNFR/NGFR cysteine-rich region||Fas receptor||Tumour necrosis factor receptor 5
ENSOARG00000008392	TCN2	Cobalamin (vitamin B12)-binding transporter, eukaryotic
ENSOARG00000008405	CASQ1	Calsequestrin||Thioredoxin-like fold
ENSOARG00000008414	MAU2	Tetratricopeptide repeat||Cohesin loading factor
ENSOARG00000008424	LYPD4	CD59 antigen
ENSOARG00000008438	GM2A	MD-2-related lipid-recognition domain
ENSOARG00000008473	PLAU	Kringle-like fold||Peptidase S1||Epidermal growth factor-like domain||Kringle||Trypsin-like cysteine/serine peptidase domain||Peptidase S1A, chymotrypsin-type
ENSOARG00000008477	SPEN	Spen paralogue/orthologue C-terminal, metazoa||RNA recognition motif domain||Spen paralogue and orthologue SPOC, C-terminal||SPOC like C-terminal domain
ENSOARG00000008513	CD177	CD59 antigen
ENSOARG00000008532	MCM9	ATPase, dynein-related, AAA domain||Mini-chromosome maintenance, DNA-dependent ATPase||P-loop containing nucleoside triphosphate hydrolase||Magnesium chelatase, ChlI subunit||AAA+ ATPase domain||Nucleic acid-binding, OB-fold
ENSOARG00000008548	E2F1	E2F/DP family, winged-helix DNA-binding domain
ENSOARG00000008574	RASGRP2	Ras guanine nucleotide exchange factor domain||EF-hand domain||Ras-like guanine nucleotide exchange factor, N-terminal||Ras guanine-nucleotide exchange factors catalytic domain||Protein kinase C-like, phorbol ester/diacylglycerol-binding domain
ENSOARG00000008582	TOPBP1	Secretoglobin||BRCT domain
ENSOARG00000008595	KIAA0430	NYN domain, limkain-b1-type||RNA recognition motif domain||Limkain b1, conserved domain
ENSOARG00000008609	AP3M1	Clathrin adaptor, mu subunit, C-terminal||Mu homology domain||Longin-like domain||AP complex, mu/sigma subunit||Clathrin adaptor, mu subunit
ENSOARG00000008620	LTF	Transferrin||Transferrin-like domain
ENSOARG00000008634	-	Peptidase M1, membrane alanine aminopeptidase, N-terminal
ENSOARG00000008637	TPGS1	-
ENSOARG00000008667	NUS1	Decaprenyl diphosphate synthase-like
ENSOARG00000008678	ZNF268	Zinc finger, C2H2||Zinc finger, C2H2-like||Krueppel-associated box
ENSOARG00000008704	ASAH1	Choloylglycine hydrolase/NAAA C-terminal||Nucleophile aminohydrolases, N-terminal||Acid ceramidase-like
ENSOARG00000008738	SCRN1	Peptidase C69, dipeptidase A
ENSOARG00000008762	-	High mobility group box domain
ENSOARG00000008821	SLC25A34	Mitochondrial substrate/solute carrier||Mitochondrial carrier domain
ENSOARG00000008827	NCSTN	Nicastrin||Peptidase M28
ENSOARG00000008832	SIRT3	Sirtuin, class I||Sirtuin family||DHS-like NAD/FAD-binding domain||Sirtuin family, catalytic core domain
ENSOARG00000008892	MRPL38	Phosphatidylethanolamine-binding protein PEBP
ENSOARG00000008904	-	Zinc finger, C2H2-like||Krueppel-associated box||Zinc finger, C2H2
ENSOARG00000008940	LPO	Haem peroxidase||Haem peroxidase, animal
ENSOARG00000008942	-	Sugar/inositol transporter||Fructose transporter, type 5 (GLUT5)||Major facilitator superfamily domain||General substrate transporter||Major facilitator superfamily
ENSOARG00000009017	DDOST	Dolichyl-diphosphooligosaccharide--protein glycosyltransferase subunit WBP1
ENSOARG00000009042	-	MHC class I alpha chain||Immunoglobulin-like domain||MHC classes I/II-like antigen recognition protein||MHC class I alpha chain, alpha1 alpha2 domains||Immunoglobulin C1-set
ENSOARG00000009155	CCBL1	DegT/DnrJ/EryC1/StrS aminotransferase||Pyridoxal phosphate-dependent transferase||Aminotransferase, class I/classII
ENSOARG00000009171	EIF2S2	Translation initiation factor IF2/IF5, N-terminal||Translation initiation factor IF2/IF5, zinc-binding||Translation initiation factor IF2/IF5
ENSOARG00000009174	-	Retroviral envelope protein
ENSOARG00000009224	NEK3	Serine/threonine/dual specificity protein kinase, catalytic domain||Tyrosine-protein kinase, catalytic domain||Protein kinase-like domain||Serine-threonine/tyrosine-protein kinase catalytic domain||Protein kinase domain
ENSOARG00000009251	DNAI1	WD40-repeat-containing domain||WD40 repeat
ENSOARG00000009264	CHFR	Forkhead-associated (FHA) domain||SMAD/FHA domain||Zinc finger, RING-type
ENSOARG00000009340	TMEM86A	YhhN-like
ENSOARG00000009345	UBE2R2	Ubiquitin-conjugating enzyme/RWD-like||Ubiquitin-conjugating enzyme E2
ENSOARG00000009352	CLUL1	Clusterin, N-terminal||Clusterin-like||Clusterin, C-terminal
ENSOARG00000009357	-	Immunoglobulin C1-set
ENSOARG00000009363	GLRX2	Glutaredoxin subgroup||Glutaredoxin||Thioredoxin-like fold||Glutaredoxin, eukaryotic/virial
ENSOARG00000009464	APOC4	-
ENSOARG00000009490	-	Glycosyl transferase, family 8||Nucleotide-diphospho-sugar transferases
ENSOARG00000009505	UBE4A	Ubiquitin conjugation factor E4, core||U box domain
ENSOARG00000009507	-	Cystine knot, C-terminal||Glycoprotein hormone subunit beta, cystine knot
ENSOARG00000009523	SLC25A15	Mitochondrial substrate/solute carrier||Mitochondrial carrier domain
ENSOARG00000009548	UNK	Zinc finger, CCCH-type
ENSOARG00000009586	ANKRD52	Ankyrin repeat||Ankyrin repeat-containing domain
ENSOARG00000009653	RGS2	RGS domain
ENSOARG00000009675	HOXA10	Homeodomain-like||Homeodomain, metazoa||Homeobox domain
ENSOARG00000009676	CHRNA2	Neurotransmitter-gated ion-channel transmembrane domain||Neurotransmitter-gated ion-channel||Neurotransmitter-gated ion-channel ligand-binding domain||Nicotinic acetylcholine receptor
ENSOARG00000009692	-	Oxidoreductase FAD/NAD(P)-binding||Oxidoreductase, FAD-binding domain
ENSOARG00000009782	NDUFS2	NiFe hydrogenase-like||NADH-quinone oxidoreductase, subunit D||NAD(P)H-quinone oxidoreductase subunit D/H
ENSOARG00000009784	LIMK2	Serine/threonine/dual specificity protein kinase, catalytic domain||Tyrosine-protein kinase, catalytic domain||Zinc finger, LIM-type||Protein kinase-like domain||Protein kinase domain||PDZ domain||Serine-threonine/tyrosine-protein kinase catalytic domain
ENSOARG00000009839	MED16	Mediator complex, subunit Med16||WD40-repeat-containing domain||WD40 repeat
ENSOARG00000009902	LAMP5	Lysosome-associated membrane glycoprotein
ENSOARG00000009925	-	Ribosomal protein S17||Nucleic acid-binding, OB-fold
ENSOARG00000009931	SMARCC2	Homeodomain-like||SANT/Myb domain||Chromo/chromo shadow domain||Myb-like domain||SWIRM domain||BRCT domain
ENSOARG00000009963	-	Serum amyloid A protein
ENSOARG00000009974	MPND	JAB1/MPN/MOV34 metalloenzyme domain
ENSOARG00000010012	-	Phox homologous domain
ENSOARG00000010030	RAVER2	RNA recognition motif domain
ENSOARG00000010065	LASP1	Zinc finger, LIM-type||Variant SH3 domain||Nebulin repeat||SH3 domain
ENSOARG00000010068	-	Menin
ENSOARG00000010070	-	Immunoglobulin-like domain||Immunoglobulin subtype
ENSOARG00000010080	SULF2	Alkaline-phosphatase-like, core domain||Sulfatase||Extracellular sulfatase, C-terminal
ENSOARG00000010118	VWA5A	von Willebrand factor, type A||VIT domain
ENSOARG00000010124	MYO1D	Myosin head, motor domain||IQ motif, EF-hand binding site||P-loop containing nucleoside triphosphate hydrolase||Myosin tail 2
ENSOARG00000010146	R3HCC1	Single-stranded nucleic acid binding R3H
ENSOARG00000010156	MBTPS1	Peptidase S8/S53 domain||Peptidase S8, subtilisin-related
ENSOARG00000010268	SNAP25	SNAP-25||Target SNARE coiled-coil domain
ENSOARG00000010293	SMAD9	SMAD/FHA domain||MAD homology, MH1||SMAD domain, Dwarfin-type||Interferon regulatory factor-3||MAD homology 1, Dwarfin-type
ENSOARG00000010399	PANX3	Innexin
ENSOARG00000010446	LEMD2	Inner nuclear membrane protein MAN1
ENSOARG00000010451	-	Pyridine nucleotide-disulphide oxidoreductase, class-II||Pyridine nucleotide-disulphide oxidoreductase, dimerisation domain||Pyridine nucleotide-disulphide oxidoreductase, FAD/NAD(P)-binding domain||FAD/NAD-linked reductase, dimerisation domain||Glutathione reductase, eukaryote/bacterial||Pyridine nucleotide-disulphide oxidoreductase, NAD-binding domain
ENSOARG00000010476	PSMD11	PCI/PINT associated module||Proteasome component (PCI) domain
ENSOARG00000010546	MTMR4	Zinc finger, FYVE-related||Protein-tyrosine/Dual specificity phosphatase||Myotubularin-like phosphatase domain||FYVE zinc finger||Zinc finger, FYVE/PHD-type||Protein-tyrosine phosphatase-like
ENSOARG00000010639	ABCA7	P-loop containing nucleoside triphosphate hydrolase||ABC transporter-like||AAA+ ATPase domain
ENSOARG00000010640	CALM2	EF-hand domain||EF-hand, Ca insensitive
ENSOARG00000010695	-	Leucine-rich repeat, typical subtype||Leucine-rich repeat
ENSOARG00000010711	TSPAN9	Tetraspanin/Peripherin||Tetraspanin||Tetraspanin, EC2 domain
ENSOARG00000010741	FOXO3	Transcription factor, fork head
ENSOARG00000010867	LCN2	Lipocalin/cytosolic fatty-acid binding domain||Lipocalin||Neutrophil gelatinase-associated lipocalin||Major urinary protein||Calycin-like||Alpha-1-microglobulin||Prostaglandin D synthase
ENSOARG00000010899	MRPS11	Ribosomal protein S11
ENSOARG00000010930	CDCP1	-
ENSOARG00000010974	NAIF1	-
ENSOARG00000010990	OOEP	-
ENSOARG00000011026	PDSS2	Isoprenoid synthase domain||Polyprenyl synthetase
ENSOARG00000011036	TASP1	Peptidase T2, asparaginase 2||Nucleophile aminohydrolases, N-terminal
ENSOARG00000011105	-	Cryptic/Cripto, CFC domain
ENSOARG00000011137	-	Galactose mutarotase-like domain||Glycosyl hydrolase family 38, C-terminal
ENSOARG00000011224	MEP1A	MATH||Meprin alpha/beta subunit||MAM domain||Concanavalin A-like lectin/glucanase domain||Peptidase, metallopeptidase||TRAF-like||Epidermal growth factor-like domain||Peptidase M12A, astacin
ENSOARG00000011278	SDHB	2Fe-2S ferredoxin-type domain||Succinate dehydrogenase/fumarate reductase iron-sulphur protein||Alpha-helical ferredoxin
ENSOARG00000011291	RPL13	Ribosomal protein L13e
ENSOARG00000011318	PPP1CA	Serine/threonine-specific protein phosphatase/bis(5-nucleosyl)-tetraphosphatase||Calcineurin-like phosphoesterase domain, apaH type||Metallo-dependent phosphatase-like
ENSOARG00000011342	ARRB1	Arrestin C-terminal-like domain||Arrestin-like, N-terminal||Immunoglobulin E-set||Arrestin
ENSOARG00000011432	GINS2	GINS complex
ENSOARG00000011436	MGAT5	-
ENSOARG00000011455	DDX6	Helicase superfamily 1/2, ATP-binding domain||P-loop containing nucleoside triphosphate hydrolase||RNA helicase, DEAD-box type, Q motif||Helicase, C-terminal||DEAD/DEAH box helicase domain
ENSOARG00000011478	STARD3	MENTAL domain||Steroidogenic acute regulatory protein-like||START domain
ENSOARG00000011526	TMCO1	Protein of unknown function DUF106, transmembrane||Uncharacterised conserved protein UCP023322, transmembrane eukaryotic
ENSOARG00000011559	GRPEL1	GrpE nucleotide exchange factor, head||GrpE nucleotide exchange factor
ENSOARG00000011589	NDUFS7	NADH:ubiquinone oxidoreductase-like, 20kDa subunit||NADH-ubiquinone oxidoreductase, 20 Kd subunit
ENSOARG00000011716	DDB1	Cleavage/polyadenylation specificity factor, A subunit, C-terminal
ENSOARG00000011724	TOR2A	Torsin 1/2||P-loop containing nucleoside triphosphate hydrolase||Torsin||ClpA/B family||AAA+ ATPase domain
ENSOARG00000011796	GPS2	-
ENSOARG00000011797	RGP1	Reduced growth phenotype protein 1
ENSOARG00000011811	STEAP4	Ferric reductase transmembrane component-like domain||6-phosphogluconate dehydrogenase, NADP-binding||Pyrroline-5-carboxylate reductase, catalytic, N-terminal||Acetohydroxy acid isomeroreductase, catalytic
ENSOARG00000011836	RAPGEF5	Ubiquitin-related domain||DEP domain||Ras-like guanine nucleotide exchange factor, N-terminal||Ras guanine nucleotide exchange factor domain||Ras guanine-nucleotide exchange factors catalytic domain
ENSOARG00000011864	PFKL	ATP-dependent 6-phosphofructokinase, eukaryotic-type||Phosphofructokinase domain||ATP-dependent 6-phosphofructokinase
ENSOARG00000011874	PNISR	-
ENSOARG00000011885	DPP10	Peptidase S9B, dipeptidylpeptidase IV N-terminal||Alpha/Beta hydrolase fold||Peptidase S9, prolyl oligopeptidase, catalytic domain
ENSOARG00000011923	NECAP2	Adaptin ear-binding coat-associated protein 1 NECAP-1
ENSOARG00000011957	CD72	C-type lectin fold||C-type lectin
ENSOARG00000011966	ASB9	Ankyrin repeat-containing domain||SOCS protein, C-terminal||Ankyrin repeat
ENSOARG00000012013	MMP24	Hemopexin-like repeats||Peptidase M10, metallopeptidase||Peptidase M10A, stromelysin-type||Hemopexin-like domain||Peptidase M10A||Peptidase, metallopeptidase||Peptidase M10A, matrix metallopeptidase, C-terminal||Peptidoglycan binding-like
ENSOARG00000012089	-	Keratin-associated protein, PMG type
ENSOARG00000012139	STOML2	Band 7 protein||Stomatin family
ENSOARG00000012176	MRC1	C-type lectin||Fibronectin, type II, collagen-binding||C-type lectin fold||Herpesvirus UL45-like||Ricin B lectin domain||Type-2 ice-structuring protein||Kringle-like fold
ENSOARG00000012182	STX3	Syntaxin, N-terminal domain||t-SNARE||Target SNARE coiled-coil domain
ENSOARG00000012217	C9orf131	-
ENSOARG00000012228	DNAJB5	DnaJ domain||Chaperone DnaJ, C-terminal||HSP40/DnaJ peptide-binding
ENSOARG00000012264	LTA4H	Peptidase M1, membrane alanine aminopeptidase, N-terminal||Armadillo-type fold||Leukotriene A4 hydrolase||Peptidase M1, leukotriene A4 hydrolase, aminopeptidase C-terminal
ENSOARG00000012312	GOLPH3	Golgi phosphoprotein 3
ENSOARG00000012345	DDX27	DEAD/DEAH box helicase domain||Helicase superfamily 1/2, ATP-binding domain||P-loop containing nucleoside triphosphate hydrolase||RNA helicase, DEAD-box type, Q motif||Helicase, C-terminal
ENSOARG00000012359	MBD3	Methyl-CpG DNA binding||DNA-binding domain
ENSOARG00000012433	VPS13A	Vacuolar protein sorting-associated protein 13 domain
ENSOARG00000012465	RAD52	DNA repair protein Rad52/59/22||DNA recombination/repair protein Rad52
ENSOARG00000012500	ZNFX1	Zinc finger, NF-X1-type||P-loop containing nucleoside triphosphate hydrolase
ENSOARG00000012564	ERC1	Prefoldin||Rab-binding domain FIP-RBD||Active zone protein ELKS
ENSOARG00000012566	ACOT7	Thioesterase superfamily||HotDog domain
ENSOARG00000012636	MVB12B	FAM125
ENSOARG00000012676	ZNF70	Zinc finger, C2H2||Zinc finger, C2H2-like
ENSOARG00000012695	CFAP221	-
ENSOARG00000012861	FKBP6	Tetratricopeptide repeat-containing domain||Peptidyl-prolyl cis-trans isomerase, FKBP-type, domain||Tetratricopeptide repeat
ENSOARG00000012897	-	EF-hand domain
ENSOARG00000012907	-	Concanavalin A-like lectin/glucanase domain||SPRY domain||B30.2/SPRY domain||Zinc finger, RING-type||Zinc finger, B-box
ENSOARG00000012917	RECQL4	DEAD/DEAH box helicase domain||DNA helicase, ATP-dependent, RecQ type||P-loop containing nucleoside triphosphate hydrolase||Helicase superfamily 1/2, ATP-binding domain||Helicase, C-terminal
ENSOARG00000012994	CRYZL1	Alcohol dehydrogenase, C-terminal||Alcohol dehydrogenase GroES-like||GroES (chaperonin 10)-like||Polyketide synthase, enoylreductase domain
ENSOARG00000013009	-	P-type ATPase, A domain||P-type ATPase, subfamily IV||HAD-like domain||P-type ATPase, cytoplasmic domain N||P-type ATPase
ENSOARG00000013012	ZZZ3	Myb-like domain||Zinc finger, ZZ-type||Homeodomain-like||SANT/Myb domain
ENSOARG00000013019	TRH	Thyrotropin-releasing hormone
ENSOARG00000013028	KIRREL3	Immunoglobulin I-set||CD80-like, immunoglobulin C2-set||Immunoglobulin-like domain||Immunoglobulin||Immunoglobulin subtype 2||Immunoglobulin subtype
ENSOARG00000013032	USP33	Peptidase C19, ubiquitin-specific peptidase, DUSP domain||Zinc finger, UBP-type||Ubiquitin specific protease domain||Peptidase C19, ubiquitin carboxyl-terminal hydrolase
ENSOARG00000013086	MCM3AP	SAC3/GANP/Nin1/mts3/eIF-3 p25
ENSOARG00000013112	CTU2	Thiouridylase, cytoplasmic, subunit 2
ENSOARG00000013135	YBEY	Endoribonuclease YbeY
ENSOARG00000013168	IFNGR2	Interferon/interleukin receptor domain||Fibronectin type III
ENSOARG00000013213	DUSP10	Mitogen-activated protein (MAP) kinase phosphatase||Protein-tyrosine/Dual specificity phosphatase||Rhodanese-like domain||Protein-tyrosine phosphatase-like||Dual specificity phosphatase, catalytic domain||Atypical dual specificity phosphatase||Dual specificity phosphatase, subgroup, catalytic domain
ENSOARG00000013301	RBBP7	Histone-binding protein RBBP4, N-terminal||WD40 repeat||WD40-repeat-containing domain||G-protein beta WD-40 repeat
ENSOARG00000013372	CPN1	Carboxypeptidase-like, regulatory domain||Peptidase M14, carboxypeptidase A
ENSOARG00000013373	JMJD8	JmjC domain
ENSOARG00000013374	CAPN5	C2 domain||Peptidase C2, calpain, catalytic domain||Peptidase C2, calpain, domain III||Peptidase C2, calpain family||Peptidase C2, calpain, large subunit, domain III
ENSOARG00000013381	-	Protein arginine N-methyltransferase||Methyltransferase small domain||S-adenosyl-L-methionine-dependent methyltransferase||Methyltransferase type 11||SAM-dependent methyltransferase TRM5/TYW2-type
ENSOARG00000013407	ST18	Myelin transcription factor 1||Zinc finger, C2HC-type
ENSOARG00000013443	STUB1	Tetratricopeptide repeat||Tetratricopeptide repeat-containing domain||U box domain||Tetratricopeptide TPR1
ENSOARG00000013465	CAPN1	Peptidase C2, calpain family||Peptidase C2, calpain, domain III||Peptidase C2, calpain, large subunit, domain III||EF-hand domain||Peptidase C2, calpain, catalytic domain
ENSOARG00000013466	TSGA10	-
ENSOARG00000013512	CDT1	CDT1 Geminin-binding domain-like
ENSOARG00000013567	THYN1	PUA-like domain||EVE domain
ENSOARG00000013596	COBL	WH2 domain||Cordon-bleu, ubiquitin-like domain
ENSOARG00000013653	-	HAD-like domain||SMAD/FHA domain||Polynucleotide kinase 3 phosphatase||HAD-superfamily hydrolase,subfamily IIIA||Polynucleotide 3'-phosphatase
ENSOARG00000013739	TUBA8	Tubulin||Tubulin/FtsZ, 2-layer sandwich domain||Tubulin/FtsZ, C-terminal||Epsilon tubulin||Beta tubulin||Delta tubulin||Tubulin/FtsZ, GTPase domain||Alpha tubulin
ENSOARG00000013768	COPRS	-
ENSOARG00000013782	ALB	Serum albumin/Alpha-fetoprotein/Afamin||Serum albumin, N-terminal||Serum albumin-like||ALB/AFP/VDB
ENSOARG00000013813	KIN	DNA/RNA-binding protein Kin17, conserved domain
ENSOARG00000013853	NARFL	Iron hydrogenase, small subunit-like||Iron hydrogenase||Iron hydrogenase, large subunit, C-terminal
ENSOARG00000013893	MGARP	-
ENSOARG00000013902	-	Zona pellucida domain
ENSOARG00000013906	TCEA1	Transcription elongation factor S-IIM||Transcription elongation factor, TFIIS||Transcription factor IIS, N-terminal||Transcription elongation factor S-II, central domain||Zinc finger, TFIIS-type||Transcription elongation factor, TFIIS-related||Transcription elongation factor, TFIIS/CRSP70, N-terminal, sub-type
ENSOARG00000013930	IL17A	Cystine-knot cytokine||Interleukin-17, chordata||Interleukin-17 family
ENSOARG00000013990	SPATA19	-
ENSOARG00000014045	POLA2	DNA polymerase alpha/epsilon, subunit B||DNA polymerase alpha, subunit B N-terminal||DNA polymerase alpha, subunit B
ENSOARG00000014122	C11orf88	-
ENSOARG00000014146	PTEN	Protein-tyrosine phosphatase, receptor/non-receptor type||Tensin phosphatase, C2 domain||Dual specificity phosphatase, catalytic domain||C2 domain||Protein-tyrosine/Dual specificity phosphatase||Bifunctional phosphatidylinositol trisphosphate phosphatase/dual specificity phosphatase PTEN||Protein-tyrosine phosphatase-like||Protein-tyrosine phosphatase, catalytic||Tensin phosphatase, lipid phospha…
ENSOARG00000014200	-	Zinc finger, MYND-type||Tudor domain
ENSOARG00000014254	RPUSD1	Pseudouridine synthase, RsuA/RluB/C/D/E/F||Pseudouridine synthase, catalytic domain
ENSOARG00000014266	TTC3	Tetratricopeptide repeat-containing domain||Zinc finger, C3HC4 RING-type||Zinc finger, RING-type||Tetratricopeptide repeat
ENSOARG00000014276	SLC24A2	Sodium/calcium exchanger membrane region||Sodium/potassium/calcium exchanger
ENSOARG00000014283	-	Ion transport domain
ENSOARG00000014305	BUB1	Mad3/BUB1 homology region 1||Serine-threonine/tyrosine-protein kinase catalytic domain||Protein kinase domain||Serine/threonine/dual specificity protein kinase, catalytic domain||Protein kinase-like domain
ENSOARG00000014329	ACOXL	Acyl-CoA dehydrogenase/oxidase, N-terminal and middle domain||Acyl-CoA oxidase/dehydrogenase, central domain
ENSOARG00000014344	SPATA2L	-
ENSOARG00000014351	ATP9A	HAD-like domain||P-type ATPase||P-type ATPase, cytoplasmic domain N||P-type ATPase, A domain||P-type ATPase, subfamily IV
ENSOARG00000014516	NOP14	Nucleolar protein 14
ENSOARG00000014541	ATP8A1	P-type ATPase, cytoplasmic domain N||P-type ATPase||HAD-like domain||P-type ATPase, A domain||P-type ATPase, subfamily IV
ENSOARG00000014560	CENPJ	T-complex protein 10, C-terminal domain
ENSOARG00000014642	PIK3R4	WD40-repeat-containing domain||WD40 repeat
ENSOARG00000014703	MYL10	EF-hand domain
ENSOARG00000014772	ADD1	Class II aldolase/adducin N-terminal
ENSOARG00000014868	CHKA	Protein of unknown function DUF227||Aminoglycoside phosphotransferase||Protein kinase-like domain
ENSOARG00000014886	SCYL1	Protein kinase domain||Serine-threonine/tyrosine-protein kinase catalytic domain||Armadillo-type fold||Protein kinase-like domain
ENSOARG00000014900	CCDC154	-
ENSOARG00000014926	ADGRD1	Concanavalin A-like lectin/glucanase domain||GPCR, family 2-like||GPCR, family 2, secretin-like||GPS motif
ENSOARG00000014970	FAM20A	Domain of unknown function DUF1193
ENSOARG00000014973	GPD1L	Glycerol-3-phosphate dehydrogenase, NAD-dependent, C-terminal||6-phosphogluconate dehydrogenase C-terminal domain-like||Glycerol-3-phosphate dehydrogenase, NAD-dependent, eukaryotic||Glycerol-3-phosphate dehydrogenase, NAD-dependent||Glycerol-3-phosphate dehydrogenase, NAD-dependent, N-terminal
ENSOARG00000015008	ZNF350	Zinc finger, C2H2||Krueppel-associated box||Zinc finger, C2H2-like
ENSOARG00000015024	PRKAR1A	cAMP-dependent protein kinase regulatory subunit||Cyclic nucleotide-binding domain||cAMP/cGMP-dependent protein kinase||Dimerization-anchoring domain of cAMP-dependent protein kinase, regulatory subunit||Cyclic nucleotide-binding-like
ENSOARG00000015073	CPSF3	RNA-metabolising metallo-beta-lactamase||Beta-lactamase-like||Pre-mRNA 3'-end-processing endonuclease polyadenylation factor C-term||Beta-Casp domain
ENSOARG00000015083	GSTA4	Thioredoxin-like fold||Glutathione S-transferase, C-terminal-like||Glutathione S-transferase, N-terminal||Glutathione S-transferase, C-terminal||Glutathione S-transferase, alpha class
ENSOARG00000015113	-	Glycoside hydrolase, family 22||Lysozyme-like domain||Glycoside hydrolase, family 22, lysozyme
ENSOARG00000015129	-	Small-subunit processome, Utp14
ENSOARG00000015313	SPOCK1	Thyroglobulin type-1||Kazal domain||SPARC/Testican, calcium-binding domain
ENSOARG00000015355	TRIM71	Filamin/ABP280 repeat||Filamin/ABP280 repeat-like||Zinc finger, B-box||NHL repeat||Immunoglobulin E-set||NHL repeat, subgroup
ENSOARG00000015358	MS4A18	CD20-like family
ENSOARG00000015400	WNT5A	Wnt
ENSOARG00000015413	KDELR3	ER lumen protein retaining receptor
ENSOARG00000015508	PRSS58	Trypsin-like cysteine/serine peptidase domain||Peptidase S1
ENSOARG00000015553	GRINA	Bax inhibitor 1-related
ENSOARG00000015561	SSSCA1	Sjoegren syndrome/scleroderma autoantigen 1
ENSOARG00000015596	PRPF19	Ricin B lectin domain||U box domain||WD40 repeat||WD40-repeat-containing domain||Pre-mRNA-splicing factor 19||G-protein beta WD-40 repeat
ENSOARG00000015673	-	Frizzled domain||CUB domain||Low-density lipoprotein (LDL) receptor class A repeat
ENSOARG00000015834	IFT140	WD40 repeat||WD40-repeat-containing domain
ENSOARG00000015835	SDF2L1	MIR motif
ENSOARG00000015892	-	Core shell protein Gag P30||Ribonuclease H-like domain||Integrase, catalytic core||Ribonuclease H domain
ENSOARG00000015910	GANAB	Glycoside hydrolase family 31||Galactose mutarotase-like domain||Glycoside hydrolase superfamily
ENSOARG00000015987	GCK	Hexokinase, N-terminal||Hexokinase, C-terminal||Hexokinase
ENSOARG00000016009	STK32C	Serine-threonine/tyrosine-protein kinase catalytic domain||Protein kinase domain||Protein kinase-like domain||Serine/threonine/dual specificity protein kinase, catalytic domain
ENSOARG00000016037	CRAMP1L	SANT/Myb domain
ENSOARG00000016070	TRIP13	ClpA/B family||AAA+ ATPase domain||ATPase, AAA-type, core||P-loop containing nucleoside triphosphate hydrolase

## Sheet: oar-let-7c
Ensembl Gene ID	Gene name(sheep)	Gene Discription
ENSOARG00000000068	-	GPCR, rhodopsin-like, 7TM||Taste receptor type 2||G protein-coupled receptor, rhodopsin-like||Vomeronasal receptor, type 1
ENSOARG00000000135	PBX2	PBX||Homeodomain-like||Homeobox domain
ENSOARG00000000173	GML	CD59 antigen||Ly-6 antigen / uPA receptor -like
ENSOARG00000000192	-	Zinc finger, C2H2||Krueppel-associated box||Zinc finger, C2H2-like
ENSOARG00000000244	-	Protein-tyrosine phosphatase-like||Myotubularin-like phosphatase domain
ENSOARG00000000263	SZT2	-
ENSOARG00000000405	PPP1R16B	Protein phosphatase 1, regulatory subunit 16A/B||Ankyrin repeat||Ankyrin repeat-containing domain
ENSOARG00000000431	-	Nucleotide cyclase||Adenylyl cyclase class-3/4/guanylyl cyclase
ENSOARG00000000473	ADGRG5	GPCR, family 2, secretin-like||GPS motif||GPCR, family 2-like||GPCR, family 2, orphan receptor, GPR56
ENSOARG00000000490	TXLNA	Taxilin family
ENSOARG00000000493	KDM4A	Tudor domain||JmjN domain||Zinc finger, FYVE/PHD-type||JmjC domain||Zinc finger, PHD-finger||Zinc finger, PHD-type
ENSOARG00000000549	PTPRM	Protein-tyrosine phosphatase, receptor/non-receptor type||Concanavalin A-like lectin/glucanase domain||Immunoglobulin-like domain||MAM domain||Protein-tyrosine/Dual specificity phosphatase||Fibronectin type III||Immunoglobulin subtype||Protein-tyrosine phosphatase-like||Protein-tyrosine phosphatase, catalytic||Immunoglobulin
ENSOARG00000000560	-	Zinc finger, C2H2||Zinc finger, C2H2-like
ENSOARG00000000578	CDCA7	Zinc-finger domain of monoamine-oxidase A repressor R1
ENSOARG00000000611	LDB3	Zinc finger, LIM-type||PDZ domain
ENSOARG00000000616	ADGRG3	GPCR, family 2-like||GPCR, family 2, orphan receptor, GPR56||GPCR, family 2, secretin-like||GPS motif
ENSOARG00000000631	KCNU1	Ion transport domain||Two pore domain potassium channel domain||Potassium channel, calcium-activated, BK, alpha subunit
ENSOARG00000000761	ZNF410	Zinc finger, C2H2-like||Zinc finger, C2H2
ENSOARG00000000873	PRKCG	Tyrosine-protein kinase, catalytic domain||Serine/threonine/dual specificity protein kinase, catalytic domain||Protein kinase-like domain||C2 domain||AGC-kinase, C-terminal||Diacylglycerol/phorbol-ester binding||Protein kinase domain||Protein kinase C-like, phorbol ester/diacylglycerol-binding domain||Protein kinase C, alpha/beta/gamma types||Protein kinase, C-terminal||Serine-threonine/tyrosine-…
ENSOARG00000001053	SYNDIG1L	CD225/Dispanin family
ENSOARG00000001174	-	Alpha tubulin||Gamma tubulin||Tubulin/FtsZ, GTPase domain||Delta tubulin||Beta tubulin||Tubulin/FtsZ, C-terminal||Tubulin/FtsZ, 2-layer sandwich domain||Tubulin||Epsilon tubulin
ENSOARG00000001219	TXLNB	Taxilin family
ENSOARG00000001285	-	Cathelicidin||Cathelicidin, antimicrobial peptide, C-terminal
ENSOARG00000001497	TES	Zinc finger, LIM-type||PET domain
ENSOARG00000001606	PCDH12	Cadherin-like||Cadherin, N-terminal||Cadherin
ENSOARG00000001623	-	Diacylglycerol acyltransferase
ENSOARG00000001694	-	C-type lectin fold||C-type lectin||Lung surfactant protein D coiled-coil trimerisation||Collagen triple helix repeat
ENSOARG00000001710	CD19	Immunoglobulin-like domain||Immunoglobulin subtype
ENSOARG00000001724	ZNF174	Transcription regulator SCAN||Retrovirus capsid, C-terminal||Zinc finger, C2H2-like||Zinc finger, C2H2
ENSOARG00000001933	CCDC42	-
ENSOARG00000002030	TMEM69	Protein of unknown function DUF3429
ENSOARG00000002195	RNMT	mRNA (guanine-N(7))-methyltransferase domain||Methyltransferase type 11||S-adenosyl-L-methionine-dependent methyltransferase||mRNA (guanine-N(7))-methyltransferase
ENSOARG00000002209	-	Nuclear transport factor 2||Nuclear transport factor 2, eukaryote||Nuclear RNA export factor Tap, RNA-binding domain
ENSOARG00000002331	SLC35C1	EamA domain||Triose-phosphate transporter domain||UAA transporter
ENSOARG00000002394	-	GPCR, family 2-like||GPCR, family 2, CD97 antigen||GPCR, family 2, secretin-like||GPCR, family 2, EMR1 hormone receptor||GPS motif
ENSOARG00000002498	-	Zinc finger, C2H2||Zinc finger, C2H2-like
ENSOARG00000002540	PGC	Aspartic peptidase||Aspartic peptidase domain||Aspartic peptidase, N-terminal
ENSOARG00000002655	CES4A	Carboxylesterase, type B||Alpha/beta hydrolase fold-3||Alpha/Beta hydrolase fold
ENSOARG00000002690	C16orf70	Uncharacterised protein family UPF0183
ENSOARG00000002721	CBX2	Chromo/chromo shadow domain
ENSOARG00000002767	-	Serpin domain
ENSOARG00000002935	PTPN23	-
ENSOARG00000003026	NME1	Nucleoside diphosphate kinase
ENSOARG00000003068	-	Peptidase C14, caspase non-catalytic subunit p10||Peptidase C14, caspase domain||Caspase, interleukin-1 beta convertase-type||CARD domain||Death-like domain||Peptidase C14A, caspase precursor p45, core||Peptidase C14, ICE, catalytic subunit p20
ENSOARG00000003140	USP43	Ubiquitin specific protease domain||Peptidase C19, ubiquitin carboxyl-terminal hydrolase
ENSOARG00000003162	-	Myc-type, basic helix-loop-helix (bHLH) domain
ENSOARG00000003252	HK3	Hexokinase||Hexokinase, N-terminal||Hexokinase, C-terminal
ENSOARG00000003282	DPEP3	Renal dipeptidase family
ENSOARG00000003354	FNIP2	-
ENSOARG00000003355	DCST2	Dendritic cell-specific transmembrane protein-like
ENSOARG00000003375	-	Alpha/Beta hydrolase fold||Lecithin:cholesterol/phospholipid:diacylglycerol acyltransferase
ENSOARG00000003392	ZIM2	Zinc finger, C2H2||Zinc finger, C2H2-like||Transcription regulator SCAN||Retrovirus capsid, C-terminal||Krueppel-associated box
ENSOARG00000003430	PDZK1IP1	-
ENSOARG00000003586	IGF2	Insulin family||Insulin-like growth factor II E-peptide, C-terminal||Insulin-like growth factor||Insulin-like growth factor II||Insulin-like
ENSOARG00000003629	LGALS8	Galectin, carbohydrate recognition domain||Concanavalin A-like lectin/glucanase domain
ENSOARG00000003635	FBXW11	D domain of beta-TrCP||F-box domain||G-protein beta WD-40 repeat||WD40 repeat||WD40-repeat-containing domain
ENSOARG00000003740	SUCNR1	G protein-coupled receptor, rhodopsin-like||GPCR, rhodopsin-like, 7TM
ENSOARG00000003803	IST1	Domain of unknown function DUF292, eukaryotic
ENSOARG00000003955	GPATCH3	G-patch domain
ENSOARG00000003988	-	SRCR-like domain||SRCR domain
ENSOARG00000003996	LRTOMT	O-methyltransferase, family 3||S-adenosyl-L-methionine-dependent methyltransferase
ENSOARG00000004003	ERLEC1	Glucosidase II beta subunit-like||Mannose-6-phosphate receptor binding domain
ENSOARG00000004103	PTPN13	FERM central domain||Protein-tyrosine phosphatase-like||FERM domain||KIND||FERM, C-terminal PH-like domain||Ubiquitin-related domain||FERM, N-terminal||Tyrosine-protein phosphatase non-receptor type 13||Protein-tyrosine phosphatase, catalytic||PDZ domain||Protein-tyrosine phosphatase, receptor/non-receptor type||Protein-tyrosine/Dual specificity phosphatase||Band 4.1 domain
ENSOARG00000004117	OXSM	Thiolase, N-terminal||Beta-ketoacyl synthase, C-terminal||Thiolase-like||Beta-ketoacyl synthase, N-terminal||Polyketide synthase, beta-ketoacyl synthase domain||3-oxoacyl-[acyl-carrier-protein] synthase 2
ENSOARG00000004156	SWT1	PIN domain-like||PIN domain
ENSOARG00000004175	FZD4	Frizzled protein||Frizzled domain||GPCR, family 2-like
ENSOARG00000004179	OTUB1	Ovarian tumour, otubain||Ubiquitin thioesterase Otubain||Peptidase C65, otubain
ENSOARG00000004182	ELK4	Ets domain
ENSOARG00000004269	TOP2B	DTHCT||DNA topoisomerase II, eukaryotic-type||DNA topoisomerase, type IIA, subunit B, domain 2||Ribosomal protein S5 domain 2-type fold||DNA topoisomerase, type IIA||Histidine kinase-like ATPase, C-terminal domain||DNA topoisomerase, type IIA, subunit A/C-terminal||DNA topoisomerase, type IIA-like domain
ENSOARG00000004419	TCAIM	-
ENSOARG00000004679	-	Peptidase S1||Trypsin-like cysteine/serine peptidase domain||Peptidase S1A, chymotrypsin-type
ENSOARG00000004688	-	Trypsin-like cysteine/serine peptidase domain||Peptidase S1A, chymotrypsin-type||Peptidase S1
ENSOARG00000004948	BTF3L4	Nascent polypeptide-associated complex NAC domain
ENSOARG00000005086	GLT6D1	Glycosyl transferase, family 6||Nucleotide-diphospho-sugar transferases
ENSOARG00000005091	DFFA	CIDE-N domain||DNA fragmentation factor 45kDa C-terminal domain||DNA fragmentation factor subunit alpha||DNA fragmentation factor 45kDa, middle domain
ENSOARG00000005131	PSMB1	Nucleophile aminohydrolases, N-terminal||Proteasome, subunit alpha/beta
ENSOARG00000005317	COG5	Conserved oligomeric Golgi complex subunit 5
ENSOARG00000005454	-	Krueppel-associated box
ENSOARG00000005475	KLC4	Tetratricopeptide repeat||Rabaptin, GTPase-Rab5 binding domain||Tetratricopeptide TPR1||Kinesin light chain||Tetratricopeptide repeat-containing domain
ENSOARG00000005589	MARVELD2	Occludin/RNA polymerase II elongation factor, ELL domain||Marvel domain
ENSOARG00000005613	TRAF1	TRAF-like||TNF receptor-associated factor TRAF||MATH
ENSOARG00000005769	AK8	Adenylate kinase, active site lid domain||P-loop containing nucleoside triphosphate hydrolase||Adenylate kinase/UMP-CMP kinase
ENSOARG00000005820	SLC35B1	EamA domain||Triose-phosphate transporter domain||UAA transporter
ENSOARG00000005841	AIFM2	Pyridine nucleotide-disulphide oxidoreductase, FAD/NAD(P)-binding domain||Pyridine nucleotide-disulphide oxidoreductase, class-II||Pyridine nucleotide-disulphide oxidoreductase, NAD-binding domain
ENSOARG00000005890	MTMR3	Protein-tyrosine phosphatase-like||FYVE zinc finger||Zinc finger, FYVE/PHD-type||Myotubularin-like phosphatase domain||Zinc finger, FYVE-related||Protein-tyrosine phosphatase, catalytic
ENSOARG00000005904	CCDC178	-
ENSOARG00000005992	NCCRP1	F-box associated (FBA) domain||Galactose-binding domain-like
ENSOARG00000006025	SLC26A4	Sulphate transporter||Sulphate anion transporter||STAS domain
ENSOARG00000006091	-	Proteinase inhibitor I2, Kunitz metazoa
ENSOARG00000006123	GPATCH4	G-patch domain
ENSOARG00000006214	RASL10B	P-loop containing nucleoside triphosphate hydrolase||Mitochondrial Rho-like||Small GTPase superfamily, Ras type||Small GTPase superfamily, Rab type||Small GTPase superfamily
ENSOARG00000006301	CD4	Immunoglobulin C2-set||Immunoglobulin I-set||Immunoglobulin-like domain||T-cell surface antigen CD4||Immunoglobulin||Natural killer cell receptor 2B4 immunoglobulin domain||T cell CD4 receptor C-terminal region||CD4, extracellular||Immunoglobulin subtype||Immunoglobulin V-set domain||Immunoglobulin subtype 2
ENSOARG00000006370	ASF1B	Histone chaperone, ASF1-like
ENSOARG00000006390	GPR137	-
ENSOARG00000006427	PLXNA4	Immunoglobulin E-set||IPT domain||Rho GTPase activation protein||Sema domain||Plexin-like fold||Plexin||Plexin, cytoplasmic RasGAP domain
ENSOARG00000006478	KIAA1958	Vps5 C-terminal||Phox homologous domain||BAR domain||Protein of unknown function DUF3504
ENSOARG00000006519	HSDL2	Glucose/ribitol dehydrogenase||Short-chain dehydrogenase/reductase SDR||SCP2 sterol-binding domain||Polyketide synthase, ketoreductase domain
ENSOARG00000006584	UGCG	Glycosyltransferase 2-like||Nucleotide-diphospho-sugar transferases
ENSOARG00000006610	BCAR1	Variant SH3 domain||Spectrin alpha chain, SH3 domain||SH3 domain||Serine rich protein interaction||CAS family, DUF3513
ENSOARG00000006615	PARP3	Poly(ADP-ribose) polymerase, catalytic domain
ENSOARG00000006622	UBE2Z	Ubiquitin-conjugating enzyme/RWD-like||Ubiquitin-conjugating enzyme E2
ENSOARG00000006699	PSMD14	JAB1/MPN/MOV34 metalloenzyme domain
ENSOARG00000006773	ZNF689	Krueppel-associated box||Zinc finger, C2H2-like||Zinc finger, C2H2
ENSOARG00000006931	C9orf152	-
ENSOARG00000006933	RSF1	Zinc finger, PHD-type||Zinc finger, PHD-finger||Zinc finger, FYVE/PHD-type
ENSOARG00000006935	ZNF354B	Zinc finger, C2H2||Zinc finger, C2H2-like||Krueppel-associated box
ENSOARG00000006982	AQP4	Aquaporin-like||Major intrinsic protein
ENSOARG00000007119	-	Guanylate-binding protein, C-terminal
ENSOARG00000007145	HOXB1	Homeodomain-like||Homeobox domain||Homeodomain, metazoa
ENSOARG00000007288	GNB2L1	WD40-repeat-containing domain||WD40 repeat||G-protein beta WD-40 repeat
ENSOARG00000007291	-	Immunoglobulin C1-set||MHC classes I/II-like antigen recognition protein||Immunoglobulin-like domain
ENSOARG00000007307	CD1E	MHC classes I/II-like antigen recognition protein||Immunoglobulin C1-set||Immunoglobulin-like domain
ENSOARG00000007405	C4BPA	Sushi/SCR/CCP domain
ENSOARG00000007462	DCAF15	-
ENSOARG00000007472	CASP3	Peptidase C14A, caspase precursor p45, core||Peptidase C14, ICE, catalytic subunit p20||Peptidase C14, caspase domain||Peptidase C14, caspase non-catalytic subunit p10
ENSOARG00000007510	TMEM61	-
ENSOARG00000007604	DAPL1	-
ENSOARG00000007760	EDEM1	Glycoside hydrolase, family 47
ENSOARG00000007766	MYO1A	Myosin head, motor domain||P-loop containing nucleoside triphosphate hydrolase||IQ motif, EF-hand binding site||Myosin tail 2
ENSOARG00000007866	PSMB9	Nucleophile aminohydrolases, N-terminal||Peptidase T1A, proteasome beta-subunit||Proteasome, subunit alpha/beta
ENSOARG00000008003	MRPS23	Ribosomal protein S23/S25, mitochondrial
ENSOARG00000008262	SCN2B	Immunoglobulin V-set domain||Immunoglobulin subtype||Myelin P0 protein related||Immunoglobulin-like domain
ENSOARG00000008306	ATP5B	ATPase, F1/V1/A1 complex, alpha/beta subunit, nucleotide-binding domain||ATPase, F1 complex alpha/beta subunit, N-terminal domain||AAA+ ATPase domain||P-loop containing nucleoside triphosphate hydrolase||ATPase, F1 complex, beta subunit||ATPase, F1/V1/A1 complex, alpha/beta subunit, C-terminal
ENSOARG00000008349	TACSTD2	Thyroglobulin type-1
ENSOARG00000008369	CD40	TNFR/NGFR cysteine-rich region||Fas receptor||Tumour necrosis factor receptor 5
ENSOARG00000008411	SLC10A7	Putative sodium bile acid cotransporter
ENSOARG00000008473	PLAU	Kringle-like fold||Peptidase S1||Epidermal growth factor-like domain||Kringle||Trypsin-like cysteine/serine peptidase domain||Peptidase S1A, chymotrypsin-type
ENSOARG00000008526	PIK3AP1	-
ENSOARG00000008530	UHRF1	Zinc finger, RING-type||Zinc finger, FYVE/PHD-type||Domain of unknown function DUF3590||Chromo domain-like||Zinc finger, PHD-finger||Zinc finger, PHD-type||SRA-YDG||Ubiquitin-like||Ubiquitin-related domain
ENSOARG00000008532	MCM9	ATPase, dynein-related, AAA domain||Mini-chromosome maintenance, DNA-dependent ATPase||P-loop containing nucleoside triphosphate hydrolase||Magnesium chelatase, ChlI subunit||AAA+ ATPase domain||Nucleic acid-binding, OB-fold
ENSOARG00000008546	ERCC6L2	Helicase, C-terminal||Helicase superfamily 1/2, ATP-binding domain||P-loop containing nucleoside triphosphate hydrolase||Helicase/UvrB domain||SNF2-related
ENSOARG00000008548	E2F1	E2F/DP family, winged-helix DNA-binding domain
ENSOARG00000008574	RASGRP2	Ras guanine nucleotide exchange factor domain||EF-hand domain||Ras-like guanine nucleotide exchange factor, N-terminal||Ras guanine-nucleotide exchange factors catalytic domain||Protein kinase C-like, phorbol ester/diacylglycerol-binding domain
ENSOARG00000008614	PHLDB3	Pleckstrin homology domain
ENSOARG00000008637	TPGS1	-
ENSOARG00000008665	CDV3	-
ENSOARG00000008678	ZNF268	Zinc finger, C2H2||Zinc finger, C2H2-like||Krueppel-associated box
ENSOARG00000008865	-	Four-helical cytokine-like, core||Somatotropin hormone
ENSOARG00000008929	RFX6	DNA-binding RFX-type winged-helix domain
ENSOARG00000009022	SAMD10	Sterile alpha motif/pointed domain||Sterile alpha motif, type 1||Pointed domain||Sterile alpha motif, type 2||Sterile alpha motif domain
ENSOARG00000009042	-	MHC class I alpha chain||Immunoglobulin-like domain||MHC classes I/II-like antigen recognition protein||MHC class I alpha chain, alpha1 alpha2 domains||Immunoglobulin C1-set
ENSOARG00000009171	EIF2S2	Translation initiation factor IF2/IF5, N-terminal||Translation initiation factor IF2/IF5, zinc-binding||Translation initiation factor IF2/IF5
ENSOARG00000009181	-	Fibrinogen, alpha/beta/gamma chain, C-terminal globular domain
ENSOARG00000009220	MUL1	Mitochondrial ubiquitin ligase activator of NFKB 1
ENSOARG00000009233	CEACAM16	Immunoglobulin subtype||Immunoglobulin V-set domain||Immunoglobulin subtype 2||Immunoglobulin I-set||Immunoglobulin-like domain
ENSOARG00000009319	SLC29A1	Equilibrative nucleoside transporter
ENSOARG00000009488	-	Phospholipase A2 domain||Phospholipase A2
ENSOARG00000009507	-	Cystine knot, C-terminal||Glycoprotein hormone subunit beta, cystine knot
ENSOARG00000009541	-	Glycosyl transferase, family 28, C-terminal||UDP-glucuronosyl/UDP-glucosyltransferase
ENSOARG00000009594	PLA2G3	Phospholipase A2||Phospholipase A2 domain
ENSOARG00000009726	TRIM35	Zinc finger, RING-type||Butyrophylin-like||Concanavalin A-like lectin/glucanase domain||SPRY domain||B30.2/SPRY domain||Zinc finger, C3HC4 RING-type||Zinc finger, B-box||SPRY-associated
ENSOARG00000009818	NCOA3	Nuclear receptor coactivator, interlocking||PAS fold||Steroid receptor coactivator||PAS domain||Nuclear receptor coactivator, Ncoa-type, interlocking||Myc-type, basic helix-loop-helix (bHLH) domain||Nuclear receptor coactivator
ENSOARG00000009854	EXT1	Nucleotide-diphospho-sugar transferases||Exostosin , C-terminal||Exostosin-like
ENSOARG00000009977	ADAM7	Blood coagulation inhibitor, Disintegrin||Peptidase M12B, propeptide||Peptidase M12B, ADAM/reprolysin||ADAM, cysteine-rich
ENSOARG00000010129	BACE2	Aspartic peptidase||Peptidase A1, beta-site APP cleaving enzyme 1, BACE 1||Peptidase A1, beta-site APP cleaving enzyme, BACE||Aspartic peptidase domain||Peptidase A1, beta-site APP cleaving enzyme 2, BACE 2
ENSOARG00000010137	ASGR1	Hepatic lectin, N-terminal||C-type lectin||C-type lectin fold||Type-2 ice-structuring protein
ENSOARG00000010258	PGAM5	Histidine phosphatase superfamily||Histidine phosphatase superfamily, clade-1
ENSOARG00000010262	DYDC2	Dpy-30 motif
ENSOARG00000010305	HSDL1	Short-chain dehydrogenase/reductase SDR||Glucose/ribitol dehydrogenase||Polyketide synthase, ketoreductase domain
ENSOARG00000010365	NCOA6	-
ENSOARG00000010399	PANX3	Innexin
ENSOARG00000010414	GHITM	Bax inhibitor 1-related
ENSOARG00000010539	HIF3A	PAS fold||Hypoxia-inducible factor, alpha subunit||PAS domain||Myc-type, basic helix-loop-helix (bHLH) domain||PAS fold-3
ENSOARG00000010687	MPG	Methylpurine-DNA glycosylase (MPG)||Formyl transferase, C-terminal-like
ENSOARG00000010695	-	Leucine-rich repeat, typical subtype||Leucine-rich repeat
ENSOARG00000010761	TMPRSS3	SRCR domain||Peptidase S1||Peptidase S1A, nudel||SRCR-like domain||Trypsin-like cysteine/serine peptidase domain||Peptidase S1A, chymotrypsin-type||Low-density lipoprotein (LDL) receptor class A repeat
ENSOARG00000010807	SLC25A27	Mitochondrial substrate/solute carrier||Mitochondrial carrier domain
ENSOARG00000011014	RGS4	RGS domain
ENSOARG00000011087	-	NADP-dependent oxidoreductase domain||Aldo/keto reductase subgroup
ENSOARG00000011105	-	Cryptic/Cripto, CFC domain
ENSOARG00000011113	MEIS3	Homeobox KN domain||Homeobox domain||Homeodomain-like
ENSOARG00000011224	MEP1A	MATH||Meprin alpha/beta subunit||MAM domain||Concanavalin A-like lectin/glucanase domain||Peptidase, metallopeptidase||TRAF-like||Epidermal growth factor-like domain||Peptidase M12A, astacin
ENSOARG00000011244	RDH5	2,3-dihydro-2,3-dihydroxybenzoate dehydrogenase||Short-chain dehydrogenase/reductase SDR||Glucose/ribitol dehydrogenase
ENSOARG00000011304	-	Concanavalin A-like lectin/glucanase domain||MAM domain||EGF-like calcium-binding domain||Epidermal growth factor-like domain
ENSOARG00000011392	ASNA1	P-loop containing nucleoside triphosphate hydrolase||Anion-transporting ATPase-like domain||CobQ/CobB/MinD/ParA nucleotide binding domain||Arsenical pump ATPase, ArsA/GET3
ENSOARG00000011407	USP38	Peptidase C19, ubiquitin carboxyl-terminal hydrolase||Ubiquitin specific protease domain
ENSOARG00000011446	GLYAT	Glycine N-acyltransferase, N-terminal||Acyl-CoA N-acyltransferase||Glycine N-acyltransferase, C-terminal
ENSOARG00000011485	FLOT1	Band 7 protein
ENSOARG00000011525	SPATA17	P-loop containing nucleoside triphosphate hydrolase||IQ motif, EF-hand binding site
ENSOARG00000011539	BRIX1	Brix domain||Anticodon-binding
ENSOARG00000011556	-	Aspartic peptidase, N-terminal||Aspartic peptidase||Aspartic peptidase domain
ENSOARG00000011782	SLC17A9	Major facilitator superfamily||Major facilitator superfamily domain
ENSOARG00000011783	MESP2	-
ENSOARG00000011927	EFCAB3	EF-hand domain
ENSOARG00000011966	ASB9	Ankyrin repeat-containing domain||SOCS protein, C-terminal||Ankyrin repeat
ENSOARG00000012059	PIGA	Glycosyl transferase, family 1||PIGA, GPI anchor biosynthesis
ENSOARG00000012072	UNC13B	Protein kinase C-like, phorbol ester/diacylglycerol-binding domain||Calcium-dependent secretion activator||C2 domain||Mammalian uncoordinated homology 13, subgroup, domain 2
ENSOARG00000012182	STX3	Syntaxin, N-terminal domain||t-SNARE||Target SNARE coiled-coil domain
ENSOARG00000012217	C9orf131	-
ENSOARG00000012373	ADAM19	ADAM, cysteine-rich||Peptidase M12B, ADAM/reprolysin||Peptidase M12B, propeptide||Blood coagulation inhibitor, Disintegrin||Epidermal growth factor-like domain
ENSOARG00000012377	GSDMA	Gasdermin
ENSOARG00000012378	SLC4A4	Bicarbonate transporter, C-terminal||Bicarbonate transporter, eukaryotic||Sodium bicarbonate cotransporter||Band 3 cytoplasmic domain||Phosphotransferase/anion transporter
ENSOARG00000012381	SLC37A4	Sugar phosphate transporter||Major facilitator superfamily||Major facilitator superfamily domain
ENSOARG00000012654	RAB3GAP2	-
ENSOARG00000012658	PBX3	Homeodomain-like||Homeobox domain||PBX
ENSOARG00000012676	ZNF70	Zinc finger, C2H2||Zinc finger, C2H2-like
ENSOARG00000012693	GPR153	Isoprenylcysteine carboxyl methyltransferase||G protein-coupled receptor, rhodopsin-like||G protein-coupled receptor 153||G protein-coupled receptor 153/162||GPCR, rhodopsin-like, 7TM
ENSOARG00000012907	-	Concanavalin A-like lectin/glucanase domain||SPRY domain||B30.2/SPRY domain||Zinc finger, RING-type||Zinc finger, B-box
ENSOARG00000012963	-	Tudor domain
ENSOARG00000012988	APBA1	PTB/PI domain||PDZ domain
ENSOARG00000013096	IL18R1	Immunoglobulin-like domain||Toll/interleukin-1 receptor homology (TIR) domain||Interleukin-1 receptor type I/II||Immunoglobulin subtype
ENSOARG00000013249	CLTC	Clathrin, heavy chain/VPS, 7-fold repeat||Clathrin, heavy chain||Clathrin, heavy chain, propeller, N-terminal||Clathrin, heavy chain, propeller repeat||Clathrin, heavy chain, linker, core motif||Armadillo-type fold
ENSOARG00000013286	RDX	Ezrin/radixin/moesin, C-terminal||Band 4.1 domain||FERM, C-terminal PH-like domain||Ezrin/radixin/moesin||FERM central domain||FERM domain||Moesin tail domain||Ubiquitin-related domain||Ezrin/radixin/moesin like||FERM, N-terminal
ENSOARG00000013291	IFI30	Gamma interferon inducible lysosomal thiol reductase GILT
ENSOARG00000013294	ANKS1B	Ankyrin repeat-containing domain||Ankyrin repeat
ENSOARG00000013312	PRPF8	PROCN domain||Pre-mRNA-processing-splicing factor 8, U6-snRNA-binding||Pre-mRNA-processing-splicing factor 8, U5-snRNA-binding||PROCT domain||RNA recognition motif, spliceosomal PrP8||PRO8NT domain||PRP8 domain IV core||JAB1/MPN/MOV34 metalloenzyme domain
ENSOARG00000013374	CAPN5	C2 domain||Peptidase C2, calpain, catalytic domain||Peptidase C2, calpain, domain III||Peptidase C2, calpain family||Peptidase C2, calpain, large subunit, domain III
ENSOARG00000013553	DCUN1D3	Potentiating neddylation domain
ENSOARG00000013586	UBA1	Ubiquitin-activating enzyme repeat||Ubiquitin-activating enzyme||Ubiquitin-activating enzyme, E1||Ubiquitin-activating enzyme e1, C-terminal||UBA/THIF-type NAD/FAD binding fold||Molybdenum cofactor biosynthesis, MoeB||Ubiquitin/SUMO-activating enzyme E1
ENSOARG00000013642	PDE12	Endonuclease/exonuclease/phosphatase
ENSOARG00000013813	KIN	DNA/RNA-binding protein Kin17, conserved domain
ENSOARG00000013846	NAPSA	Aspartic peptidase domain||Aspartic peptidase
ENSOARG00000014094	ADRM1	26S proteasome complex ubiquitin receptor, subunit Rpn13
ENSOARG00000014122	C11orf88	-
ENSOARG00000014234	-	Cytokine, IL-1-like||Doublecortin domain||PLAT/LH2 domain||Lipase/lipooxygenase, PLAT/LH2
ENSOARG00000014251	KLK5	Peptidase S1||Peptidase S1A, chymotrypsin-type||Trypsin-like cysteine/serine peptidase domain
ENSOARG00000014269	-	Amino acid/polyamine transporter I||Amino acid permease/ SLC12A domain
ENSOARG00000014321	TOP2A	DNA topoisomerase, type IIA, subunit B, domain 2||Ribosomal protein S5 domain 2-type fold||DNA topoisomerase II, eukaryotic-type||DTHCT||DNA topoisomerase, type IIA, subunit A/C-terminal||DNA topoisomerase, type IIA-like domain||Histidine kinase-like ATPase, C-terminal domain||DNA topoisomerase, type IIA
ENSOARG00000014368	DYRK1A	Protein kinase domain||Serine-threonine/tyrosine-protein kinase catalytic domain||Serine/threonine/dual specificity protein kinase, catalytic domain||Tyrosine-protein kinase, catalytic domain||Protein kinase-like domain
ENSOARG00000014461	COL24A1	Laminin G domain||Concanavalin A-like lectin/glucanase domain||Collagen triple helix repeat||Fibrillar collagen, C-terminal
ENSOARG00000014514	DNAH7	EF-hand domain||Dynein heavy chain, domain-2||P-loop containing nucleoside triphosphate hydrolase||Dynein heavy chain domain||AAA+ ATPase domain
ENSOARG00000014642	PIK3R4	WD40-repeat-containing domain||WD40 repeat
ENSOARG00000014651	MOB3B	MOB kinase activator family
ENSOARG00000014811	SCARA3	Collagen triple helix repeat
ENSOARG00000014866	FAS	Death-like domain||Death domain||TNFR/NGFR cysteine-rich region||Fas receptor
ENSOARG00000014877	ADAMTS5	ADAM-TS Spacer 1||Peptidase M12B, propeptide||ADAM, cysteine-rich||Thrombospondin, type 1 repeat||Peptidase M12B, ADAM/reprolysin||Peptidase M12B, ADAM-TS5||Peptidase M12B, ADAM-TS
ENSOARG00000015008	ZNF350	Zinc finger, C2H2||Krueppel-associated box||Zinc finger, C2H2-like
ENSOARG00000015062	SEC31B	WD40-repeat-containing domain||WD40 repeat
ENSOARG00000015129	-	Small-subunit processome, Utp14
ENSOARG00000015333	RRM2	Ferritin-like superfamily||Ribonucleotide reductase small subunit
ENSOARG00000015343	GNPTAB	Notch domain||EF-hand domain||Protein of unknown function DUF3184||DMAP1-binding
ENSOARG00000015413	KDELR3	ER lumen protein retaining receptor
ENSOARG00000015707	-	Immunoglobulin-like domain||MHC classes I/II-like antigen recognition protein||Immunoglobulin C1-set||MHC class II, alpha chain, N-terminal
ENSOARG00000015773	TRIM15	B30.2/SPRY domain||SPRY-associated||SPRY domain||Concanavalin A-like lectin/glucanase domain||Butyrophylin-like||Zinc finger, B-box||Zinc finger, RING-type
ENSOARG00000015910	GANAB	Glycoside hydrolase family 31||Galactose mutarotase-like domain||Glycoside hydrolase superfamily
ENSOARG00000016128	MAP3K2	Serine-threonine/tyrosine-protein kinase catalytic domain||Protein kinase domain||Phox/Bem1p||Protein kinase-like domain||Tyrosine-protein kinase, catalytic domain||Serine/threonine/dual specificity protein kinase, catalytic domain
ENSOARG00000016216	SDAD1	Uncharacterised domain NUC130/133, N-terminal||Armadillo-type fold||SDA1 domain
ENSOARG00000016379	ASNSD1	Nucleophile aminohydrolases, N-terminal||Asparagine synthase
ENSOARG00000016438	EME2	ERCC4 domain
ENSOARG00000016470	EGR1	Protein of unknown function DUF3446
ENSOARG00000016476	COL3A1	von Willebrand factor, type C||Collagen triple helix repeat||Fibrillar collagen, C-terminal
ENSOARG00000016480	LVRN	Peptidase M1, membrane alanine aminopeptidase, N-terminal
ENSOARG00000016509	CTHRC1	Collagen triple helix repeat
ENSOARG00000016520	BZW1	W2 domain||Armadillo-type fold
ENSOARG00000016555	-	Peptidase S1||Trypsin-like cysteine/serine peptidase domain||Peptidase S1A, chymotrypsin-type
ENSOARG00000016562	GNAS	Small GTPase superfamily, ARF/SAR type||P-loop containing nucleoside triphosphate hydrolase||G-protein alpha subunit, group S||G protein alpha subunit, helical insertion||Guanine nucleotide binding protein (G-protein), alpha subunit
ENSOARG00000016664	FGG	Fibrinogen, alpha/beta/gamma chain, C-terminal globular domain||Fibrinogen, alpha/beta/gamma chain, coiled coil domain
ENSOARG00000016733	FGA	Fibrinogen alpha C domain||Fibrinogen, alpha/beta/gamma chain, coiled coil domain||Fibrinogen, alpha/beta/gamma chain, C-terminal globular domain
ENSOARG00000016805	-	5-nucleotidase
ENSOARG00000016859	AXDND1	Axonemal dynein light chain
ENSOARG00000016909	-	Death-like domain||Death effector domain
ENSOARG00000016970	TPP1	Peptidase S8/S53 domain||Proteinase inhibitor, propeptide||Peptidase S53, propeptide
ENSOARG00000017047	ALDH1L2	10-formyltetrahydrofolate dehydrogenase||Formyl transferase, C-terminal||Formyl transferase, C-terminal-like||Aldehyde dehydrogenase domain||Aldehyde/histidinol dehydrogenase||Acyl carrier protein-like||Formyl transferase, N-terminal
ENSOARG00000017050	SLC27A6	AMP-dependent synthetase/ligase
ENSOARG00000017425	LETMD1	LETM1-like
ENSOARG00000017427	LDB1	LIM-domain binding protein/SEUSS
ENSOARG00000017521	HBEGF	Epidermal growth factor-like domain
ENSOARG00000017627	GPCPD1	PLC-like phosphodiesterase, TIM beta/alpha-barrel domain||Carbohydrate-binding-like fold||Glycerophosphodiester phosphodiesterase domain||Carbohydrate binding module family 20
ENSOARG00000017636	USP32	Ubiquitin-related domain||Peptidase C19, ubiquitin-specific peptidase, DUSP domain||Ubiquitin specific protease domain||Peptidase C19, ubiquitin carboxyl-terminal hydrolase||EF-hand domain
ENSOARG00000017734	TOR1AIP2	Lamina-associated polypeptide 1C
ENSOARG00000017757	CYB5D1	Cytochrome b5-like heme/steroid binding domain
ENSOARG00000017765	ST3GAL6	Glycosyl transferase, family 29||Sialyltransferase
ENSOARG00000017782	MAFG	Basic-leucine zipper domain||Basic leucine zipper domain, Maf-type||Transcription factor, Skn-1-like, DNA-binding domain
ENSOARG00000017853	AKTIP	Ubiquitin-conjugating enzyme/RWD-like||Ubiquitin-conjugating enzyme E2
ENSOARG00000017921	SASS6	-
ENSOARG00000018263	-	Complement C1q protein||Tumour necrosis factor-like domain||Collagen triple helix repeat
ENSOARG00000018410	RTN4R	Cysteine-rich flanking region, C-terminal||Leucine-rich repeat||Leucine-rich repeat, typical subtype
ENSOARG00000018424	CCNF	Cyclin, C-terminal domain||Cyclin-like||Cyclin, N-terminal||F-box domain
ENSOARG00000018593	HADHA	Crotonase superfamily||6-phosphogluconate dehydrogenase C-terminal domain-like||ClpP/crotonase-like domain||3-hydroxyacyl-CoA dehydrogenase, C-terminal||Fatty acid oxidation complex, alpha subunit, mitochondrial||3-hydroxyacyl-CoA dehydrogenase, NAD binding
ENSOARG00000018635	DZANK1	Ankyrin repeat||Ankyrin repeat-containing domain
ENSOARG00000018782	ALOXE3	PLAT/LH2 domain||Lipase/lipooxygenase, PLAT/LH2||Lipoxygenase, mammalian||Lipoxygenase, C-terminal
ENSOARG00000018830	CPO	Peptidase M14, carboxypeptidase A
ENSOARG00000018920	LMBR1L	LMBR1-like membrane protein||Lipocalin-1 receptor
ENSOARG00000019152	TINF2	-
ENSOARG00000019158	NRSN2	-
ENSOARG00000019196	LANCL1	Six-hairpin glycosidase-like||LanC-like protein, eukaryotic||Lanthionine synthetase C-like
ENSOARG00000019234	MFNG	Fringe-like||Fringe
ENSOARG00000019276	SLC9C1	Cation/H+ exchanger||Cyclic nucleotide-binding-like||Cyclic nucleotide-binding domain||Ion transport domain
ENSOARG00000019278	THTPA	CYTH-like domain||Thiamine triphosphatase
ENSOARG00000019296	ZFHX2	Homeobox domain||Zinc finger, C2H2||Zinc finger, C2H2-like||Homeodomain-like||Zinc finger, U1-type
ENSOARG00000019357	-	Immunoglobulin V-set domain||Immunoglobulin subtype||CD80-like, immunoglobulin C2-set||Immunoglobulin-like domain
ENSOARG00000019445	TRAC	Domain of unknown function DUF1968
ENSOARG00000019517	CHI3L2	Glycoside hydrolase, family 18, catalytic domain||Chitinase II||Chitinase insertion domain||Glycoside hydrolase superfamily
ENSOARG00000019551	ZDHHC23	Zinc finger, DHHC-type, palmitoyltransferase
ENSOARG00000019557	CTDSP1	NLI interacting factor||HAD-like domain||Dullard phosphatase domain, eukaryotic
ENSOARG00000019649	BCS1L	ATPase, AAA-type, core||P-loop containing nucleoside triphosphate hydrolase||AAA+ ATPase domain||BCS1, N-terminal
ENSOARG00000019690	TTLL4	Tubulin-tyrosine ligase/Tubulin polyglutamylase
ENSOARG00000019721	RNASE1	Ribonuclease A-domain||Pancreatic ribonuclease
ENSOARG00000019820	GXYLT1	Glycosyl transferase, family 8||Nucleotide-diphospho-sugar transferases
ENSOARG00000019949	CPT1B	Acyltransferase ChoActase/COT/CPT
ENSOARG00000020011	DPH6	DUF71 domain
ENSOARG00000020101	EIF2AK4	Serine-threonine/tyrosine-protein kinase catalytic domain||Serine/threonine-protein kinase, GCN2||RWD domain||Protein kinase domain||Serine/threonine/dual specificity protein kinase, catalytic domain||Tyrosine-protein kinase, catalytic domain||Ubiquitin-conjugating enzyme/RWD-like||Anticodon-binding||Protein kinase-like domain
ENSOARG00000020170	FAM161A	Uncharacterised protein family UPF0564
ENSOARG00000020194	MAB21L3	Mab-21 domain
ENSOARG00000020278	KCNJ8	Potassium channel, inwardly rectifying, Kir6.1||Potassium channel, inwardly rectifying, Kir||Immunoglobulin E-set
ENSOARG00000020336	CHP1	EF-hand domain
ENSOARG00000020368	YEATS4	YEATS
ENSOARG00000020518	GGCX	Vitamin K-dependent gamma-carboxylase||RmlC-like cupin domain||HTTM
ENSOARG00000020580	CHRD	Chordin||von Willebrand factor, type C||CHRD
ENSOARG00000020629	ITGA10	Integrin alpha chain||Integrin alpha beta-propellor||FG-GAP repeat||von Willebrand factor, type A||Integrin alpha-2
ENSOARG00000020665	ATP11B	P-type ATPase||P-type ATPase, cytoplasmic domain N||HAD-like domain||P-type ATPase, A domain||P-type ATPase, subfamily IV
ENSOARG00000020852	-	Cytokine, IL-1-like||Interleukin-1 family
ENSOARG00000020954	MAPK6	Protein kinase domain||Serine-threonine/tyrosine-protein kinase catalytic domain||Mitogen-activated protein (MAP) kinase, ERK3/4||Protein kinase-like domain||Serine/threonine/dual specificity protein kinase, catalytic domain||Tyrosine-protein kinase, catalytic domain
ENSOARG00000020980	-	C-type lectin fold||C-type lectin
ENSOARG00000021012	OLR1	Type-2 ice-structuring protein||Herpesvirus UL45-like||C-type lectin fold||C-type lectin
ENSOARG00000021026	CLEC12A	C-type lectin fold||C-type lectin
ENSOARG00000021052	TDRKH	Tudor domain||K Homology domain, type 1||K Homology domain
ENSOARG00000021063	CD69	C-type lectin fold||C-type lectin
ENSOARG00000021084	MAPK1IP1L	-
ENSOARG00000021117	DAAM1	Armadillo-type fold||Formin, GTPase-binding domain||Formin, FH2 domain||Formin, FH3 domain

## Sheet: oar-miR-30a-3p
Ensembl Gene ID	Gene name(sheep)	Gene Discription
ENSOARG00000000042	CYP2E1	Cytochrome P450, B-class||Cytochrome P450||Cytochrome P450, E-class, group I||Cytochrome P450, E-class, group I, CYP2E-like||Cytochrome P450, E-class, group IV
ENSOARG00000000192	-	Zinc finger, C2H2||Krueppel-associated box||Zinc finger, C2H2-like
ENSOARG00000000239	-	Mitochondrial inner membrane translocase complex, subunit Tim17||Mitochondrial inner membrane translocase subunit Tim17/Tim22/Tim23/peroxisomal protein PMP24
ENSOARG00000000269	RASGEF1B	Ras guanine nucleotide exchange factor domain||Ras-like guanine nucleotide exchange factor, N-terminal||Ras guanine-nucleotide exchange factors catalytic domain
ENSOARG00000000291	FGB	Fibrinogen, alpha/beta/gamma chain, C-terminal globular domain||Fibrinogen, alpha/beta/gamma chain, coiled coil domain
ENSOARG00000000386	SLC22A6	Major facilitator superfamily||Major facilitator superfamily domain||General substrate transporter||Organic cation transport protein
ENSOARG00000000405	PPP1R16B	Protein phosphatase 1, regulatory subunit 16A/B||Ankyrin repeat||Ankyrin repeat-containing domain
ENSOARG00000000431	-	Nucleotide cyclase||Adenylyl cyclase class-3/4/guanylyl cyclase
ENSOARG00000000591	-	Cytochrome P450, B-class||Cytochrome P450||Cytochrome P450, E-class, group I||Cytochrome P450, E-class, group IV
ENSOARG00000000649	-	Peptidase M12B, propeptide
ENSOARG00000000673	-	Zinc finger, RanBP2-type
ENSOARG00000000729	ITIH4	Inter-alpha-trypsin inhibitor heavy chain, C-terminal||VIT domain||von Willebrand factor, type A
ENSOARG00000000935	-	P-loop containing nucleoside triphosphate hydrolase||ABC transporter type 1, transmembrane domain||ABC transporter-like||Cystic fibrosis transmembrane conductance regulator||AAA+ ATPase domain
ENSOARG00000000954	-	Major facilitator superfamily domain||General substrate transporter||Major facilitator superfamily
ENSOARG00000000996	PSMA4	Proteasome alpha-subunit, N-terminal domain||Proteasome, subunit alpha/beta||Nucleophile aminohydrolases, N-terminal
ENSOARG00000001053	SYNDIG1L	CD225/Dispanin family
ENSOARG00000001065	-	Immunoglobulin V-set domain||Immunoglobulin subtype||Immunoglobulin-like domain
ENSOARG00000001070	NOX1	Ferric reductase transmembrane component-like domain||FAD-binding 8||Ferric reductase, NAD binding||Oxidoreductase, FAD-binding domain||Cytochrome b245, heavy chain||Riboflavin synthase-like beta-barrel
ENSOARG00000001131	GIMAP8	P-loop containing nucleoside triphosphate hydrolase||AIG1-type guanine nucleotide-binding (G) domain
ENSOARG00000001186	-	SRCR domain||SRCR-like domain
ENSOARG00000001199	KIAA1841	Protein of unknown function DUF3342
ENSOARG00000001333	MDM1	-
ENSOARG00000001339	-	CD34/Podocalyxin
ENSOARG00000001370	CHI3L1	Glycoside hydrolase superfamily||Chitinase insertion domain||Glycoside hydrolase, family 18, catalytic domain||Chitinase II
ENSOARG00000001406	-	DNA breaking-rejoining enzyme, catalytic core||DNA topoisomerase I, catalytic core, eukaryotic-type||DNA topoisomerase I||DNA topoisomerase I, eukaryotic-type||DNA topoisomerase I, DNA binding, eukaryotic-type
ENSOARG00000001460	FAM45A	AVL9/DENND6 domain
ENSOARG00000001532	TMEM165	Uncharacterised protein family UPF0016
ENSOARG00000001546	NAA10	FR47-like||Acyl-CoA N-acyltransferase||GNAT domain
ENSOARG00000001588	-	Guanylate-binding protein, C-terminal
ENSOARG00000001606	PCDH12	Cadherin-like||Cadherin, N-terminal||Cadherin
ENSOARG00000001607	HSPBP1	Armadillo-type fold
ENSOARG00000001648	-	Reverse transcriptase domain||Ribonuclease H domain||Ribonuclease H-like domain
ENSOARG00000001694	-	C-type lectin fold||C-type lectin||Lung surfactant protein D coiled-coil trimerisation||Collagen triple helix repeat
ENSOARG00000001809	LARP7	Lupus La protein||RNA recognition motif domain||RNA-binding protein Lupus La||RNA-binding motif
ENSOARG00000001949	ARHGAP26	Variant SH3 domain||Rho GTPase activation protein||Pleckstrin homology domain||IMD/I-BAR domain||Rho GTPase-activating protein domain||SH3 domain
ENSOARG00000001958	IFNG	Four-helical cytokine-like, core||Interferon gamma
ENSOARG00000001975	-	Blood coagulation inhibitor, Disintegrin||Peptidase M12B, propeptide||Peptidase M12B, ADAM/reprolysin||ADAM, cysteine-rich||Epidermal growth factor-like domain
ENSOARG00000001990	DRGX	Homeodomain-like||OAR domain||Homeobox domain
ENSOARG00000002022	-	Cytochrome P450, E-class, group I||Cytochrome P450
ENSOARG00000002030	TMEM69	Protein of unknown function DUF3429
ENSOARG00000002047	SMC4	RecF/RecN/SMC, N-terminal||P-loop containing nucleoside triphosphate hydrolase||SMCs flexible hinge||Prefoldin
ENSOARG00000002121	-	T-complex 11
ENSOARG00000002126	-	Sugar/inositol transporter||Major facilitator superfamily domain||General substrate transporter
ENSOARG00000002166	-	Immunoglobulin-like domain||Immunoglobulin subtype||Immunoglobulin V-set domain
ENSOARG00000002264	RAD54L	P-loop containing nucleoside triphosphate hydrolase||Helicase superfamily 1/2, ATP-binding domain||Histone deacetylase complex, subunit 2/3||Helicase, C-terminal||DEAD/DEAH box helicase domain||Rad54, N-terminal||SNF2-related
ENSOARG00000002267	GRXCR2	-
ENSOARG00000002331	SLC35C1	EamA domain||Triose-phosphate transporter domain||UAA transporter
ENSOARG00000002357	TUFM	Translation elongation factor EF1A/initiation factor IF2gamma, C-terminal||P-loop containing nucleoside triphosphate hydrolase||Translation protein, beta-barrel domain||Translation elongation factor EFTu/EF1A, bacterial/organelle||Translation elongation factor EFTu/EF1A, C-terminal||Elongation factor, GTP-binding domain||Translation elongation factor EFTu/EF1A, domain 2
ENSOARG00000002394	-	GPCR, family 2-like||GPCR, family 2, CD97 antigen||GPCR, family 2, secretin-like||GPCR, family 2, EMR1 hormone receptor||GPS motif
ENSOARG00000002402	HNRNPDL	RNA recognition motif domain
ENSOARG00000002433	DDX3X	Helicase, C-terminal||Helicase superfamily 1/2, ATP-binding domain||RNA helicase, DEAD-box type, Q motif||P-loop containing nucleoside triphosphate hydrolase||DEAD/DEAH box helicase domain
ENSOARG00000002545	EPB41	Band 4.1, C-terminal||Band 4.1 domain||FERM, C-terminal PH-like domain||FERM central domain||SAB domain||FERM domain||FERM adjacent (FA)||Ubiquitin-related domain||FERM, N-terminal||Ezrin/radixin/moesin like
ENSOARG00000002574	FRS3	Insulin receptor substrate-1, PTB
ENSOARG00000002655	CES4A	Carboxylesterase, type B||Alpha/beta hydrolase fold-3||Alpha/Beta hydrolase fold
ENSOARG00000002666	-	ABC transporter type 1, transmembrane domain
ENSOARG00000002679	PPP1R9A	Sterile alpha motif, type 1||Sterile alpha motif/pointed domain||PDZ domain||Sterile alpha motif, type 2||Sterile alpha motif domain
ENSOARG00000002743	STX8	Target SNARE coiled-coil domain
ENSOARG00000002776	ZNF619	Zinc finger, C2H2||Zinc finger, C2H2-like||Krueppel-associated box
ENSOARG00000002917	-	NAD:arginine ADP-ribosyltransferase, ART
ENSOARG00000002923	TIPARP	Poly(ADP-ribose) polymerase, catalytic domain||WWE domain
ENSOARG00000002960	STON2	Stonin homology||Stonin-2, N-terminal||Clathrin adaptor, mu subunit, C-terminal||Mu homology domain
ENSOARG00000003026	NME1	Nucleoside diphosphate kinase
ENSOARG00000003051	LEMD3	Inner nuclear membrane protein MAN1||LEM/LEM-like domain||LEM domain
ENSOARG00000003068	-	Peptidase C14, caspase non-catalytic subunit p10||Peptidase C14, caspase domain||Caspase, interleukin-1 beta convertase-type||CARD domain||Death-like domain||Peptidase C14A, caspase precursor p45, core||Peptidase C14, ICE, catalytic subunit p20
ENSOARG00000003140	USP43	Ubiquitin specific protease domain||Peptidase C19, ubiquitin carboxyl-terminal hydrolase
ENSOARG00000003162	-	Myc-type, basic helix-loop-helix (bHLH) domain
ENSOARG00000003172	FMN2	Formin, FH2 domain
ENSOARG00000003185	CANX	Calreticulin/calnexin||Concanavalin A-like lectin/glucanase domain||Calreticulin/calnexin, P domain
ENSOARG00000003227	-	Cytochrome P450||Cytochrome P450, E-class, group IV||Cytochrome P450, E-class, group I
ENSOARG00000003271	EGLN1	Prolyl 4-hydroxylase, alpha subunit||Oxoglutarate/iron-dependent dioxygenase
ENSOARG00000003275	WFIKKN2	Immunoglobulin I-set||Immunoglobulin-like domain||Proteinase inhibitor I2, Kunitz metazoa||Netrin domain||Kazal domain||Netrin module, non-TIMP type||Immunoglobulin subtype 2||Tissue inhibitor of metalloproteinases-like, OB-fold||Whey acidic protein-type 4-disulphide core||Immunoglobulin V-set domain||Immunoglobulin subtype
ENSOARG00000003282	DPEP3	Renal dipeptidase family
ENSOARG00000003290	RNF121	Zinc finger, RING-type
ENSOARG00000003293	PDGFD	CUB domain||PDGF/VEGF domain||Cystine-knot cytokine
ENSOARG00000003342	NFATC3	Rel homology domain||Nuclear factor of activated T cells (NFAT)||p53-like transcription factor, DNA-binding||Immunoglobulin E-set||IPT domain
ENSOARG00000003375	-	Alpha/Beta hydrolase fold||Lecithin:cholesterol/phospholipid:diacylglycerol acyltransferase
ENSOARG00000003437	PITX2	Homeobox protein Pitx/unc30||Homeodomain-like||OAR domain||Homeobox domain
ENSOARG00000003502	CHRNB3	Neurotransmitter-gated ion-channel||Neurotransmitter-gated ion-channel transmembrane domain||Neurotransmitter-gated ion-channel ligand-binding domain||Nicotinic acetylcholine receptor
ENSOARG00000003547	MYBL2	Myb-like domain||C-myb, C-terminal||SANT/Myb domain||Homeodomain-like
ENSOARG00000003552	-	GOLD
ENSOARG00000003587	CERS4	TRAM/LAG1/CLN8 homology domain||Homeodomain-like||Ceramide synthase component Lag1/Lac1||Homeobox domain
ENSOARG00000003589	HOOK3	Prefoldin||t-SNARE||Hook-related protein family
ENSOARG00000003592	LRP2	Insulin-like growth factor binding protein, N-terminal||Low-density lipoprotein (LDL) receptor class A repeat||Epidermal growth factor-like domain||EGF-like calcium-binding domain||LDLR class B repeat
ENSOARG00000003629	LGALS8	Galectin, carbohydrate recognition domain||Concanavalin A-like lectin/glucanase domain
ENSOARG00000003737	-	Concanavalin A-like lectin/glucanase domain||SPRY domain||B30.2/SPRY domain||Zinc finger, RING-type||Butyrophylin-like||Zinc finger, B-box
ENSOARG00000003833	AP1G1	Armadillo-type fold||Clathrin adaptor, gamma-adaptin, appendage||Coatomer/clathrin adaptor appendage, Ig-like subdomain||Adaptor protein complex AP-1, gamma subunit||Clathrin/coatomer adaptor, adaptin-like, N-terminal||Clathrin adaptor, alpha/beta/gamma-adaptin, appendage, Ig-like subdomain
ENSOARG00000003878	DYM	Dymeclin
ENSOARG00000003923	-	Groucho/transducin-like enhancer||WD40 repeat||WD40-repeat-containing domain
ENSOARG00000003994	CTSC	Peptidase C1A, papain C-terminal||Peptidase C1B, bleomycin hydrolase||Cathepsin C exclusion
ENSOARG00000004003	ERLEC1	Glucosidase II beta subunit-like||Mannose-6-phosphate receptor binding domain
ENSOARG00000004046	-	Thiolase||Thiolase, N-terminal||Thiolase-like||Thiolase, C-terminal
ENSOARG00000004064	SERINC3	Serine incorporator/TMS membrane protein
ENSOARG00000004110	LACTB2	Beta-lactamase-like
ENSOARG00000004212	WDR86	G-protein beta WD-40 repeat||WD40 repeat||WD40-repeat-containing domain
ENSOARG00000004252	ILVBL	Thiamin diphosphate-binding fold||Thiamine pyrophosphate enzyme, N-terminal TPP-binding domain||Thiamine pyrophosphate enzyme, central domain||DHS-like NAD/FAD-binding domain||Thiamine pyrophosphate enzyme, C-terminal TPP-binding
ENSOARG00000004307	-	DSS1/SEM1
ENSOARG00000004318	CDK1	Serine-threonine/tyrosine-protein kinase catalytic domain||Protein kinase domain||Protein kinase-like domain||Tyrosine-protein kinase, catalytic domain||Serine/threonine/dual specificity protein kinase, catalytic domain
ENSOARG00000004319	PLXNA3	Plexin, cytoplasmic RasGAP domain||Plexin||IPT domain||Immunoglobulin E-set||Sema domain||Rho GTPase activation protein||Plexin-like fold
ENSOARG00000004329	SRP72	Tetratricopeptide repeat-containing domain||Tetratricopeptide TPR1||Signal recognition particle, SRP72 subunit, RNA-binding||Tetratricopeptide repeat
ENSOARG00000004357	NEURL1	Zinc finger, RING-type||NEUZ domain
ENSOARG00000004372	PIK3C2A	Phosphatidylinositol 3-kinase, C2 domain||Phosphatidylinositol 3-kinase Ras-binding (PI3K RBD) domain||Protein kinase-like domain||C2 domain||Phosphoinositide 3-kinase, accessory (PIK) domain||Phox homologous domain||Armadillo-type fold||Ubiquitin-related domain||Phosphatidylinositol 3-/4-kinase, catalytic domain
ENSOARG00000004405	SLC7A10	Amino acid permease/ SLC12A domain||Amino acid/polyamine transporter I
ENSOARG00000004423	-	RNA recognition motif domain
ENSOARG00000004437	GNA12	G protein alpha subunit, helical insertion||Guanine nucleotide binding protein (G-protein), alpha subunit||G-protein alpha subunit, group 12||Small GTPase superfamily, ARF/SAR type||P-loop containing nucleoside triphosphate hydrolase
ENSOARG00000004442	PCCA	ATP-grasp fold, ATP-dependent carboxylate-amine ligase-type||Biotin carboxylation domain||Rudiment single hybrid motif||Biotin carboxylase, C-terminal||Carbamoyl-phosphate synthase, large subunit, N-terminal||Carbamoyl-phosphate synthetase large subunit-like, ATP-binding domain||Single hybrid motif||D-alanine--D-alanine ligase, C-terminal||ATP-grasp fold, RimK-type||Pre-ATP-grasp domain||Biotin/l…
ENSOARG00000004480	TTC39A	Outer membrane protein Iml2/Tetratricopeptide repeat protein 39
ENSOARG00000004487	YWHAB	14-3-3 protein||14-3-3 domain
ENSOARG00000004593	-	Chitobiase/beta-hexosaminidase domain 2-like||Glycoside hydrolase superfamily||Glycoside hydrolase family 20, catalytic core||Beta-hexosaminidase||Beta-hexosaminidase, bacteial type, N-terminal
ENSOARG00000004610	SLC1A6	Sodium:dicarboxylate symporter
ENSOARG00000004655	KIF26B	P-loop containing nucleoside triphosphate hydrolase||Kinesin motor domain
ENSOARG00000004670	PHF7	Zinc finger, FYVE/PHD-type||Zinc finger, RING-type
ENSOARG00000004685	C18orf63	-
ENSOARG00000004688	-	Trypsin-like cysteine/serine peptidase domain||Peptidase S1A, chymotrypsin-type||Peptidase S1
ENSOARG00000004708	REEP3	TB2/DP1/HVA22-related protein
ENSOARG00000004754	THEGL	Testicular haploid expressed repeat
ENSOARG00000004775	-	Protein kinase domain||Protein kinase-like domain||Serine/threonine/dual specificity protein kinase, catalytic domain
ENSOARG00000004790	MMP13	Peptidase M10, metallopeptidase||Hemopexin-like repeats||Peptidase M10A, stromelysin-type||Peptidase M10A||Peptidoglycan binding-like||Peptidase, metallopeptidase||Hemopexin-like domain
ENSOARG00000004834	STARD6	START domain
ENSOARG00000004972	TMEM171	-
ENSOARG00000005005	NPAS4	PAS fold-3||PAS domain
ENSOARG00000005054	SETD2	SRI, Set2 Rpb1 interacting||Post-SET domain||AWS domain||WW domain||SET domain
ENSOARG00000005080	PRODH2	Proline dehydrogenase domain||FAD-linked oxidoreductase-like
ENSOARG00000005084	MMP3	Hemopexin-like repeats||Peptidase M10, metallopeptidase||Hemopexin-like domain||Peptidase, metallopeptidase||Peptidase M10A||Peptidoglycan binding-like||Peptidase M10A, stromelysin-type
ENSOARG00000005086	GLT6D1	Glycosyl transferase, family 6||Nucleotide-diphospho-sugar transferases
ENSOARG00000005124	TRPA1	Ankyrin repeat||Ankyrin repeat-containing domain
ENSOARG00000005131	PSMB1	Nucleophile aminohydrolases, N-terminal||Proteasome, subunit alpha/beta
ENSOARG00000005205	-	Cytochrome P450, B-class||Cytochrome P450||Cytochrome P450, E-class, group I||Cytochrome P450, E-class, group IV
ENSOARG00000005235	GYG1	Nucleotide-diphospho-sugar transferases||Glycosyl transferase, family 8
ENSOARG00000005244	-	Aspartic peptidase, N-terminal||Aspartic peptidase domain||Aspartic peptidase
ENSOARG00000005258	MCCC2	Acetyl-coenzyme A carboxyltransferase, C-terminal||ClpP/crotonase-like domain||Carboxyl transferase||Acetyl-coenzyme A carboxyltransferase, N-terminal
ENSOARG00000005288	KIAA1328	-
ENSOARG00000005317	COG5	Conserved oligomeric Golgi complex subunit 5
ENSOARG00000005371	ST3GAL1	Sialyltransferase||Glycosyl transferase, family 29
ENSOARG00000005399	NEDD4L	C2 domain||HECT||WW domain
ENSOARG00000005420	ZNF420	Zinc finger, C2H2||Zinc finger, C2H2-like||Krueppel-associated box
ENSOARG00000005467	ZIC4	Zinc finger, C2H2-like||Zinc finger, C2H2
ENSOARG00000005491	HK1	Hexokinase||Hexokinase, N-terminal||Hexokinase, C-terminal
ENSOARG00000005492	CD70	Tumour necrosis factor domain||Tumour necrosis factor-like domain
ENSOARG00000005540	MPHOSPH9	-
ENSOARG00000005545	COA7	Sel1-like
ENSOARG00000005692	PAQR6	AdipoR/Haemolysin-III-related
ENSOARG00000005707	C11orf58	-
ENSOARG00000005772	ZBTB21	Zinc finger, C2H2-like||Zinc finger, C2H2
ENSOARG00000005780	EMP2	PMP-22/EMP/MP20/Claudin superfamily||PMP-22/EMP/MP20||Epithelial membrane protein EMP-2
ENSOARG00000005789	MED13L	Mediator complex, subunit Med13||Mediator complex, subunit Med13, N-terminal, metazoa/fungi
ENSOARG00000005824	BAG2	BAG domain
ENSOARG00000005869	BEND6	BEN domain
ENSOARG00000005879	DDX31	DEAD/DEAH box helicase domain||Helicase, C-terminal||Helicase superfamily 1/2, ATP-binding domain||P-loop containing nucleoside triphosphate hydrolase
ENSOARG00000005886	PFKFB1	Histidine phosphatase superfamily, clade-1||P-loop containing nucleoside triphosphate hydrolase||Zeta toxin domain||Fructose-2,6-bisphosphatase||Histidine phosphatase superfamily||6-phosphofructo-2-kinase
ENSOARG00000005898	SEPHS1	AIR synthase related protein, N-terminal domain||Selenophosphate synthetase||AIR synthase-related protein, C-terminal domain||PurM, N-terminal-like
ENSOARG00000006034	SIX2	Homeodomain-like||Homeobox domain
ENSOARG00000006080	SDF4	EF-hand domain
ENSOARG00000006110	-	Aspartic peptidase, N-terminal||Aspartic peptidase||Aspartic peptidase domain
ENSOARG00000006160	NSMCE4A	Non-structural maintenance of chromosome element 4, C-terminal
ENSOARG00000006265	AGPAT5	Phospholipid/glycerol acyltransferase
ENSOARG00000006267	-	Procalcitonin/adrenomedullin||Calcitonin gene-related peptide||Calcitonin peptide-like
ENSOARG00000006270	KDSR	2,3-dihydro-2,3-dihydroxybenzoate dehydrogenase||Polyketide synthase, ketoreductase domain||Glucose/ribitol dehydrogenase||Short-chain dehydrogenase/reductase SDR
ENSOARG00000006304	DCTN2	-
ENSOARG00000006377	ALDH1L1	Formyl transferase, C-terminal||Aldehyde/histidinol dehydrogenase||Aldehyde dehydrogenase domain||Formyl transferase, C-terminal-like||Formyl transferase, N-terminal||Acyl carrier protein-like
ENSOARG00000006441	SERPINB12	Serpin domain
ENSOARG00000006477	MARS	Methionyl-tRNA synthetase, Zn-domain||Methionyl-tRNA synthetase||Aminoacyl-tRNA synthetase, class 1a, anticodon-binding||WHEP-TRS||Glutathione S-transferase, C-terminal-like||Methionyl/Leucyl tRNA synthetase||S15/NS1, RNA-binding
ENSOARG00000006512	INTS8	-
ENSOARG00000006519	HSDL2	Glucose/ribitol dehydrogenase||Short-chain dehydrogenase/reductase SDR||SCP2 sterol-binding domain||Polyketide synthase, ketoreductase domain
ENSOARG00000006546	ALDH5A1	Succinate semialdehyde dehydrogenase||Aldehyde dehydrogenase domain||Aldehyde/histidinol dehydrogenase
ENSOARG00000006585	-	Serpin domain
ENSOARG00000006622	UBE2Z	Ubiquitin-conjugating enzyme/RWD-like||Ubiquitin-conjugating enzyme E2
ENSOARG00000006649	-	DnaJ domain
ENSOARG00000006698	RRP9	WD40-repeat-containing domain||WD40 repeat||G-protein beta WD-40 repeat
ENSOARG00000006701	PLD2	Phospholipase D1/D2||Phospholipase D/Transphosphatidylase||Phox homologous domain
ENSOARG00000006710	OLFM4	Olfactomedin-like
ENSOARG00000006743	PCDHGB6	-
ENSOARG00000006773	ZNF689	Krueppel-associated box||Zinc finger, C2H2-like||Zinc finger, C2H2
ENSOARG00000006797	LECT1	BRICHOS domain||Surfactant-associated polypeptide
ENSOARG00000006806	SERPINB11	Serpin domain
ENSOARG00000006847	-	Transmembrane protein 231
ENSOARG00000006876	BAZ1A	DDT domain, subgroup||WSTF/Acf1/Cbp146||Bromodomain||Zinc finger, PHD-type||DDT domain||Zinc finger, PHD-finger||Zinc finger, FYVE/PHD-type||DDT domain superfamily
ENSOARG00000006933	RSF1	Zinc finger, PHD-type||Zinc finger, PHD-finger||Zinc finger, FYVE/PHD-type
ENSOARG00000006982	AQP4	Aquaporin-like||Major intrinsic protein
ENSOARG00000006991	-	P-loop containing nucleoside triphosphate hydrolase||Mini-chromosome maintenance, DNA-dependent ATPase||Magnesium chelatase, ChlI subunit||DNA replication licensing factor Mcm2||ATPase, dynein-related, AAA domain||ATPase, AAA-3||Nucleic acid-binding, OB-fold
ENSOARG00000006994	MTRF1	Peptide chain release factor||Peptide chain release factor class I/class II
ENSOARG00000007070	GCLC	Glutamate-cysteine ligase catalytic subunit
ENSOARG00000007081	THADA	Domain of unknown function DUF2428, death-receptor-like||Armadillo-type fold
ENSOARG00000007114	ELOVL7	ELO family
ENSOARG00000007135	-	Aspartic peptidase, N-terminal||Aspartic peptidase domain||Aspartic peptidase
ENSOARG00000007138	CD302	C-type lectin fold||C-type lectin
ENSOARG00000007160	SRP54	Signal recognition particle, SRP54 subunit, eukaryotic||CobW/HypB/UreG domain||CobQ/CobB/MinD/ParA nucleotide binding domain||Signal recognition particle, SRP54 subunit, M-domain||P-loop containing nucleoside triphosphate hydrolase||MobB-type P-loop domain||Signal recognition particle, SRP54 subunit, helical bundle||Signal recognition particle, SRP54 subunit, GTPase domain||AAA+ ATPase domain
ENSOARG00000007205	SS18	SS18 family
ENSOARG00000007291	-	Immunoglobulin C1-set||MHC classes I/II-like antigen recognition protein||Immunoglobulin-like domain
ENSOARG00000007307	CD1E	MHC classes I/II-like antigen recognition protein||Immunoglobulin C1-set||Immunoglobulin-like domain
ENSOARG00000007318	ID3	Myc-type, basic helix-loop-helix (bHLH) domain
ENSOARG00000007333	-	Epidermal growth factor-like domain
ENSOARG00000007335	-	MHC classes I/II-like antigen recognition protein||MHC class II, alpha chain, N-terminal||Immunoglobulin C1-set||Immunoglobulin-like domain
ENSOARG00000007420	YIPF3	Yip1 domain
ENSOARG00000007429	PSMA6	Nucleophile aminohydrolases, N-terminal||Proteasome, subunit alpha/beta||Proteasome alpha-subunit, N-terminal domain
ENSOARG00000007486	CCDC122	-
ENSOARG00000007503	POLR1C	DNA-directed RNA polymerase, insert domain||DNA-directed RNA polymerase, RBP11-like dimerisation domain||DNA-directed RNA polymerase, RpoA/D/Rpb3-type
ENSOARG00000007505	-	Laminin, N-terminal
ENSOARG00000007510	TMEM61	-
ENSOARG00000007604	DAPL1	-
ENSOARG00000007622	PSMB8	Peptidase T1A, proteasome beta-subunit||Nucleophile aminohydrolases, N-terminal||Proteasome, subunit alpha/beta
ENSOARG00000007697	APCS	Pentaxin||Concanavalin A-like lectin/glucanase domain
ENSOARG00000007723	-	MAM domain
ENSOARG00000007830	ANKRD29	Ankyrin repeat||Ankyrin repeat-containing domain
ENSOARG00000007832	AUH	ClpP/crotonase-like domain||Crotonase superfamily
ENSOARG00000007845	TRIM58	Concanavalin A-like lectin/glucanase domain||SPRY domain||B30.2/SPRY domain||Zinc finger, RING-type||Butyrophylin-like||SPRY-associated||Zinc finger, C3HC4 RING-type||Zinc finger, B-box
ENSOARG00000007851	PRKAA2	Serine-threonine/tyrosine-protein kinase catalytic domain||Protein kinase domain||Protein kinase-like domain||Tyrosine-protein kinase, catalytic domain||Serine/threonine/dual specificity protein kinase, catalytic domain
ENSOARG00000007853	BRMS1L	Sds3-like
ENSOARG00000007904	TMPRSS4	SRCR domain||Peptidase S1||Peptidase S1A, nudel||SRCR-like domain||Trypsin-like cysteine/serine peptidase domain||Peptidase S1A, chymotrypsin-type||Low-density lipoprotein (LDL) receptor class A repeat
ENSOARG00000007946	ZNF169	Zinc finger, C2H2||Zinc finger, C2H2-like||Krueppel-associated box
ENSOARG00000007949	PCID2	Proteasome component (PCI) domain||PCI/PINT associated module
ENSOARG00000007969	CNTN5	Immunoglobulin V-set domain||Immunoglobulin subtype||Fibronectin type III||Immunoglobulin subtype 2||Immunoglobulin||Immunoglobulin-like domain||Immunoglobulin I-set
ENSOARG00000008003	MRPS23	Ribosomal protein S23/S25, mitochondrial
ENSOARG00000008011	GALNT13	Nucleotide-diphospho-sugar transferases||Ricin B lectin domain||Glycosyltransferase 2-like
ENSOARG00000008032	-	TAFH/NHR1||Eight-Twenty-One||NHR2-like||Myeloid transforming gene-related protein-1 (MTGR1)||Zinc finger, MYND-type
ENSOARG00000008038	BRD2	Bromodomain
ENSOARG00000008072	TRDN	Aspartyl beta-hydroxylase/Triadin domain
ENSOARG00000008117	TDGF1	Epidermal growth factor-like domain||Teratocarcinoma-derived growth factor Cripto||Cryptic/Cripto, CFC domain
ENSOARG00000008151	ORAI3	Calcium release-activated calcium channel protein
ENSOARG00000008240	NME8	Thioredoxin domain||Thioredoxin-like fold||Nucleoside diphosphate kinase
ENSOARG00000008262	SCN2B	Immunoglobulin V-set domain||Immunoglobulin subtype||Myelin P0 protein related||Immunoglobulin-like domain
ENSOARG00000008268	AMOTL2	Angiomotin, C-terminal||Angiomotin
ENSOARG00000008282	NCOA5	Anticodon-binding
ENSOARG00000008322	TM9SF3	Nonaspanin (TM9SF)
ENSOARG00000008358	CD79A	Phosphorylated immunoreceptor signalling ITAM||Immunoglobulin-like domain||Immunoglobulin V-set domain||Immunoglobulin subtype||Immunoglobulin subtype 2
ENSOARG00000008392	TCN2	Cobalamin (vitamin B12)-binding transporter, eukaryotic
ENSOARG00000008445	-	Immunoglobulin subtype 2||Immunoglobulin subtype||Immunoglobulin V-set domain||Immunoglobulin-like domain||Immunoglobulin I-set||Immunoglobulin
ENSOARG00000008448	CAB39L	Mo25-like||Armadillo-type fold
ENSOARG00000008530	UHRF1	Zinc finger, RING-type||Zinc finger, FYVE/PHD-type||Domain of unknown function DUF3590||Chromo domain-like||Zinc finger, PHD-finger||Zinc finger, PHD-type||SRA-YDG||Ubiquitin-like||Ubiquitin-related domain
ENSOARG00000008532	MCM9	ATPase, dynein-related, AAA domain||Mini-chromosome maintenance, DNA-dependent ATPase||P-loop containing nucleoside triphosphate hydrolase||Magnesium chelatase, ChlI subunit||AAA+ ATPase domain||Nucleic acid-binding, OB-fold
ENSOARG00000008540	ACOX1	Acyl-CoA dehydrogenase/oxidase, N-terminal and middle domain||Acyl-CoA dehydrogenase/oxidase C-terminal||Acyl-CoA oxidase, C-terminal||Acyl-CoA oxidase/dehydrogenase, central domain||Acyl-CoA oxidase
ENSOARG00000008546	ERCC6L2	Helicase, C-terminal||Helicase superfamily 1/2, ATP-binding domain||P-loop containing nucleoside triphosphate hydrolase||Helicase/UvrB domain||SNF2-related
ENSOARG00000008554	SLC25A33	Mitochondrial carrier domain||Mitochondrial substrate/solute carrier
ENSOARG00000008559	-	Kringle-like fold||Fibronectin, type II, collagen-binding
ENSOARG00000008582	TOPBP1	Secretoglobin||BRCT domain
ENSOARG00000008620	LTF	Transferrin||Transferrin-like domain
ENSOARG00000008640	DHX57	Helicase superfamily 1/2, ATP-binding domain||Ubiquitin-associated/translation elongation factor EF1B, N-terminal, eukaryote||Helicase, C-terminal||UBA-like||DEAD/DEAH box helicase domain||P-loop containing nucleoside triphosphate hydrolase||Domain of unknown function DUF1605||Helicase-associated domain||Zinc finger, CCCH-type||RWD domain
ENSOARG00000008678	ZNF268	Zinc finger, C2H2||Zinc finger, C2H2-like||Krueppel-associated box
ENSOARG00000008696	-	PDZ domain
ENSOARG00000008762	-	High mobility group box domain
ENSOARG00000008785	-	Olfactory receptor||7TM GPCR, olfactory receptor/chemoreceptor Srsx||GPCR, rhodopsin-like, 7TM||G protein-coupled receptor, rhodopsin-like
ENSOARG00000008838	CNTN6	Immunoglobulin subtype 2||Fibronectin type III||Immunoglobulin V-set domain||Immunoglobulin subtype||Immunoglobulin I-set||Immunoglobulin-like domain||Immunoglobulin
ENSOARG00000008904	-	Zinc finger, C2H2-like||Krueppel-associated box||Zinc finger, C2H2
ENSOARG00000008929	RFX6	DNA-binding RFX-type winged-helix domain
ENSOARG00000009042	-	MHC class I alpha chain||Immunoglobulin-like domain||MHC classes I/II-like antigen recognition protein||MHC class I alpha chain, alpha1 alpha2 domains||Immunoglobulin C1-set
ENSOARG00000009155	CCBL1	DegT/DnrJ/EryC1/StrS aminotransferase||Pyridoxal phosphate-dependent transferase||Aminotransferase, class I/classII
ENSOARG00000009187	CEACAM19	Immunoglobulin V-set domain
ENSOARG00000009199	RBM43	RNA recognition motif domain
ENSOARG00000009224	NEK3	Serine/threonine/dual specificity protein kinase, catalytic domain||Tyrosine-protein kinase, catalytic domain||Protein kinase-like domain||Serine-threonine/tyrosine-protein kinase catalytic domain||Protein kinase domain
ENSOARG00000009263	-	Calycin-like||Major urinary protein||Lipocalin/cytosolic fatty-acid binding domain||Odour-binding protein
ENSOARG00000009288	-	KOW||Ribosomal protein L27e
ENSOARG00000009309	NEK11	Protein kinase domain||Serine-threonine/tyrosine-protein kinase catalytic domain||Serine/threonine/dual specificity protein kinase, catalytic domain||Tyrosine-protein kinase, catalytic domain||Protein kinase-like domain
ENSOARG00000009335	GALNT8	Glycosyltransferase 2-like||Nucleotide-diphospho-sugar transferases||Ricin B lectin domain
ENSOARG00000009374	FBXL5	F-box domain||Leucine-rich repeat||Leucine-rich repeat, cysteine-containing subtype
ENSOARG00000009384	FABP12	Calycin-like||Cytosolic fatty-acid binding||Lipocalin/cytosolic fatty-acid binding domain
ENSOARG00000009399	ARHGAP30	Rho GTPase-activating protein domain||Rho GTPase activation protein
ENSOARG00000009488	-	Phospholipase A2 domain||Phospholipase A2
ENSOARG00000009536	PLCB4	C2 domain||Phosphatidylinositol-4, 5-bisphosphate phosphodiesterase beta, conserved site||Phosphoinositide phospholipase C family||Phosphatidylinositol-4, 5-bisphosphate phosphodiesterase beta||Phospholipase C, phosphatidylinositol-specific, Y domain||Phospholipase C, phosphatidylinositol-specific , X domain||PLC-like phosphodiesterase, TIM beta/alpha-barrel domain||Phospholipase C, phosphoinosit…
ENSOARG00000009557	AKAP3	A-kinase anchor 110kDa||A-kinase anchor 110kDa, C-terminal||RII binding domain
ENSOARG00000009565	PTPN11	Protein-tyrosine phosphatase, catalytic||Protein-tyrosine phosphatase, non-receptor type-6, -11||Protein-tyrosine/Dual specificity phosphatase||Protein-tyrosine phosphatase, receptor/non-receptor type||Protein-tyrosine phosphatase-like||SH2 domain
ENSOARG00000009573	SLC26A7	Sulphate transporter||STAS domain
ENSOARG00000009653	RGS2	RGS domain
ENSOARG00000009676	CHRNA2	Neurotransmitter-gated ion-channel transmembrane domain||Neurotransmitter-gated ion-channel||Neurotransmitter-gated ion-channel ligand-binding domain||Nicotinic acetylcholine receptor
ENSOARG00000009736	PHF1	Zinc finger, FYVE/PHD-type||Tudor domain||Zinc finger, PHD-type||Zinc finger, PHD-finger
ENSOARG00000009748	DLC1	START domain||Rho GTPase activation protein||Rho GTPase-activating protein domain||Sterile alpha motif, type 2||-
ENSOARG00000009822	REV3L	DNA-directed DNA polymerase, family B, exonuclease domain||Ribonuclease H-like domain||DNA-directed DNA polymerase, family B, multifunctional domain||DNA-directed DNA polymerase, family B
ENSOARG00000009854	EXT1	Nucleotide-diphospho-sugar transferases||Exostosin , C-terminal||Exostosin-like
ENSOARG00000009897	UFM1	Ubiquitin-fold modifier 1||Ubiquitin-related domain
ENSOARG00000009968	CDK19	Protein kinase domain||Serine-threonine/tyrosine-protein kinase catalytic domain||Protein kinase-like domain||Tyrosine-protein kinase, catalytic domain||Serine/threonine/dual specificity protein kinase, catalytic domain
ENSOARG00000010011	-	T-complex protein 1, zeta subunit||Chaperonin Cpn60/TCP-1 family||Chaperonin Cpn60||GroEL-like apical domain||Chaperone tailless complex polypeptide 1 (TCP-1)
ENSOARG00000010025	SULT1E1	Sulfotransferase domain||P-loop containing nucleoside triphosphate hydrolase
ENSOARG00000010124	MYO1D	Myosin head, motor domain||IQ motif, EF-hand binding site||P-loop containing nucleoside triphosphate hydrolase||Myosin tail 2
ENSOARG00000010140	SUPT20H	Transcription factor Spt20
ENSOARG00000010144	KLF3	Zinc finger, C2H2||Zinc finger, C2H2-like
ENSOARG00000010146	R3HCC1	Single-stranded nucleic acid binding R3H
ENSOARG00000010155	RNF144B	Zinc finger, C6HC-type||Zinc finger, RING-type
ENSOARG00000010268	SNAP25	SNAP-25||Target SNARE coiled-coil domain
ENSOARG00000010305	HSDL1	Short-chain dehydrogenase/reductase SDR||Glucose/ribitol dehydrogenase||Polyketide synthase, ketoreductase domain
ENSOARG00000010399	PANX3	Innexin
ENSOARG00000010476	PSMD11	PCI/PINT associated module||Proteasome component (PCI) domain
ENSOARG00000010492	CD164	CD164-related protein
ENSOARG00000010527	SIAE	Domain of unknown function DUF303, acetylesterase putative||SGNH hydrolase-type esterase domain
ENSOARG00000010546	MTMR4	Zinc finger, FYVE-related||Protein-tyrosine/Dual specificity phosphatase||Myotubularin-like phosphatase domain||FYVE zinc finger||Zinc finger, FYVE/PHD-type||Protein-tyrosine phosphatase-like
ENSOARG00000010695	-	Leucine-rich repeat, typical subtype||Leucine-rich repeat
ENSOARG00000010697	RFC3	AAA+ ATPase domain||DNA polymerase III, clamp loader complex, gamma/delta/delta subunit, C-terminal||P-loop containing nucleoside triphosphate hydrolase||ATPase, AAA-type, core||DNA polymerase III, delta
ENSOARG00000010701	CAMTA1	Ankyrin repeat-containing domain||Immunoglobulin E-set||IPT domain||P-loop containing nucleoside triphosphate hydrolase||Ankyrin repeat||IQ motif, EF-hand binding site
ENSOARG00000010792	WDR78	WD40-repeat-containing domain||WD40 repeat
ENSOARG00000010807	SLC25A27	Mitochondrial substrate/solute carrier||Mitochondrial carrier domain
ENSOARG00000010930	CDCP1	-
ENSOARG00000010974	NAIF1	-
ENSOARG00000011014	RGS4	RGS domain
ENSOARG00000011127	KIF13A	Kinesin protein 1B||P-loop containing nucleoside triphosphate hydrolase||Kinesin motor domain||SMAD/FHA domain||Kinesin-like||Forkhead-associated (FHA) domain
ENSOARG00000011149	AIM1	Beta/gamma crystallin||Ricin B lectin domain||Gamma-crystallin-related
ENSOARG00000011249	VAX2	Helix-turn-helix motif||Homeodomain, metazoa||Homeobox domain||Homeodomain-like
ENSOARG00000011255	TSTD2	Rhodanese-like domain
ENSOARG00000011298	EXOSC7	Exoribonuclease, phosphorolytic domain 2||Ribosomal protein S5 domain 2-type fold||Exoribonuclease, phosphorolytic domain 1
ENSOARG00000011340	MMP16	Peptidase M10, metallopeptidase||Hemopexin-like repeats||Peptidase M10A||Hemopexin-like domain||Peptidase M10A, stromelysin-type||Peptidoglycan binding-like||Peptidase M10A, matrix metallopeptidase, C-terminal||Peptidase, metallopeptidase
ENSOARG00000011362	FANCI	-
ENSOARG00000011485	FLOT1	Band 7 protein
ENSOARG00000011541	MELK	Protein kinase-like domain||Lipopolysaccharide kinase||Serine/threonine/dual specificity protein kinase, catalytic domain||Tyrosine-protein kinase, catalytic domain||Kinase associated domain 1 (KA1)||Protein kinase domain||KA1 domain/Ssp2 C-terminal domain||Serine-threonine/tyrosine-protein kinase catalytic domain
ENSOARG00000011545	ADGRF1	GPCR, family 2-like||SEA domain||GPCR, family 2, secretin-like||GPS motif||GPCR, family 2, Ig-hepta receptor
ENSOARG00000011582	CYP26B1	Cytochrome P450, B-class||Cytochrome P450||Cytochrome P450, E-class, group I||Cytochrome P450, E-class, group IV
ENSOARG00000011653	RXFP2	Glycoprotein hormone receptor family||Relaxin receptor||GPCR, rhodopsin-like, 7TM||Low-density lipoprotein (LDL) receptor class A repeat||Leucine-rich repeat, typical subtype||Leucine-rich repeat||G protein-coupled receptor, rhodopsin-like
ENSOARG00000011675	CD2AP	SH3 domain||Variant SH3 domain
ENSOARG00000011783	MESP2	-
ENSOARG00000011796	GPS2	-
ENSOARG00000011861	MAP1LC3B	Autophagy protein Atg8 ubiquitin like||Ubiquitin-related domain||Ubiquitin-like protein Atg12
ENSOARG00000011874	PNISR	-
ENSOARG00000011927	EFCAB3	EF-hand domain
ENSOARG00000011975	MOB1B	MOB kinase activator family
ENSOARG00000012059	PIGA	Glycosyl transferase, family 1||PIGA, GPI anchor biosynthesis
ENSOARG00000012134	B4GALNT3	Nucleotide-diphospho-sugar transferases||Chondroitin N-acetylgalactosaminyltransferase||PA14
ENSOARG00000012205	VPS33B	Sec1-like protein
ENSOARG00000012236	RNF150	Zinc finger, C3HC4 RING-type||Zinc finger, RING-type||Protease-associated domain, PA
ENSOARG00000012291	RHAG	Blood group Rhesus C/E/D polypeptide||Ammonium transporter AmtB-like domain
ENSOARG00000012311	-	GTP1/OBG domain||GTP binding domain||P-loop containing nucleoside triphosphate hydrolase||Small GTPase superfamily, ARF/SAR type||GTP-binding protein Obg/CgtA||Ferrous iron transport protein B, N-terminal
ENSOARG00000012371	CEP78	Leucine-rich repeat, ribonuclease inhibitor subtype
ENSOARG00000012377	GSDMA	Gasdermin
ENSOARG00000012433	VPS13A	Vacuolar protein sorting-associated protein 13 domain
ENSOARG00000012465	RAD52	DNA repair protein Rad52/59/22||DNA recombination/repair protein Rad52
ENSOARG00000012564	ERC1	Prefoldin||Rab-binding domain FIP-RBD||Active zone protein ELKS
ENSOARG00000012676	ZNF70	Zinc finger, C2H2||Zinc finger, C2H2-like
ENSOARG00000012695	CFAP221	-
ENSOARG00000012703	ZNF14	Krueppel-associated box||Zinc finger, C2H2-like||Zinc finger, C2H2
ENSOARG00000012714	DDX10	DEAD/DEAH box helicase domain||Helicase/UvrB domain||Helicase superfamily 1/2, ATP-binding domain||P-loop containing nucleoside triphosphate hydrolase||RNA helicase, DEAD-box type, Q motif||Helicase, C-terminal
ENSOARG00000012747	AKR1E2	Aldo/keto reductase subgroup||NADP-dependent oxidoreductase domain
ENSOARG00000012748	GPNMB	PKD/Chitinase domain||PKD domain
ENSOARG00000012764	POP5	Ribonuclease P/MRP protein subunit||Ribonuclease P/MRP protein, subunit Pop5
ENSOARG00000012811	GAPVD1	Ras GTPase-activating protein||Rho GTPase activation protein||VPS9 domain
ENSOARG00000012853	PIGK	Peptidase C13, legumain
ENSOARG00000012897	-	EF-hand domain
ENSOARG00000012907	-	Concanavalin A-like lectin/glucanase domain||SPRY domain||B30.2/SPRY domain||Zinc finger, RING-type||Zinc finger, B-box
ENSOARG00000012954	CA2	Alpha carbonic anhydrase
ENSOARG00000012978	RNF145	Zinc finger, RING-CH-type||Zinc finger, RING-type||Zinc finger, C3HC4 RING-type
ENSOARG00000012988	APBA1	PTB/PI domain||PDZ domain
ENSOARG00000013012	ZZZ3	Myb-like domain||Zinc finger, ZZ-type||Homeodomain-like||SANT/Myb domain
ENSOARG00000013019	TRH	Thyrotropin-releasing hormone
ENSOARG00000013032	USP33	Peptidase C19, ubiquitin-specific peptidase, DUSP domain||Zinc finger, UBP-type||Ubiquitin specific protease domain||Peptidase C19, ubiquitin carboxyl-terminal hydrolase
ENSOARG00000013044	TJP2	Tight junction protein ZO-2||Variant SH3 domain||P-loop containing nucleoside triphosphate hydrolase||SH3 domain||Guanylate kinase-like||PDZ domain||Guanylate kinase/L-type calcium channel beta subunit||Tight junction protein ZO
ENSOARG00000013077	FAM134B	-
ENSOARG00000013086	MCM3AP	SAC3/GANP/Nin1/mts3/eIF-3 p25
ENSOARG00000013096	IL18R1	Immunoglobulin-like domain||Toll/interleukin-1 receptor homology (TIR) domain||Interleukin-1 receptor type I/II||Immunoglobulin subtype
ENSOARG00000013119	SNTG1	Pleckstrin homology domain||PDZ domain
ENSOARG00000013123	-	Reverse transcriptase domain
ENSOARG00000013169	-	Ribosomal protein L13 domain||Ribosomal protein L13||Ribosomal protein L13, eukaryotic/archaeal
ENSOARG00000013178	CCDC126	-
ENSOARG00000013291	IFI30	Gamma interferon inducible lysosomal thiol reductase GILT
ENSOARG00000013301	RBBP7	Histone-binding protein RBBP4, N-terminal||WD40 repeat||WD40-repeat-containing domain||G-protein beta WD-40 repeat
ENSOARG00000013342	BCL2L12	-
ENSOARG00000013345	TLE6	WD40-repeat-containing domain||WD40 repeat||Groucho/transducin-like enhancer
ENSOARG00000013350	-	Reverse transcriptase domain
ENSOARG00000013364	HHIPL2	Glucose/Sorbosone dehydrogenase||Folate receptor-like||Soluble quinoprotein glucose/sorbosone dehydrogenase
ENSOARG00000013374	CAPN5	C2 domain||Peptidase C2, calpain, catalytic domain||Peptidase C2, calpain, domain III||Peptidase C2, calpain family||Peptidase C2, calpain, large subunit, domain III
ENSOARG00000013381	-	Protein arginine N-methyltransferase||Methyltransferase small domain||S-adenosyl-L-methionine-dependent methyltransferase||Methyltransferase type 11||SAM-dependent methyltransferase TRM5/TYW2-type
ENSOARG00000013407	ST18	Myelin transcription factor 1||Zinc finger, C2HC-type
ENSOARG00000013418	ZNF77	Zinc finger, C2H2||Zinc finger, C2H2-like||Krueppel-associated box
ENSOARG00000013426	TAF1A	-
ENSOARG00000013447	SYCE1	-
ENSOARG00000013449	AK3	Adenylate kinase/UMP-CMP kinase||P-loop containing nucleoside triphosphate hydrolase||Adenylate kinase, active site lid domain||Adenylate kinase subfamily
ENSOARG00000013466	TSGA10	-
ENSOARG00000013497	-	Cytochrome P450, E-class, group I||Cytochrome P450
ENSOARG00000013613	ZDHHC20	Zinc finger, DHHC-type, palmitoyltransferase
ENSOARG00000013628	IL33	-
ENSOARG00000013661	NEK6	Protein kinase-like domain||Tyrosine-protein kinase, catalytic domain||Serine/threonine/dual specificity protein kinase, catalytic domain||Serine-threonine/tyrosine-protein kinase catalytic domain||Protein kinase domain
ENSOARG00000013671	GADD45B	Ribosomal protein L7Ae/L30e/S12e/Gadd45
ENSOARG00000013716	NAF1	Translation protein, beta-barrel domain||H/ACA ribonucleoprotein complex, subunit Gar1/Naf1
ENSOARG00000013782	ALB	Serum albumin/Alpha-fetoprotein/Afamin||Serum albumin, N-terminal||Serum albumin-like||ALB/AFP/VDB
ENSOARG00000013800	FSD2	Butyrophylin-like||Fibronectin type III||B30.2/SPRY domain||SPRY domain||Concanavalin A-like lectin/glucanase domain
ENSOARG00000013813	KIN	DNA/RNA-binding protein Kin17, conserved domain
ENSOARG00000013898	NR1H2	Ecdysteroid receptor||Liver X receptor||Nuclear hormone receptor, ligand-binding||Nuclear hormone receptor, ligand-binding, core||Zinc finger, nuclear hormone receptor-type||Steroid hormone receptor
ENSOARG00000013930	IL17A	Cystine-knot cytokine||Interleukin-17, chordata||Interleukin-17 family
ENSOARG00000013971	ZEB1	Zinc finger, C2H2||Homeobox domain||Zinc finger, C2H2-like||Homeodomain-like
ENSOARG00000013988	DPM1	Nucleotide-diphospho-sugar transferases||Glycosyltransferase 2-like
ENSOARG00000014022	-	Sushi/SCR/CCP domain
ENSOARG00000014034	DNAJB14	DnaJ domain||Domain of unknown function DUF1977, DnaJ-like
ENSOARG00000014066	IL17F	Interleukin-17 family||Cystine-knot cytokine||Interleukin-17, chordata
ENSOARG00000014146	PTEN	Protein-tyrosine phosphatase, receptor/non-receptor type||Tensin phosphatase, C2 domain||Dual specificity phosphatase, catalytic domain||C2 domain||Protein-tyrosine/Dual specificity phosphatase||Bifunctional phosphatidylinositol trisphosphate phosphatase/dual specificity phosphatase PTEN||Protein-tyrosine phosphatase-like||Protein-tyrosine phosphatase, catalytic||Tensin phosphatase, lipid phospha…
ENSOARG00000014165	RIPPLY3	-
ENSOARG00000014170	NABP1	OB-fold nucleic acid binding domain, AA-tRNA synthetase-type||Nucleic acid-binding, OB-fold
ENSOARG00000014251	KLK5	Peptidase S1||Peptidase S1A, chymotrypsin-type||Trypsin-like cysteine/serine peptidase domain
ENSOARG00000014269	-	Amino acid/polyamine transporter I||Amino acid permease/ SLC12A domain
ENSOARG00000014270	CLEC5A	C-type lectin||C-type lectin fold
ENSOARG00000014289	MLLT3	YEATS
ENSOARG00000014348	DDX46	DEAD/DEAH box helicase domain||Helicase, C-terminal||Helicase superfamily 1/2, ATP-binding domain||P-loop containing nucleoside triphosphate hydrolase||RNA helicase, DEAD-box type, Q motif
ENSOARG00000014391	DDC	Aromatic-L-amino-acid decarboxylase||Pyridoxal phosphate-dependent transferase||Pyridoxal phosphate-dependent decarboxylase||Aromatic amino acid beta-eliminating lyase/threonine aldolase
ENSOARG00000014420	LIPN	Alpha/beta hydrolase fold-1||Alpha/Beta hydrolase fold||Partial AB-hydrolase lipase domain
ENSOARG00000014440	VNN1	Carbon-nitrogen hydrolase||Biotinidase, eukaryotic
ENSOARG00000014454	-	Reverse transcriptase domain
ENSOARG00000014514	DNAH7	EF-hand domain||Dynein heavy chain, domain-2||P-loop containing nucleoside triphosphate hydrolase||Dynein heavy chain domain||AAA+ ATPase domain
ENSOARG00000014525	AR	Androgen receptor||Nuclear hormone receptor, ligand-binding||Nuclear hormone receptor, ligand-binding, core||Zinc finger, nuclear hormone receptor-type
ENSOARG00000014529	CMC1	Cytochrome c oxidase biogenesis protein Cmc1-like
ENSOARG00000014591	AZI2	-
ENSOARG00000014625	TMEM19	Protein of unknown function DUF92, TMEM19
ENSOARG00000014636	CMPK2	P-loop containing nucleoside triphosphate hydrolase||UMP-CMP kinase, mitochondrai
ENSOARG00000014642	PIK3R4	WD40-repeat-containing domain||WD40 repeat
ENSOARG00000014703	MYL10	EF-hand domain
ENSOARG00000014786	EIF3E	Proteasome component (PCI) domain||Eukaryotic translation initiation factor 3 subunit E, N-terminal||Eukaryotic translation initiation factor 3 subunit E
ENSOARG00000014858	PBK	Protein kinase domain||Serine-threonine/tyrosine-protein kinase catalytic domain||Protein kinase-like domain||Serine/threonine/dual specificity protein kinase, catalytic domain||Tyrosine-protein kinase, catalytic domain
ENSOARG00000014877	ADAMTS5	ADAM-TS Spacer 1||Peptidase M12B, propeptide||ADAM, cysteine-rich||Thrombospondin, type 1 repeat||Peptidase M12B, ADAM/reprolysin||Peptidase M12B, ADAM-TS5||Peptidase M12B, ADAM-TS
ENSOARG00000014904	-	Nucleotidyl transferase domain||PAP/25A-associated
ENSOARG00000014933	HAS1	Glycosyltransferase 2-like||Nucleotide-diphospho-sugar transferases
ENSOARG00000015008	ZNF350	Zinc finger, C2H2||Krueppel-associated box||Zinc finger, C2H2-like
ENSOARG00000015019	B3GNT3	Glycosyl transferase, family 31||Fringe-like
ENSOARG00000015071	-	Transposase, L1||Reverse transcriptase domain
ENSOARG00000015073	CPSF3	RNA-metabolising metallo-beta-lactamase||Beta-lactamase-like||Pre-mRNA 3'-end-processing endonuclease polyadenylation factor C-term||Beta-Casp domain
ENSOARG00000015088	-	Peptidase S1A, chymotrypsin-type||Trypsin-like cysteine/serine peptidase domain||Peptidase S1
ENSOARG00000015114	CYP24A1	Cytochrome P450, E-class, group I||Cytochrome P450, E-class, group IV||Cytochrome P450, E-class, CYP24A, mitochondrial||Cytochrome P450
ENSOARG00000015129	-	Small-subunit processome, Utp14
ENSOARG00000015147	-	5-formyltetrahydrofolate cyclo-ligase
ENSOARG00000015243	IMPAD1	Inositol monophosphatase
ENSOARG00000015246	ANKRD44	Ankyrin repeat-containing domain||Ankyrin repeat
ENSOARG00000015275	CCDC66	-
ENSOARG00000015310	HPGD	Glucose/ribitol dehydrogenase||Short-chain dehydrogenase/reductase SDR||Alcohol dehydrogenase, insect-type
ENSOARG00000015333	RRM2	Ferritin-like superfamily||Ribonucleotide reductase small subunit
ENSOARG00000015402	GALNT7	Ricin B lectin domain||Nucleotide-diphospho-sugar transferases||Glycosyltransferase 2-like
ENSOARG00000015403	NTS	Neurotensin/neuromedin N
ENSOARG00000015452	AADAT	Aminotransferase, class I/classII||Pyridoxal phosphate-dependent transferase
ENSOARG00000015455	C12orf50	-
ENSOARG00000015465	DICER1	P-loop containing nucleoside triphosphate hydrolase||Ribonuclease III domain||PAZ domain||Double-stranded RNA-binding domain||Helicase/UvrB domain||Helicase superfamily 1/2, ATP-binding domain||Helicase, C-terminal||DEAD/DEAH box helicase domain||Dicer dimerisation domain
ENSOARG00000015466	-	Immunoglobulin-like domain||Immunoglobulin I-set||Immunoglobulin subtype 2||Immunoglobulin subtype
ENSOARG00000015521	GCM2	Transcription regulator GCM domain
ENSOARG00000015539	-	MOB kinase activator family
ENSOARG00000015596	PRPF19	Ricin B lectin domain||U box domain||WD40 repeat||WD40-repeat-containing domain||Pre-mRNA-splicing factor 19||G-protein beta WD-40 repeat
ENSOARG00000015614	XRCC4	DNA double-strand break repair and VJ recombination XRCC4, N-terminal||DNA repair protein XRCC4
ENSOARG00000015681	KRT40	Intermediate filament protein||Keratin, type I
ENSOARG00000015835	SDF2L1	MIR motif
ENSOARG00000015865	-	Keratin-associated protein
ENSOARG00000015898	ROCK2	Pleckstrin homology domain||Rho-associated protein kinase 1/2||Serine-threonine/tyrosine-protein kinase catalytic domain||Protein kinase, C-terminal||Tyrosine-protein kinase, catalytic domain||Serine/threonine/dual specificity protein kinase, catalytic domain||Protein kinase-like domain||Rho binding domain||AGC-kinase, C-terminal||Protein kinase C-like, phorbol ester/diacylglycerol-binding domain…
ENSOARG00000015929	-	Amino acid permease/ SLC12A domain||Amino acid/polyamine transporter I
ENSOARG00000015971	IGSF6	Immunoglobulin V-set domain||Immunoglobulin subtype||Immunoglobulin-like domain
ENSOARG00000015989	MPHOSPH10	U3 small nucleolar ribonucleoprotein complex, subunit Mpp10
ENSOARG00000016002	KLHL2	Kelch repeat type 2||BTB-kelch protein||BTB/POZ fold||Kelch repeat type 1||BTB/Kelch-associated||BTB/POZ||BTB/POZ-like
ENSOARG00000016039	DCP2	mRNA decapping protein 2, Box A||NUDIX hydrolase domain-like||NUDIX hydrolase domain
ENSOARG00000016046	RAB2A	Gtr1/RagA G protein||P-loop containing nucleoside triphosphate hydrolase||Ran GTPase||Small GTPase superfamily, Ras type||Small GTPase superfamily, ARF/SAR type||Small GTPase superfamily, Rho type||Mitochondrial Rho-like||Elongation factor, GTP-binding domain||Small GTPase superfamily, Rab type||Small GTP-binding protein domain||Small GTPase superfamily
ENSOARG00000016099	MEF2C	Holliday junction regulator protein family C-terminal||Transcription factor, MADS-box
ENSOARG00000016118	-	P-type ATPase, cytoplasmic domain N||P-type ATPase||HAD-like domain
ENSOARG00000016128	MAP3K2	Serine-threonine/tyrosine-protein kinase catalytic domain||Protein kinase domain||Phox/Bem1p||Protein kinase-like domain||Tyrosine-protein kinase, catalytic domain||Serine/threonine/dual specificity protein kinase, catalytic domain
ENSOARG00000016130	APC	Adenomatous polyposis coli protein, cysteine-rich repeat||Adenomatous polyposis coli protein, 15 residue repeat||EB-1 binding||Armadillo-type fold||Adenomatous polyposis coli protein basic domain||Adenomatous polyposis coli domain||Armadillo||SAMP
ENSOARG00000016152	MTMR10	Protein-tyrosine phosphatase-like||Myotubularin-like phosphatase domain||Myotubularin-related 12-like C-terminal domain
ENSOARG00000016155	ZMYND11	Zinc finger, FYVE/PHD-type||Zinc finger, MYND-type||Zinc finger, PHD-finger||Zinc finger, PHD-type||PWWP domain||Bromodomain
ENSOARG00000016185	PDCD6IP	BRO1 domain
ENSOARG00000016193	IL18	Interleukin-18||Interleukin-1 family||Cytokine, IL-1-like
ENSOARG00000016228	NFE2	Basic-leucine zipper domain||Transcription factor, Skn-1-like, DNA-binding domain
ENSOARG00000016245	SUN3	SUN domain
ENSOARG00000016257	-	MHC class II, alpha chain, N-terminal||Immunoglobulin C1-set||MHC classes I/II-like antigen recognition protein||Immunoglobulin-like domain
ENSOARG00000016290	APOBEC3H	APOBEC-like, C-terminal||APOBEC-like, N-terminal||Cytidine deaminase-like
ENSOARG00000016378	FEM1C	Ankyrin repeat||Ankyrin repeat-containing domain
ENSOARG00000016379	ASNSD1	Nucleophile aminohydrolases, N-terminal||Asparagine synthase
ENSOARG00000016384	CDK14	Protein kinase domain||Serine-threonine/tyrosine-protein kinase catalytic domain||Tyrosine-protein kinase, catalytic domain||Serine/threonine/dual specificity protein kinase, catalytic domain||Protein kinase-like domain
ENSOARG00000016394	KDM3B	JmjC domain
ENSOARG00000016418	-	PDZ domain||Ras guanine-nucleotide exchange factors catalytic domain||Ras-association||Cyclic nucleotide-binding domain||Ras guanine nucleotide exchange factor domain||Ras-like guanine nucleotide exchange factor, N-terminal||Ubiquitin-related domain||Cyclic nucleotide-binding-like
ENSOARG00000016475	-	Protein of unknown function DUF3496
ENSOARG00000016505	CPT1A	Acyltransferase ChoActase/COT/CPT
ENSOARG00000016580	EIF3M	Proteasome component (PCI) domain
ENSOARG00000016607	ITGAV	Integrin alpha beta-propellor||Integrin alpha chain, C-terminal cytoplasmic region, conserved site||Integrin alpha chain||FG-GAP repeat||Integrin alpha-2
ENSOARG00000016624	ABCC12	AAA+ ATPase domain||P-loop containing nucleoside triphosphate hydrolase||ABC transporter type 1, transmembrane domain||ABC transporter-like
ENSOARG00000016730	HCFC2	Fibronectin type III||Kelch repeat type 1
ENSOARG00000016752	COL4A3BP	Pleckstrin homology domain||START domain
ENSOARG00000016790	COL14A1	Fibronectin type III||Concanavalin A-like lectin/glucanase domain||Collagen triple helix repeat||Laminin G domain||von Willebrand factor, type A
ENSOARG00000016866	FGF8	Cytokine, IL-1-like||Fibroblast growth factor family||IL-1 family/FGF family
ENSOARG00000016894	SEMA3C	Immunoglobulin subtype||Plexin-like fold||Sema domain||Immunoglobulin-like domain||Immunoglobulin I-set
ENSOARG00000016905	CWC22	Armadillo-type fold||MIF4G-like, type 3||Initiation factor eIF-4 gamma, MA3
ENSOARG00000016909	-	Death-like domain||Death effector domain
ENSOARG00000016922	CASP8	Peptidase C14, caspase non-catalytic subunit p10||Death effector domain||Peptidase C14, caspase domain||Death-like domain||Peptidase C14A, caspase precursor p45, core||Peptidase C14, ICE, catalytic subunit p20
ENSOARG00000016937	F2R	Thrombin receptor||Protease-activated receptor 4||GPCR, rhodopsin-like, 7TM||G protein-coupled receptor, rhodopsin-like||Protease-activated receptor
ENSOARG00000016970	TPP1	Peptidase S8/S53 domain||Proteinase inhibitor, propeptide||Peptidase S53, propeptide
ENSOARG00000016992	KRT15	Prefoldin||Intermediate filament protein||Keratin, type I
ENSOARG00000017011	CYP7B1	Cytochrome P450||Cytochrome P450, E-class, group IV||Cytochrome P450, E-class, group I
ENSOARG00000017022	PDE8B	PAS fold||3'5'-cyclic nucleotide phosphodiesterase, catalytic domain||3'5'-cyclic nucleotide phosphodiesterase||PAS domain||PAS fold-4||Signal transduction response regulator, receiver domain||HD/PDEase domain
ENSOARG00000017034	STK17A	Protein kinase-like domain||Serine/threonine/dual specificity protein kinase, catalytic domain||Tyrosine-protein kinase, catalytic domain||Protein kinase domain||Serine-threonine/tyrosine-protein kinase catalytic domain
ENSOARG00000017055	WDR41	WD40-repeat-containing domain||WD40 repeat||G-protein beta WD-40 repeat
ENSOARG00000017092	NPHS2	Band 7 protein||Stomatin family
ENSOARG00000017126	-	Transcription initiation factor TFIID subunit 1, animal||Transcription initiation factor TFIID subunit 1, domain of unknown function||TAFII-230 TBP-binding||Bromodomain
ENSOARG00000017165	GFER	ERV/ALR sulfhydryl oxidase domain
ENSOARG00000017218	PALB2	WD40-repeat-containing domain
ENSOARG00000017342	PSMA2	Proteasome, subunit alpha/beta||Nucleophile aminohydrolases, N-terminal||Proteasome alpha-subunit, N-terminal domain
ENSOARG00000017348	RBM45	RNA recognition motif domain
ENSOARG00000017408	SLC44A3	Choline transporter-like
ENSOARG00000017474	JUP	Armadillo||Armadillo-type fold||Beta-catenin
ENSOARG00000017521	HBEGF	Epidermal growth factor-like domain
ENSOARG00000017583	SALL1	Zinc finger, C2H2-like||Zinc finger, C2H2
ENSOARG00000017603	-	DM DNA-binding domain
ENSOARG00000017610	GABRR3	Gamma-aminobutyric acid A receptor/Glycine receptor alpha||Neurotransmitter-gated ion-channel ligand-binding domain||Neurotransmitter-gated ion-channel||Neurotransmitter-gated ion-channel transmembrane domain
ENSOARG00000017613	SLC12A2	Amino acid permease/ SLC12A domain||Na/K/Cl co-transporter superfamily||Amino acid permease, N-terminal||Na/K/Cl co-transporter||Na/K/Cl co-transporter 1
ENSOARG00000017627	GPCPD1	PLC-like phosphodiesterase, TIM beta/alpha-barrel domain||Carbohydrate-binding-like fold||Glycerophosphodiester phosphodiesterase domain||Carbohydrate binding module family 20
ENSOARG00000017636	USP32	Ubiquitin-related domain||Peptidase C19, ubiquitin-specific peptidase, DUSP domain||Ubiquitin specific protease domain||Peptidase C19, ubiquitin carboxyl-terminal hydrolase||EF-hand domain
ENSOARG00000017757	CYB5D1	Cytochrome b5-like heme/steroid binding domain
ENSOARG00000017761	VCPIP1	Ovarian tumour, otubain||Ubiquitin-related domain
ENSOARG00000017797	FRYL	Armadillo-type fold
ENSOARG00000017823	DCBLD2	LCCL domain||Galactose-binding domain-like||CUB domain||Coagulation factor 5/8 C-terminal type domain
ENSOARG00000017839	LIMA1	Zinc finger, LIM-type
ENSOARG00000017853	AKTIP	Ubiquitin-conjugating enzyme/RWD-like||Ubiquitin-conjugating enzyme E2
ENSOARG00000017880	CA4	Alpha carbonic anhydrase
ENSOARG00000017926	ERAP2	Peptidase M1, membrane alanine aminopeptidase, N-terminal
ENSOARG00000017945	PWP1	WD40-repeat-containing domain||WD40 repeat||G-protein beta WD-40 repeat
ENSOARG00000017954	ACSL4	AMP-dependent synthetase/ligase
ENSOARG00000017987	TBC1D23	Rab-GTPase-TBC domain||Rhodanese-like domain
ENSOARG00000017993	TRMT6	tRNA (adenine(58)-N(1))-methyltransferase non-catalytic subunit TRM6
ENSOARG00000017999	CHIC1	Golgin subfamily A member 7/ERF4
ENSOARG00000018130	CHADL	Cysteine-rich flanking region, C-terminal||Leucine-rich repeat||Leucine-rich repeat, typical subtype
ENSOARG00000018142	LMNB1	Intermediate filament protein||Lamin Tail Domain
ENSOARG00000018218	-	Complement C1q protein||Tumour necrosis factor-like domain||Collagen triple helix repeat
ENSOARG00000018274	SORL1	Low-density lipoprotein (LDL) receptor class A repeat||Fibronectin type III||LDLR class B repeat||VPS10
ENSOARG00000018321	CTLA4	Immunoglobulin V-set domain||Immunoglobulin subtype||Immunoglobulin-like domain||Cytotoxic T-lymphocyte antigen 4
ENSOARG00000018424	CCNF	Cyclin, C-terminal domain||Cyclin-like||Cyclin, N-terminal||F-box domain
ENSOARG00000018450	ATG4A	Peptidase C54
ENSOARG00000018467	-	Immunoglobulin I-set||Immunoglobulin-like domain||Immunoglobulin subtype||Immunoglobulin V-set domain
ENSOARG00000018472	NOBOX	Homeobox domain||Homeodomain-like
ENSOARG00000018565	HARS2	Aminoacyl-tRNA synthetase, class II (G/ H/ P/ S), conserved domain||Aminoacyl-tRNA synthetase, class II||Anticodon-binding||Histidine-tRNA ligase
ENSOARG00000018567	SPESP1	-
ENSOARG00000018613	ALOX15B	Lipase/lipooxygenase, PLAT/LH2||Lipoxygenase, C-terminal||Lipoxygenase, mammalian||PLAT/LH2 domain
ENSOARG00000018737	ALCAM	Immunoglobulin subtype 2||Immunoglobulin V-set domain||Immunoglobulin subtype||CD80-like, immunoglobulin C2-set||Immunoglobulin-like domain
ENSOARG00000018830	CPO	Peptidase M14, carboxypeptidase A
ENSOARG00000018889	ANTXR2	Anthrax toxin receptor, C-terminal||Anthrax toxin receptor, extracellular||Anthrax toxin receptor||von Willebrand factor, type A
ENSOARG00000018925	RHEBL1	P-loop containing nucleoside triphosphate hydrolase||Small GTPase superfamily, Rho type||Mitochondrial Rho-like||Small GTPase superfamily||Small GTPase superfamily, Ras type||Small GTPase superfamily, Rab type||Small GTP-binding protein domain
ENSOARG00000018965	PMPCB	Peptidase M16, N-terminal||Metalloenzyme, LuxS/M16 peptidase-like||Peptidase M16, C-terminal domain
ENSOARG00000018980	IDH1	Isocitrate dehydrogenase NADP-dependent||Isopropylmalate dehydrogenase-like domain
ENSOARG00000019042	BMP3	Transforming growth factor-beta, N-terminal||Bone morphogenetic protein 3/3B||Transforming growth factor-beta, C-terminal||Cystine-knot cytokine
ENSOARG00000019050	NCF4	Phox homologous domain||SH3 domain||Phox/Bem1p||Neutrophil cytosol factor P40||Variant SH3 domain
ENSOARG00000019089	DHX9	Helicase, C-terminal||Helicase superfamily 1/2, ATP-binding domain||P-loop containing nucleoside triphosphate hydrolase||Helicase-associated domain||Double-stranded RNA-binding domain||DEAD/DEAH box helicase domain||Domain of unknown function DUF1605
ENSOARG00000019098	RND1	Small GTPase superfamily, ARF/SAR type||Small GTPase superfamily, Rho type||Mitochondrial Rho-like||Small GTPase superfamily, Rab type||Small GTP-binding protein domain||Small GTPase superfamily||P-loop containing nucleoside triphosphate hydrolase||Small GTPase superfamily, Ras type
ENSOARG00000019158	NRSN2	-
ENSOARG00000019205	-	Armadillo-type fold
ENSOARG00000019226	-	WD repeat protein DCAF11/LEC14B||WD40-repeat-containing domain||WD40 repeat||G-protein beta WD-40 repeat
ENSOARG00000019240	NRL	Transcription factor, Skn-1-like, DNA-binding domain||Basic leucine zipper domain, Maf-type||Maf transcription factor, N-terminal
ENSOARG00000019276	SLC9C1	Cation/H+ exchanger||Cyclic nucleotide-binding-like||Cyclic nucleotide-binding domain||Ion transport domain
ENSOARG00000019323	NUP50	Ran binding domain||Nuclear pore complex, NUP2/50/61
ENSOARG00000019340	DNM1L	Dynamin superfamily||Dynamin central domain||Dynamin, GTPase domain||Dynamin GTPase effector||P-loop containing nucleoside triphosphate hydrolase
ENSOARG00000019357	-	Immunoglobulin V-set domain||Immunoglobulin subtype||CD80-like, immunoglobulin C2-set||Immunoglobulin-like domain
ENSOARG00000019444	DENND5B	RUN||dDENN domain||uDENN domain||Lipase/lipooxygenase, PLAT/LH2||PLAT/LH2 domain||DENN domain
ENSOARG00000019445	TRAC	Domain of unknown function DUF1968
ENSOARG00000019457	SLC38A4	Amino acid transporter, transmembrane domain
ENSOARG00000019463	CD53	Tetraspanin||Tetraspanin, EC2 domain||Tetraspanin/Peripherin
ENSOARG00000019473	TRAV36DV7	Immunoglobulin V-set domain||Immunoglobulin subtype||Immunoglobulin||Immunoglobulin-like domain||Immunoglobulin I-set
ENSOARG00000019493	-	Immunoglobulin subtype||Immunoglobulin V-set domain||Immunoglobulin-like domain
ENSOARG00000019517	CHI3L2	Glycoside hydrolase, family 18, catalytic domain||Chitinase II||Chitinase insertion domain||Glycoside hydrolase superfamily
ENSOARG00000019555	-	Immunoglobulin-like domain||Immunoglobulin V-set domain
ENSOARG00000019557	CTDSP1	NLI interacting factor||HAD-like domain||Dullard phosphatase domain, eukaryotic
ENSOARG00000019649	BCS1L	ATPase, AAA-type, core||P-loop containing nucleoside triphosphate hydrolase||AAA+ ATPase domain||BCS1, N-terminal
ENSOARG00000019823	GFPT1	Class II glutamine amidotransferase domain||Glucosamine-fructose-6-phosphate aminotransferase, isomerising||Nucleophile aminohydrolases, N-terminal||Sugar isomerase (SIS)
ENSOARG00000019849	GKN1	BRICHOS domain
ENSOARG00000019879	LRRC58	Leucine-rich repeat||Leucine-rich repeat, typical subtype
ENSOARG00000020013	AMPD1	Adenosine/AMP deaminase domain||AMP deaminase
ENSOARG00000020060	PABPC4	Polyadenylate-binding protein/Hyperplastic disc protein||Polyadenylate binding protein, human types 1, 2, 3, 4||RNA recognition motif domain||RNA recognition motif domain, eukaryote
ENSOARG00000020066	RPL17	Ribosomal protein L22/L17||Ribosomal protein L22/L17, eukaryotic/archaeal
ENSOARG00000020145	RHOT2	Small GTPase superfamily||Mitochondrial Rho-like||P-loop containing nucleoside triphosphate hydrolase||Small GTPase superfamily, Rho type||EF hand associated, type-2||EF hand associated, type-1
ENSOARG00000020194	MAB21L3	Mab-21 domain
ENSOARG00000020232	MYRFL	p53-like transcription factor, DNA-binding||NDT80 DNA-binding domain
ENSOARG00000020246	OSBPL11	Oxysterol-binding protein||Pleckstrin homology domain
ENSOARG00000020335	-	Zinc finger, RING-type
ENSOARG00000020348	NUSAP1	-
ENSOARG00000020393	-	Lysozyme-like domain||Lytic transglycosylase-like SLT domain||Glycoside hydrolase, family 22, lysozyme||Glycoside hydrolase, family 22
ENSOARG00000020394	ACAP2	Arf GTPase activating protein||Pleckstrin homology domain||Ankyrin repeat-containing domain||Ankyrin repeat
ENSOARG00000020401	FOXJ3	Transcription factor, fork head
ENSOARG00000020410	ZMYND12	Zinc finger, MYND-type
ENSOARG00000020495	RTP4	-
ENSOARG00000020516	MAT2A	S-adenosylmethionine synthetase, C-terminal||S-adenosylmethionine synthetase, central domain||S-adenosylmethionine synthetase superfamily||S-adenosylmethionine synthetase, N-terminal||S-adenosylmethionine synthetase
ENSOARG00000020521	GANC	Glycoside hydrolase superfamily||Glycoside hydrolase family 31||Galactose mutarotase-like domain
ENSOARG00000020567	AGFG1	Arf GTPase activating protein
ENSOARG00000020648	KLHL24	BTB/POZ||BTB/Kelch-associated||BTB/POZ-like||BTB-kelch protein||Kelch repeat type 2||BTB/POZ fold||Kelch repeat type 1
ENSOARG00000020650	REEP1	TB2/DP1/HVA22-related protein
ENSOARG00000020652	ATL1	Guanylate-binding protein, N-terminal||P-loop containing nucleoside triphosphate hydrolase||Guanylate-binding protein, C-terminal
ENSOARG00000020667	-	Immunoglobulin-like domain||Immunoglobulin subtype||Immunoglobulin subtype 2
ENSOARG00000020674	FXR1	K Homology domain, type 1||K Homology domain||Fragile X mental retardation protein family||Agenet-like domain
ENSOARG00000020687	USP13	Ubiquitinyl hydrolase||Ubiquitin-associated domain/translation elongation factor EF-Ts, N-terminal||Zinc finger, UBP-type||Ubiquitin-associated/translation elongation factor EF1B, N-terminal, eukaryote||Peptidase C19, ubiquitin carboxyl-terminal hydrolase||UBA-like||Ubiquitin specific protease domain
ENSOARG00000020692	MRPL47	Ribosomal protein L47, mitochondrial
ENSOARG00000020762	THNSL2	Threonine synthase-like||Tryptophan synthase beta subunit-like PLP-dependent enzyme
ENSOARG00000020834	MCL1	Blc2 family||Apoptosis regulator, Mcl-1||Bcl2-like
ENSOARG00000020852	-	Cytokine, IL-1-like||Interleukin-1 family
ENSOARG00000020853	CDKN1B	Cyclin-dependent kinase inhibitor
ENSOARG00000020866	IL1B	Interleukin-1 family||Interleukin-1 alpha/beta||IL-1 family/FGF family||Interleukin-1 receptor antagonist / Interleukin-36||Interleukin-1 propeptide||Cytokine, IL-1-like
ENSOARG00000020870	ARNT	PAS fold||Nuclear translocator||PAS domain||Myc-type, basic helix-loop-helix (bHLH) domain||PAS fold-3||PAC motif
ENSOARG00000020950	-	G-protein, beta subunit||G-protein beta WD-40 repeat||WD40 repeat||WD40-repeat-containing domain
ENSOARG00000020954	MAPK6	Protein kinase domain||Serine-threonine/tyrosine-protein kinase catalytic domain||Mitogen-activated protein (MAP) kinase, ERK3/4||Protein kinase-like domain||Serine/threonine/dual specificity protein kinase, catalytic domain||Tyrosine-protein kinase, catalytic domain
ENSOARG00000021001	FGF7	Cytokine, IL-1-like||IL-1 family/FGF family||Fibroblast growth factor family
ENSOARG00000021052	TDRKH	Tudor domain||K Homology domain, type 1||K Homology domain
ENSOARG00000021066	THEM5	HotDog domain
ENSOARG00000021099	OTX2	Transcription factor Otx||Transcription factor Otx2||Transcription factor Otx, C-terminal||Homeodomain-like||Homeobox domain
ENSOARG00000021124	PCNXL4	Pecanex
ENSOARG00000021171	VTI1B	Vesicle transport v-SNARE, N-terminal||t-SNARE||Target SNARE coiled-coil domain

## Sheet: oar-miR-133
Ensembl Gene ID	Gene name(sheep)	Gene Discription
ENSOARG00000000094	DCLK3	Doublecortin domain||Protein kinase domain||Serine-threonine/tyrosine-protein kinase catalytic domain||Serine/threonine/dual specificity protein kinase, catalytic domain||Tyrosine-protein kinase, catalytic domain||Protein kinase-like domain
ENSOARG00000000263	SZT2	-
ENSOARG00000000386	SLC22A6	Major facilitator superfamily||Major facilitator superfamily domain||General substrate transporter||Organic cation transport protein
ENSOARG00000000457	-	Serpin domain
ENSOARG00000000468	-	Histone-fold||Histone core||Transcription factor CBF/NF-Y/archaeal histone
ENSOARG00000000473	ADGRG5	GPCR, family 2, secretin-like||GPS motif||GPCR, family 2-like||GPCR, family 2, orphan receptor, GPR56
ENSOARG00000000490	TXLNA	Taxilin family
ENSOARG00000000531	-	Zinc finger, C2H2||Pleckstrin homology domain||Dbl homology (DH) domain
ENSOARG00000000549	PTPRM	Protein-tyrosine phosphatase, receptor/non-receptor type||Concanavalin A-like lectin/glucanase domain||Immunoglobulin-like domain||MAM domain||Protein-tyrosine/Dual specificity phosphatase||Fibronectin type III||Immunoglobulin subtype||Protein-tyrosine phosphatase-like||Protein-tyrosine phosphatase, catalytic||Immunoglobulin
ENSOARG00000000591	-	Cytochrome P450, B-class||Cytochrome P450||Cytochrome P450, E-class, group I||Cytochrome P450, E-class, group IV
ENSOARG00000000616	ADGRG3	GPCR, family 2-like||GPCR, family 2, orphan receptor, GPR56||GPCR, family 2, secretin-like||GPS motif
ENSOARG00000000681	SCN3B	Immunoglobulin||Immunoglobulin-like domain||Immunoglobulin subtype||Immunoglobulin V-set domain
ENSOARG00000000685	B4GALT2	Nucleotide-diphospho-sugar transferases||Beta-1,4-galactosyltransferase||Galactosyltransferase, C-terminal
ENSOARG00000000701	ERLIN2	Band 7 protein
ENSOARG00000000749	-	Histone-fold||Histone H3/CENP-A
ENSOARG00000000899	MECOM	SET domain||Zinc finger, C2H2||Zinc finger, C2H2-like||Zinc finger, BED-type
ENSOARG00000001026	SLC13A5	Citrate transporter-like domain||Sodium/sulphate symporter
ENSOARG00000001199	KIAA1841	Protein of unknown function DUF3342
ENSOARG00000001328	CYP26C1	Cytochrome P450||Cytochrome P450, E-class, group I||Cytochrome P450, E-class, group IV
ENSOARG00000001389	-	Exocyst complex component Sec6
ENSOARG00000001395	TINAGL1	Peptidase C1A, papain C-terminal||Somatomedin B domain
ENSOARG00000001479	-	Translation protein SH3-like domain||Translation elongation factor, IF5A C-terminal||Nucleic acid-binding, OB-fold||Translation elongation factor IF5A||KOW
ENSOARG00000001533	ITIH1	von Willebrand factor, type A||VIT domain||Inter-alpha-trypsin inhibitor heavy chain, C-terminal
ENSOARG00000001546	NAA10	FR47-like||Acyl-CoA N-acyltransferase||GNAT domain
ENSOARG00000001560	ARHGAP22	Pleckstrin homology domain||Rho GTPase activation protein||Rho GTPase-activating protein domain
ENSOARG00000001615	TMEM185A	Transmembrane Fragile-X-F-associated protein
ENSOARG00000001648	-	Reverse transcriptase domain||Ribonuclease H domain||Ribonuclease H-like domain
ENSOARG00000001734	ZC2HC1B	-
ENSOARG00000001761	SLURP1	CD59 antigen
ENSOARG00000001849	CDH5	Cadherin||Cadherin-like||Cadherin, cytoplasmic domain
ENSOARG00000001850	GNB1	G-protein, beta subunit||WD40 repeat||WD40-repeat-containing domain||G-protein beta WD-40 repeat
ENSOARG00000001886	-	Peptidase S1||Trypsin-like cysteine/serine peptidase domain
ENSOARG00000001949	ARHGAP26	Variant SH3 domain||Rho GTPase activation protein||Pleckstrin homology domain||IMD/I-BAR domain||Rho GTPase-activating protein domain||SH3 domain
ENSOARG00000001968	MFAP5	Microfibril-associated glycoprotein
ENSOARG00000001975	-	Blood coagulation inhibitor, Disintegrin||Peptidase M12B, propeptide||Peptidase M12B, ADAM/reprolysin||ADAM, cysteine-rich||Epidermal growth factor-like domain
ENSOARG00000001982	AICDA	APOBEC-like, N-terminal||APOBEC-like, C-terminal
ENSOARG00000002030	TMEM69	Protein of unknown function DUF3429
ENSOARG00000002033	NADK	NAD kinase/diacylglycerol kinase-like domain||NAD kinase
ENSOARG00000002088	GRK5	Serine-threonine/tyrosine-protein kinase catalytic domain||GPCR kinase||Protein kinase domain||AGC-kinase, C-terminal||RGS domain||Protein kinase-like domain||Serine/threonine/dual specificity protein kinase, catalytic domain||Tyrosine-protein kinase, catalytic domain
ENSOARG00000002107	-	Fibronectin type III
ENSOARG00000002126	-	Sugar/inositol transporter||Major facilitator superfamily domain||General substrate transporter
ENSOARG00000002131	CAND1	Armadillo-type fold||HEAT||TATA-binding protein interacting (TIP20)
ENSOARG00000002178	-	HAD-like domain||P-type ATPase||P-type ATPase, A domain
ENSOARG00000002236	STXBP2	Sec1-like protein
ENSOARG00000002327	ATG9B	Autophagy-related protein 9
ENSOARG00000002405	-	Serine-threonine/tyrosine-protein kinase catalytic domain||Protein kinase domain||Protein kinase-like domain||Tyrosine-protein kinase, catalytic domain||Serine/threonine/dual specificity protein kinase, catalytic domain
ENSOARG00000002433	DDX3X	Helicase, C-terminal||Helicase superfamily 1/2, ATP-binding domain||RNA helicase, DEAD-box type, Q motif||P-loop containing nucleoside triphosphate hydrolase||DEAD/DEAH box helicase domain
ENSOARG00000002489	PREX2	DEP domain||PDZ domain||Dbl homology (DH) domain||Pleckstrin homology domain
ENSOARG00000002554	SLC22A18	Tetracycline resistance protein, TetA/multidrug resistance protein MdtG||Major facilitator superfamily domain||Major facilitator superfamily
ENSOARG00000002690	C16orf70	Uncharacterised protein family UPF0183
ENSOARG00000002721	CBX2	Chromo/chromo shadow domain
ENSOARG00000002743	STX8	Target SNARE coiled-coil domain
ENSOARG00000002744	-	Apolipoprotein L
ENSOARG00000002776	ZNF619	Zinc finger, C2H2||Zinc finger, C2H2-like||Krueppel-associated box
ENSOARG00000002779	EDEM3	Protease-associated domain, PA||Glycoside hydrolase, family 47
ENSOARG00000002799	IRAK3	Death-like domain||Death domain||Protein kinase-like domain||Serine/threonine/dual specificity protein kinase, catalytic domain||Tyrosine-protein kinase, catalytic domain||Serine-threonine/tyrosine-protein kinase catalytic domain||Protein kinase domain
ENSOARG00000002846	IGHM	Immunoglobulin-like domain||Immunoglobulin C1-set
ENSOARG00000002851	CYP4B1	Cytochrome P450, E-class, group IV||Cytochrome P450, E-class, group I||Cytochrome P450||Cytochrome P450, E-class, group II
ENSOARG00000002881	OAS1	2'-5'-oligoadenylate synthetase 1, domain 2/C-terminal
ENSOARG00000003026	NME1	Nucleoside diphosphate kinase
ENSOARG00000003238	GNPAT	Phospholipid/glycerol acyltransferase
ENSOARG00000003300	DPEP2	Renal dipeptidase family
ENSOARG00000003333	ZBTB7B	BTB/POZ||Zinc finger, C2H2-like||BTB/POZ-like||Zinc finger, C2H2||BTB/POZ fold
ENSOARG00000003342	NFATC3	Rel homology domain||Nuclear factor of activated T cells (NFAT)||p53-like transcription factor, DNA-binding||Immunoglobulin E-set||IPT domain
ENSOARG00000003354	FNIP2	-
ENSOARG00000003356	RFC5	AAA+ ATPase domain||Domain of unknown function DUF815||DNA helicase, Holliday junction RuvB type, N-terminal||DNA polymerase III, clamp loader complex, gamma/delta/delta subunit, C-terminal||P-loop containing nucleoside triphosphate hydrolase||ATPase, AAA-type, core||Replication factor C, C-terminal domain
ENSOARG00000003419	STK32A	Protein kinase domain||Serine-threonine/tyrosine-protein kinase catalytic domain||Protein kinase-like domain||Serine/threonine/dual specificity protein kinase, catalytic domain||Tyrosine-protein kinase, catalytic domain
ENSOARG00000003442	FUNDC2	FUN14
ENSOARG00000003586	IGF2	Insulin family||Insulin-like growth factor II E-peptide, C-terminal||Insulin-like growth factor||Insulin-like growth factor II||Insulin-like
ENSOARG00000003591	NFAT5	Nuclear factor of activated T cells (NFAT)||p53-like transcription factor, DNA-binding||Rel homology domain||Immunoglobulin E-set||IPT domain
ENSOARG00000003718	MAPK3	Mitogen-activated protein (MAP) kinase, ERK1/2||Mitogen-activated protein (MAP) kinase, ERK3/4||Protein kinase-like domain||Tyrosine-protein kinase, catalytic domain||Serine/threonine/dual specificity protein kinase, catalytic domain||Serine-threonine/tyrosine-protein kinase catalytic domain||Protein kinase domain
ENSOARG00000003737	-	Concanavalin A-like lectin/glucanase domain||SPRY domain||B30.2/SPRY domain||Zinc finger, RING-type||Butyrophylin-like||Zinc finger, B-box
ENSOARG00000003923	-	Groucho/transducin-like enhancer||WD40 repeat||WD40-repeat-containing domain
ENSOARG00000003961	HNRNPM	RNA recognition motif domain||Heterogeneous nuclear ribonucleoprotein M, PY nuclear localisation signal
ENSOARG00000003996	LRTOMT	O-methyltransferase, family 3||S-adenosyl-L-methionine-dependent methyltransferase
ENSOARG00000004175	FZD4	Frizzled protein||Frizzled domain||GPCR, family 2-like
ENSOARG00000004179	OTUB1	Ovarian tumour, otubain||Ubiquitin thioesterase Otubain||Peptidase C65, otubain
ENSOARG00000004233	PML	Zinc finger, B-box||Protein of unknown function DUF3583||Zinc finger, RING-type
ENSOARG00000004318	CDK1	Serine-threonine/tyrosine-protein kinase catalytic domain||Protein kinase domain||Protein kinase-like domain||Tyrosine-protein kinase, catalytic domain||Serine/threonine/dual specificity protein kinase, catalytic domain
ENSOARG00000004407	ERICH6	-
ENSOARG00000004424	SYTL3	C2 domain||Rab-binding domain||Zinc finger, FYVE/PHD-type
ENSOARG00000004464	KCTD15	BTB/POZ-like||Potassium channel tetramerisation-type BTB domain||BTB/POZ fold
ENSOARG00000004487	YWHAB	14-3-3 protein||14-3-3 domain
ENSOARG00000004501	PCSK7	Galactose-binding domain-like||Proprotein convertase, P||Proteinase inhibitor, propeptide||Peptidase S8/S53 domain||Peptidase S8, subtilisin-related
ENSOARG00000004644	PM20D1	Peptidase M20, dimerisation domain||Peptidase M20
ENSOARG00000004658	C1S	Trypsin-like cysteine/serine peptidase domain||Peptidase S1A, chymotrypsin-type||EGF-like calcium-binding domain||Sushi/SCR/CCP domain||Peptidase S1||CUB domain
ENSOARG00000004688	-	Trypsin-like cysteine/serine peptidase domain||Peptidase S1A, chymotrypsin-type||Peptidase S1
ENSOARG00000004743	ATP6AP1	BIG/ATPase V1 complex, subunit S1
ENSOARG00000004764	IL34	Interleukin-34
ENSOARG00000004786	UBAC1	Ubiquitin-associated/translation elongation factor EF1B, N-terminal, eukaryote||UBA-like||Ubiquitin-associated domain/translation elongation factor EF-Ts, N-terminal||Heat shock chaperonin-binding||Ubiquitin-related domain
ENSOARG00000004815	-	Peptidase S1A, chymotrypsin-type||Trypsin-like cysteine/serine peptidase domain||Peptidase S1
ENSOARG00000004816	SF3B3	Cleavage/polyadenylation specificity factor, A subunit, C-terminal
ENSOARG00000004936	ETV2	Ets domain
ENSOARG00000005012	NBR1	Phox/Bem1p||UBA-like||Ubiquitin-associated/translation elongation factor EF1B, N-terminal, eukaryote||Zinc finger, ZZ-type
ENSOARG00000005080	PRODH2	Proline dehydrogenase domain||FAD-linked oxidoreductase-like
ENSOARG00000005086	GLT6D1	Glycosyl transferase, family 6||Nucleotide-diphospho-sugar transferases
ENSOARG00000005220	CARTPT	CART satiety factor
ENSOARG00000005235	GYG1	Nucleotide-diphospho-sugar transferases||Glycosyl transferase, family 8
ENSOARG00000005237	SEC61A1	SecY subunit domain||Translocon Sec61/SecY, plug domain||SecY/SEC61-alpha family
ENSOARG00000005320	-	Serine-threonine/tyrosine-protein kinase catalytic domain||Protein kinase domain||Aminoglycoside phosphotransferase||Protein kinase-like domain||Tyrosine-protein kinase, catalytic domain||Serine/threonine/dual specificity protein kinase, catalytic domain
ENSOARG00000005352	-	3-oxo-5-alpha-steroid 4-dehydrogenase, C-terminal
ENSOARG00000005384	-	Alpha-macroglobulin complement component||Terpenoid cyclases/protein prenyltransferase alpha-alpha toroid||Netrin domain||Netrin module, non-TIMP type||Alpha-macroglobulin, receptor-binding||Tissue inhibitor of metalloproteinases-like, OB-fold||Alpha-2-macroglobulin
ENSOARG00000005388	MRPL2	Ribosomal protein L2, C-terminal||Translation protein SH3-like domain||Nucleic acid-binding, OB-fold||Ribosomal Proteins L2, RNA binding domain
ENSOARG00000005496	-	TFIIH C1-like domain||von Willebrand factor, type A||Ssl1-like||TFIIH subunit Ssl1/p44
ENSOARG00000005540	MPHOSPH9	-
ENSOARG00000005604	PSMD8	SAC3/GANP/Nin1/mts3/eIF-3 p25
ENSOARG00000005718	CEP164	WW domain
ENSOARG00000005778	SMG5	Telomerase activating protein Est1||PIN domain
ENSOARG00000005818	-	START domain
ENSOARG00000005841	AIFM2	Pyridine nucleotide-disulphide oxidoreductase, FAD/NAD(P)-binding domain||Pyridine nucleotide-disulphide oxidoreductase, class-II||Pyridine nucleotide-disulphide oxidoreductase, NAD-binding domain
ENSOARG00000005859	SLC25A22	Mitochondrial carrier protein||Mitochondrial carrier domain||Mitochondrial substrate/solute carrier
ENSOARG00000005904	CCDC178	-
ENSOARG00000006029	GMFG	Actin-depolymerising factor homology domain
ENSOARG00000006034	SIX2	Homeodomain-like||Homeobox domain
ENSOARG00000006080	SDF4	EF-hand domain
ENSOARG00000006084	MEP1B	Peptidase M12A, astacin||MATH||Meprin alpha/beta subunit||MAM domain||Concanavalin A-like lectin/glucanase domain||Peptidase, metallopeptidase||Epidermal growth factor-like domain||TRAF-like
ENSOARG00000006123	GPATCH4	G-patch domain
ENSOARG00000006163	BBS9	-
ENSOARG00000006301	CD4	Immunoglobulin C2-set||Immunoglobulin I-set||Immunoglobulin-like domain||T-cell surface antigen CD4||Immunoglobulin||Natural killer cell receptor 2B4 immunoglobulin domain||T cell CD4 receptor C-terminal region||CD4, extracellular||Immunoglobulin subtype||Immunoglobulin V-set domain||Immunoglobulin subtype 2
ENSOARG00000006370	ASF1B	Histone chaperone, ASF1-like
ENSOARG00000006427	PLXNA4	Immunoglobulin E-set||IPT domain||Rho GTPase activation protein||Sema domain||Plexin-like fold||Plexin||Plexin, cytoplasmic RasGAP domain
ENSOARG00000006518	GPM6A	Myelin proteolipid protein PLP
ENSOARG00000006536	ABHD14B	Alpha/Beta hydrolase fold
ENSOARG00000006610	BCAR1	Variant SH3 domain||Spectrin alpha chain, SH3 domain||SH3 domain||Serine rich protein interaction||CAS family, DUF3513
ENSOARG00000006615	PARP3	Poly(ADP-ribose) polymerase, catalytic domain
ENSOARG00000006649	-	DnaJ domain
ENSOARG00000006676	ESRRA	Steroid hormone receptor||Zinc finger, nuclear hormone receptor-type||Nuclear hormone receptor, ligand-binding||Nuclear hormone receptor, ligand-binding, core
ENSOARG00000006690	CDX1	Homeodomain-like||Homeodomain, metazoa||Homeobox domain||Caudal-like activation domain||Helix-turn-helix motif
ENSOARG00000006701	PLD2	Phospholipase D1/D2||Phospholipase D/Transphosphatidylase||Phox homologous domain
ENSOARG00000006723	TXNDC11	Thioredoxin domain||Thioredoxin-like fold
ENSOARG00000006772	-	Integrase, catalytic core||Ribonuclease H-like domain
ENSOARG00000006773	ZNF689	Krueppel-associated box||Zinc finger, C2H2-like||Zinc finger, C2H2
ENSOARG00000006797	LECT1	BRICHOS domain||Surfactant-associated polypeptide
ENSOARG00000006806	SERPINB11	Serpin domain
ENSOARG00000006991	-	P-loop containing nucleoside triphosphate hydrolase||Mini-chromosome maintenance, DNA-dependent ATPase||Magnesium chelatase, ChlI subunit||DNA replication licensing factor Mcm2||ATPase, dynein-related, AAA domain||ATPase, AAA-3||Nucleic acid-binding, OB-fold
ENSOARG00000006993	RASSF7	Ras-association||Ubiquitin-related domain
ENSOARG00000007056	NUP214	WD40 repeat
ENSOARG00000007124	IKBKAP	IKI3
ENSOARG00000007160	SRP54	Signal recognition particle, SRP54 subunit, eukaryotic||CobW/HypB/UreG domain||CobQ/CobB/MinD/ParA nucleotide binding domain||Signal recognition particle, SRP54 subunit, M-domain||P-loop containing nucleoside triphosphate hydrolase||MobB-type P-loop domain||Signal recognition particle, SRP54 subunit, helical bundle||Signal recognition particle, SRP54 subunit, GTPase domain||AAA+ ATPase domain
ENSOARG00000007168	PYGB	Glycosyl transferase, family 35||Glycogen/starch/alpha-glucan phosphorylase
ENSOARG00000007173	RNF215	Zinc finger, C3HC4 RING-type||Zinc finger, RING-type
ENSOARG00000007180	-	Helicase, C-terminal||Helicase/SANT-associated, DNA binding||HAS subgroup||Helicase superfamily 1/2, ATP-binding domain||P-loop containing nucleoside triphosphate hydrolase||SNF2-related
ENSOARG00000007274	CYP2B6	Cytochrome P450, E-class, group I, CYP2B-like||Cytochrome P450, E-class, group I||Cytochrome P450||Cytochrome P450, E-class, group I, CYP2A-like
ENSOARG00000007288	GNB2L1	WD40-repeat-containing domain||WD40 repeat||G-protein beta WD-40 repeat
ENSOARG00000007299	PPP2R3C	-
ENSOARG00000007335	-	MHC classes I/II-like antigen recognition protein||MHC class II, alpha chain, N-terminal||Immunoglobulin C1-set||Immunoglobulin-like domain
ENSOARG00000007405	C4BPA	Sushi/SCR/CCP domain
ENSOARG00000007505	-	Laminin, N-terminal
ENSOARG00000007524	PLEKHN1	Pleckstrin homology domain
ENSOARG00000007683	CXCL16	-
ENSOARG00000007687	ACKR1	Duffy antigen/chemokine receptor
ENSOARG00000007715	KDM1A	Pyridine nucleotide-disulphide oxidoreductase, FAD/NAD(P)-binding domain||Homeodomain-like||Histone lysine-specific demethylase||SWIRM domain||FAD binding domain||FAD dependent oxidoreductase||Pyridine nucleotide-disulphide oxidoreductase, NAD-binding domain||Amine oxidase
ENSOARG00000007766	MYO1A	Myosin head, motor domain||P-loop containing nucleoside triphosphate hydrolase||IQ motif, EF-hand binding site||Myosin tail 2
ENSOARG00000007814	SYK	Protein kinase-like domain||Tyrosine-protein kinase, non-receptor SYK/ZAP-70||Serine/threonine/dual specificity protein kinase, catalytic domain||Tyrosine-protein kinase, catalytic domain||Protein kinase domain||SH2 domain||Serine-threonine/tyrosine-protein kinase catalytic domain
ENSOARG00000007822	F10	Peptidase S1||Peptidase S1A, coagulation factor VII/IX/X/C/Z||Gamma-carboxyglutamic acid-rich (GLA) domain||Peptidase S1A, chymotrypsin-type||Trypsin-like cysteine/serine peptidase domain||Epidermal growth factor-like domain||EGF-like calcium-binding domain
ENSOARG00000007832	AUH	ClpP/crotonase-like domain||Crotonase superfamily
ENSOARG00000008117	TDGF1	Epidermal growth factor-like domain||Teratocarcinoma-derived growth factor Cripto||Cryptic/Cripto, CFC domain
ENSOARG00000008151	ORAI3	Calcium release-activated calcium channel protein
ENSOARG00000008241	XG	CD99 antigen-like protein 2
ENSOARG00000008262	SCN2B	Immunoglobulin V-set domain||Immunoglobulin subtype||Myelin P0 protein related||Immunoglobulin-like domain
ENSOARG00000008267	PAAF1	WD40 repeat||WD40-repeat-containing domain||G-protein beta WD-40 repeat
ENSOARG00000008268	AMOTL2	Angiomotin, C-terminal||Angiomotin
ENSOARG00000008282	NCOA5	Anticodon-binding
ENSOARG00000008337	CAMK2G	Serine-threonine/tyrosine-protein kinase catalytic domain||Protein kinase domain||Calcium/calmodulin-dependent protein kinase II, association-domain||Protein kinase-like domain||Tyrosine-protein kinase, catalytic domain||Serine/threonine/dual specificity protein kinase, catalytic domain
ENSOARG00000008358	CD79A	Phosphorylated immunoreceptor signalling ITAM||Immunoglobulin-like domain||Immunoglobulin V-set domain||Immunoglobulin subtype||Immunoglobulin subtype 2
ENSOARG00000008392	TCN2	Cobalamin (vitamin B12)-binding transporter, eukaryotic
ENSOARG00000008397	THEG	Testicular haploid expressed repeat
ENSOARG00000008445	-	Immunoglobulin subtype 2||Immunoglobulin subtype||Immunoglobulin V-set domain||Immunoglobulin-like domain||Immunoglobulin I-set||Immunoglobulin
ENSOARG00000008614	PHLDB3	Pleckstrin homology domain
ENSOARG00000008634	-	Peptidase M1, membrane alanine aminopeptidase, N-terminal
ENSOARG00000008640	DHX57	Helicase superfamily 1/2, ATP-binding domain||Ubiquitin-associated/translation elongation factor EF1B, N-terminal, eukaryote||Helicase, C-terminal||UBA-like||DEAD/DEAH box helicase domain||P-loop containing nucleoside triphosphate hydrolase||Domain of unknown function DUF1605||Helicase-associated domain||Zinc finger, CCCH-type||RWD domain
ENSOARG00000008668	FBP2	Fructose-1,6-bisphosphatase class 1/Sedoheputulose-1,7-bisphosphatase||Sedoheptulose-1,7-bisphosphatase||Inositol monophosphatase||Fructose-1,6-bisphosphatase
ENSOARG00000008749	GPR50	7TM GPCR, olfactory receptor/chemoreceptor Srsx||Neuropeptide Y receptor family||GPCR, rhodopsin-like, 7TM||G protein-coupled receptor, rhodopsin-like||Melatonin receptor family||7TM GPCR, serpentine receptor class x (Srx)||Melatonin-related receptor 1X
ENSOARG00000008827	NCSTN	Nicastrin||Peptidase M28
ENSOARG00000008832	SIRT3	Sirtuin, class I||Sirtuin family||DHS-like NAD/FAD-binding domain||Sirtuin family, catalytic core domain
ENSOARG00000008880	SH2D5	SH2 domain||PTB/PI domain
ENSOARG00000008890	RING1	Zinc finger, C3HC4 RING-type||Zinc finger, RING-type
ENSOARG00000008892	MRPL38	Phosphatidylethanolamine-binding protein PEBP
ENSOARG00000008904	-	Zinc finger, C2H2-like||Krueppel-associated box||Zinc finger, C2H2
ENSOARG00000008941	TRIM65	SPRY domain||B30.2/SPRY domain||Concanavalin A-like lectin/glucanase domain||Zinc finger, B-box||Butyrophylin-like||Zinc finger, RING-type||Zinc finger, C3HC4 RING-type
ENSOARG00000008994	IGHE	Immunoglobulin C1-set||Immunoglobulin-like domain
ENSOARG00000009022	SAMD10	Sterile alpha motif/pointed domain||Sterile alpha motif, type 1||Pointed domain||Sterile alpha motif, type 2||Sterile alpha motif domain
ENSOARG00000009100	-	Chemokine interleukin-8-like domain||C chemokine ligand 1
ENSOARG00000009128	C7	Sushi/SCR/CCP domain||Factor I / membrane attack complex||Low-density lipoprotein (LDL) receptor class A repeat||Thrombospondin, type 1 repeat||Membrane attack complex component/perforin (MACPF) domain||Membrane attack complex component/perforin/complement C9
ENSOARG00000009133	-	Immunoglobulin-like domain||Fibronectin type III||Immunoglobulin subtype
ENSOARG00000009224	NEK3	Serine/threonine/dual specificity protein kinase, catalytic domain||Tyrosine-protein kinase, catalytic domain||Protein kinase-like domain||Serine-threonine/tyrosine-protein kinase catalytic domain||Protein kinase domain
ENSOARG00000009309	NEK11	Protein kinase domain||Serine-threonine/tyrosine-protein kinase catalytic domain||Serine/threonine/dual specificity protein kinase, catalytic domain||Tyrosine-protein kinase, catalytic domain||Protein kinase-like domain
ENSOARG00000009330	LYPD6	CD59 antigen
ENSOARG00000009345	UBE2R2	Ubiquitin-conjugating enzyme/RWD-like||Ubiquitin-conjugating enzyme E2
ENSOARG00000009348	-	Zinc finger, RING-type||Zinc finger, C3HC4 RING-type||TRAF-like||PDZ domain||Zinc finger, TRAF-type
ENSOARG00000009370	PVRL2	Immunoglobulin V-set domain||Immunoglobulin subtype||CD80-like, immunoglobulin C2-set||Immunoglobulin-like domain
ENSOARG00000009393	PLA2G2F	Phospholipase A2||Phospholipase A2 domain
ENSOARG00000009507	-	Cystine knot, C-terminal||Glycoprotein hormone subunit beta, cystine knot
ENSOARG00000009557	AKAP3	A-kinase anchor 110kDa||A-kinase anchor 110kDa, C-terminal||RII binding domain
ENSOARG00000009584	FMR1NB	-
ENSOARG00000009586	ANKRD52	Ankyrin repeat||Ankyrin repeat-containing domain
ENSOARG00000009594	PLA2G3	Phospholipase A2||Phospholipase A2 domain
ENSOARG00000009735	SLC43A1	Major facilitator superfamily domain||Major facilitator superfamily
ENSOARG00000009840	PIP4K2B	Phosphatidylinositol-4-phosphate 5-kinase, core||Phosphatidylinositol-4-phosphate 5-kinase, core, subgroup
ENSOARG00000009974	MPND	JAB1/MPN/MOV34 metalloenzyme domain
ENSOARG00000010057	LRP1B	Low-density lipoprotein (LDL) receptor class A repeat||Epidermal growth factor-like domain||EGF-like calcium-binding domain||LDLR class B repeat
ENSOARG00000010065	LASP1	Zinc finger, LIM-type||Variant SH3 domain||Nebulin repeat||SH3 domain
ENSOARG00000010095	PIGU	GPI transamidase subunit PIG-U
ENSOARG00000010124	MYO1D	Myosin head, motor domain||IQ motif, EF-hand binding site||P-loop containing nucleoside triphosphate hydrolase||Myosin tail 2
ENSOARG00000010126	LOXL2	SRCR-like domain||SRCR domain||Lysyl oxidase
ENSOARG00000010137	ASGR1	Hepatic lectin, N-terminal||C-type lectin||C-type lectin fold||Type-2 ice-structuring protein
ENSOARG00000010138	WDR18	G-protein beta WD-40 repeat||WD40-repeat-containing domain||WD40 repeat
ENSOARG00000010258	PGAM5	Histidine phosphatase superfamily||Histidine phosphatase superfamily, clade-1
ENSOARG00000010325	LLGL2	Lethal(2) giant larvae protein||WD40 repeat||WD40-repeat-containing domain||Lethal giant larvae homologue 2
ENSOARG00000010414	GHITM	Bax inhibitor 1-related
ENSOARG00000010603	VSIG2	Immunoglobulin||Immunoglobulin-like domain||Immunoglobulin I-set||Immunoglobulin V-set domain||Immunoglobulin subtype||Immunoglobulin subtype 2
ENSOARG00000010639	ABCA7	P-loop containing nucleoside triphosphate hydrolase||ABC transporter-like||AAA+ ATPase domain
ENSOARG00000010687	MPG	Methylpurine-DNA glycosylase (MPG)||Formyl transferase, C-terminal-like
ENSOARG00000010711	TSPAN9	Tetraspanin/Peripherin||Tetraspanin||Tetraspanin, EC2 domain
ENSOARG00000010799	FBXL20	F-box domain||Leucine-rich repeat, cysteine-containing subtype
ENSOARG00000010807	SLC25A27	Mitochondrial substrate/solute carrier||Mitochondrial carrier domain
ENSOARG00000010861	TACR3	Neurokinin NK3 receptor||Neurokinin receptor||Neurokinin NK1 receptor||G protein-coupled receptor, rhodopsin-like||GPCR, rhodopsin-like, 7TM||Neuropeptide Y receptor family||7TM GPCR, olfactory receptor/chemoreceptor Srsx
ENSOARG00000010911	SEC63	Sec63 domain||DnaJ domain
ENSOARG00000010974	NAIF1	-
ENSOARG00000011036	TASP1	Peptidase T2, asparaginase 2||Nucleophile aminohydrolases, N-terminal
ENSOARG00000011095	FAM71B	Domain of unknown function DUF3699
ENSOARG00000011128	-	Tryptophan synthase beta subunit-like PLP-dependent enzyme||CBS domain||Cystathionine beta-synthase
ENSOARG00000011137	-	Galactose mutarotase-like domain||Glycosyl hydrolase family 38, C-terminal
ENSOARG00000011249	VAX2	Helix-turn-helix motif||Homeodomain, metazoa||Homeobox domain||Homeodomain-like
ENSOARG00000011318	PPP1CA	Serine/threonine-specific protein phosphatase/bis(5-nucleosyl)-tetraphosphatase||Calcineurin-like phosphoesterase domain, apaH type||Metallo-dependent phosphatase-like
ENSOARG00000011329	TMEM59L	Uncharacterised protein family, TMEM59
ENSOARG00000011387	ENG	Zona pellucida domain
ENSOARG00000011392	ASNA1	P-loop containing nucleoside triphosphate hydrolase||Anion-transporting ATPase-like domain||CobQ/CobB/MinD/ParA nucleotide binding domain||Arsenical pump ATPase, ArsA/GET3
ENSOARG00000011436	MGAT5	-
ENSOARG00000011478	STARD3	MENTAL domain||Steroidogenic acute regulatory protein-like||START domain
ENSOARG00000011482	GRHPR	6-phosphogluconate dehydrogenase, NADP-binding||Pyrroline-5-carboxylate reductase, catalytic, N-terminal||D-isomer specific 2-hydroxyacid dehydrogenase, catalytic domain||D-isomer specific 2-hydroxyacid dehydrogenase, NAD-binding domain
ENSOARG00000011493	MGST3	Membrane-associated, eicosanoid/glutathione metabolism (MAPEG) protein
ENSOARG00000011551	MUM1	-
ENSOARG00000011579	MTHFSD	5-formyltetrahydrofolate cyclo-ligase||RNA recognition motif domain
ENSOARG00000011582	CYP26B1	Cytochrome P450, B-class||Cytochrome P450||Cytochrome P450, E-class, group I||Cytochrome P450, E-class, group IV
ENSOARG00000011589	NDUFS7	NADH:ubiquinone oxidoreductase-like, 20kDa subunit||NADH-ubiquinone oxidoreductase, 20 Kd subunit
ENSOARG00000011716	DDB1	Cleavage/polyadenylation specificity factor, A subunit, C-terminal
ENSOARG00000011724	TOR2A	Torsin 1/2||P-loop containing nucleoside triphosphate hydrolase||Torsin||ClpA/B family||AAA+ ATPase domain
ENSOARG00000011760	GDPD5	PLC-like phosphodiesterase, TIM beta/alpha-barrel domain||Glycerophosphodiester phosphodiesterase domain
ENSOARG00000011797	RGP1	Reduced growth phenotype protein 1
ENSOARG00000011888	MAEL	High mobility group box domain
ENSOARG00000011949	C3orf67	Cilia/flagella-associated protein 20/WDR90/C3orf67
ENSOARG00000011957	CD72	C-type lectin fold||C-type lectin
ENSOARG00000011966	ASB9	Ankyrin repeat-containing domain||SOCS protein, C-terminal||Ankyrin repeat
ENSOARG00000012007	CA11	Alpha carbonic anhydrase
ENSOARG00000012089	-	Keratin-associated protein, PMG type
ENSOARG00000012127	-	5-Hydroxytryptamine 5B receptor||GPCR, rhodopsin-like, 7TM||7TM GPCR, olfactory receptor/chemoreceptor Srsx||G protein-coupled receptor, rhodopsin-like||5-hydroxytryptamine receptor family
ENSOARG00000012134	B4GALNT3	Nucleotide-diphospho-sugar transferases||Chondroitin N-acetylgalactosaminyltransferase||PA14
ENSOARG00000012223	SNRPB2	RNA recognition motif domain
ENSOARG00000012296	PLEKHA4	Pleckstrin homology domain
ENSOARG00000012373	ADAM19	ADAM, cysteine-rich||Peptidase M12B, ADAM/reprolysin||Peptidase M12B, propeptide||Blood coagulation inhibitor, Disintegrin||Epidermal growth factor-like domain
ENSOARG00000012463	GYS1	Glycogen synthase
ENSOARG00000012518	SLC38A5	Amino acid transporter, transmembrane domain
ENSOARG00000012525	DROSHA	Double-stranded RNA-binding domain||Ribonuclease III domain
ENSOARG00000012564	ERC1	Prefoldin||Rab-binding domain FIP-RBD||Active zone protein ELKS
ENSOARG00000012620	THG1L	tRNAHis guanylyltransferase catalytic domain||tRNAHis guanylyltransferase Thg1
ENSOARG00000012647	MRPS18B	Ribosomal protein S18
ENSOARG00000012714	DDX10	DEAD/DEAH box helicase domain||Helicase/UvrB domain||Helicase superfamily 1/2, ATP-binding domain||P-loop containing nucleoside triphosphate hydrolase||RNA helicase, DEAD-box type, Q motif||Helicase, C-terminal
ENSOARG00000012811	GAPVD1	Ras GTPase-activating protein||Rho GTPase activation protein||VPS9 domain
ENSOARG00000012824	GRPR	Bombesin receptor||7TM GPCR, serpentine receptor class v (Srv)||G protein-coupled receptor, rhodopsin-like||GPCR, rhodopsin-like, 7TM||Gastrin-releasing peptide receptor||7TM GPCR, olfactory receptor/chemoreceptor Srsx
ENSOARG00000012834	ATP6V0D2	ATPase, V0 complex, subunit d||ATPase, V0 complex, c/d subunit
ENSOARG00000012968	-	Glutathione S-transferase, Pi class||Thioredoxin-like fold||Glutathione S-transferase, C-terminal-like||Glutathione S-transferase, N-terminal||Glutathione S-transferase, C-terminal
ENSOARG00000012988	APBA1	PTB/PI domain||PDZ domain
ENSOARG00000013044	TJP2	Tight junction protein ZO-2||Variant SH3 domain||P-loop containing nucleoside triphosphate hydrolase||SH3 domain||Guanylate kinase-like||PDZ domain||Guanylate kinase/L-type calcium channel beta subunit||Tight junction protein ZO
ENSOARG00000013077	FAM134B	-
ENSOARG00000013102	ETS1	Sterile alpha motif/pointed domain||Pointed domain||Ets domain||Transforming protein C-ets
ENSOARG00000013168	IFNGR2	Interferon/interleukin receptor domain||Fibronectin type III
ENSOARG00000013215	NOSIP	Nitric oxide synthase-interacting
ENSOARG00000013244	SPPL3	Peptidase A22B, signal peptide peptidase||Presenilin/signal peptide peptidase
ENSOARG00000013249	CLTC	Clathrin, heavy chain/VPS, 7-fold repeat||Clathrin, heavy chain||Clathrin, heavy chain, propeller, N-terminal||Clathrin, heavy chain, propeller repeat||Clathrin, heavy chain, linker, core motif||Armadillo-type fold
ENSOARG00000013294	ANKS1B	Ankyrin repeat-containing domain||Ankyrin repeat
ENSOARG00000013345	TLE6	WD40-repeat-containing domain||WD40 repeat||Groucho/transducin-like enhancer
ENSOARG00000013372	CPN1	Carboxypeptidase-like, regulatory domain||Peptidase M14, carboxypeptidase A
ENSOARG00000013373	JMJD8	JmjC domain
ENSOARG00000013394	KCTD20	BTB/POZ-like||BTB/POZ fold||Potassium channel tetramerisation-type BTB domain
ENSOARG00000013418	ZNF77	Zinc finger, C2H2||Zinc finger, C2H2-like||Krueppel-associated box
ENSOARG00000013434	STRADA	Protein kinase-like domain||Serine/threonine/dual specificity protein kinase, catalytic domain||Tyrosine-protein kinase, catalytic domain||Serine-threonine/tyrosine-protein kinase catalytic domain||Protein kinase domain
ENSOARG00000013447	SYCE1	-
ENSOARG00000013465	CAPN1	Peptidase C2, calpain family||Peptidase C2, calpain, domain III||Peptidase C2, calpain, large subunit, domain III||EF-hand domain||Peptidase C2, calpain, catalytic domain
ENSOARG00000013512	CDT1	CDT1 Geminin-binding domain-like
ENSOARG00000013661	NEK6	Protein kinase-like domain||Tyrosine-protein kinase, catalytic domain||Serine/threonine/dual specificity protein kinase, catalytic domain||Serine-threonine/tyrosine-protein kinase catalytic domain||Protein kinase domain
ENSOARG00000013671	GADD45B	Ribosomal protein L7Ae/L30e/S12e/Gadd45
ENSOARG00000013768	COPRS	-
ENSOARG00000013782	ALB	Serum albumin/Alpha-fetoprotein/Afamin||Serum albumin, N-terminal||Serum albumin-like||ALB/AFP/VDB
ENSOARG00000013877	IFT88	Tetratricopeptide TPR2||Tetratricopeptide repeat||Tetratricopeptide TPR1||Tetratricopeptide repeat-containing domain
ENSOARG00000013977	SSX2IP	Afadin/alpha-actinin-binding
ENSOARG00000013990	SPATA19	-
ENSOARG00000014106	SH3GL2	BAR domain-containing family||Variant SH3 domain||SH3 domain||Spectrin alpha chain, SH3 domain||BAR domain
ENSOARG00000014170	NABP1	OB-fold nucleic acid binding domain, AA-tRNA synthetase-type||Nucleic acid-binding, OB-fold
ENSOARG00000014180	SHISA3	-
ENSOARG00000014289	MLLT3	YEATS
ENSOARG00000014290	KLK6	Peptidase S1||Peptidase S1A, nudel||Peptidase S1A, chymotrypsin-type||Trypsin-like cysteine/serine peptidase domain
ENSOARG00000014344	SPATA2L	-
ENSOARG00000014470	IFT122	WD40-repeat-containing domain||WD40 repeat
ENSOARG00000014529	CMC1	Cytochrome c oxidase biogenesis protein Cmc1-like
ENSOARG00000014532	ETS2	Transforming protein C-ets||Sterile alpha motif/pointed domain||Ets domain||Pointed domain
ENSOARG00000014651	MOB3B	MOB kinase activator family
ENSOARG00000014699	MBD4	Methyl-CpG-binding domain protein 4||DNA glycosylase||Methyl-CpG DNA binding||DNA-binding domain||HhH-GPD domain
ENSOARG00000014703	MYL10	EF-hand domain
ENSOARG00000014733	-	Electron transfer flavoprotein, alpha/beta-subunit, N-terminal||Immunoglobulin-like domain||Immunoglobulin subtype||Immunoglobulin subtype 2
ENSOARG00000014772	ADD1	Class II aldolase/adducin N-terminal
ENSOARG00000014786	EIF3E	Proteasome component (PCI) domain||Eukaryotic translation initiation factor 3 subunit E, N-terminal||Eukaryotic translation initiation factor 3 subunit E
ENSOARG00000014849	NEDD9	Variant SH3 domain||SH3 domain||Serine rich protein interaction||CAS family, DUF3513
ENSOARG00000014856	-	Ribonuclease H-like domain||Peptidase A2A, retrovirus, catalytic||Aspartic peptidase domain||Ribonuclease H domain||Reverse transcriptase domain||Peptidase A2A, retrovirus RVP subgroup
ENSOARG00000014868	CHKA	Protein of unknown function DUF227||Aminoglycoside phosphotransferase||Protein kinase-like domain
ENSOARG00000014876	OSBPL8	Oxysterol-binding protein||Pleckstrin homology domain
ENSOARG00000014886	SCYL1	Protein kinase domain||Serine-threonine/tyrosine-protein kinase catalytic domain||Armadillo-type fold||Protein kinase-like domain
ENSOARG00000014933	HAS1	Glycosyltransferase 2-like||Nucleotide-diphospho-sugar transferases
ENSOARG00000014965	SRD5A1	Protein of unknown function DUF1295||3-oxo-5-alpha-steroid 4-dehydrogenase, C-terminal
ENSOARG00000015046	GNPDA2	Glucosamine-6-phosphate isomerase||Glucosamine/galactosamine-6-phosphate isomerase
ENSOARG00000015076	SMG6	PIN domain-like||Telomerase activating protein Est1||PIN domain
ENSOARG00000015113	-	Glycoside hydrolase, family 22||Lysozyme-like domain||Glycoside hydrolase, family 22, lysozyme
ENSOARG00000015114	CYP24A1	Cytochrome P450, E-class, group I||Cytochrome P450, E-class, group IV||Cytochrome P450, E-class, CYP24A, mitochondrial||Cytochrome P450
ENSOARG00000015190	-	RmlD-like substrate binding domain||Male sterility, NAD-binding||NAD-dependent epimerase/dehydratase, N-terminal domain||3-beta hydroxysteroid dehydrogenase/isomerase
ENSOARG00000015214	P2RX4	P2X1 purinoceptor||P2X purinoreceptor||P2X4 purinoceptor
ENSOARG00000015226	-	Guanylate-binding protein, N-terminal||P-loop containing nucleoside triphosphate hydrolase||RHD3/Sey1
ENSOARG00000015267	MCAM	Immunoglobulin V-set domain||Immunoglobulin subtype||Immunoglobulin subtype 2||Immunoglobulin||CD80-like, immunoglobulin C2-set||Immunoglobulin-like domain
ENSOARG00000015358	MS4A18	CD20-like family
ENSOARG00000015431	ODC1	Alanine racemase/group IV decarboxylase, C-terminal||Orn/DAP/Arg decarboxylase 2, N-terminal||Ornithine decarboxylase||Orn/DAP/Arg decarboxylase 2, C-terminal||Ornithine/DAP/Arg decarboxylase||PLP-binding barrel
ENSOARG00000015452	AADAT	Aminotransferase, class I/classII||Pyridoxal phosphate-dependent transferase
ENSOARG00000015494	CLCN3	Chloride channel, core||Chloride channel, voltage gated||CBS domain||Chloride channel ClC-3
ENSOARG00000015547	SEC16B	-
ENSOARG00000015561	SSSCA1	Sjoegren syndrome/scleroderma autoantigen 1
ENSOARG00000015658	KCNH8	Potassium channel, voltage-dependent, ELK||PAC motif||Potassium channel, voltage-dependent, ERG||Cyclic nucleotide-binding-like||PAS-associated, C-terminal||Potassium channel, voltage-dependent, EAG/ELK/ERG||PAS domain||Potassium channel, voltage-dependent, EAG||Ion transport domain||Cyclic nucleotide-binding domain||Two pore domain potassium channel domain
ENSOARG00000015681	KRT40	Intermediate filament protein||Keratin, type I
ENSOARG00000015892	-	Core shell protein Gag P30||Ribonuclease H-like domain||Integrase, catalytic core||Ribonuclease H domain
ENSOARG00000015910	GANAB	Glycoside hydrolase family 31||Galactose mutarotase-like domain||Glycoside hydrolase superfamily
ENSOARG00000015989	MPHOSPH10	U3 small nucleolar ribonucleoprotein complex, subunit Mpp10
ENSOARG00000016002	KLHL2	Kelch repeat type 2||BTB-kelch protein||BTB/POZ fold||Kelch repeat type 1||BTB/Kelch-associated||BTB/POZ||BTB/POZ-like
ENSOARG00000016009	STK32C	Serine-threonine/tyrosine-protein kinase catalytic domain||Protein kinase domain||Protein kinase-like domain||Serine/threonine/dual specificity protein kinase, catalytic domain
ENSOARG00000016037	CRAMP1L	SANT/Myb domain
ENSOARG00000016070	TRIP13	ClpA/B family||AAA+ ATPase domain||ATPase, AAA-type, core||P-loop containing nucleoside triphosphate hydrolase
ENSOARG00000016101	WRAP73	Quinoprotein amine dehydrogenase, beta chain-like||WD40 repeat||WD40-repeat-containing domain
ENSOARG00000016128	MAP3K2	Serine-threonine/tyrosine-protein kinase catalytic domain||Protein kinase domain||Phox/Bem1p||Protein kinase-like domain||Tyrosine-protein kinase, catalytic domain||Serine/threonine/dual specificity protein kinase, catalytic domain
ENSOARG00000016228	NFE2	Basic-leucine zipper domain||Transcription factor, Skn-1-like, DNA-binding domain
ENSOARG00000016366	HSP90B1	Heat shock protein Hsp90 family||Histidine kinase-like ATPase, C-terminal domain||Heat shock protein Hsp90, N-terminal||Ribosomal protein S5 domain 2-type fold
ENSOARG00000016384	CDK14	Protein kinase domain||Serine-threonine/tyrosine-protein kinase catalytic domain||Tyrosine-protein kinase, catalytic domain||Serine/threonine/dual specificity protein kinase, catalytic domain||Protein kinase-like domain
ENSOARG00000016406	RBM46	RNA recognition motif domain||HnRNP R/Q splicing factor
ENSOARG00000016418	-	PDZ domain||Ras guanine-nucleotide exchange factors catalytic domain||Ras-association||Cyclic nucleotide-binding domain||Ras guanine nucleotide exchange factor domain||Ras-like guanine nucleotide exchange factor, N-terminal||Ubiquitin-related domain||Cyclic nucleotide-binding-like
ENSOARG00000016497	TRBV28	Immunoglobulin V-set domain||Immunoglobulin-like domain
ENSOARG00000016504	KRI1	KRR1 interacting protein 1
ENSOARG00000016505	CPT1A	Acyltransferase ChoActase/COT/CPT
ENSOARG00000016545	TEKT3	Tektin
ENSOARG00000016688	SOAT2	Membrane bound O-acyl transferase, MBOAT
ENSOARG00000016797	SPATA22	-
ENSOARG00000016805	-	5-nucleotidase
ENSOARG00000016866	FGF8	Cytokine, IL-1-like||Fibroblast growth factor family||IL-1 family/FGF family
ENSOARG00000016922	CASP8	Peptidase C14, caspase non-catalytic subunit p10||Death effector domain||Peptidase C14, caspase domain||Death-like domain||Peptidase C14A, caspase precursor p45, core||Peptidase C14, ICE, catalytic subunit p20
ENSOARG00000017022	PDE8B	PAS fold||3'5'-cyclic nucleotide phosphodiesterase, catalytic domain||3'5'-cyclic nucleotide phosphodiesterase||PAS domain||PAS fold-4||Signal transduction response regulator, receiver domain||HD/PDEase domain
ENSOARG00000017034	STK17A	Protein kinase-like domain||Serine/threonine/dual specificity protein kinase, catalytic domain||Tyrosine-protein kinase, catalytic domain||Protein kinase domain||Serine-threonine/tyrosine-protein kinase catalytic domain
ENSOARG00000017161	BMPR1B	Protein kinase-like domain||Serine/threonine/dual specificity protein kinase, catalytic domain||Tyrosine-protein kinase, catalytic domain||Protein kinase domain||Ser/Thr protein kinase, TGFB receptor||TGF-beta family type I/II receptor, extracellular C-terminal domain||TGF beta receptor, GS motif||Serine-threonine/tyrosine-protein kinase catalytic domain
ENSOARG00000017172	ODF1	Alpha crystallin/Hsp20 domain
ENSOARG00000017296	NUAK1	Protein kinase-like domain||Lipopolysaccharide kinase||Tyrosine-protein kinase, catalytic domain||Serine/threonine/dual specificity protein kinase, catalytic domain||Serine-threonine/tyrosine-protein kinase catalytic domain||Protein kinase domain
ENSOARG00000017351	C17orf64	-
ENSOARG00000017425	LETMD1	LETM1-like
ENSOARG00000017474	JUP	Armadillo||Armadillo-type fold||Beta-catenin
ENSOARG00000017493	2016-09-11	P-loop containing nucleoside triphosphate hydrolase||Septin-type guanine nucleotide-binding (G) domain||Septin
ENSOARG00000017521	HBEGF	Epidermal growth factor-like domain
ENSOARG00000017583	SALL1	Zinc finger, C2H2-like||Zinc finger, C2H2
ENSOARG00000017627	GPCPD1	PLC-like phosphodiesterase, TIM beta/alpha-barrel domain||Carbohydrate-binding-like fold||Glycerophosphodiester phosphodiesterase domain||Carbohydrate binding module family 20
ENSOARG00000017636	USP32	Ubiquitin-related domain||Peptidase C19, ubiquitin-specific peptidase, DUSP domain||Ubiquitin specific protease domain||Peptidase C19, ubiquitin carboxyl-terminal hydrolase||EF-hand domain
ENSOARG00000017713	TRAF7	WD40 repeat||TRAF-like||WD40-repeat-containing domain||G-protein beta WD-40 repeat
ENSOARG00000017728	-	Tetratricopeptide TPR1||Heat shock chaperonin-binding||Tetratricopeptide repeat-containing domain||Tetratricopeptide repeat
ENSOARG00000017757	CYB5D1	Cytochrome b5-like heme/steroid binding domain
ENSOARG00000017787	FAM186A	-
ENSOARG00000017859	-	Histone-fold||Histone H3/CENP-A||Histone core
ENSOARG00000017866	-	P-loop containing nucleoside triphosphate hydrolase||Helicase superfamily 1/2, ATP-binding domain||Helicase, C-terminal||Type II secretion system protein E||DEAD/DEAH box helicase domain||Helicase-associated domain
ENSOARG00000017880	CA4	Alpha carbonic anhydrase
ENSOARG00000017912	CLCN1	Chloride channel, voltage gated||CBS domain||Chloride channel, core||Chloride channel ClC-1
ENSOARG00000017939	FTO	-
ENSOARG00000017954	ACSL4	AMP-dependent synthetase/ligase
ENSOARG00000018036	ECI1	ClpP/crotonase-like domain||Crotonase superfamily
ENSOARG00000018045	SNX5	Sorting nexin-5/6/32||Vps5 C-terminal||Phox homologous domain
ENSOARG00000018138	RIOK2	Protein kinase-like domain||RIO kinase||Lipopolysaccharide kinase||RIO2 kinase winged helix domain, N-terminal||RIO domain
ENSOARG00000018189	FAIM2	Bax inhibitor 1-related
ENSOARG00000018264	C2orf54	-
ENSOARG00000018321	CTLA4	Immunoglobulin V-set domain||Immunoglobulin subtype||Immunoglobulin-like domain||Cytotoxic T-lymphocyte antigen 4
ENSOARG00000018338	RGL3	Ubiquitin-related domain||Ras-association||Ras guanine-nucleotide exchange factors catalytic domain||Ras guanine nucleotide exchange factor domain||Ras-like guanine nucleotide exchange factor, N-terminal
ENSOARG00000018424	CCNF	Cyclin, C-terminal domain||Cyclin-like||Cyclin, N-terminal||F-box domain
ENSOARG00000018523	KAT2A	GNAT domain||Acyl-CoA N-acyltransferase||Histone acetylase PCAF||Bromodomain||PCAF, N-terminal
ENSOARG00000018545	UBE2T	Ubiquitin-conjugating enzyme E2||Ubiquitin-conjugating enzyme/RWD-like
ENSOARG00000018593	HADHA	Crotonase superfamily||6-phosphogluconate dehydrogenase C-terminal domain-like||ClpP/crotonase-like domain||3-hydroxyacyl-CoA dehydrogenase, C-terminal||Fatty acid oxidation complex, alpha subunit, mitochondrial||3-hydroxyacyl-CoA dehydrogenase, NAD binding
ENSOARG00000018613	ALOX15B	Lipase/lipooxygenase, PLAT/LH2||Lipoxygenase, C-terminal||Lipoxygenase, mammalian||PLAT/LH2 domain
ENSOARG00000018633	PDPK1	Serine-threonine/tyrosine-protein kinase catalytic domain||Protein kinase domain||Protein kinase-like domain||Tyrosine-protein kinase, catalytic domain||Serine/threonine/dual specificity protein kinase, catalytic domain
ENSOARG00000018635	DZANK1	Ankyrin repeat||Ankyrin repeat-containing domain
ENSOARG00000018657	APOL6	Apolipoprotein L
ENSOARG00000018662	-	Zinc finger, RING-type||Zinc finger, C3HC4 RING-type
ENSOARG00000018674	-	Zinc finger, C3HC4 RING-type||Zinc finger, RING-type
ENSOARG00000018751	KDM8	JmjC domain
ENSOARG00000018782	ALOXE3	PLAT/LH2 domain||Lipase/lipooxygenase, PLAT/LH2||Lipoxygenase, mammalian||Lipoxygenase, C-terminal
ENSOARG00000018783	RPP40	Ribonuclease P, Rpp40
ENSOARG00000018827	ILKAP	Protein phosphatase 2C (PP2C)-like domain
ENSOARG00000018920	LMBR1L	LMBR1-like membrane protein||Lipocalin-1 receptor
ENSOARG00000018945	TCF20	Zinc finger, PHD-type
ENSOARG00000018980	IDH1	Isocitrate dehydrogenase NADP-dependent||Isopropylmalate dehydrogenase-like domain
ENSOARG00000019038	TAF13	Transcription initiation factor IID, 18kDa subunit||Histone-fold
ENSOARG00000019118	TEX33	-
ENSOARG00000019155	KANSL1L	-
ENSOARG00000019445	TRAC	Domain of unknown function DUF1968
ENSOARG00000019493	-	Immunoglobulin subtype||Immunoglobulin V-set domain||Immunoglobulin-like domain
ENSOARG00000019535	SLC11A1	NRAMP family
ENSOARG00000019668	THRAP3	-
ENSOARG00000019690	TTLL4	Tubulin-tyrosine ligase/Tubulin polyglutamylase
ENSOARG00000019714	METTL17	Methyltransferase type 11||S-adenosyl-L-methionine-dependent methyltransferase||Ribosomal protein Rsm22, bacterial-type
ENSOARG00000020160	PARP14	Poly(ADP-ribose) polymerase, catalytic domain||WWE domain, subgroup||Macro domain||WWE domain
ENSOARG00000020224	COL9A2	Collagen triple helix repeat
ENSOARG00000020226	BAHD1	Bromo adjacent homology (BAH) domain
ENSOARG00000020379	RPAP1	RNA polymerase II-associated protein 1, C-terminal||RNA polymerase II-associated protein 1, N-terminal
ENSOARG00000020405	WDFY1	FYVE zinc finger||Zinc finger, FYVE/PHD-type||G-protein beta WD-40 repeat||WD40-repeat-containing domain||WD40 repeat||Zinc finger, FYVE-related
ENSOARG00000020467	TMEM207	-
ENSOARG00000020495	RTP4	-
ENSOARG00000020505	CFAP57	WD40-repeat-containing domain||WD40 repeat||Quinonprotein alcohol dehydrogenase-like superfamily
ENSOARG00000020518	GGCX	Vitamin K-dependent gamma-carboxylase||RmlC-like cupin domain||HTTM
ENSOARG00000020648	KLHL24	BTB/POZ||BTB/Kelch-associated||BTB/POZ-like||BTB-kelch protein||Kelch repeat type 2||BTB/POZ fold||Kelch repeat type 1
ENSOARG00000020812	PAX8	Paired-box protein 2 C-terminal||Paired domain||Homeodomain-like
ENSOARG00000020815	CHRNG	Neurotransmitter-gated ion-channel ligand-binding domain||Neurotransmitter-gated ion-channel transmembrane domain||Neurotransmitter-gated ion-channel
ENSOARG00000020838	GPRC5A	GPCR, family 3, C-terminal
ENSOARG00000020852	-	Cytokine, IL-1-like||Interleukin-1 family
ENSOARG00000020917	RBBP4	Histone-binding protein RBBP4, N-terminal||WD40-repeat-containing domain||WD40 repeat||G-protein beta WD-40 repeat
ENSOARG00000020951	HDAC1	Histone deacetylase superfamily||Histone deacetylase||Histone deacetylase domain
ENSOARG00000021022	SNX27	Ubiquitin-related domain||Ras-association||PDZ domain||Phox homologous domain
ENSOARG00000021052	TDRKH	Tudor domain||K Homology domain, type 1||K Homology domain
ENSOARG00000021053	DUOXA1	Dual oxidase maturation factor
ENSOARG00000021123	LRRC9	U2A'/phosphoprotein 32 family A, C-terminal||Leucine-rich repeat||Leucine-rich repeat, typical subtype

## Sheet: oar-miR-218a
Ensembl Gene ID	Gene name(sheep)	Gene Discription
ENSOARG00000000057	-	Reverse transcriptase domain||Endonuclease/exonuclease/phosphatase
ENSOARG00000000094	DCLK3	Doublecortin domain||Protein kinase domain||Serine-threonine/tyrosine-protein kinase catalytic domain||Serine/threonine/dual specificity protein kinase, catalytic domain||Tyrosine-protein kinase, catalytic domain||Protein kinase-like domain
ENSOARG00000000135	PBX2	PBX||Homeodomain-like||Homeobox domain
ENSOARG00000000263	SZT2	-
ENSOARG00000000317	LOX	Lysyl oxidase
ENSOARG00000000327	LAMA1	Laminin G domain||Laminin B type IV||Epidermal growth factor-like domain||Laminin domain II||Laminin alpha, domain I||Concanavalin A-like lectin/glucanase domain||Laminin B, subgroup||EGF-like, laminin||Laminin, N-terminal
ENSOARG00000000374	-	Ribosomal protein L18e/L15P
ENSOARG00000000418	PHC3	Sterile alpha motif, type 2||Sterile alpha motif, type 1||Sterile alpha motif/pointed domain||Zinc finger, FCS-type||Sterile alpha motif domain
ENSOARG00000000428	COPS5	JAB1/MPN/MOV34 metalloenzyme domain
ENSOARG00000000473	ADGRG5	GPCR, family 2, secretin-like||GPS motif||GPCR, family 2-like||GPCR, family 2, orphan receptor, GPR56
ENSOARG00000000492	NLRP12	DAPIN domain||Leucine-rich repeat, ribonuclease inhibitor subtype||Death-like domain||NACHT nucleoside triphosphatase
ENSOARG00000000540	-	Alpha-2-macroglobulin, thiol-ester bond-forming||Alpha-2-macroglobulin||Alpha-2-macroglobulin, N-terminal||Prolactin-inducible protein||Alpha-macroglobulin, receptor-binding||Terpenoid cyclases/protein prenyltransferase alpha-alpha toroid||Alpha-macroglobulin complement component||Alpha-2-macroglobulin, N-terminal 2
ENSOARG00000000608	-	SRCR-like domain||SRCR domain
ENSOARG00000000681	SCN3B	Immunoglobulin||Immunoglobulin-like domain||Immunoglobulin subtype||Immunoglobulin V-set domain
ENSOARG00000000685	B4GALT2	Nucleotide-diphospho-sugar transferases||Beta-1,4-galactosyltransferase||Galactosyltransferase, C-terminal
ENSOARG00000000697	TNNT3	Troponin
ENSOARG00000000733	IL1RAPL2	Toll/interleukin-1 receptor homology (TIR) domain||Immunoglobulin-like domain
ENSOARG00000000745	CSPP1	-
ENSOARG00000000749	-	Histone-fold||Histone H3/CENP-A
ENSOARG00000000831	SERPINA7	Serpin domain
ENSOARG00000000897	CUEDC2	Ubiquitin system component Cue
ENSOARG00000000898	CCDC176	-
ENSOARG00000000913	-	ATP-dependent (S)-NAD(P)H-hydrate dehydratase||Ribokinase-like
ENSOARG00000000941	-	Zinc finger, RING-type
ENSOARG00000000996	PSMA4	Proteasome alpha-subunit, N-terminal domain||Proteasome, subunit alpha/beta||Nucleophile aminohydrolases, N-terminal
ENSOARG00000001102	KIF2C	Kinesin motor domain||P-loop containing nucleoside triphosphate hydrolase
ENSOARG00000001140	-	GTP binding domain||P-loop containing nucleoside triphosphate hydrolase||AIG1-type guanine nucleotide-binding (G) domain
ENSOARG00000001288	-	AIG1-type guanine nucleotide-binding (G) domain||P-loop containing nucleoside triphosphate hydrolase
ENSOARG00000001333	MDM1	-
ENSOARG00000001334	-	SRCR-like domain||SRCR domain
ENSOARG00000001370	CHI3L1	Glycoside hydrolase superfamily||Chitinase insertion domain||Glycoside hydrolase, family 18, catalytic domain||Chitinase II
ENSOARG00000001534	PIEZO2	Piezo family
ENSOARG00000001541	PEX3	Peroxin-3
ENSOARG00000001578	-	Glycoside hydrolase superfamily||Glycoside hydrolase, family 2, TIM barrel||Glycoside hydrolase, family 2||Glycoside hydrolase, family 2, immunoglobulin-like beta-sandwich
ENSOARG00000001591	FUCA2	Glycoside hydrolase superfamily||Alpha-L-fucosidase, metazoa-type||Glycoside hydrolase, family 29
ENSOARG00000001607	HSPBP1	Armadillo-type fold
ENSOARG00000001615	TMEM185A	Transmembrane Fragile-X-F-associated protein
ENSOARG00000001646	CPA6	Peptidase M14, carboxypeptidase A||Proteinase inhibitor, propeptide||Proteinase inhibitor, carboxypeptidase propeptide
ENSOARG00000001692	RGS22	RGS domain
ENSOARG00000001693	TSPAN3	Tetraspanin/Peripherin||Tetraspanin, EC2 domain||Tetraspanin
ENSOARG00000001695	NCF2	Tetratricopeptide repeat-containing domain||Variant SH3 domain||Tetratricopeptide TPR1||SH3 domain||Phox/Bem1p||Tetratricopeptide repeat
ENSOARG00000001724	ZNF174	Transcription regulator SCAN||Retrovirus capsid, C-terminal||Zinc finger, C2H2-like||Zinc finger, C2H2
ENSOARG00000001797	-	Immunoglobulin-like domain||Immunoglobulin C1-set
ENSOARG00000001849	CDH5	Cadherin||Cadherin-like||Cadherin, cytoplasmic domain
ENSOARG00000001856	-	Cytochrome P450, E-class, group IV||Cytochrome P450, E-class, group I||Cytochrome P450||Cytochrome P450, E-class, group II||Cytochrome P450, B-class
ENSOARG00000001968	MFAP5	Microfibril-associated glycoprotein
ENSOARG00000001982	AICDA	APOBEC-like, N-terminal||APOBEC-like, C-terminal
ENSOARG00000001994	GPR83	7TM GPCR, olfactory receptor/chemoreceptor Srsx||Neuropeptide Y receptor family||GPCR, rhodopsin-like, 7TM||G protein-coupled receptor, rhodopsin-like
ENSOARG00000002045	NR3C1	Nuclear hormone receptor, ligand-binding||Nuclear hormone receptor, ligand-binding, core||Glucocorticoid receptor||Steroid hormone receptor||Zinc finger, nuclear hormone receptor-type
ENSOARG00000002096	DZIP1	Zinc finger, C2H2-like||Zinc finger, C2H2
ENSOARG00000002126	-	Sugar/inositol transporter||Major facilitator superfamily domain||General substrate transporter
ENSOARG00000002151	-	GroES (chaperonin 10)-like||Alcohol dehydrogenase GroES-like
ENSOARG00000002188	METTL8	Methyltransferase type 12||UbiE/COQ5 methyltransferase||Methyltransferase-like||S-adenosyl-L-methionine-dependent methyltransferase||Methyltransferase type 11
ENSOARG00000002197	-	Isoprenoid synthase domain
ENSOARG00000002209	-	Nuclear transport factor 2||Nuclear transport factor 2, eukaryote||Nuclear RNA export factor Tap, RNA-binding domain
ENSOARG00000002234	-	Sugar/inositol transporter||Major facilitator superfamily||Major facilitator superfamily domain||General substrate transporter||Glucose transporter, type 3 (GLUT3)
ENSOARG00000002236	STXBP2	Sec1-like protein
ENSOARG00000002293	KMT2E	Zinc finger, FYVE/PHD-type||Zinc finger, PHD-finger||Zinc finger, PHD-type||SET domain
ENSOARG00000002328	TNMD	BRICHOS domain
ENSOARG00000002331	SLC35C1	EamA domain||Triose-phosphate transporter domain||UAA transporter
ENSOARG00000002393	ZDHHC4	Zinc finger, DHHC-type, palmitoyltransferase
ENSOARG00000002394	-	GPCR, family 2-like||GPCR, family 2, CD97 antigen||GPCR, family 2, secretin-like||GPCR, family 2, EMR1 hormone receptor||GPS motif
ENSOARG00000002437	-	Domain of unknown function DUF1605
ENSOARG00000002444	-	Cytochrome P450, E-class, group IV||Cytochrome P450, E-class, group I||Cytochrome P450||Cytochrome P450, E-class, group II||Cytochrome P450, B-class
ENSOARG00000002554	SLC22A18	Tetracycline resistance protein, TetA/multidrug resistance protein MdtG||Major facilitator superfamily domain||Major facilitator superfamily
ENSOARG00000002567	AHSA1	Activator of Hsp90 ATPase homologue 1-like||Activator of Hsp90 ATPase, N-terminal
ENSOARG00000002690	C16orf70	Uncharacterised protein family UPF0183
ENSOARG00000002703	VEPH1	Pleckstrin homology domain
ENSOARG00000002721	CBX2	Chromo/chromo shadow domain
ENSOARG00000002804	UBR3	Zinc finger, N-recognin, metazoa||Zinc finger, N-recognin
ENSOARG00000002969	SSR3	Translocon-associated, gamma subunit
ENSOARG00000002998	DDX52	Helicase, C-terminal||Helicase superfamily 1/2, ATP-binding domain||RNA helicase, DEAD-box type, Q motif||P-loop containing nucleoside triphosphate hydrolase||Helicase/UvrB domain||DEAD/DEAH box helicase domain
ENSOARG00000003031	-	Endonuclease/exonuclease/phosphatase||Reverse transcriptase domain
ENSOARG00000003084	RTN3	Reticulon
ENSOARG00000003151	FOXI1	Transcription factor, fork head
ENSOARG00000003153	LMAN1L	Legume-like lectin||Concanavalin A-like lectin/glucanase domain
ENSOARG00000003159	-	SRCR domain||SRCR-like domain
ENSOARG00000003172	FMN2	Formin, FH2 domain
ENSOARG00000003230	C3orf33	-
ENSOARG00000003238	GNPAT	Phospholipid/glycerol acyltransferase
ENSOARG00000003241	CACFD1	TVP18/Calcium channel flower
ENSOARG00000003245	INA	Intermediate filament protein||Prefoldin
ENSOARG00000003275	WFIKKN2	Immunoglobulin I-set||Immunoglobulin-like domain||Proteinase inhibitor I2, Kunitz metazoa||Netrin domain||Kazal domain||Netrin module, non-TIMP type||Immunoglobulin subtype 2||Tissue inhibitor of metalloproteinases-like, OB-fold||Whey acidic protein-type 4-disulphide core||Immunoglobulin V-set domain||Immunoglobulin subtype
ENSOARG00000003300	DPEP2	Renal dipeptidase family
ENSOARG00000003306	DHRS7C	Glucose/ribitol dehydrogenase||Short-chain dehydrogenase/reductase SDR
ENSOARG00000003342	NFATC3	Rel homology domain||Nuclear factor of activated T cells (NFAT)||p53-like transcription factor, DNA-binding||Immunoglobulin E-set||IPT domain
ENSOARG00000003416	WASF2	-||WH2 domain
ENSOARG00000003457	-	POPLD
ENSOARG00000003518	SNTB2	Pleckstrin homology domain
ENSOARG00000003582	AP5Z1	-
ENSOARG00000003586	IGF2	Insulin family||Insulin-like growth factor II E-peptide, C-terminal||Insulin-like growth factor||Insulin-like growth factor II||Insulin-like
ENSOARG00000003591	NFAT5	Nuclear factor of activated T cells (NFAT)||p53-like transcription factor, DNA-binding||Rel homology domain||Immunoglobulin E-set||IPT domain
ENSOARG00000003630	ZNF548	Krueppel-associated box||Zinc finger, C2H2-like||Zinc finger, C2H2
ENSOARG00000003673	ZNF550	Krueppel-associated box||Zinc finger, C2H2-like||Zinc finger, C2H2
ENSOARG00000003734	SLC50A1	-
ENSOARG00000003737	-	Concanavalin A-like lectin/glucanase domain||SPRY domain||B30.2/SPRY domain||Zinc finger, RING-type||Butyrophylin-like||Zinc finger, B-box
ENSOARG00000003740	SUCNR1	G protein-coupled receptor, rhodopsin-like||GPCR, rhodopsin-like, 7TM
ENSOARG00000003812	-	Lipid-binding serum glycoprotein, N-terminal||Bactericidal permeability-increasing protein, alpha/beta domain
ENSOARG00000003952	NUCB2	EF-hand domain
ENSOARG00000003996	LRTOMT	O-methyltransferase, family 3||S-adenosyl-L-methionine-dependent methyltransferase
ENSOARG00000004046	-	Thiolase||Thiolase, N-terminal||Thiolase-like||Thiolase, C-terminal
ENSOARG00000004076	EPN3	ENTH/VHS||Ubiquitin interacting motif||ENTH domain||AP180 N-terminal homology (ANTH) domain
ENSOARG00000004103	PTPN13	FERM central domain||Protein-tyrosine phosphatase-like||FERM domain||KIND||FERM, C-terminal PH-like domain||Ubiquitin-related domain||FERM, N-terminal||Tyrosine-protein phosphatase non-receptor type 13||Protein-tyrosine phosphatase, catalytic||PDZ domain||Protein-tyrosine phosphatase, receptor/non-receptor type||Protein-tyrosine/Dual specificity phosphatase||Band 4.1 domain
ENSOARG00000004110	LACTB2	Beta-lactamase-like
ENSOARG00000004131	DDRGK1	DDRGK domain containing protein
ENSOARG00000004182	ELK4	Ets domain
ENSOARG00000004269	TOP2B	DTHCT||DNA topoisomerase II, eukaryotic-type||DNA topoisomerase, type IIA, subunit B, domain 2||Ribosomal protein S5 domain 2-type fold||DNA topoisomerase, type IIA||Histidine kinase-like ATPase, C-terminal domain||DNA topoisomerase, type IIA, subunit A/C-terminal||DNA topoisomerase, type IIA-like domain
ENSOARG00000004276	SNX9	Sorting nexin protein, WASP-binding domain||Phox homologous domain||Sorting nexin 9 subfamily||SH3 domain||Variant SH3 domain
ENSOARG00000004329	SRP72	Tetratricopeptide repeat-containing domain||Tetratricopeptide TPR1||Signal recognition particle, SRP72 subunit, RNA-binding||Tetratricopeptide repeat
ENSOARG00000004357	NEURL1	Zinc finger, RING-type||NEUZ domain
ENSOARG00000004372	PIK3C2A	Phosphatidylinositol 3-kinase, C2 domain||Phosphatidylinositol 3-kinase Ras-binding (PI3K RBD) domain||Protein kinase-like domain||C2 domain||Phosphoinositide 3-kinase, accessory (PIK) domain||Phox homologous domain||Armadillo-type fold||Ubiquitin-related domain||Phosphatidylinositol 3-/4-kinase, catalytic domain
ENSOARG00000004419	TCAIM	-
ENSOARG00000004436	DLX6	Homeodomain-like||Homeobox domain||Homeodomain, metazoa||Helix-turn-helix motif
ENSOARG00000004487	YWHAB	14-3-3 protein||14-3-3 domain
ENSOARG00000004495	HELLS	Helicase, C-terminal||P-loop containing nucleoside triphosphate hydrolase||Helicase superfamily 1/2, ATP-binding domain||SNF2-related
ENSOARG00000004515	C1R	Trypsin-like cysteine/serine peptidase domain||Peptidase S1A, chymotrypsin-type||Epidermal growth factor-like domain||EGF-like calcium-binding domain||Sushi/SCR/CCP domain||Peptidase S1||CUB domain
ENSOARG00000004548	FAM50A	XAP5 protein
ENSOARG00000004550	CCDC105	-
ENSOARG00000004563	NKIRAS1	Small GTPase superfamily, Ras type||Small GTP-binding protein domain||Small GTPase superfamily, Rab type||Small GTPase superfamily||Small GTPase superfamily, ARF/SAR type||Mitochondrial Rho-like||P-loop containing nucleoside triphosphate hydrolase
ENSOARG00000004590	DAP3	Ribosomal protein S29, mitochondrial||Ribosomal protein S23/S29, mitochondrial
ENSOARG00000004593	-	Chitobiase/beta-hexosaminidase domain 2-like||Glycoside hydrolase superfamily||Glycoside hydrolase family 20, catalytic core||Beta-hexosaminidase||Beta-hexosaminidase, bacteial type, N-terminal
ENSOARG00000004610	SLC1A6	Sodium:dicarboxylate symporter
ENSOARG00000004644	PM20D1	Peptidase M20, dimerisation domain||Peptidase M20
ENSOARG00000004701	WDR11	WD40 repeat||WD40-repeat-containing domain
ENSOARG00000004737	CPQ	Peptidase M20||Peptidase M28
ENSOARG00000004786	UBAC1	Ubiquitin-associated/translation elongation factor EF1B, N-terminal, eukaryote||UBA-like||Ubiquitin-associated domain/translation elongation factor EF-Ts, N-terminal||Heat shock chaperonin-binding||Ubiquitin-related domain
ENSOARG00000004815	-	Peptidase S1A, chymotrypsin-type||Trypsin-like cysteine/serine peptidase domain||Peptidase S1
ENSOARG00000004834	STARD6	START domain
ENSOARG00000004970	-	Multicopper oxidase, type 2||Multicopper oxidase, type 3||Multicopper oxidase, type 1||Cupredoxin
ENSOARG00000004990	CCDC68	-
ENSOARG00000005054	SETD2	SRI, Set2 Rpb1 interacting||Post-SET domain||AWS domain||WW domain||SET domain
ENSOARG00000005091	DFFA	CIDE-N domain||DNA fragmentation factor 45kDa C-terminal domain||DNA fragmentation factor subunit alpha||DNA fragmentation factor 45kDa, middle domain
ENSOARG00000005121	AFAP1L1	Pleckstrin homology domain
ENSOARG00000005124	TRPA1	Ankyrin repeat||Ankyrin repeat-containing domain
ENSOARG00000005237	SEC61A1	SecY subunit domain||Translocon Sec61/SecY, plug domain||SecY/SEC61-alpha family
ENSOARG00000005258	MCCC2	Acetyl-coenzyme A carboxyltransferase, C-terminal||ClpP/crotonase-like domain||Carboxyl transferase||Acetyl-coenzyme A carboxyltransferase, N-terminal
ENSOARG00000005268	G2E3	Zinc finger, FYVE/PHD-type||HECT||Zinc finger, PHD-type
ENSOARG00000005315	MMP1	Hemopexin-like repeats||Peptidase M10, metallopeptidase||Peptidase, metallopeptidase||Hemopexin-like domain||Peptidase M10A||Peptidoglycan binding-like||Peptidase M10A, stromelysin-type
ENSOARG00000005331	HEPH	Multicopper oxidase, type 2||Cupredoxin||Multicopper oxidase, type 3
ENSOARG00000005346	SCFD1	Sec1-like protein
ENSOARG00000005371	ST3GAL1	Sialyltransferase||Glycosyl transferase, family 29
ENSOARG00000005455	ELP2	WD40 repeat||WD40-repeat-containing domain
ENSOARG00000005467	ZIC4	Zinc finger, C2H2-like||Zinc finger, C2H2
ENSOARG00000005496	-	TFIIH C1-like domain||von Willebrand factor, type A||Ssl1-like||TFIIH subunit Ssl1/p44
ENSOARG00000005526	MCFD2	EF-hand domain
ENSOARG00000005539	MEST	Epoxide hydrolase-like||Alpha/Beta hydrolase fold||Alpha/beta hydrolase fold-1||Protein of unknown function DUF1057
ENSOARG00000005568	DDX41	DEAD/DEAH box helicase domain||Helicase superfamily 1/2, ATP-binding domain||P-loop containing nucleoside triphosphate hydrolase||RNA helicase, DEAD-box type, Q motif||Helicase, C-terminal
ENSOARG00000005778	SMG5	Telomerase activating protein Est1||PIN domain
ENSOARG00000005842	CASP6	Peptidase C14, caspase domain||Peptidase C14A, caspase precursor p45, core||Peptidase C14, ICE, catalytic subunit p20||Peptidase C14, caspase non-catalytic subunit p10
ENSOARG00000005855	-	Heat shock protein 70kD, peptide-binding domain||Heat shock protein 70kD, C-terminal domain||Heat shock protein 70 family
ENSOARG00000005869	BEND6	BEN domain
ENSOARG00000005870	PIK3R1	Rho GTPase activation protein||Variant SH3 domain||SH3 domain||PI3 kinase, P85 regulatory subunit||SH2 domain||Rho GTPase-activating protein domain
ENSOARG00000005880	LY6G6D	-
ENSOARG00000005886	PFKFB1	Histidine phosphatase superfamily, clade-1||P-loop containing nucleoside triphosphate hydrolase||Zeta toxin domain||Fructose-2,6-bisphosphatase||Histidine phosphatase superfamily||6-phosphofructo-2-kinase
ENSOARG00000005890	MTMR3	Protein-tyrosine phosphatase-like||FYVE zinc finger||Zinc finger, FYVE/PHD-type||Myotubularin-like phosphatase domain||Zinc finger, FYVE-related||Protein-tyrosine phosphatase, catalytic
ENSOARG00000005894	CDH20	Cadherin-like||Cadherin
ENSOARG00000005904	CCDC178	-
ENSOARG00000006025	SLC26A4	Sulphate transporter||Sulphate anion transporter||STAS domain
ENSOARG00000006034	SIX2	Homeodomain-like||Homeobox domain
ENSOARG00000006080	SDF4	EF-hand domain
ENSOARG00000006091	-	Proteinase inhibitor I2, Kunitz metazoa
ENSOARG00000006163	BBS9	-
ENSOARG00000006193	PREPL	Alpha/Beta hydrolase fold||Peptidase S9, prolyl oligopeptidase, catalytic domain||Peptidase S9A, prolyl oligopeptidase||Peptidase S9A, N-terminal domain
ENSOARG00000006234	ISG20L2	3'-5' exonuclease domain||Ribonuclease H-like domain||Exonuclease, RNase T/DNA polymerase III||Exonuclease
ENSOARG00000006377	ALDH1L1	Formyl transferase, C-terminal||Aldehyde/histidinol dehydrogenase||Aldehyde dehydrogenase domain||Formyl transferase, C-terminal-like||Formyl transferase, N-terminal||Acyl carrier protein-like
ENSOARG00000006427	PLXNA4	Immunoglobulin E-set||IPT domain||Rho GTPase activation protein||Sema domain||Plexin-like fold||Plexin||Plexin, cytoplasmic RasGAP domain
ENSOARG00000006492	SSR4	Translocon-associated
ENSOARG00000006512	INTS8	-
ENSOARG00000006546	ALDH5A1	Succinate semialdehyde dehydrogenase||Aldehyde dehydrogenase domain||Aldehyde/histidinol dehydrogenase
ENSOARG00000006575	RCAN3	Calcipressin
ENSOARG00000006585	-	Serpin domain
ENSOARG00000006610	BCAR1	Variant SH3 domain||Spectrin alpha chain, SH3 domain||SH3 domain||Serine rich protein interaction||CAS family, DUF3513
ENSOARG00000006621	RNF180	-||Zinc finger, RING-type||Zinc finger, C3HC4 RING-type
ENSOARG00000006642	PSMC3	P-loop containing nucleoside triphosphate hydrolase||ATPase, AAA-type, core||ATPase, dynein-related, AAA domain||AAA+ ATPase domain||26S proteasome subunit P45||DNA helicase, Holliday junction RuvB type, N-terminal
ENSOARG00000006690	CDX1	Homeodomain-like||Homeodomain, metazoa||Homeobox domain||Caudal-like activation domain||Helix-turn-helix motif
ENSOARG00000006723	TXNDC11	Thioredoxin domain||Thioredoxin-like fold
ENSOARG00000006743	PCDHGB6	-
ENSOARG00000006847	-	Transmembrane protein 231
ENSOARG00000006928	KARS	Aminoacyl-tRNA synthetase, class II (D/K/N)||Lysine-tRNA ligase, class II||Aminoacyl-tRNA synthetase, class II||Nucleic acid-binding, OB-fold||OB-fold nucleic acid binding domain, AA-tRNA synthetase-type||Lysyl-tRNA synthetase, class II, C-terminal
ENSOARG00000006993	RASSF7	Ras-association||Ubiquitin-related domain
ENSOARG00000007006	LRRC1	Leucine-rich repeat||Leucine-rich repeat, typical subtype
ENSOARG00000007070	GCLC	Glutamate-cysteine ligase catalytic subunit
ENSOARG00000007081	THADA	Domain of unknown function DUF2428, death-receptor-like||Armadillo-type fold
ENSOARG00000007114	ELOVL7	ELO family
ENSOARG00000007226	MICU1	EF-hand domain
ENSOARG00000007267	-	Immunoglobulin-like domain||MHC classes I/II-like antigen recognition protein||Immunoglobulin C1-set
ENSOARG00000007278	ANGPTL5	Fibrinogen, alpha/beta/gamma chain, C-terminal globular domain
ENSOARG00000007288	GNB2L1	WD40-repeat-containing domain||WD40 repeat||G-protein beta WD-40 repeat
ENSOARG00000007291	-	Immunoglobulin C1-set||MHC classes I/II-like antigen recognition protein||Immunoglobulin-like domain
ENSOARG00000007382	SDS	Tryptophan synthase beta subunit-like PLP-dependent enzyme
ENSOARG00000007393	NDST1	Sulfotransferase domain||Heparan sulphate-N-deacetylase||P-loop containing nucleoside triphosphate hydrolase
ENSOARG00000007446	-	Glutathione S-transferase, C-terminal||Glutathione S-transferase, C-terminal-like||Glutathione S-transferase, omega-class||Thioredoxin-like fold
ENSOARG00000007505	-	Laminin, N-terminal
ENSOARG00000007524	PLEKHN1	Pleckstrin homology domain
ENSOARG00000007622	PSMB8	Peptidase T1A, proteasome beta-subunit||Nucleophile aminohydrolases, N-terminal||Proteasome, subunit alpha/beta
ENSOARG00000007770	TMPRSS11D	Peptidase S1||Peptidase S1A, nudel||Trypsin-like cysteine/serine peptidase domain||Peptidase S1A, chymotrypsin-type||SEA domain
ENSOARG00000007801	C1orf234	-
ENSOARG00000007835	-	Protein-L-isoaspartate(D-aspartate) O-methyltransferase||Histone methylation DOT1||S-adenosyl-L-methionine-dependent methyltransferase
ENSOARG00000007904	TMPRSS4	SRCR domain||Peptidase S1||Peptidase S1A, nudel||SRCR-like domain||Trypsin-like cysteine/serine peptidase domain||Peptidase S1A, chymotrypsin-type||Low-density lipoprotein (LDL) receptor class A repeat
ENSOARG00000008024	EPHA8	Sterile alpha motif domain||Fibronectin type III||Sterile alpha motif/pointed domain||Serine-threonine/tyrosine-protein kinase catalytic domain||Sterile alpha motif, type 2||Tyrosine-protein kinase, catalytic domain||Serine/threonine/dual specificity protein kinase, catalytic domain||Protein kinase-like domain||Ephrin receptor type-A /type-B||Ephrin receptor ligand binding domain||Galactose-bindi…
ENSOARG00000008072	TRDN	Aspartyl beta-hydroxylase/Triadin domain
ENSOARG00000008195	CYP4V2	Cytochrome P450, E-class, group II||Cytochrome P450||Cytochrome P450, E-class, group I||Cytochrome P450, E-class, group IV
ENSOARG00000008240	NME8	Thioredoxin domain||Thioredoxin-like fold||Nucleoside diphosphate kinase
ENSOARG00000008262	SCN2B	Immunoglobulin V-set domain||Immunoglobulin subtype||Myelin P0 protein related||Immunoglobulin-like domain
ENSOARG00000008295	TPD52	Tumour protein D52
ENSOARG00000008392	TCN2	Cobalamin (vitamin B12)-binding transporter, eukaryotic
ENSOARG00000008405	CASQ1	Calsequestrin||Thioredoxin-like fold
ENSOARG00000008473	PLAU	Kringle-like fold||Peptidase S1||Epidermal growth factor-like domain||Kringle||Trypsin-like cysteine/serine peptidase domain||Peptidase S1A, chymotrypsin-type
ENSOARG00000008540	ACOX1	Acyl-CoA dehydrogenase/oxidase, N-terminal and middle domain||Acyl-CoA dehydrogenase/oxidase C-terminal||Acyl-CoA oxidase, C-terminal||Acyl-CoA oxidase/dehydrogenase, central domain||Acyl-CoA oxidase
ENSOARG00000008554	SLC25A33	Mitochondrial carrier domain||Mitochondrial substrate/solute carrier
ENSOARG00000008559	-	Kringle-like fold||Fibronectin, type II, collagen-binding
ENSOARG00000008609	AP3M1	Clathrin adaptor, mu subunit, C-terminal||Mu homology domain||Longin-like domain||AP complex, mu/sigma subunit||Clathrin adaptor, mu subunit
ENSOARG00000008620	LTF	Transferrin||Transferrin-like domain
ENSOARG00000008637	TPGS1	-
ENSOARG00000008639	PASD1	PAS domain
ENSOARG00000008645	CCL28	Chemokine interleukin-8-like domain
ENSOARG00000008827	NCSTN	Nicastrin||Peptidase M28
ENSOARG00000008832	SIRT3	Sirtuin, class I||Sirtuin family||DHS-like NAD/FAD-binding domain||Sirtuin family, catalytic core domain
ENSOARG00000008838	CNTN6	Immunoglobulin subtype 2||Fibronectin type III||Immunoglobulin V-set domain||Immunoglobulin subtype||Immunoglobulin I-set||Immunoglobulin-like domain||Immunoglobulin
ENSOARG00000008865	-	Four-helical cytokine-like, core||Somatotropin hormone
ENSOARG00000008940	LPO	Haem peroxidase||Haem peroxidase, animal
ENSOARG00000009017	DDOST	Dolichyl-diphosphooligosaccharide--protein glycosyltransferase subunit WBP1
ENSOARG00000009042	-	MHC class I alpha chain||Immunoglobulin-like domain||MHC classes I/II-like antigen recognition protein||MHC class I alpha chain, alpha1 alpha2 domains||Immunoglobulin C1-set
ENSOARG00000009127	-	Tubulin/FtsZ, GTPase domain||Alpha tubulin||Tubulin||Tubulin/FtsZ, 2-layer sandwich domain||Epsilon tubulin||Tubulin/FtsZ, C-terminal||Beta tubulin||Delta tubulin
ENSOARG00000009182	TAX1BP1	Coiled-coil transcriptional coactivator-like
ENSOARG00000009371	ATP1B1	Sodium/potassium-transporting ATPase subunit beta
ENSOARG00000009374	FBXL5	F-box domain||Leucine-rich repeat||Leucine-rich repeat, cysteine-containing subtype
ENSOARG00000009391	TAPBP	Immunoglobulin-like domain||Tapasin||Immunoglobulin C1-set
ENSOARG00000009443	SRCIN1	-
ENSOARG00000009520	BAG1	Ubiquitin-like||Ubiquitin-related domain||Molecular chaperone regulator BAG-1||BAG domain
ENSOARG00000009523	SLC25A15	Mitochondrial substrate/solute carrier||Mitochondrial carrier domain
ENSOARG00000009536	PLCB4	C2 domain||Phosphatidylinositol-4, 5-bisphosphate phosphodiesterase beta, conserved site||Phosphoinositide phospholipase C family||Phosphatidylinositol-4, 5-bisphosphate phosphodiesterase beta||Phospholipase C, phosphatidylinositol-specific, Y domain||Phospholipase C, phosphatidylinositol-specific , X domain||PLC-like phosphodiesterase, TIM beta/alpha-barrel domain||Phospholipase C, phosphoinosit…
ENSOARG00000009541	-	Glycosyl transferase, family 28, C-terminal||UDP-glucuronosyl/UDP-glucosyltransferase
ENSOARG00000009565	PTPN11	Protein-tyrosine phosphatase, catalytic||Protein-tyrosine phosphatase, non-receptor type-6, -11||Protein-tyrosine/Dual specificity phosphatase||Protein-tyrosine phosphatase, receptor/non-receptor type||Protein-tyrosine phosphatase-like||SH2 domain
ENSOARG00000009604	NDC80	Kinetochore protein Ndc80
ENSOARG00000009659	EPHX2	Predicted HAD-superfamily phosphatase, subfamily IA/Epoxide hydrolase, N-terminal||Epoxide hydrolase-like||HAD-like domain||HAD hydrolase, subfamily IA||Alpha/Beta hydrolase fold||Alpha/beta hydrolase fold-1
ENSOARG00000009675	HOXA10	Homeodomain-like||Homeodomain, metazoa||Homeobox domain
ENSOARG00000009686	ADAMTS4	Peptidase M12B, ADAM-TS||Peptidase M12B, propeptide||ADAM-TS Spacer 1||Thrombospondin, type 1 repeat||ADAM, cysteine-rich||Peptidase M12B, ADAM/reprolysin
ENSOARG00000009752	ADRA1A	G protein-coupled receptor, rhodopsin-like||7TM GPCR, serpentine receptor class v (Srv)||Adrenoceptor family||GPCR, rhodopsin-like, 7TM||Alpha 1A adrenoceptor||7TM GPCR, olfactory receptor/chemoreceptor Srsx
ENSOARG00000009781	SMCHD1	Histidine kinase-like ATPase, C-terminal domain||SMCs flexible hinge
ENSOARG00000009902	LAMP5	Lysosome-associated membrane glycoprotein
ENSOARG00000009925	-	Ribosomal protein S17||Nucleic acid-binding, OB-fold
ENSOARG00000010065	LASP1	Zinc finger, LIM-type||Variant SH3 domain||Nebulin repeat||SH3 domain
ENSOARG00000010068	-	Menin
ENSOARG00000010081	LPIN2	Lipin, N-terminal||HAD-like domain||LNS2, Lipin/Ned1/Smp2
ENSOARG00000010102	-	Menin
ENSOARG00000010117	JAK1	FERM central domain||SH2 domain||FERM domain||Serine-threonine/tyrosine-protein kinase catalytic domain||Tyrosine-protein kinase, non-receptor Jak/Tyk2||Protein kinase domain||Tyrosine-protein kinase, non-receptor Jak1||Protein kinase-like domain||Tyrosine-protein kinase, catalytic domain||Serine/threonine/dual specificity protein kinase, catalytic domain||Band 4.1 domain
ENSOARG00000010124	MYO1D	Myosin head, motor domain||IQ motif, EF-hand binding site||P-loop containing nucleoside triphosphate hydrolase||Myosin tail 2
ENSOARG00000010129	BACE2	Aspartic peptidase||Peptidase A1, beta-site APP cleaving enzyme 1, BACE 1||Peptidase A1, beta-site APP cleaving enzyme, BACE||Aspartic peptidase domain||Peptidase A1, beta-site APP cleaving enzyme 2, BACE 2
ENSOARG00000010144	KLF3	Zinc finger, C2H2||Zinc finger, C2H2-like
ENSOARG00000010174	RHOBTB2	BTB/POZ-like||P-loop containing nucleoside triphosphate hydrolase||BTB/POZ||BTB/POZ fold||Small GTPase superfamily, Ras type||Small GTPase superfamily, Rho type||Mitochondrial Rho-like||Small GTPase superfamily||Small GTPase superfamily, Rab type
ENSOARG00000010307	C7orf31	-
ENSOARG00000010365	NCOA6	-
ENSOARG00000010399	PANX3	Innexin
ENSOARG00000010414	GHITM	Bax inhibitor 1-related
ENSOARG00000010527	SIAE	Domain of unknown function DUF303, acetylesterase putative||SGNH hydrolase-type esterase domain
ENSOARG00000010558	SHOC2	Leucine-rich repeat||Leucine-rich repeat, typical subtype
ENSOARG00000010733	MAGI1	Guanylate kinase-like||Guanylate kinase/L-type calcium channel beta subunit||P-loop containing nucleoside triphosphate hydrolase||WW domain||PDZ domain
ENSOARG00000010762	-	Coagulation factor 5/8 C-terminal type domain||Laminin G domain||Concanavalin A-like lectin/glucanase domain||Galactose-binding domain-like||Fibrinogen, alpha/beta/gamma chain, C-terminal globular domain||Epidermal growth factor-like domain
ENSOARG00000010763	MRVI1	MRVI1
ENSOARG00000010974	NAIF1	-
ENSOARG00000010979	RHNO1	-
ENSOARG00000011026	PDSS2	Isoprenoid synthase domain||Polyprenyl synthetase
ENSOARG00000011043	ZC3HAV1	Poly(ADP-ribose) polymerase, catalytic domain||WWE domain
ENSOARG00000011105	-	Cryptic/Cripto, CFC domain
ENSOARG00000011109	EEF2	Small GTP-binding protein domain||Translation elongation factor EFG, V domain||Translation elongation factor EFTu/EF1A, domain 2||Translation elongation factor EFG/EF2, domain IV||Translation protein, beta-barrel domain||Elongation factor, GTP-binding domain||Elongation factor G, III-V domain||Ribosomal protein S5 domain 2-type fold||P-loop containing nucleoside triphosphate hydrolase
ENSOARG00000011127	KIF13A	Kinesin protein 1B||P-loop containing nucleoside triphosphate hydrolase||Kinesin motor domain||SMAD/FHA domain||Kinesin-like||Forkhead-associated (FHA) domain
ENSOARG00000011180	C9orf156	TsaA-like domain||Uncharacterised domain UPF0066
ENSOARG00000011249	VAX2	Helix-turn-helix motif||Homeodomain, metazoa||Homeobox domain||Homeodomain-like
ENSOARG00000011291	RPL13	Ribosomal protein L13e
ENSOARG00000011319	ATP6V1B1	P-loop containing nucleoside triphosphate hydrolase||ATPase, V1 complex, subunit B||ATPase, F1/V1/A1 complex, alpha/beta subunit, C-terminal||ATPase, F1 complex alpha/beta subunit, N-terminal domain||ATPase, F1/V1/A1 complex, alpha/beta subunit, nucleotide-binding domain
ENSOARG00000011353	NAGK	ATPase, BadF/BadG/BcrA/BcrD type
ENSOARG00000011436	MGAT5	-
ENSOARG00000011446	GLYAT	Glycine N-acyltransferase, N-terminal||Acyl-CoA N-acyltransferase||Glycine N-acyltransferase, C-terminal
ENSOARG00000011455	DDX6	Helicase superfamily 1/2, ATP-binding domain||P-loop containing nucleoside triphosphate hydrolase||RNA helicase, DEAD-box type, Q motif||Helicase, C-terminal||DEAD/DEAH box helicase domain
ENSOARG00000011525	SPATA17	P-loop containing nucleoside triphosphate hydrolase||IQ motif, EF-hand binding site
ENSOARG00000011539	BRIX1	Brix domain||Anticodon-binding
ENSOARG00000011553	MFAP2	Microfibril-associated glycoprotein
ENSOARG00000011559	GRPEL1	GrpE nucleotide exchange factor, head||GrpE nucleotide exchange factor
ENSOARG00000011590	-	Foie gras liver health family 1
ENSOARG00000011653	RXFP2	Glycoprotein hormone receptor family||Relaxin receptor||GPCR, rhodopsin-like, 7TM||Low-density lipoprotein (LDL) receptor class A repeat||Leucine-rich repeat, typical subtype||Leucine-rich repeat||G protein-coupled receptor, rhodopsin-like
ENSOARG00000011716	DDB1	Cleavage/polyadenylation specificity factor, A subunit, C-terminal
ENSOARG00000011796	GPS2	-
ENSOARG00000011975	MOB1B	MOB kinase activator family
ENSOARG00000012122	CISD2	Iron sulphur domain-containing, mitoNEET, N-terminal||Iron sulphur-containing domain, CDGSH-type||Iron sulphur-containing domain, CDGSH-type, subfamily
ENSOARG00000012134	B4GALNT3	Nucleotide-diphospho-sugar transferases||Chondroitin N-acetylgalactosaminyltransferase||PA14
ENSOARG00000012217	C9orf131	-
ENSOARG00000012281	ELMOD2	Engulfment/cell motility, ELMO
ENSOARG00000012359	MBD3	Methyl-CpG DNA binding||DNA-binding domain
ENSOARG00000012377	GSDMA	Gasdermin
ENSOARG00000012433	VPS13A	Vacuolar protein sorting-associated protein 13 domain
ENSOARG00000012569	PRAME	-
ENSOARG00000012620	THG1L	tRNAHis guanylyltransferase catalytic domain||tRNAHis guanylyltransferase Thg1
ENSOARG00000012647	MRPS18B	Ribosomal protein S18
ENSOARG00000012711	RBM47	RNA recognition motif domain||HnRNP R/Q splicing factor
ENSOARG00000012714	DDX10	DEAD/DEAH box helicase domain||Helicase/UvrB domain||Helicase superfamily 1/2, ATP-binding domain||P-loop containing nucleoside triphosphate hydrolase||RNA helicase, DEAD-box type, Q motif||Helicase, C-terminal
ENSOARG00000012725	TMC1	TMC
ENSOARG00000012747	AKR1E2	Aldo/keto reductase subgroup||NADP-dependent oxidoreductase domain
ENSOARG00000012759	NEDD1	WD40-repeat-containing domain||WD40 repeat
ENSOARG00000012811	GAPVD1	Ras GTPase-activating protein||Rho GTPase activation protein||VPS9 domain
ENSOARG00000012820	LOXL3	SRCR-like domain||Lysyl oxidase||SRCR domain
ENSOARG00000012824	GRPR	Bombesin receptor||7TM GPCR, serpentine receptor class v (Srv)||G protein-coupled receptor, rhodopsin-like||GPCR, rhodopsin-like, 7TM||Gastrin-releasing peptide receptor||7TM GPCR, olfactory receptor/chemoreceptor Srsx
ENSOARG00000012907	-	Concanavalin A-like lectin/glucanase domain||SPRY domain||B30.2/SPRY domain||Zinc finger, RING-type||Zinc finger, B-box
ENSOARG00000012927	DKKL1	-
ENSOARG00000012988	APBA1	PTB/PI domain||PDZ domain
ENSOARG00000013009	-	P-type ATPase, A domain||P-type ATPase, subfamily IV||HAD-like domain||P-type ATPase, cytoplasmic domain N||P-type ATPase
ENSOARG00000013019	TRH	Thyrotropin-releasing hormone
ENSOARG00000013044	TJP2	Tight junction protein ZO-2||Variant SH3 domain||P-loop containing nucleoside triphosphate hydrolase||SH3 domain||Guanylate kinase-like||PDZ domain||Guanylate kinase/L-type calcium channel beta subunit||Tight junction protein ZO
ENSOARG00000013086	MCM3AP	SAC3/GANP/Nin1/mts3/eIF-3 p25
ENSOARG00000013119	SNTG1	Pleckstrin homology domain||PDZ domain
ENSOARG00000013178	CCDC126	-
ENSOARG00000013220	RABGAP1L	PTB/PI domain||Kinesin-like||Rab-GTPase-TBC domain
ENSOARG00000013249	CLTC	Clathrin, heavy chain/VPS, 7-fold repeat||Clathrin, heavy chain||Clathrin, heavy chain, propeller, N-terminal||Clathrin, heavy chain, propeller repeat||Clathrin, heavy chain, linker, core motif||Armadillo-type fold
ENSOARG00000013283	CA1	Alpha carbonic anhydrase
ENSOARG00000013286	RDX	Ezrin/radixin/moesin, C-terminal||Band 4.1 domain||FERM, C-terminal PH-like domain||Ezrin/radixin/moesin||FERM central domain||FERM domain||Moesin tail domain||Ubiquitin-related domain||Ezrin/radixin/moesin like||FERM, N-terminal
ENSOARG00000013310	ZNF157	Zinc finger, C2H2||Zinc finger, C2H2-like||Krueppel-associated box
ENSOARG00000013334	NOL7	NUC129
ENSOARG00000013350	-	Reverse transcriptase domain
ENSOARG00000013363	LRPAP1	Alpha-2-macroglobulin RAP, C-terminal||Alpha-2-macroglobulin receptor-associated protein, domain 1
ENSOARG00000013372	CPN1	Carboxypeptidase-like, regulatory domain||Peptidase M14, carboxypeptidase A
ENSOARG00000013407	ST18	Myelin transcription factor 1||Zinc finger, C2HC-type
ENSOARG00000013466	TSGA10	-
ENSOARG00000013525	PDCD1LG2	Immunoglobulin-like domain||CD80-like, immunoglobulin C2-set
ENSOARG00000013586	UBA1	Ubiquitin-activating enzyme repeat||Ubiquitin-activating enzyme||Ubiquitin-activating enzyme, E1||Ubiquitin-activating enzyme e1, C-terminal||UBA/THIF-type NAD/FAD binding fold||Molybdenum cofactor biosynthesis, MoeB||Ubiquitin/SUMO-activating enzyme E1
ENSOARG00000013596	COBL	WH2 domain||Cordon-bleu, ubiquitin-like domain
ENSOARG00000013619	DKK1	Dickkopf, N-terminal cysteine-rich
ENSOARG00000013642	PDE12	Endonuclease/exonuclease/phosphatase
ENSOARG00000013796	TYRP1	Tyrosinase copper-binding domain||Uncharacterised domain, di-copper centre
ENSOARG00000013903	STAT4	p53-like transcription factor, DNA-binding||STAT transcription factor, DNA-binding||SH2 domain||STAT transcription factor, all-alpha domain||Signal transducer and activation of transcription 1, TAZ2 binding domain, C-terminal||STAT transcription factor, coiled coil||STAT transcription factor, protein interaction
ENSOARG00000013921	UBE2B	Ubiquitin-conjugating enzyme E2||Ubiquitin-conjugating enzyme/RWD-like
ENSOARG00000013929	ABCG4	AAA+ ATPase domain||ABC-2 type transporter||ABC transporter-like||P-loop containing nucleoside triphosphate hydrolase
ENSOARG00000014094	ADRM1	26S proteasome complex ubiquitin receptor, subunit Rpn13
ENSOARG00000014153	DPEP1	Renal dipeptidase family
ENSOARG00000014172	KCNN1	Potassium channel, calcium-activated, SK||Two pore domain potassium channel domain||Calmodulin-binding domain
ENSOARG00000014200	-	Zinc finger, MYND-type||Tudor domain
ENSOARG00000014251	KLK5	Peptidase S1||Peptidase S1A, chymotrypsin-type||Trypsin-like cysteine/serine peptidase domain
ENSOARG00000014269	-	Amino acid/polyamine transporter I||Amino acid permease/ SLC12A domain
ENSOARG00000014290	KLK6	Peptidase S1||Peptidase S1A, nudel||Peptidase S1A, chymotrypsin-type||Trypsin-like cysteine/serine peptidase domain
ENSOARG00000014391	DDC	Aromatic-L-amino-acid decarboxylase||Pyridoxal phosphate-dependent transferase||Pyridoxal phosphate-dependent decarboxylase||Aromatic amino acid beta-eliminating lyase/threonine aldolase
ENSOARG00000014440	VNN1	Carbon-nitrogen hydrolase||Biotinidase, eukaryotic
ENSOARG00000014532	ETS2	Transforming protein C-ets||Sterile alpha motif/pointed domain||Ets domain||Pointed domain
ENSOARG00000014554	LRRC19	Cysteine-rich flanking region, C-terminal||Leucine-rich repeat, typical subtype
ENSOARG00000014562	MKI67	K167R||Forkhead-associated (FHA) domain||SMAD/FHA domain
ENSOARG00000014613	TGS1	SAM-dependent methyltransferase TRM5/TYW2-type||Putative RNA methylase domain||S-adenosyl-L-methionine-dependent methyltransferase||RNA cap guanine-N2 methyltransferase
ENSOARG00000014699	MBD4	Methyl-CpG-binding domain protein 4||DNA glycosylase||Methyl-CpG DNA binding||DNA-binding domain||HhH-GPD domain
ENSOARG00000014769	OCRL	Rho GTPase-activating protein domain||Inositol polyphosphate-related phosphatase||Rho GTPase activation protein||Endonuclease/exonuclease/phosphatase
ENSOARG00000014874	SCARA5	Collagen triple helix repeat||SRCR-like domain||SRCR domain
ENSOARG00000014877	ADAMTS5	ADAM-TS Spacer 1||Peptidase M12B, propeptide||ADAM, cysteine-rich||Thrombospondin, type 1 repeat||Peptidase M12B, ADAM/reprolysin||Peptidase M12B, ADAM-TS5||Peptidase M12B, ADAM-TS
ENSOARG00000014922	PNOC	Opioid neuropeptide precursor||Nociceptin
ENSOARG00000014973	GPD1L	Glycerol-3-phosphate dehydrogenase, NAD-dependent, C-terminal||6-phosphogluconate dehydrogenase C-terminal domain-like||Glycerol-3-phosphate dehydrogenase, NAD-dependent, eukaryotic||Glycerol-3-phosphate dehydrogenase, NAD-dependent||Glycerol-3-phosphate dehydrogenase, NAD-dependent, N-terminal
ENSOARG00000015008	ZNF350	Zinc finger, C2H2||Krueppel-associated box||Zinc finger, C2H2-like
ENSOARG00000015104	PHF20	Zinc finger, PHD-type||Zinc finger, PHD-finger||Tudor domain||Zinc finger, C2H2||Protein of unknown function DUF3776||Zinc finger, FYVE/PHD-type
ENSOARG00000015108	KRT25	Keratin, type I||Intermediate filament protein
ENSOARG00000015190	-	RmlD-like substrate binding domain||Male sterility, NAD-binding||NAD-dependent epimerase/dehydratase, N-terminal domain||3-beta hydroxysteroid dehydrogenase/isomerase
ENSOARG00000015201	TAF1B	-
ENSOARG00000015214	P2RX4	P2X1 purinoceptor||P2X purinoreceptor||P2X4 purinoceptor
ENSOARG00000015243	IMPAD1	Inositol monophosphatase
ENSOARG00000015267	MCAM	Immunoglobulin V-set domain||Immunoglobulin subtype||Immunoglobulin subtype 2||Immunoglobulin||CD80-like, immunoglobulin C2-set||Immunoglobulin-like domain
ENSOARG00000015310	HPGD	Glucose/ribitol dehydrogenase||Short-chain dehydrogenase/reductase SDR||Alcohol dehydrogenase, insect-type
ENSOARG00000015314	AMZ2	Peptidase M54, archaemetzincin
ENSOARG00000015413	KDELR3	ER lumen protein retaining receptor
ENSOARG00000015452	AADAT	Aminotransferase, class I/classII||Pyridoxal phosphate-dependent transferase
ENSOARG00000015466	-	Immunoglobulin-like domain||Immunoglobulin I-set||Immunoglobulin subtype 2||Immunoglobulin subtype
ENSOARG00000015515	ARL14EP	-
ENSOARG00000015605	TRIM26	B30.2/SPRY domain||SPRY domain||SPRY-associated||Concanavalin A-like lectin/glucanase domain||Zinc finger, B-box||Butyrophylin-like||Zinc finger, RING-type
ENSOARG00000015651	DNAH8	Dynein heavy chain, domain-1||AAA+ ATPase domain||Dynein heavy chain, domain-2||P-loop containing nucleoside triphosphate hydrolase||ATPase, dynein-related, AAA domain||Dynein heavy chain domain
ENSOARG00000015681	KRT40	Intermediate filament protein||Keratin, type I
ENSOARG00000015687	C15orf26	-
ENSOARG00000015707	-	Immunoglobulin-like domain||MHC classes I/II-like antigen recognition protein||Immunoglobulin C1-set||MHC class II, alpha chain, N-terminal
ENSOARG00000015816	FBXO28	-
ENSOARG00000015835	SDF2L1	MIR motif
ENSOARG00000015855	-	Sphingolipid delta4-desaturase||Fatty acid desaturase, type 1
ENSOARG00000015929	-	Amino acid permease/ SLC12A domain||Amino acid/polyamine transporter I
ENSOARG00000015957	SEMA4G	Plexin||Plexin-like fold||Immunoglobulin-like domain||Sema domain
ENSOARG00000015971	IGSF6	Immunoglobulin V-set domain||Immunoglobulin subtype||Immunoglobulin-like domain
ENSOARG00000015972	ACBD5	Acyl-CoA-binding protein, ACBP||Membrane-associated diazepam binding inhibitor
ENSOARG00000016046	RAB2A	Gtr1/RagA G protein||P-loop containing nucleoside triphosphate hydrolase||Ran GTPase||Small GTPase superfamily, Ras type||Small GTPase superfamily, ARF/SAR type||Small GTPase superfamily, Rho type||Mitochondrial Rho-like||Elongation factor, GTP-binding domain||Small GTPase superfamily, Rab type||Small GTP-binding protein domain||Small GTPase superfamily
ENSOARG00000016105	PROC	Peptidase S1A, coagulation factor VII/IX/X/C/Z||Peptidase S1||Peptidase S1A, chymotrypsin-type||Gamma-carboxyglutamic acid-rich (GLA) domain||Trypsin-like cysteine/serine peptidase domain
ENSOARG00000016121	MTL5	CRC domain
ENSOARG00000016128	MAP3K2	Serine-threonine/tyrosine-protein kinase catalytic domain||Protein kinase domain||Phox/Bem1p||Protein kinase-like domain||Tyrosine-protein kinase, catalytic domain||Serine/threonine/dual specificity protein kinase, catalytic domain
ENSOARG00000016320	-	Immunoglobulin-like domain||Immunoglobulin V-set domain||Immunoglobulin subtype
ENSOARG00000016384	CDK14	Protein kinase domain||Serine-threonine/tyrosine-protein kinase catalytic domain||Tyrosine-protein kinase, catalytic domain||Serine/threonine/dual specificity protein kinase, catalytic domain||Protein kinase-like domain
ENSOARG00000016418	-	PDZ domain||Ras guanine-nucleotide exchange factors catalytic domain||Ras-association||Cyclic nucleotide-binding domain||Ras guanine nucleotide exchange factor domain||Ras-like guanine nucleotide exchange factor, N-terminal||Ubiquitin-related domain||Cyclic nucleotide-binding-like
ENSOARG00000016475	-	Protein of unknown function DUF3496
ENSOARG00000016688	SOAT2	Membrane bound O-acyl transferase, MBOAT
ENSOARG00000016752	COL4A3BP	Pleckstrin homology domain||START domain
ENSOARG00000016910	TRPV6	Transient receptor potential cation channel subfamily V member 5/6||Ankyrin repeat-containing domain||Transient receptor potential channel||Transient receptor potential channel, vanilloid 6||Ankyrin repeat||Ion transport domain
ENSOARG00000017022	PDE8B	PAS fold||3'5'-cyclic nucleotide phosphodiesterase, catalytic domain||3'5'-cyclic nucleotide phosphodiesterase||PAS domain||PAS fold-4||Signal transduction response regulator, receiver domain||HD/PDEase domain
ENSOARG00000017047	ALDH1L2	10-formyltetrahydrofolate dehydrogenase||Formyl transferase, C-terminal||Formyl transferase, C-terminal-like||Aldehyde dehydrogenase domain||Aldehyde/histidinol dehydrogenase||Acyl carrier protein-like||Formyl transferase, N-terminal
ENSOARG00000017131	KLF10	Zinc finger, C2H2-like||Zinc finger, C2H2
ENSOARG00000017189	FBN2	Fibrillin||EGF-like calcium-binding domain||Epidermal growth factor-like domain||TB domain
ENSOARG00000017194	RAB22A	Small GTPase superfamily||Small GTPase superfamily, Rab type||Small GTP-binding protein domain||Elongation factor, GTP-binding domain||Small GTPase superfamily, ARF/SAR type||Mitochondrial Rho-like||Small GTPase superfamily, Rho type||Small GTPase superfamily, Ras type||Ran GTPase||Gtr1/RagA G protein||P-loop containing nucleoside triphosphate hydrolase
ENSOARG00000017233	GNAT3	G protein alpha subunit, helical insertion||Guanine nucleotide binding protein (G-protein), alpha subunit||G-protein alpha subunit, group I||Small GTPase superfamily, ARF/SAR type||P-loop containing nucleoside triphosphate hydrolase
ENSOARG00000017278	JMY	WH2 domain
ENSOARG00000017342	PSMA2	Proteasome, subunit alpha/beta||Nucleophile aminohydrolases, N-terminal||Proteasome alpha-subunit, N-terminal domain
ENSOARG00000017409	-	Glucose/ribitol dehydrogenase||Short-chain dehydrogenase/reductase SDR||Quinate/shikimate 5-dehydrogenase/glutamyl-tRNA reductase||2,3-dihydro-2,3-dihydroxybenzoate dehydrogenase||NAD-dependent epimerase/dehydratase, N-terminal domain||Polyketide synthase, ketoreductase domain
ENSOARG00000017425	LETMD1	LETM1-like
ENSOARG00000017495	ALG14	Oligosaccharide biosynthesis protein Alg14-like
ENSOARG00000017517	SERINC5	Serine incorporator/TMS membrane protein
ENSOARG00000017582	TMEM63A	Domain of unknown function DUF221
ENSOARG00000017596	-	EF-hand domain
ENSOARG00000017634	SLC25A17	Mitochondrial carrier protein||Mitochondrial carrier domain||Mitochondrial substrate/solute carrier
ENSOARG00000017636	USP32	Ubiquitin-related domain||Peptidase C19, ubiquitin-specific peptidase, DUSP domain||Ubiquitin specific protease domain||Peptidase C19, ubiquitin carboxyl-terminal hydrolase||EF-hand domain
ENSOARG00000017648	TXNDC16	Thioredoxin domain||Thioredoxin-like fold
ENSOARG00000017670	-	Phosphatidic acid phosphatase type 2/haloperoxidase
ENSOARG00000017734	TOR1AIP2	Lamina-associated polypeptide 1C
ENSOARG00000017757	CYB5D1	Cytochrome b5-like heme/steroid binding domain
ENSOARG00000017782	MAFG	Basic-leucine zipper domain||Basic leucine zipper domain, Maf-type||Transcription factor, Skn-1-like, DNA-binding domain
ENSOARG00000017797	FRYL	Armadillo-type fold
ENSOARG00000017823	DCBLD2	LCCL domain||Galactose-binding domain-like||CUB domain||Coagulation factor 5/8 C-terminal type domain
ENSOARG00000017859	-	Histone-fold||Histone H3/CENP-A||Histone core
ENSOARG00000017866	-	P-loop containing nucleoside triphosphate hydrolase||Helicase superfamily 1/2, ATP-binding domain||Helicase, C-terminal||Type II secretion system protein E||DEAD/DEAH box helicase domain||Helicase-associated domain
ENSOARG00000017871	-	General substrate transporter||Major facilitator superfamily domain||Major facilitator superfamily
ENSOARG00000017909	CD59	Ly-6 antigen / uPA receptor -like||CD59 antigen
ENSOARG00000017994	LNPEP	Peptidase M1, membrane alanine aminopeptidase, N-terminal
ENSOARG00000018017	SSR1	Translocon-associated protein (TRAP), alpha subunit
ENSOARG00000018049	-	Epithelial sodium channel||Na+ channel, amiloride-sensitive
ENSOARG00000018084	RAB11A	Small GTPase superfamily, Ras type||P-loop containing nucleoside triphosphate hydrolase||Ran GTPase||Small GTPase superfamily, Rab type||Small GTP-binding protein domain||Small GTPase superfamily||Small GTPase superfamily, ARF/SAR type||Small GTPase superfamily, Rho type||Mitochondrial Rho-like||Elongation factor, GTP-binding domain
ENSOARG00000018142	LMNB1	Intermediate filament protein||Lamin Tail Domain
ENSOARG00000018146	FICD	Tetratricopeptide repeat-containing domain||Fido domain
ENSOARG00000018263	-	Complement C1q protein||Tumour necrosis factor-like domain||Collagen triple helix repeat
ENSOARG00000018325	GRHL2	CP2 transcription factor
ENSOARG00000018338	RGL3	Ubiquitin-related domain||Ras-association||Ras guanine-nucleotide exchange factors catalytic domain||Ras guanine nucleotide exchange factor domain||Ras-like guanine nucleotide exchange factor, N-terminal
ENSOARG00000018378	FAM3C	-
ENSOARG00000018424	CCNF	Cyclin, C-terminal domain||Cyclin-like||Cyclin, N-terminal||F-box domain
ENSOARG00000018438	MAGT1	Thioredoxin-like fold||Oligosaccharyl transferase complex, subunit OST3/OST6
ENSOARG00000018460	NUDT21	Cleavage/polyadenylation specificity factor subunit 5
ENSOARG00000018545	UBE2T	Ubiquitin-conjugating enzyme E2||Ubiquitin-conjugating enzyme/RWD-like
ENSOARG00000018635	DZANK1	Ankyrin repeat||Ankyrin repeat-containing domain
ENSOARG00000018780	C20orf202	-
ENSOARG00000018783	RPP40	Ribonuclease P, Rpp40
ENSOARG00000018830	CPO	Peptidase M14, carboxypeptidase A
ENSOARG00000018945	TCF20	Zinc finger, PHD-type
ENSOARG00000019070	-	Protein kinase domain||Immunoglobulin-like domain||Serine/threonine/dual specificity protein kinase, catalytic domain||Tyrosine-protein kinase, catalytic domain||Immunoglobulin I-set||Protein kinase-like domain||Immunoglobulin subtype 2||Immunoglobulin subtype||Serine-threonine/tyrosine-protein kinase catalytic domain||Tyrosine-protein kinase, CSF-1/PDGF receptor family
ENSOARG00000019079	TRAF6	MATH||Zinc finger, TRAF-type||TNF receptor-associated factor TRAF||Zinc finger, RING-type||TRAF-like||Zinc finger, C3HC4 RING-type
ENSOARG00000019083	KIAA1324	Insulin-like growth factor binding protein, N-terminal||Mannose-6-phosphate receptor binding domain
ENSOARG00000019092	-	Ribosomal protein L10e/L16
ENSOARG00000019119	IQCA1	P-loop containing nucleoside triphosphate hydrolase||IQ motif, EF-hand binding site||ATPase, AAA-type, core
ENSOARG00000019155	KANSL1L	-
ENSOARG00000019217	UGT1A1	Glycosyl transferase, family 28, C-terminal||UDP-glucuronosyl/UDP-glucosyltransferase
ENSOARG00000019278	THTPA	CYTH-like domain||Thiamine triphosphatase
ENSOARG00000019292	-	Alpha-2-glucosyltransferase Alg10
ENSOARG00000019323	NUP50	Ran binding domain||Nuclear pore complex, NUP2/50/61
ENSOARG00000019340	DNM1L	Dynamin superfamily||Dynamin central domain||Dynamin, GTPase domain||Dynamin GTPase effector||P-loop containing nucleoside triphosphate hydrolase
ENSOARG00000019380	PSMB5	Peptidase T1A, proteasome beta-subunit||Nucleophile aminohydrolases, N-terminal||Proteasome, subunit alpha/beta
ENSOARG00000019445	TRAC	Domain of unknown function DUF1968
ENSOARG00000019457	SLC38A4	Amino acid transporter, transmembrane domain
ENSOARG00000019533	TRAV27	Immunoglobulin||Immunoglobulin-like domain||Immunoglobulin V-set domain
ENSOARG00000019535	SLC11A1	NRAMP family
ENSOARG00000019555	-	Immunoglobulin-like domain||Immunoglobulin V-set domain
ENSOARG00000019621	TOX4	High mobility group box domain
ENSOARG00000019649	BCS1L	ATPase, AAA-type, core||P-loop containing nucleoside triphosphate hydrolase||AAA+ ATPase domain||BCS1, N-terminal
ENSOARG00000019714	METTL17	Methyltransferase type 11||S-adenosyl-L-methionine-dependent methyltransferase||Ribosomal protein Rsm22, bacterial-type
ENSOARG00000019752	-	Uncharacterised protein family UPF0061
ENSOARG00000019777	PARP2	Poly(ADP-ribose) polymerase, catalytic domain||WGR domain||Poly(ADP-ribose) polymerase, regulatory domain
ENSOARG00000019806	PLXNB2	Plexin, cytoplasmic RasGAP domain||Plexin||Plexin-like fold||Rho GTPase activation protein||Sema domain||Immunoglobulin E-set||IPT domain
ENSOARG00000019841	PHTF1	Transcription factor homeodomain, male germ-cell
ENSOARG00000019913	-	Cystine knot, C-terminal||Glycoprotein hormone subunit beta, cystine knot||von Willebrand factor, type C
ENSOARG00000019962	MEIS1	Homeodomain-like||Homeobox KN domain||Homeobox domain
ENSOARG00000020082	SYCP1	Synaptonemal complex 1
ENSOARG00000020101	EIF2AK4	Serine-threonine/tyrosine-protein kinase catalytic domain||Serine/threonine-protein kinase, GCN2||RWD domain||Protein kinase domain||Serine/threonine/dual specificity protein kinase, catalytic domain||Tyrosine-protein kinase, catalytic domain||Ubiquitin-conjugating enzyme/RWD-like||Anticodon-binding||Protein kinase-like domain
ENSOARG00000020110	SOX5	High mobility group box domain
ENSOARG00000020114	-	SRCR domain||SRCR-like domain
ENSOARG00000020124	-	Cyclophilin-like domain||Cyclophilin-type peptidyl-prolyl cis-trans isomerase E||RNA recognition motif domain||Cyclophilin-type peptidyl-prolyl cis-trans isomerase domain
ENSOARG00000020158	PTPRB	Protein-tyrosine phosphatase, catalytic||Ricin B lectin domain||Protein-tyrosine/Dual specificity phosphatase||Fibronectin type III||Protein-tyrosine phosphatase-like||Protein-tyrosine phosphatase, receptor/non-receptor type
ENSOARG00000020226	BAHD1	Bromo adjacent homology (BAH) domain
ENSOARG00000020232	MYRFL	p53-like transcription factor, DNA-binding||NDT80 DNA-binding domain
ENSOARG00000020335	-	Zinc finger, RING-type
ENSOARG00000020368	YEATS4	YEATS
ENSOARG00000020394	ACAP2	Arf GTPase activating protein||Pleckstrin homology domain||Ankyrin repeat-containing domain||Ankyrin repeat
ENSOARG00000020401	FOXJ3	Transcription factor, fork head
ENSOARG00000020467	TMEM207	-
ENSOARG00000020474	PLA2G4D	C2 domain||Lysophospholipase, catalytic domain||Acyl transferase/acyl hydrolase/lysophospholipase
ENSOARG00000020492	SST	Somatostatin||Somatostatin/Cortistatin, C-terminal
ENSOARG00000020580	CHRD	Chordin||von Willebrand factor, type C||CHRD
ENSOARG00000020629	ITGA10	Integrin alpha chain||Integrin alpha beta-propellor||FG-GAP repeat||von Willebrand factor, type A||Integrin alpha-2
ENSOARG00000020658	TXNIP	Arrestin-like, N-terminal||Arrestin C-terminal-like domain||Immunoglobulin E-set
ENSOARG00000020662	DCUN1D1	Potentiating neddylation domain||UBA-like
ENSOARG00000020667	-	Immunoglobulin-like domain||Immunoglobulin subtype||Immunoglobulin subtype 2
ENSOARG00000020692	MRPL47	Ribosomal protein L47, mitochondrial
ENSOARG00000020718	-	RNA recognition motif domain
ENSOARG00000020762	THNSL2	Threonine synthase-like||Tryptophan synthase beta subunit-like PLP-dependent enzyme
ENSOARG00000020766	TEX37	-
ENSOARG00000020808	EMP1	Epithelial membrane protein EMP-1||PMP-22/EMP/MP20/Claudin superfamily||PMP-22/EMP/MP20
ENSOARG00000020815	CHRNG	Neurotransmitter-gated ion-channel ligand-binding domain||Neurotransmitter-gated ion-channel transmembrane domain||Neurotransmitter-gated ion-channel
ENSOARG00000020834	MCL1	Blc2 family||Apoptosis regulator, Mcl-1||Bcl2-like
ENSOARG00000020872	TCF12	Myc-type, basic helix-loop-helix (bHLH) domain
ENSOARG00000020885	RFX7	DNA-binding RFX-type winged-helix domain
ENSOARG00000020888	BCL2L14	Bcl2-like
ENSOARG00000020918	UNC13C	Protein kinase C-like, phorbol ester/diacylglycerol-binding domain||Calcium-dependent secretion activator||C2 domain||Mammalian uncoordinated homology 13, subgroup, domain 2
ENSOARG00000020950	-	G-protein, beta subunit||G-protein beta WD-40 repeat||WD40 repeat||WD40-repeat-containing domain
ENSOARG00000020980	-	C-type lectin fold||C-type lectin
ENSOARG00000021026	CLEC12A	C-type lectin fold||C-type lectin
ENSOARG00000021069	BMP4	Cystine-knot cytokine||Transforming growth factor-beta, N-terminal||Transforming growth factor-beta, C-terminal
ENSOARG00000021101	EXOC5	Exocyst complex component Sec10-like
ENSOARG00000021117	DAAM1	Armadillo-type fold||Formin, GTPase-binding domain||Formin, FH2 domain||Formin, FH3 domain
ENSOARG00000021124	PCNXL4	Pecanex

## Sheet: oar-let-7b
Ensembl Gene ID	Gene name(sheep)	Gene Discription
ENSOARG00000000068	-	GPCR, rhodopsin-like, 7TM||Taste receptor type 2||G protein-coupled receptor, rhodopsin-like||Vomeronasal receptor, type 1
ENSOARG00000000135	PBX2	PBX||Homeodomain-like||Homeobox domain
ENSOARG00000000173	GML	CD59 antigen||Ly-6 antigen / uPA receptor -like
ENSOARG00000000192	-	Zinc finger, C2H2||Krueppel-associated box||Zinc finger, C2H2-like
ENSOARG00000000244	-	Protein-tyrosine phosphatase-like||Myotubularin-like phosphatase domain
ENSOARG00000000263	SZT2	-
ENSOARG00000000405	PPP1R16B	Protein phosphatase 1, regulatory subunit 16A/B||Ankyrin repeat||Ankyrin repeat-containing domain
ENSOARG00000000431	-	Nucleotide cyclase||Adenylyl cyclase class-3/4/guanylyl cyclase
ENSOARG00000000473	ADGRG5	GPCR, family 2, secretin-like||GPS motif||GPCR, family 2-like||GPCR, family 2, orphan receptor, GPR56
ENSOARG00000000490	TXLNA	Taxilin family
ENSOARG00000000493	KDM4A	Tudor domain||JmjN domain||Zinc finger, FYVE/PHD-type||JmjC domain||Zinc finger, PHD-finger||Zinc finger, PHD-type
ENSOARG00000000549	PTPRM	Protein-tyrosine phosphatase, receptor/non-receptor type||Concanavalin A-like lectin/glucanase domain||Immunoglobulin-like domain||MAM domain||Protein-tyrosine/Dual specificity phosphatase||Fibronectin type III||Immunoglobulin subtype||Protein-tyrosine phosphatase-like||Protein-tyrosine phosphatase, catalytic||Immunoglobulin
ENSOARG00000000560	-	Zinc finger, C2H2||Zinc finger, C2H2-like
ENSOARG00000000578	CDCA7	Zinc-finger domain of monoamine-oxidase A repressor R1
ENSOARG00000000611	LDB3	Zinc finger, LIM-type||PDZ domain
ENSOARG00000000616	ADGRG3	GPCR, family 2-like||GPCR, family 2, orphan receptor, GPR56||GPCR, family 2, secretin-like||GPS motif
ENSOARG00000000631	KCNU1	Ion transport domain||Two pore domain potassium channel domain||Potassium channel, calcium-activated, BK, alpha subunit
ENSOARG00000000761	ZNF410	Zinc finger, C2H2-like||Zinc finger, C2H2
ENSOARG00000000873	PRKCG	Tyrosine-protein kinase, catalytic domain||Serine/threonine/dual specificity protein kinase, catalytic domain||Protein kinase-like domain||C2 domain||AGC-kinase, C-terminal||Diacylglycerol/phorbol-ester binding||Protein kinase domain||Protein kinase C-like, phorbol ester/diacylglycerol-binding domain||Protein kinase C, alpha/beta/gamma types||Protein kinase, C-terminal||Serine-threonine/tyrosine-…
ENSOARG00000001053	SYNDIG1L	CD225/Dispanin family
ENSOARG00000001174	-	Alpha tubulin||Gamma tubulin||Tubulin/FtsZ, GTPase domain||Delta tubulin||Beta tubulin||Tubulin/FtsZ, C-terminal||Tubulin/FtsZ, 2-layer sandwich domain||Tubulin||Epsilon tubulin
ENSOARG00000001219	TXLNB	Taxilin family
ENSOARG00000001285	-	Cathelicidin||Cathelicidin, antimicrobial peptide, C-terminal
ENSOARG00000001497	TES	Zinc finger, LIM-type||PET domain
ENSOARG00000001606	PCDH12	Cadherin-like||Cadherin, N-terminal||Cadherin
ENSOARG00000001623	-	Diacylglycerol acyltransferase
ENSOARG00000001694	-	C-type lectin fold||C-type lectin||Lung surfactant protein D coiled-coil trimerisation||Collagen triple helix repeat
ENSOARG00000001710	CD19	Immunoglobulin-like domain||Immunoglobulin subtype
ENSOARG00000001724	ZNF174	Transcription regulator SCAN||Retrovirus capsid, C-terminal||Zinc finger, C2H2-like||Zinc finger, C2H2
ENSOARG00000001933	CCDC42	-
ENSOARG00000002030	TMEM69	Protein of unknown function DUF3429
ENSOARG00000002195	RNMT	mRNA (guanine-N(7))-methyltransferase domain||Methyltransferase type 11||S-adenosyl-L-methionine-dependent methyltransferase||mRNA (guanine-N(7))-methyltransferase
ENSOARG00000002209	-	Nuclear transport factor 2||Nuclear transport factor 2, eukaryote||Nuclear RNA export factor Tap, RNA-binding domain
ENSOARG00000002331	SLC35C1	EamA domain||Triose-phosphate transporter domain||UAA transporter
ENSOARG00000002394	-	GPCR, family 2-like||GPCR, family 2, CD97 antigen||GPCR, family 2, secretin-like||GPCR, family 2, EMR1 hormone receptor||GPS motif
ENSOARG00000002498	-	Zinc finger, C2H2||Zinc finger, C2H2-like
ENSOARG00000002540	PGC	Aspartic peptidase||Aspartic peptidase domain||Aspartic peptidase, N-terminal
ENSOARG00000002655	CES4A	Carboxylesterase, type B||Alpha/beta hydrolase fold-3||Alpha/Beta hydrolase fold
ENSOARG00000002690	C16orf70	Uncharacterised protein family UPF0183
ENSOARG00000002721	CBX2	Chromo/chromo shadow domain
ENSOARG00000002767	-	Serpin domain
ENSOARG00000002935	PTPN23	-
ENSOARG00000003026	NME1	Nucleoside diphosphate kinase
ENSOARG00000003068	-	Peptidase C14, caspase non-catalytic subunit p10||Peptidase C14, caspase domain||Caspase, interleukin-1 beta convertase-type||CARD domain||Death-like domain||Peptidase C14A, caspase precursor p45, core||Peptidase C14, ICE, catalytic subunit p20
ENSOARG00000003140	USP43	Ubiquitin specific protease domain||Peptidase C19, ubiquitin carboxyl-terminal hydrolase
ENSOARG00000003162	-	Myc-type, basic helix-loop-helix (bHLH) domain
ENSOARG00000003252	HK3	Hexokinase||Hexokinase, N-terminal||Hexokinase, C-terminal
ENSOARG00000003282	DPEP3	Renal dipeptidase family
ENSOARG00000003354	FNIP2	-
ENSOARG00000003355	DCST2	Dendritic cell-specific transmembrane protein-like
ENSOARG00000003375	-	Alpha/Beta hydrolase fold||Lecithin:cholesterol/phospholipid:diacylglycerol acyltransferase
ENSOARG00000003392	ZIM2	Zinc finger, C2H2||Zinc finger, C2H2-like||Transcription regulator SCAN||Retrovirus capsid, C-terminal||Krueppel-associated box
ENSOARG00000003430	PDZK1IP1	-
ENSOARG00000003586	IGF2	Insulin family||Insulin-like growth factor II E-peptide, C-terminal||Insulin-like growth factor||Insulin-like growth factor II||Insulin-like
ENSOARG00000003629	LGALS8	Galectin, carbohydrate recognition domain||Concanavalin A-like lectin/glucanase domain
ENSOARG00000003635	FBXW11	D domain of beta-TrCP||F-box domain||G-protein beta WD-40 repeat||WD40 repeat||WD40-repeat-containing domain
ENSOARG00000003740	SUCNR1	G protein-coupled receptor, rhodopsin-like||GPCR, rhodopsin-like, 7TM
ENSOARG00000003803	IST1	Domain of unknown function DUF292, eukaryotic
ENSOARG00000003955	GPATCH3	G-patch domain
ENSOARG00000003988	-	SRCR-like domain||SRCR domain
ENSOARG00000003996	LRTOMT	O-methyltransferase, family 3||S-adenosyl-L-methionine-dependent methyltransferase
ENSOARG00000004003	ERLEC1	Glucosidase II beta subunit-like||Mannose-6-phosphate receptor binding domain
ENSOARG00000004103	PTPN13	FERM central domain||Protein-tyrosine phosphatase-like||FERM domain||KIND||FERM, C-terminal PH-like domain||Ubiquitin-related domain||FERM, N-terminal||Tyrosine-protein phosphatase non-receptor type 13||Protein-tyrosine phosphatase, catalytic||PDZ domain||Protein-tyrosine phosphatase, receptor/non-receptor type||Protein-tyrosine/Dual specificity phosphatase||Band 4.1 domain
ENSOARG00000004117	OXSM	Thiolase, N-terminal||Beta-ketoacyl synthase, C-terminal||Thiolase-like||Beta-ketoacyl synthase, N-terminal||Polyketide synthase, beta-ketoacyl synthase domain||3-oxoacyl-[acyl-carrier-protein] synthase 2
ENSOARG00000004156	SWT1	PIN domain-like||PIN domain
ENSOARG00000004175	FZD4	Frizzled protein||Frizzled domain||GPCR, family 2-like
ENSOARG00000004179	OTUB1	Ovarian tumour, otubain||Ubiquitin thioesterase Otubain||Peptidase C65, otubain
ENSOARG00000004182	ELK4	Ets domain
ENSOARG00000004269	TOP2B	DTHCT||DNA topoisomerase II, eukaryotic-type||DNA topoisomerase, type IIA, subunit B, domain 2||Ribosomal protein S5 domain 2-type fold||DNA topoisomerase, type IIA||Histidine kinase-like ATPase, C-terminal domain||DNA topoisomerase, type IIA, subunit A/C-terminal||DNA topoisomerase, type IIA-like domain
ENSOARG00000004419	TCAIM	-
ENSOARG00000004679	-	Peptidase S1||Trypsin-like cysteine/serine peptidase domain||Peptidase S1A, chymotrypsin-type
ENSOARG00000004688	-	Trypsin-like cysteine/serine peptidase domain||Peptidase S1A, chymotrypsin-type||Peptidase S1
ENSOARG00000004948	BTF3L4	Nascent polypeptide-associated complex NAC domain
ENSOARG00000005086	GLT6D1	Glycosyl transferase, family 6||Nucleotide-diphospho-sugar transferases
ENSOARG00000005091	DFFA	CIDE-N domain||DNA fragmentation factor 45kDa C-terminal domain||DNA fragmentation factor subunit alpha||DNA fragmentation factor 45kDa, middle domain
ENSOARG00000005131	PSMB1	Nucleophile aminohydrolases, N-terminal||Proteasome, subunit alpha/beta
ENSOARG00000005317	COG5	Conserved oligomeric Golgi complex subunit 5
ENSOARG00000005454	-	Krueppel-associated box
ENSOARG00000005475	KLC4	Tetratricopeptide repeat||Rabaptin, GTPase-Rab5 binding domain||Tetratricopeptide TPR1||Kinesin light chain||Tetratricopeptide repeat-containing domain
ENSOARG00000005589	MARVELD2	Occludin/RNA polymerase II elongation factor, ELL domain||Marvel domain
ENSOARG00000005613	TRAF1	TRAF-like||TNF receptor-associated factor TRAF||MATH
ENSOARG00000005769	AK8	Adenylate kinase, active site lid domain||P-loop containing nucleoside triphosphate hydrolase||Adenylate kinase/UMP-CMP kinase
ENSOARG00000005820	SLC35B1	EamA domain||Triose-phosphate transporter domain||UAA transporter
ENSOARG00000005841	AIFM2	Pyridine nucleotide-disulphide oxidoreductase, FAD/NAD(P)-binding domain||Pyridine nucleotide-disulphide oxidoreductase, class-II||Pyridine nucleotide-disulphide oxidoreductase, NAD-binding domain
ENSOARG00000005890	MTMR3	Protein-tyrosine phosphatase-like||FYVE zinc finger||Zinc finger, FYVE/PHD-type||Myotubularin-like phosphatase domain||Zinc finger, FYVE-related||Protein-tyrosine phosphatase, catalytic
ENSOARG00000005904	CCDC178	-
ENSOARG00000005992	NCCRP1	F-box associated (FBA) domain||Galactose-binding domain-like
ENSOARG00000006025	SLC26A4	Sulphate transporter||Sulphate anion transporter||STAS domain
ENSOARG00000006091	-	Proteinase inhibitor I2, Kunitz metazoa
ENSOARG00000006123	GPATCH4	G-patch domain
ENSOARG00000006214	RASL10B	P-loop containing nucleoside triphosphate hydrolase||Mitochondrial Rho-like||Small GTPase superfamily, Ras type||Small GTPase superfamily, Rab type||Small GTPase superfamily
ENSOARG00000006301	CD4	Immunoglobulin C2-set||Immunoglobulin I-set||Immunoglobulin-like domain||T-cell surface antigen CD4||Immunoglobulin||Natural killer cell receptor 2B4 immunoglobulin domain||T cell CD4 receptor C-terminal region||CD4, extracellular||Immunoglobulin subtype||Immunoglobulin V-set domain||Immunoglobulin subtype 2
ENSOARG00000006370	ASF1B	Histone chaperone, ASF1-like
ENSOARG00000006390	GPR137	-
ENSOARG00000006427	PLXNA4	Immunoglobulin E-set||IPT domain||Rho GTPase activation protein||Sema domain||Plexin-like fold||Plexin||Plexin, cytoplasmic RasGAP domain
ENSOARG00000006478	KIAA1958	Vps5 C-terminal||Phox homologous domain||BAR domain||Protein of unknown function DUF3504
ENSOARG00000006519	HSDL2	Glucose/ribitol dehydrogenase||Short-chain dehydrogenase/reductase SDR||SCP2 sterol-binding domain||Polyketide synthase, ketoreductase domain
ENSOARG00000006584	UGCG	Glycosyltransferase 2-like||Nucleotide-diphospho-sugar transferases
ENSOARG00000006610	BCAR1	Variant SH3 domain||Spectrin alpha chain, SH3 domain||SH3 domain||Serine rich protein interaction||CAS family, DUF3513
ENSOARG00000006615	PARP3	Poly(ADP-ribose) polymerase, catalytic domain
ENSOARG00000006622	UBE2Z	Ubiquitin-conjugating enzyme/RWD-like||Ubiquitin-conjugating enzyme E2
ENSOARG00000006699	PSMD14	JAB1/MPN/MOV34 metalloenzyme domain
ENSOARG00000006773	ZNF689	Krueppel-associated box||Zinc finger, C2H2-like||Zinc finger, C2H2
ENSOARG00000006931	C9orf152	-
ENSOARG00000006933	RSF1	Zinc finger, PHD-type||Zinc finger, PHD-finger||Zinc finger, FYVE/PHD-type
ENSOARG00000006935	ZNF354B	Zinc finger, C2H2||Zinc finger, C2H2-like||Krueppel-associated box
ENSOARG00000006982	AQP4	Aquaporin-like||Major intrinsic protein
ENSOARG00000007119	-	Guanylate-binding protein, C-terminal
ENSOARG00000007145	HOXB1	Homeodomain-like||Homeobox domain||Homeodomain, metazoa
ENSOARG00000007288	GNB2L1	WD40-repeat-containing domain||WD40 repeat||G-protein beta WD-40 repeat
ENSOARG00000007291	-	Immunoglobulin C1-set||MHC classes I/II-like antigen recognition protein||Immunoglobulin-like domain
ENSOARG00000007307	CD1E	MHC classes I/II-like antigen recognition protein||Immunoglobulin C1-set||Immunoglobulin-like domain
ENSOARG00000007405	C4BPA	Sushi/SCR/CCP domain
ENSOARG00000007462	DCAF15	-
ENSOARG00000007472	CASP3	Peptidase C14A, caspase precursor p45, core||Peptidase C14, ICE, catalytic subunit p20||Peptidase C14, caspase domain||Peptidase C14, caspase non-catalytic subunit p10
ENSOARG00000007510	TMEM61	-
ENSOARG00000007604	DAPL1	-
ENSOARG00000007760	EDEM1	Glycoside hydrolase, family 47
ENSOARG00000007766	MYO1A	Myosin head, motor domain||P-loop containing nucleoside triphosphate hydrolase||IQ motif, EF-hand binding site||Myosin tail 2
ENSOARG00000007866	PSMB9	Nucleophile aminohydrolases, N-terminal||Peptidase T1A, proteasome beta-subunit||Proteasome, subunit alpha/beta
ENSOARG00000008003	MRPS23	Ribosomal protein S23/S25, mitochondrial
ENSOARG00000008262	SCN2B	Immunoglobulin V-set domain||Immunoglobulin subtype||Myelin P0 protein related||Immunoglobulin-like domain
ENSOARG00000008306	ATP5B	ATPase, F1/V1/A1 complex, alpha/beta subunit, nucleotide-binding domain||ATPase, F1 complex alpha/beta subunit, N-terminal domain||AAA+ ATPase domain||P-loop containing nucleoside triphosphate hydrolase||ATPase, F1 complex, beta subunit||ATPase, F1/V1/A1 complex, alpha/beta subunit, C-terminal
ENSOARG00000008349	TACSTD2	Thyroglobulin type-1
ENSOARG00000008369	CD40	TNFR/NGFR cysteine-rich region||Fas receptor||Tumour necrosis factor receptor 5
ENSOARG00000008411	SLC10A7	Putative sodium bile acid cotransporter
ENSOARG00000008473	PLAU	Kringle-like fold||Peptidase S1||Epidermal growth factor-like domain||Kringle||Trypsin-like cysteine/serine peptidase domain||Peptidase S1A, chymotrypsin-type
ENSOARG00000008526	PIK3AP1	-
ENSOARG00000008530	UHRF1	Zinc finger, RING-type||Zinc finger, FYVE/PHD-type||Domain of unknown function DUF3590||Chromo domain-like||Zinc finger, PHD-finger||Zinc finger, PHD-type||SRA-YDG||Ubiquitin-like||Ubiquitin-related domain
ENSOARG00000008532	MCM9	ATPase, dynein-related, AAA domain||Mini-chromosome maintenance, DNA-dependent ATPase||P-loop containing nucleoside triphosphate hydrolase||Magnesium chelatase, ChlI subunit||AAA+ ATPase domain||Nucleic acid-binding, OB-fold
ENSOARG00000008546	ERCC6L2	Helicase, C-terminal||Helicase superfamily 1/2, ATP-binding domain||P-loop containing nucleoside triphosphate hydrolase||Helicase/UvrB domain||SNF2-related
ENSOARG00000008548	E2F1	E2F/DP family, winged-helix DNA-binding domain
ENSOARG00000008574	RASGRP2	Ras guanine nucleotide exchange factor domain||EF-hand domain||Ras-like guanine nucleotide exchange factor, N-terminal||Ras guanine-nucleotide exchange factors catalytic domain||Protein kinase C-like, phorbol ester/diacylglycerol-binding domain
ENSOARG00000008614	PHLDB3	Pleckstrin homology domain
ENSOARG00000008637	TPGS1	-
ENSOARG00000008665	CDV3	-
ENSOARG00000008678	ZNF268	Zinc finger, C2H2||Zinc finger, C2H2-like||Krueppel-associated box
ENSOARG00000008865	-	Four-helical cytokine-like, core||Somatotropin hormone
ENSOARG00000008929	RFX6	DNA-binding RFX-type winged-helix domain
ENSOARG00000009022	SAMD10	Sterile alpha motif/pointed domain||Sterile alpha motif, type 1||Pointed domain||Sterile alpha motif, type 2||Sterile alpha motif domain
ENSOARG00000009042	-	MHC class I alpha chain||Immunoglobulin-like domain||MHC classes I/II-like antigen recognition protein||MHC class I alpha chain, alpha1 alpha2 domains||Immunoglobulin C1-set
ENSOARG00000009171	EIF2S2	Translation initiation factor IF2/IF5, N-terminal||Translation initiation factor IF2/IF5, zinc-binding||Translation initiation factor IF2/IF5
ENSOARG00000009181	-	Fibrinogen, alpha/beta/gamma chain, C-terminal globular domain
ENSOARG00000009220	MUL1	Mitochondrial ubiquitin ligase activator of NFKB 1
ENSOARG00000009233	CEACAM16	Immunoglobulin subtype||Immunoglobulin V-set domain||Immunoglobulin subtype 2||Immunoglobulin I-set||Immunoglobulin-like domain
ENSOARG00000009319	SLC29A1	Equilibrative nucleoside transporter
ENSOARG00000009488	-	Phospholipase A2 domain||Phospholipase A2
ENSOARG00000009507	-	Cystine knot, C-terminal||Glycoprotein hormone subunit beta, cystine knot
ENSOARG00000009541	-	Glycosyl transferase, family 28, C-terminal||UDP-glucuronosyl/UDP-glucosyltransferase
ENSOARG00000009594	PLA2G3	Phospholipase A2||Phospholipase A2 domain
ENSOARG00000009726	TRIM35	Zinc finger, RING-type||Butyrophylin-like||Concanavalin A-like lectin/glucanase domain||SPRY domain||B30.2/SPRY domain||Zinc finger, C3HC4 RING-type||Zinc finger, B-box||SPRY-associated
ENSOARG00000009818	NCOA3	Nuclear receptor coactivator, interlocking||PAS fold||Steroid receptor coactivator||PAS domain||Nuclear receptor coactivator, Ncoa-type, interlocking||Myc-type, basic helix-loop-helix (bHLH) domain||Nuclear receptor coactivator
ENSOARG00000009854	EXT1	Nucleotide-diphospho-sugar transferases||Exostosin , C-terminal||Exostosin-like
ENSOARG00000009977	ADAM7	Blood coagulation inhibitor, Disintegrin||Peptidase M12B, propeptide||Peptidase M12B, ADAM/reprolysin||ADAM, cysteine-rich
ENSOARG00000010129	BACE2	Aspartic peptidase||Peptidase A1, beta-site APP cleaving enzyme 1, BACE 1||Peptidase A1, beta-site APP cleaving enzyme, BACE||Aspartic peptidase domain||Peptidase A1, beta-site APP cleaving enzyme 2, BACE 2
ENSOARG00000010137	ASGR1	Hepatic lectin, N-terminal||C-type lectin||C-type lectin fold||Type-2 ice-structuring protein
ENSOARG00000010258	PGAM5	Histidine phosphatase superfamily||Histidine phosphatase superfamily, clade-1
ENSOARG00000010262	DYDC2	Dpy-30 motif
ENSOARG00000010305	HSDL1	Short-chain dehydrogenase/reductase SDR||Glucose/ribitol dehydrogenase||Polyketide synthase, ketoreductase domain
ENSOARG00000010365	NCOA6	-
ENSOARG00000010399	PANX3	Innexin
ENSOARG00000010414	GHITM	Bax inhibitor 1-related
ENSOARG00000010539	HIF3A	PAS fold||Hypoxia-inducible factor, alpha subunit||PAS domain||Myc-type, basic helix-loop-helix (bHLH) domain||PAS fold-3
ENSOARG00000010687	MPG	Methylpurine-DNA glycosylase (MPG)||Formyl transferase, C-terminal-like
ENSOARG00000010695	-	Leucine-rich repeat, typical subtype||Leucine-rich repeat
ENSOARG00000010761	TMPRSS3	SRCR domain||Peptidase S1||Peptidase S1A, nudel||SRCR-like domain||Trypsin-like cysteine/serine peptidase domain||Peptidase S1A, chymotrypsin-type||Low-density lipoprotein (LDL) receptor class A repeat
ENSOARG00000010807	SLC25A27	Mitochondrial substrate/solute carrier||Mitochondrial carrier domain
ENSOARG00000011014	RGS4	RGS domain
ENSOARG00000011087	-	NADP-dependent oxidoreductase domain||Aldo/keto reductase subgroup
ENSOARG00000011105	-	Cryptic/Cripto, CFC domain
ENSOARG00000011113	MEIS3	Homeobox KN domain||Homeobox domain||Homeodomain-like
ENSOARG00000011224	MEP1A	MATH||Meprin alpha/beta subunit||MAM domain||Concanavalin A-like lectin/glucanase domain||Peptidase, metallopeptidase||TRAF-like||Epidermal growth factor-like domain||Peptidase M12A, astacin
ENSOARG00000011244	RDH5	2,3-dihydro-2,3-dihydroxybenzoate dehydrogenase||Short-chain dehydrogenase/reductase SDR||Glucose/ribitol dehydrogenase
ENSOARG00000011304	-	Concanavalin A-like lectin/glucanase domain||MAM domain||EGF-like calcium-binding domain||Epidermal growth factor-like domain
ENSOARG00000011392	ASNA1	P-loop containing nucleoside triphosphate hydrolase||Anion-transporting ATPase-like domain||CobQ/CobB/MinD/ParA nucleotide binding domain||Arsenical pump ATPase, ArsA/GET3
ENSOARG00000011407	USP38	Peptidase C19, ubiquitin carboxyl-terminal hydrolase||Ubiquitin specific protease domain
ENSOARG00000011446	GLYAT	Glycine N-acyltransferase, N-terminal||Acyl-CoA N-acyltransferase||Glycine N-acyltransferase, C-terminal
ENSOARG00000011485	FLOT1	Band 7 protein
ENSOARG00000011525	SPATA17	P-loop containing nucleoside triphosphate hydrolase||IQ motif, EF-hand binding site
ENSOARG00000011539	BRIX1	Brix domain||Anticodon-binding
ENSOARG00000011556	-	Aspartic peptidase, N-terminal||Aspartic peptidase||Aspartic peptidase domain
ENSOARG00000011782	SLC17A9	Major facilitator superfamily||Major facilitator superfamily domain
ENSOARG00000011783	MESP2	-
ENSOARG00000011927	EFCAB3	EF-hand domain
ENSOARG00000011966	ASB9	Ankyrin repeat-containing domain||SOCS protein, C-terminal||Ankyrin repeat
ENSOARG00000012059	PIGA	Glycosyl transferase, family 1||PIGA, GPI anchor biosynthesis
ENSOARG00000012072	UNC13B	Protein kinase C-like, phorbol ester/diacylglycerol-binding domain||Calcium-dependent secretion activator||C2 domain||Mammalian uncoordinated homology 13, subgroup, domain 2
ENSOARG00000012182	STX3	Syntaxin, N-terminal domain||t-SNARE||Target SNARE coiled-coil domain
ENSOARG00000012217	C9orf131	-
ENSOARG00000012373	ADAM19	ADAM, cysteine-rich||Peptidase M12B, ADAM/reprolysin||Peptidase M12B, propeptide||Blood coagulation inhibitor, Disintegrin||Epidermal growth factor-like domain
ENSOARG00000012377	GSDMA	Gasdermin
ENSOARG00000012378	SLC4A4	Bicarbonate transporter, C-terminal||Bicarbonate transporter, eukaryotic||Sodium bicarbonate cotransporter||Band 3 cytoplasmic domain||Phosphotransferase/anion transporter
ENSOARG00000012381	SLC37A4	Sugar phosphate transporter||Major facilitator superfamily||Major facilitator superfamily domain
ENSOARG00000012654	RAB3GAP2	-
ENSOARG00000012658	PBX3	Homeodomain-like||Homeobox domain||PBX
ENSOARG00000012676	ZNF70	Zinc finger, C2H2||Zinc finger, C2H2-like
ENSOARG00000012693	GPR153	Isoprenylcysteine carboxyl methyltransferase||G protein-coupled receptor, rhodopsin-like||G protein-coupled receptor 153||G protein-coupled receptor 153/162||GPCR, rhodopsin-like, 7TM
ENSOARG00000012907	-	Concanavalin A-like lectin/glucanase domain||SPRY domain||B30.2/SPRY domain||Zinc finger, RING-type||Zinc finger, B-box
ENSOARG00000012963	-	Tudor domain
ENSOARG00000012988	APBA1	PTB/PI domain||PDZ domain
ENSOARG00000013096	IL18R1	Immunoglobulin-like domain||Toll/interleukin-1 receptor homology (TIR) domain||Interleukin-1 receptor type I/II||Immunoglobulin subtype
ENSOARG00000013249	CLTC	Clathrin, heavy chain/VPS, 7-fold repeat||Clathrin, heavy chain||Clathrin, heavy chain, propeller, N-terminal||Clathrin, heavy chain, propeller repeat||Clathrin, heavy chain, linker, core motif||Armadillo-type fold
ENSOARG00000013286	RDX	Ezrin/radixin/moesin, C-terminal||Band 4.1 domain||FERM, C-terminal PH-like domain||Ezrin/radixin/moesin||FERM central domain||FERM domain||Moesin tail domain||Ubiquitin-related domain||Ezrin/radixin/moesin like||FERM, N-terminal
ENSOARG00000013291	IFI30	Gamma interferon inducible lysosomal thiol reductase GILT
ENSOARG00000013294	ANKS1B	Ankyrin repeat-containing domain||Ankyrin repeat
ENSOARG00000013312	PRPF8	PROCN domain||Pre-mRNA-processing-splicing factor 8, U6-snRNA-binding||Pre-mRNA-processing-splicing factor 8, U5-snRNA-binding||PROCT domain||RNA recognition motif, spliceosomal PrP8||PRO8NT domain||PRP8 domain IV core||JAB1/MPN/MOV34 metalloenzyme domain
ENSOARG00000013374	CAPN5	C2 domain||Peptidase C2, calpain, catalytic domain||Peptidase C2, calpain, domain III||Peptidase C2, calpain family||Peptidase C2, calpain, large subunit, domain III
ENSOARG00000013553	DCUN1D3	Potentiating neddylation domain
ENSOARG00000013586	UBA1	Ubiquitin-activating enzyme repeat||Ubiquitin-activating enzyme||Ubiquitin-activating enzyme, E1||Ubiquitin-activating enzyme e1, C-terminal||UBA/THIF-type NAD/FAD binding fold||Molybdenum cofactor biosynthesis, MoeB||Ubiquitin/SUMO-activating enzyme E1
ENSOARG00000013642	PDE12	Endonuclease/exonuclease/phosphatase
ENSOARG00000013813	KIN	DNA/RNA-binding protein Kin17, conserved domain
ENSOARG00000013846	NAPSA	Aspartic peptidase domain||Aspartic peptidase
ENSOARG00000014094	ADRM1	26S proteasome complex ubiquitin receptor, subunit Rpn13
ENSOARG00000014122	C11orf88	-
ENSOARG00000014234	-	Cytokine, IL-1-like||Doublecortin domain||PLAT/LH2 domain||Lipase/lipooxygenase, PLAT/LH2
ENSOARG00000014251	KLK5	Peptidase S1||Peptidase S1A, chymotrypsin-type||Trypsin-like cysteine/serine peptidase domain
ENSOARG00000014269	-	Amino acid/polyamine transporter I||Amino acid permease/ SLC12A domain
ENSOARG00000014321	TOP2A	DNA topoisomerase, type IIA, subunit B, domain 2||Ribosomal protein S5 domain 2-type fold||DNA topoisomerase II, eukaryotic-type||DTHCT||DNA topoisomerase, type IIA, subunit A/C-terminal||DNA topoisomerase, type IIA-like domain||Histidine kinase-like ATPase, C-terminal domain||DNA topoisomerase, type IIA
ENSOARG00000014368	DYRK1A	Protein kinase domain||Serine-threonine/tyrosine-protein kinase catalytic domain||Serine/threonine/dual specificity protein kinase, catalytic domain||Tyrosine-protein kinase, catalytic domain||Protein kinase-like domain
ENSOARG00000014461	COL24A1	Laminin G domain||Concanavalin A-like lectin/glucanase domain||Collagen triple helix repeat||Fibrillar collagen, C-terminal
ENSOARG00000014514	DNAH7	EF-hand domain||Dynein heavy chain, domain-2||P-loop containing nucleoside triphosphate hydrolase||Dynein heavy chain domain||AAA+ ATPase domain
ENSOARG00000014642	PIK3R4	WD40-repeat-containing domain||WD40 repeat
ENSOARG00000014651	MOB3B	MOB kinase activator family
ENSOARG00000014811	SCARA3	Collagen triple helix repeat
ENSOARG00000014866	FAS	Death-like domain||Death domain||TNFR/NGFR cysteine-rich region||Fas receptor
ENSOARG00000014877	ADAMTS5	ADAM-TS Spacer 1||Peptidase M12B, propeptide||ADAM, cysteine-rich||Thrombospondin, type 1 repeat||Peptidase M12B, ADAM/reprolysin||Peptidase M12B, ADAM-TS5||Peptidase M12B, ADAM-TS
ENSOARG00000015008	ZNF350	Zinc finger, C2H2||Krueppel-associated box||Zinc finger, C2H2-like
ENSOARG00000015062	SEC31B	WD40-repeat-containing domain||WD40 repeat
ENSOARG00000015129	-	Small-subunit processome, Utp14
ENSOARG00000015333	RRM2	Ferritin-like superfamily||Ribonucleotide reductase small subunit
ENSOARG00000015343	GNPTAB	Notch domain||EF-hand domain||Protein of unknown function DUF3184||DMAP1-binding
ENSOARG00000015413	KDELR3	ER lumen protein retaining receptor
ENSOARG00000015707	-	Immunoglobulin-like domain||MHC classes I/II-like antigen recognition protein||Immunoglobulin C1-set||MHC class II, alpha chain, N-terminal
ENSOARG00000015773	TRIM15	B30.2/SPRY domain||SPRY-associated||SPRY domain||Concanavalin A-like lectin/glucanase domain||Butyrophylin-like||Zinc finger, B-box||Zinc finger, RING-type
ENSOARG00000015910	GANAB	Glycoside hydrolase family 31||Galactose mutarotase-like domain||Glycoside hydrolase superfamily
ENSOARG00000016128	MAP3K2	Serine-threonine/tyrosine-protein kinase catalytic domain||Protein kinase domain||Phox/Bem1p||Protein kinase-like domain||Tyrosine-protein kinase, catalytic domain||Serine/threonine/dual specificity protein kinase, catalytic domain
ENSOARG00000016216	SDAD1	Uncharacterised domain NUC130/133, N-terminal||Armadillo-type fold||SDA1 domain
ENSOARG00000016379	ASNSD1	Nucleophile aminohydrolases, N-terminal||Asparagine synthase
ENSOARG00000016438	EME2	ERCC4 domain
ENSOARG00000016470	EGR1	Protein of unknown function DUF3446
ENSOARG00000016476	COL3A1	von Willebrand factor, type C||Collagen triple helix repeat||Fibrillar collagen, C-terminal
ENSOARG00000016480	LVRN	Peptidase M1, membrane alanine aminopeptidase, N-terminal
ENSOARG00000016509	CTHRC1	Collagen triple helix repeat
ENSOARG00000016520	BZW1	W2 domain||Armadillo-type fold
ENSOARG00000016555	-	Peptidase S1||Trypsin-like cysteine/serine peptidase domain||Peptidase S1A, chymotrypsin-type
ENSOARG00000016562	GNAS	Small GTPase superfamily, ARF/SAR type||P-loop containing nucleoside triphosphate hydrolase||G-protein alpha subunit, group S||G protein alpha subunit, helical insertion||Guanine nucleotide binding protein (G-protein), alpha subunit
ENSOARG00000016664	FGG	Fibrinogen, alpha/beta/gamma chain, C-terminal globular domain||Fibrinogen, alpha/beta/gamma chain, coiled coil domain
ENSOARG00000016733	FGA	Fibrinogen alpha C domain||Fibrinogen, alpha/beta/gamma chain, coiled coil domain||Fibrinogen, alpha/beta/gamma chain, C-terminal globular domain
ENSOARG00000016805	-	5-nucleotidase
ENSOARG00000016859	AXDND1	Axonemal dynein light chain
ENSOARG00000016909	-	Death-like domain||Death effector domain
ENSOARG00000016970	TPP1	Peptidase S8/S53 domain||Proteinase inhibitor, propeptide||Peptidase S53, propeptide
ENSOARG00000017047	ALDH1L2	10-formyltetrahydrofolate dehydrogenase||Formyl transferase, C-terminal||Formyl transferase, C-terminal-like||Aldehyde dehydrogenase domain||Aldehyde/histidinol dehydrogenase||Acyl carrier protein-like||Formyl transferase, N-terminal
ENSOARG00000017050	SLC27A6	AMP-dependent synthetase/ligase
ENSOARG00000017425	LETMD1	LETM1-like
ENSOARG00000017427	LDB1	LIM-domain binding protein/SEUSS
ENSOARG00000017521	HBEGF	Epidermal growth factor-like domain
ENSOARG00000017627	GPCPD1	PLC-like phosphodiesterase, TIM beta/alpha-barrel domain||Carbohydrate-binding-like fold||Glycerophosphodiester phosphodiesterase domain||Carbohydrate binding module family 20
ENSOARG00000017636	USP32	Ubiquitin-related domain||Peptidase C19, ubiquitin-specific peptidase, DUSP domain||Ubiquitin specific protease domain||Peptidase C19, ubiquitin carboxyl-terminal hydrolase||EF-hand domain
ENSOARG00000017734	TOR1AIP2	Lamina-associated polypeptide 1C
ENSOARG00000017757	CYB5D1	Cytochrome b5-like heme/steroid binding domain
ENSOARG00000017765	ST3GAL6	Glycosyl transferase, family 29||Sialyltransferase
ENSOARG00000017782	MAFG	Basic-leucine zipper domain||Basic leucine zipper domain, Maf-type||Transcription factor, Skn-1-like, DNA-binding domain
ENSOARG00000017853	AKTIP	Ubiquitin-conjugating enzyme/RWD-like||Ubiquitin-conjugating enzyme E2
ENSOARG00000017921	SASS6	-
ENSOARG00000018263	-	Complement C1q protein||Tumour necrosis factor-like domain||Collagen triple helix repeat
ENSOARG00000018410	RTN4R	Cysteine-rich flanking region, C-terminal||Leucine-rich repeat||Leucine-rich repeat, typical subtype
ENSOARG00000018424	CCNF	Cyclin, C-terminal domain||Cyclin-like||Cyclin, N-terminal||F-box domain
ENSOARG00000018593	HADHA	Crotonase superfamily||6-phosphogluconate dehydrogenase C-terminal domain-like||ClpP/crotonase-like domain||3-hydroxyacyl-CoA dehydrogenase, C-terminal||Fatty acid oxidation complex, alpha subunit, mitochondrial||3-hydroxyacyl-CoA dehydrogenase, NAD binding
ENSOARG00000018635	DZANK1	Ankyrin repeat||Ankyrin repeat-containing domain
ENSOARG00000018782	ALOXE3	PLAT/LH2 domain||Lipase/lipooxygenase, PLAT/LH2||Lipoxygenase, mammalian||Lipoxygenase, C-terminal
ENSOARG00000018830	CPO	Peptidase M14, carboxypeptidase A
ENSOARG00000018920	LMBR1L	LMBR1-like membrane protein||Lipocalin-1 receptor
ENSOARG00000019152	TINF2	-
ENSOARG00000019158	NRSN2	-
ENSOARG00000019196	LANCL1	Six-hairpin glycosidase-like||LanC-like protein, eukaryotic||Lanthionine synthetase C-like
ENSOARG00000019234	MFNG	Fringe-like||Fringe
ENSOARG00000019276	SLC9C1	Cation/H+ exchanger||Cyclic nucleotide-binding-like||Cyclic nucleotide-binding domain||Ion transport domain
ENSOARG00000019278	THTPA	CYTH-like domain||Thiamine triphosphatase
ENSOARG00000019296	ZFHX2	Homeobox domain||Zinc finger, C2H2||Zinc finger, C2H2-like||Homeodomain-like||Zinc finger, U1-type
ENSOARG00000019357	-	Immunoglobulin V-set domain||Immunoglobulin subtype||CD80-like, immunoglobulin C2-set||Immunoglobulin-like domain
ENSOARG00000019445	TRAC	Domain of unknown function DUF1968
ENSOARG00000019517	CHI3L2	Glycoside hydrolase, family 18, catalytic domain||Chitinase II||Chitinase insertion domain||Glycoside hydrolase superfamily
ENSOARG00000019551	ZDHHC23	Zinc finger, DHHC-type, palmitoyltransferase
ENSOARG00000019557	CTDSP1	NLI interacting factor||HAD-like domain||Dullard phosphatase domain, eukaryotic
ENSOARG00000019649	BCS1L	ATPase, AAA-type, core||P-loop containing nucleoside triphosphate hydrolase||AAA+ ATPase domain||BCS1, N-terminal
ENSOARG00000019690	TTLL4	Tubulin-tyrosine ligase/Tubulin polyglutamylase
ENSOARG00000019721	RNASE1	Ribonuclease A-domain||Pancreatic ribonuclease
ENSOARG00000019820	GXYLT1	Glycosyl transferase, family 8||Nucleotide-diphospho-sugar transferases
ENSOARG00000019949	CPT1B	Acyltransferase ChoActase/COT/CPT
ENSOARG00000020011	DPH6	DUF71 domain
ENSOARG00000020101	EIF2AK4	Serine-threonine/tyrosine-protein kinase catalytic domain||Serine/threonine-protein kinase, GCN2||RWD domain||Protein kinase domain||Serine/threonine/dual specificity protein kinase, catalytic domain||Tyrosine-protein kinase, catalytic domain||Ubiquitin-conjugating enzyme/RWD-like||Anticodon-binding||Protein kinase-like domain
ENSOARG00000020170	FAM161A	Uncharacterised protein family UPF0564
ENSOARG00000020194	MAB21L3	Mab-21 domain
ENSOARG00000020278	KCNJ8	Potassium channel, inwardly rectifying, Kir6.1||Potassium channel, inwardly rectifying, Kir||Immunoglobulin E-set
ENSOARG00000020336	CHP1	EF-hand domain
ENSOARG00000020368	YEATS4	YEATS
ENSOARG00000020518	GGCX	Vitamin K-dependent gamma-carboxylase||RmlC-like cupin domain||HTTM
ENSOARG00000020580	CHRD	Chordin||von Willebrand factor, type C||CHRD
ENSOARG00000020629	ITGA10	Integrin alpha chain||Integrin alpha beta-propellor||FG-GAP repeat||von Willebrand factor, type A||Integrin alpha-2
ENSOARG00000020665	ATP11B	P-type ATPase||P-type ATPase, cytoplasmic domain N||HAD-like domain||P-type ATPase, A domain||P-type ATPase, subfamily IV
ENSOARG00000020852	-	Cytokine, IL-1-like||Interleukin-1 family
ENSOARG00000020954	MAPK6	Protein kinase domain||Serine-threonine/tyrosine-protein kinase catalytic domain||Mitogen-activated protein (MAP) kinase, ERK3/4||Protein kinase-like domain||Serine/threonine/dual specificity protein kinase, catalytic domain||Tyrosine-protein kinase, catalytic domain
ENSOARG00000020980	-	C-type lectin fold||C-type lectin
ENSOARG00000021012	OLR1	Type-2 ice-structuring protein||Herpesvirus UL45-like||C-type lectin fold||C-type lectin
ENSOARG00000021026	CLEC12A	C-type lectin fold||C-type lectin
ENSOARG00000021052	TDRKH	Tudor domain||K Homology domain, type 1||K Homology domain
ENSOARG00000021063	CD69	C-type lectin fold||C-type lectin
ENSOARG00000021084	MAPK1IP1L	-
ENSOARG00000021117	DAAM1	Armadillo-type fold||Formin, GTPase-binding domain||Formin, FH2 domain||Formin, FH3 domain

## Sheet: novel_96
Ensembl Gene ID	Gene name(sheep)	Gene Discription
ENSOARG00000000230	SKI	DNA binding domain, putative||c-SKI SMAD4-binding domain||Transforming protein Ski||SAND domain-like
ENSOARG00000000345	GRAMD1B	GRAM domain
ENSOARG00000000685	B4GALT2	Nucleotide-diphospho-sugar transferases||Beta-1,4-galactosyltransferase||Galactosyltransferase, C-terminal
ENSOARG00000000897	CUEDC2	Ubiquitin system component Cue
ENSOARG00000001010	EXOC6	Exocyst complex subunit Sec15-like
ENSOARG00000001281	ACCSL	Aromatic amino acid beta-eliminating lyase/threonine aldolase||Aminotransferase, class I/classII||Pyridoxal phosphate-dependent transferase
ENSOARG00000001328	CYP26C1	Cytochrome P450||Cytochrome P450, E-class, group I||Cytochrome P450, E-class, group IV
ENSOARG00000001546	NAA10	FR47-like||Acyl-CoA N-acyltransferase||GNAT domain
ENSOARG00000001802	CATHL3	Cathelicidin
ENSOARG00000002408	KISS1	-
ENSOARG00000002722	-	Terpenoid cyclases/protein prenyltransferase alpha-alpha toroid||Alpha-macroglobulin complement component
ENSOARG00000003185	CANX	Calreticulin/calnexin||Concanavalin A-like lectin/glucanase domain||Calreticulin/calnexin, P domain
ENSOARG00000003433	PSMC1	ATPase, AAA-type, core||P-loop containing nucleoside triphosphate hydrolase||DNA helicase, Holliday junction RuvB type, N-terminal||Domain of unknown function DUF815||26S proteasome subunit P45||AAA+ ATPase domain
ENSOARG00000003587	CERS4	TRAM/LAG1/CLN8 homology domain||Homeodomain-like||Ceramide synthase component Lag1/Lac1||Homeobox domain
ENSOARG00000003814	MATN2	Matrilin, coiled-coil trimerisation domain||EGF-like calcium-binding domain||Epidermal growth factor-like domain||von Willebrand factor, type A
ENSOARG00000004022	TRAPPC9	TRAPP II complex, Trs120
ENSOARG00000004103	PTPN13	FERM central domain||Protein-tyrosine phosphatase-like||FERM domain||KIND||FERM, C-terminal PH-like domain||Ubiquitin-related domain||FERM, N-terminal||Tyrosine-protein phosphatase non-receptor type 13||Protein-tyrosine phosphatase, catalytic||PDZ domain||Protein-tyrosine phosphatase, receptor/non-receptor type||Protein-tyrosine/Dual specificity phosphatase||Band 4.1 domain
ENSOARG00000004563	NKIRAS1	Small GTPase superfamily, Ras type||Small GTP-binding protein domain||Small GTPase superfamily, Rab type||Small GTPase superfamily||Small GTPase superfamily, ARF/SAR type||Mitochondrial Rho-like||P-loop containing nucleoside triphosphate hydrolase
ENSOARG00000004743	ATP6AP1	BIG/ATPase V1 complex, subunit S1
ENSOARG00000004918	FGF14	Fibroblast growth factor family||Cytokine, IL-1-like
ENSOARG00000004963	RAB7B	Elongation factor, GTP-binding domain||Small GTPase superfamily, ARF/SAR type||Mitochondrial Rho-like||Small GTPase superfamily, Rho type||Small GTPase superfamily||Small GTP-binding protein domain||Small GTPase superfamily, Rab type||Ran GTPase||Gtr1/RagA G protein||P-loop containing nucleoside triphosphate hydrolase||Small GTPase superfamily, Ras type
ENSOARG00000005527	DLGAP2	SAPAP family
ENSOARG00000005780	EMP2	PMP-22/EMP/MP20/Claudin superfamily||PMP-22/EMP/MP20||Epithelial membrane protein EMP-2
ENSOARG00000005806	MECP2	DNA-binding domain||Methyl-CpG DNA binding||Immunoglobulin E-set
ENSOARG00000005890	MTMR3	Protein-tyrosine phosphatase-like||FYVE zinc finger||Zinc finger, FYVE/PHD-type||Myotubularin-like phosphatase domain||Zinc finger, FYVE-related||Protein-tyrosine phosphatase, catalytic
ENSOARG00000006091	-	Proteinase inhibitor I2, Kunitz metazoa
ENSOARG00000007145	HOXB1	Homeodomain-like||Homeobox domain||Homeodomain, metazoa
ENSOARG00000007156	SNX29	RUN
ENSOARG00000007208	TJAP1	-
ENSOARG00000007406	ATXN7L3	SAGA complex, Sgf11 subunit||SCA7 domain
ENSOARG00000008024	EPHA8	Sterile alpha motif domain||Fibronectin type III||Sterile alpha motif/pointed domain||Serine-threonine/tyrosine-protein kinase catalytic domain||Sterile alpha motif, type 2||Tyrosine-protein kinase, catalytic domain||Serine/threonine/dual specificity protein kinase, catalytic domain||Protein kinase-like domain||Ephrin receptor type-A /type-B||Ephrin receptor ligand binding domain||Galactose-bindi…
ENSOARG00000008637	TPGS1	-
ENSOARG00000008738	SCRN1	Peptidase C69, dipeptidase A
ENSOARG00000008892	MRPL38	Phosphatidylethanolamine-binding protein PEBP
ENSOARG00000009127	-	Tubulin/FtsZ, GTPase domain||Alpha tubulin||Tubulin||Tubulin/FtsZ, 2-layer sandwich domain||Epsilon tubulin||Tubulin/FtsZ, C-terminal||Beta tubulin||Delta tubulin
ENSOARG00000009319	SLC29A1	Equilibrative nucleoside transporter
ENSOARG00000009548	UNK	Zinc finger, CCCH-type
ENSOARG00000009675	HOXA10	Homeodomain-like||Homeodomain, metazoa||Homeobox domain
ENSOARG00000009736	PHF1	Zinc finger, FYVE/PHD-type||Tudor domain||Zinc finger, PHD-type||Zinc finger, PHD-finger
ENSOARG00000010124	MYO1D	Myosin head, motor domain||IQ motif, EF-hand binding site||P-loop containing nucleoside triphosphate hydrolase||Myosin tail 2
ENSOARG00000010146	R3HCC1	Single-stranded nucleic acid binding R3H
ENSOARG00000011830	OSBP	Oxysterol-binding protein||Pleckstrin homology domain
ENSOARG00000012381	SLC37A4	Sugar phosphate transporter||Major facilitator superfamily||Major facilitator superfamily domain
ENSOARG00000012553	LSM4	Ribonucleoprotein LSM domain, eukaryotic/archaea-type||Ribonucleoprotein LSM domain||Like-Sm (LSM) domain
ENSOARG00000012585	-	Immunoglobulin-like domain||Immunoglobulin C1-set||Immunoglobulin subtype||Immunoglobulin V-set domain
ENSOARG00000012676	ZNF70	Zinc finger, C2H2||Zinc finger, C2H2-like
ENSOARG00000012897	-	EF-hand domain
ENSOARG00000013058	PIH1D1	PIH1 family
ENSOARG00000013109	ANKH	Progressive ankylosis
ENSOARG00000013305	CAMK1G	Serine-threonine/tyrosine-protein kinase catalytic domain||Protein kinase domain||Tyrosine-protein kinase, catalytic domain||Serine/threonine/dual specificity protein kinase, catalytic domain||Protein kinase-like domain
ENSOARG00000013434	STRADA	Protein kinase-like domain||Serine/threonine/dual specificity protein kinase, catalytic domain||Tyrosine-protein kinase, catalytic domain||Serine-threonine/tyrosine-protein kinase catalytic domain||Protein kinase domain
ENSOARG00000014122	C11orf88	-
ENSOARG00000014254	RPUSD1	Pseudouridine synthase, RsuA/RluB/C/D/E/F||Pseudouridine synthase, catalytic domain
ENSOARG00000014516	NOP14	Nucleolar protein 14
ENSOARG00000014733	-	Electron transfer flavoprotein, alpha/beta-subunit, N-terminal||Immunoglobulin-like domain||Immunoglobulin subtype||Immunoglobulin subtype 2
ENSOARG00000016039	DCP2	mRNA decapping protein 2, Box A||NUDIX hydrolase domain-like||NUDIX hydrolase domain
ENSOARG00000016805	-	5-nucleotidase
ENSOARG00000016884	CACNA1I	Polycystin cation channel, PKD1/PKD2||Ion transport domain||Voltage-dependent calcium channel, alpha-1 subunit||Voltage-dependent calcium channel, T-type, alpha-1 subunit
ENSOARG00000016992	KRT15	Prefoldin||Intermediate filament protein||Keratin, type I
ENSOARG00000017047	ALDH1L2	10-formyltetrahydrofolate dehydrogenase||Formyl transferase, C-terminal||Formyl transferase, C-terminal-like||Aldehyde dehydrogenase domain||Aldehyde/histidinol dehydrogenase||Acyl carrier protein-like||Formyl transferase, N-terminal
ENSOARG00000017737	FARP2	FERM, C-terminal PH-like domain||FERM domain||FERM central domain||Pleckstrin homology domain||FERM adjacent (FA)||FERM, N-terminal||Dbl homology (DH) domain||Ubiquitin-related domain||Band 4.1 domain
ENSOARG00000018036	ECI1	ClpP/crotonase-like domain||Crotonase superfamily
ENSOARG00000018325	GRHL2	CP2 transcription factor
ENSOARG00000018350	GGNBP2	-
ENSOARG00000018424	CCNF	Cyclin, C-terminal domain||Cyclin-like||Cyclin, N-terminal||F-box domain
ENSOARG00000018724	CUL1	Cullin, N-terminal||Cullin homology||Cullin protein, neddylation domain||Cullin repeat-like-containing domain
ENSOARG00000019268	USP40	Peptidase C19, ubiquitin carboxyl-terminal hydrolase||Ubiquitin specific protease domain
ENSOARG00000019551	ZDHHC23	Zinc finger, DHHC-type, palmitoyltransferase
ENSOARG00000019557	CTDSP1	NLI interacting factor||HAD-like domain||Dullard phosphatase domain, eukaryotic
ENSOARG00000019668	THRAP3	-
ENSOARG00000019692	MLC1	-
ENSOARG00000020405	WDFY1	FYVE zinc finger||Zinc finger, FYVE/PHD-type||G-protein beta WD-40 repeat||WD40-repeat-containing domain||WD40 repeat||Zinc finger, FYVE-related
ENSOARG00000020498	-	CUB domain||Peptidase S1||EGF-like calcium-binding domain||Sushi/SCR/CCP domain||Trypsin-like cysteine/serine peptidase domain||Peptidase S1A, chymotrypsin-type

## Sheet: oar-let-7a
Ensembl Gene ID	Gene name(sheep)	Gene Discription
ENSOARG00000000068	-	GPCR, rhodopsin-like, 7TM||Taste receptor type 2||G protein-coupled receptor, rhodopsin-like||Vomeronasal receptor, type 1
ENSOARG00000000135	PBX2	PBX||Homeodomain-like||Homeobox domain
ENSOARG00000000173	GML	CD59 antigen||Ly-6 antigen / uPA receptor -like
ENSOARG00000000192	-	Zinc finger, C2H2||Krueppel-associated box||Zinc finger, C2H2-like
ENSOARG00000000244	-	Protein-tyrosine phosphatase-like||Myotubularin-like phosphatase domain
ENSOARG00000000263	SZT2	-
ENSOARG00000000405	PPP1R16B	Protein phosphatase 1, regulatory subunit 16A/B||Ankyrin repeat||Ankyrin repeat-containing domain
ENSOARG00000000431	-	Nucleotide cyclase||Adenylyl cyclase class-3/4/guanylyl cyclase
ENSOARG00000000473	ADGRG5	GPCR, family 2, secretin-like||GPS motif||GPCR, family 2-like||GPCR, family 2, orphan receptor, GPR56
ENSOARG00000000490	TXLNA	Taxilin family
ENSOARG00000000493	KDM4A	Tudor domain||JmjN domain||Zinc finger, FYVE/PHD-type||JmjC domain||Zinc finger, PHD-finger||Zinc finger, PHD-type
ENSOARG00000000549	PTPRM	Protein-tyrosine phosphatase, receptor/non-receptor type||Concanavalin A-like lectin/glucanase domain||Immunoglobulin-like domain||MAM domain||Protein-tyrosine/Dual specificity phosphatase||Fibronectin type III||Immunoglobulin subtype||Protein-tyrosine phosphatase-like||Protein-tyrosine phosphatase, catalytic||Immunoglobulin
ENSOARG00000000560	-	Zinc finger, C2H2||Zinc finger, C2H2-like
ENSOARG00000000578	CDCA7	Zinc-finger domain of monoamine-oxidase A repressor R1
ENSOARG00000000611	LDB3	Zinc finger, LIM-type||PDZ domain
ENSOARG00000000616	ADGRG3	GPCR, family 2-like||GPCR, family 2, orphan receptor, GPR56||GPCR, family 2, secretin-like||GPS motif
ENSOARG00000000631	KCNU1	Ion transport domain||Two pore domain potassium channel domain||Potassium channel, calcium-activated, BK, alpha subunit
ENSOARG00000000761	ZNF410	Zinc finger, C2H2-like||Zinc finger, C2H2
ENSOARG00000000873	PRKCG	Tyrosine-protein kinase, catalytic domain||Serine/threonine/dual specificity protein kinase, catalytic domain||Protein kinase-like domain||C2 domain||AGC-kinase, C-terminal||Diacylglycerol/phorbol-ester binding||Protein kinase domain||Protein kinase C-like, phorbol ester/diacylglycerol-binding domain||Protein kinase C, alpha/beta/gamma types||Protein kinase, C-terminal||Serine-threonine/tyrosine-…
ENSOARG00000001053	SYNDIG1L	CD225/Dispanin family
ENSOARG00000001174	-	Alpha tubulin||Gamma tubulin||Tubulin/FtsZ, GTPase domain||Delta tubulin||Beta tubulin||Tubulin/FtsZ, C-terminal||Tubulin/FtsZ, 2-layer sandwich domain||Tubulin||Epsilon tubulin
ENSOARG00000001219	TXLNB	Taxilin family
ENSOARG00000001285	-	Cathelicidin||Cathelicidin, antimicrobial peptide, C-terminal
ENSOARG00000001497	TES	Zinc finger, LIM-type||PET domain
ENSOARG00000001606	PCDH12	Cadherin-like||Cadherin, N-terminal||Cadherin
ENSOARG00000001623	-	Diacylglycerol acyltransferase
ENSOARG00000001694	-	C-type lectin fold||C-type lectin||Lung surfactant protein D coiled-coil trimerisation||Collagen triple helix repeat
ENSOARG00000001710	CD19	Immunoglobulin-like domain||Immunoglobulin subtype
ENSOARG00000001724	ZNF174	Transcription regulator SCAN||Retrovirus capsid, C-terminal||Zinc finger, C2H2-like||Zinc finger, C2H2
ENSOARG00000001933	CCDC42	-
ENSOARG00000002030	TMEM69	Protein of unknown function DUF3429
ENSOARG00000002195	RNMT	mRNA (guanine-N(7))-methyltransferase domain||Methyltransferase type 11||S-adenosyl-L-methionine-dependent methyltransferase||mRNA (guanine-N(7))-methyltransferase
ENSOARG00000002209	-	Nuclear transport factor 2||Nuclear transport factor 2, eukaryote||Nuclear RNA export factor Tap, RNA-binding domain
ENSOARG00000002331	SLC35C1	EamA domain||Triose-phosphate transporter domain||UAA transporter
ENSOARG00000002394	-	GPCR, family 2-like||GPCR, family 2, CD97 antigen||GPCR, family 2, secretin-like||GPCR, family 2, EMR1 hormone receptor||GPS motif
ENSOARG00000002498	-	Zinc finger, C2H2||Zinc finger, C2H2-like
ENSOARG00000002540	PGC	Aspartic peptidase||Aspartic peptidase domain||Aspartic peptidase, N-terminal
ENSOARG00000002655	CES4A	Carboxylesterase, type B||Alpha/beta hydrolase fold-3||Alpha/Beta hydrolase fold
ENSOARG00000002690	C16orf70	Uncharacterised protein family UPF0183
ENSOARG00000002721	CBX2	Chromo/chromo shadow domain
ENSOARG00000002767	-	Serpin domain
ENSOARG00000002935	PTPN23	-
ENSOARG00000003026	NME1	Nucleoside diphosphate kinase
ENSOARG00000003068	-	Peptidase C14, caspase non-catalytic subunit p10||Peptidase C14, caspase domain||Caspase, interleukin-1 beta convertase-type||CARD domain||Death-like domain||Peptidase C14A, caspase precursor p45, core||Peptidase C14, ICE, catalytic subunit p20
ENSOARG00000003140	USP43	Ubiquitin specific protease domain||Peptidase C19, ubiquitin carboxyl-terminal hydrolase
ENSOARG00000003162	-	Myc-type, basic helix-loop-helix (bHLH) domain
ENSOARG00000003252	HK3	Hexokinase||Hexokinase, N-terminal||Hexokinase, C-terminal
ENSOARG00000003282	DPEP3	Renal dipeptidase family
ENSOARG00000003354	FNIP2	-
ENSOARG00000003355	DCST2	Dendritic cell-specific transmembrane protein-like
ENSOARG00000003375	-	Alpha/Beta hydrolase fold||Lecithin:cholesterol/phospholipid:diacylglycerol acyltransferase
ENSOARG00000003392	ZIM2	Zinc finger, C2H2||Zinc finger, C2H2-like||Transcription regulator SCAN||Retrovirus capsid, C-terminal||Krueppel-associated box
ENSOARG00000003430	PDZK1IP1	-
ENSOARG00000003586	IGF2	Insulin family||Insulin-like growth factor II E-peptide, C-terminal||Insulin-like growth factor||Insulin-like growth factor II||Insulin-like
ENSOARG00000003629	LGALS8	Galectin, carbohydrate recognition domain||Concanavalin A-like lectin/glucanase domain
ENSOARG00000003635	FBXW11	D domain of beta-TrCP||F-box domain||G-protein beta WD-40 repeat||WD40 repeat||WD40-repeat-containing domain
ENSOARG00000003740	SUCNR1	G protein-coupled receptor, rhodopsin-like||GPCR, rhodopsin-like, 7TM
ENSOARG00000003803	IST1	Domain of unknown function DUF292, eukaryotic
ENSOARG00000003955	GPATCH3	G-patch domain
ENSOARG00000003988	-	SRCR-like domain||SRCR domain
ENSOARG00000003996	LRTOMT	O-methyltransferase, family 3||S-adenosyl-L-methionine-dependent methyltransferase
ENSOARG00000004003	ERLEC1	Glucosidase II beta subunit-like||Mannose-6-phosphate receptor binding domain
ENSOARG00000004103	PTPN13	FERM central domain||Protein-tyrosine phosphatase-like||FERM domain||KIND||FERM, C-terminal PH-like domain||Ubiquitin-related domain||FERM, N-terminal||Tyrosine-protein phosphatase non-receptor type 13||Protein-tyrosine phosphatase, catalytic||PDZ domain||Protein-tyrosine phosphatase, receptor/non-receptor type||Protein-tyrosine/Dual specificity phosphatase||Band 4.1 domain
ENSOARG00000004117	OXSM	Thiolase, N-terminal||Beta-ketoacyl synthase, C-terminal||Thiolase-like||Beta-ketoacyl synthase, N-terminal||Polyketide synthase, beta-ketoacyl synthase domain||3-oxoacyl-[acyl-carrier-protein] synthase 2
ENSOARG00000004156	SWT1	PIN domain-like||PIN domain
ENSOARG00000004175	FZD4	Frizzled protein||Frizzled domain||GPCR, family 2-like
ENSOARG00000004179	OTUB1	Ovarian tumour, otubain||Ubiquitin thioesterase Otubain||Peptidase C65, otubain
ENSOARG00000004182	ELK4	Ets domain
ENSOARG00000004269	TOP2B	DTHCT||DNA topoisomerase II, eukaryotic-type||DNA topoisomerase, type IIA, subunit B, domain 2||Ribosomal protein S5 domain 2-type fold||DNA topoisomerase, type IIA||Histidine kinase-like ATPase, C-terminal domain||DNA topoisomerase, type IIA, subunit A/C-terminal||DNA topoisomerase, type IIA-like domain
ENSOARG00000004419	TCAIM	-
ENSOARG00000004679	-	Peptidase S1||Trypsin-like cysteine/serine peptidase domain||Peptidase S1A, chymotrypsin-type
ENSOARG00000004688	-	Trypsin-like cysteine/serine peptidase domain||Peptidase S1A, chymotrypsin-type||Peptidase S1
ENSOARG00000004948	BTF3L4	Nascent polypeptide-associated complex NAC domain
ENSOARG00000005086	GLT6D1	Glycosyl transferase, family 6||Nucleotide-diphospho-sugar transferases
ENSOARG00000005091	DFFA	CIDE-N domain||DNA fragmentation factor 45kDa C-terminal domain||DNA fragmentation factor subunit alpha||DNA fragmentation factor 45kDa, middle domain
ENSOARG00000005131	PSMB1	Nucleophile aminohydrolases, N-terminal||Proteasome, subunit alpha/beta
ENSOARG00000005317	COG5	Conserved oligomeric Golgi complex subunit 5
ENSOARG00000005454	-	Krueppel-associated box
ENSOARG00000005475	KLC4	Tetratricopeptide repeat||Rabaptin, GTPase-Rab5 binding domain||Tetratricopeptide TPR1||Kinesin light chain||Tetratricopeptide repeat-containing domain
ENSOARG00000005589	MARVELD2	Occludin/RNA polymerase II elongation factor, ELL domain||Marvel domain
ENSOARG00000005613	TRAF1	TRAF-like||TNF receptor-associated factor TRAF||MATH
ENSOARG00000005769	AK8	Adenylate kinase, active site lid domain||P-loop containing nucleoside triphosphate hydrolase||Adenylate kinase/UMP-CMP kinase
ENSOARG00000005820	SLC35B1	EamA domain||Triose-phosphate transporter domain||UAA transporter
ENSOARG00000005841	AIFM2	Pyridine nucleotide-disulphide oxidoreductase, FAD/NAD(P)-binding domain||Pyridine nucleotide-disulphide oxidoreductase, class-II||Pyridine nucleotide-disulphide oxidoreductase, NAD-binding domain
ENSOARG00000005890	MTMR3	Protein-tyrosine phosphatase-like||FYVE zinc finger||Zinc finger, FYVE/PHD-type||Myotubularin-like phosphatase domain||Zinc finger, FYVE-related||Protein-tyrosine phosphatase, catalytic
ENSOARG00000005904	CCDC178	-
ENSOARG00000005992	NCCRP1	F-box associated (FBA) domain||Galactose-binding domain-like
ENSOARG00000006025	SLC26A4	Sulphate transporter||Sulphate anion transporter||STAS domain
ENSOARG00000006091	-	Proteinase inhibitor I2, Kunitz metazoa
ENSOARG00000006123	GPATCH4	G-patch domain
ENSOARG00000006214	RASL10B	P-loop containing nucleoside triphosphate hydrolase||Mitochondrial Rho-like||Small GTPase superfamily, Ras type||Small GTPase superfamily, Rab type||Small GTPase superfamily
ENSOARG00000006301	CD4	Immunoglobulin C2-set||Immunoglobulin I-set||Immunoglobulin-like domain||T-cell surface antigen CD4||Immunoglobulin||Natural killer cell receptor 2B4 immunoglobulin domain||T cell CD4 receptor C-terminal region||CD4, extracellular||Immunoglobulin subtype||Immunoglobulin V-set domain||Immunoglobulin subtype 2
ENSOARG00000006370	ASF1B	Histone chaperone, ASF1-like
ENSOARG00000006390	GPR137	-
ENSOARG00000006427	PLXNA4	Immunoglobulin E-set||IPT domain||Rho GTPase activation protein||Sema domain||Plexin-like fold||Plexin||Plexin, cytoplasmic RasGAP domain
ENSOARG00000006478	KIAA1958	Vps5 C-terminal||Phox homologous domain||BAR domain||Protein of unknown function DUF3504
ENSOARG00000006519	HSDL2	Glucose/ribitol dehydrogenase||Short-chain dehydrogenase/reductase SDR||SCP2 sterol-binding domain||Polyketide synthase, ketoreductase domain
ENSOARG00000006584	UGCG	Glycosyltransferase 2-like||Nucleotide-diphospho-sugar transferases
ENSOARG00000006610	BCAR1	Variant SH3 domain||Spectrin alpha chain, SH3 domain||SH3 domain||Serine rich protein interaction||CAS family, DUF3513
ENSOARG00000006615	PARP3	Poly(ADP-ribose) polymerase, catalytic domain
ENSOARG00000006622	UBE2Z	Ubiquitin-conjugating enzyme/RWD-like||Ubiquitin-conjugating enzyme E2
ENSOARG00000006699	PSMD14	JAB1/MPN/MOV34 metalloenzyme domain
ENSOARG00000006773	ZNF689	Krueppel-associated box||Zinc finger, C2H2-like||Zinc finger, C2H2
ENSOARG00000006931	C9orf152	-
ENSOARG00000006933	RSF1	Zinc finger, PHD-type||Zinc finger, PHD-finger||Zinc finger, FYVE/PHD-type
ENSOARG00000006935	ZNF354B	Zinc finger, C2H2||Zinc finger, C2H2-like||Krueppel-associated box
ENSOARG00000006982	AQP4	Aquaporin-like||Major intrinsic protein
ENSOARG00000007119	-	Guanylate-binding protein, C-terminal
ENSOARG00000007145	HOXB1	Homeodomain-like||Homeobox domain||Homeodomain, metazoa
ENSOARG00000007288	GNB2L1	WD40-repeat-containing domain||WD40 repeat||G-protein beta WD-40 repeat
ENSOARG00000007291	-	Immunoglobulin C1-set||MHC classes I/II-like antigen recognition protein||Immunoglobulin-like domain
ENSOARG00000007307	CD1E	MHC classes I/II-like antigen recognition protein||Immunoglobulin C1-set||Immunoglobulin-like domain
ENSOARG00000007405	C4BPA	Sushi/SCR/CCP domain
ENSOARG00000007462	DCAF15	-
ENSOARG00000007472	CASP3	Peptidase C14A, caspase precursor p45, core||Peptidase C14, ICE, catalytic subunit p20||Peptidase C14, caspase domain||Peptidase C14, caspase non-catalytic subunit p10
ENSOARG00000007510	TMEM61	-
ENSOARG00000007604	DAPL1	-
ENSOARG00000007760	EDEM1	Glycoside hydrolase, family 47
ENSOARG00000007766	MYO1A	Myosin head, motor domain||P-loop containing nucleoside triphosphate hydrolase||IQ motif, EF-hand binding site||Myosin tail 2
ENSOARG00000007866	PSMB9	Nucleophile aminohydrolases, N-terminal||Peptidase T1A, proteasome beta-subunit||Proteasome, subunit alpha/beta
ENSOARG00000008003	MRPS23	Ribosomal protein S23/S25, mitochondrial
ENSOARG00000008262	SCN2B	Immunoglobulin V-set domain||Immunoglobulin subtype||Myelin P0 protein related||Immunoglobulin-like domain
ENSOARG00000008306	ATP5B	ATPase, F1/V1/A1 complex, alpha/beta subunit, nucleotide-binding domain||ATPase, F1 complex alpha/beta subunit, N-terminal domain||AAA+ ATPase domain||P-loop containing nucleoside triphosphate hydrolase||ATPase, F1 complex, beta subunit||ATPase, F1/V1/A1 complex, alpha/beta subunit, C-terminal
ENSOARG00000008349	TACSTD2	Thyroglobulin type-1
ENSOARG00000008369	CD40	TNFR/NGFR cysteine-rich region||Fas receptor||Tumour necrosis factor receptor 5
ENSOARG00000008411	SLC10A7	Putative sodium bile acid cotransporter
ENSOARG00000008473	PLAU	Kringle-like fold||Peptidase S1||Epidermal growth factor-like domain||Kringle||Trypsin-like cysteine/serine peptidase domain||Peptidase S1A, chymotrypsin-type
ENSOARG00000008526	PIK3AP1	-
ENSOARG00000008530	UHRF1	Zinc finger, RING-type||Zinc finger, FYVE/PHD-type||Domain of unknown function DUF3590||Chromo domain-like||Zinc finger, PHD-finger||Zinc finger, PHD-type||SRA-YDG||Ubiquitin-like||Ubiquitin-related domain
ENSOARG00000008532	MCM9	ATPase, dynein-related, AAA domain||Mini-chromosome maintenance, DNA-dependent ATPase||P-loop containing nucleoside triphosphate hydrolase||Magnesium chelatase, ChlI subunit||AAA+ ATPase domain||Nucleic acid-binding, OB-fold
ENSOARG00000008546	ERCC6L2	Helicase, C-terminal||Helicase superfamily 1/2, ATP-binding domain||P-loop containing nucleoside triphosphate hydrolase||Helicase/UvrB domain||SNF2-related
ENSOARG00000008548	E2F1	E2F/DP family, winged-helix DNA-binding domain
ENSOARG00000008574	RASGRP2	Ras guanine nucleotide exchange factor domain||EF-hand domain||Ras-like guanine nucleotide exchange factor, N-terminal||Ras guanine-nucleotide exchange factors catalytic domain||Protein kinase C-like, phorbol ester/diacylglycerol-binding domain
ENSOARG00000008614	PHLDB3	Pleckstrin homology domain
ENSOARG00000008637	TPGS1	-
ENSOARG00000008665	CDV3	-
ENSOARG00000008678	ZNF268	Zinc finger, C2H2||Zinc finger, C2H2-like||Krueppel-associated box
ENSOARG00000008865	-	Four-helical cytokine-like, core||Somatotropin hormone
ENSOARG00000008929	RFX6	DNA-binding RFX-type winged-helix domain
ENSOARG00000009022	SAMD10	Sterile alpha motif/pointed domain||Sterile alpha motif, type 1||Pointed domain||Sterile alpha motif, type 2||Sterile alpha motif domain
ENSOARG00000009042	-	MHC class I alpha chain||Immunoglobulin-like domain||MHC classes I/II-like antigen recognition protein||MHC class I alpha chain, alpha1 alpha2 domains||Immunoglobulin C1-set
ENSOARG00000009171	EIF2S2	Translation initiation factor IF2/IF5, N-terminal||Translation initiation factor IF2/IF5, zinc-binding||Translation initiation factor IF2/IF5
ENSOARG00000009181	-	Fibrinogen, alpha/beta/gamma chain, C-terminal globular domain
ENSOARG00000009220	MUL1	Mitochondrial ubiquitin ligase activator of NFKB 1
ENSOARG00000009233	CEACAM16	Immunoglobulin subtype||Immunoglobulin V-set domain||Immunoglobulin subtype 2||Immunoglobulin I-set||Immunoglobulin-like domain
ENSOARG00000009319	SLC29A1	Equilibrative nucleoside transporter
ENSOARG00000009488	-	Phospholipase A2 domain||Phospholipase A2
ENSOARG00000009507	-	Cystine knot, C-terminal||Glycoprotein hormone subunit beta, cystine knot
ENSOARG00000009541	-	Glycosyl transferase, family 28, C-terminal||UDP-glucuronosyl/UDP-glucosyltransferase
ENSOARG00000009594	PLA2G3	Phospholipase A2||Phospholipase A2 domain
ENSOARG00000009726	TRIM35	Zinc finger, RING-type||Butyrophylin-like||Concanavalin A-like lectin/glucanase domain||SPRY domain||B30.2/SPRY domain||Zinc finger, C3HC4 RING-type||Zinc finger, B-box||SPRY-associated
ENSOARG00000009818	NCOA3	Nuclear receptor coactivator, interlocking||PAS fold||Steroid receptor coactivator||PAS domain||Nuclear receptor coactivator, Ncoa-type, interlocking||Myc-type, basic helix-loop-helix (bHLH) domain||Nuclear receptor coactivator
ENSOARG00000009854	EXT1	Nucleotide-diphospho-sugar transferases||Exostosin , C-terminal||Exostosin-like
ENSOARG00000009977	ADAM7	Blood coagulation inhibitor, Disintegrin||Peptidase M12B, propeptide||Peptidase M12B, ADAM/reprolysin||ADAM, cysteine-rich
ENSOARG00000010129	BACE2	Aspartic peptidase||Peptidase A1, beta-site APP cleaving enzyme 1, BACE 1||Peptidase A1, beta-site APP cleaving enzyme, BACE||Aspartic peptidase domain||Peptidase A1, beta-site APP cleaving enzyme 2, BACE 2
ENSOARG00000010137	ASGR1	Hepatic lectin, N-terminal||C-type lectin||C-type lectin fold||Type-2 ice-structuring protein
ENSOARG00000010258	PGAM5	Histidine phosphatase superfamily||Histidine phosphatase superfamily, clade-1
ENSOARG00000010262	DYDC2	Dpy-30 motif
ENSOARG00000010305	HSDL1	Short-chain dehydrogenase/reductase SDR||Glucose/ribitol dehydrogenase||Polyketide synthase, ketoreductase domain
ENSOARG00000010365	NCOA6	-
ENSOARG00000010399	PANX3	Innexin
ENSOARG00000010414	GHITM	Bax inhibitor 1-related
ENSOARG00000010539	HIF3A	PAS fold||Hypoxia-inducible factor, alpha subunit||PAS domain||Myc-type, basic helix-loop-helix (bHLH) domain||PAS fold-3
ENSOARG00000010687	MPG	Methylpurine-DNA glycosylase (MPG)||Formyl transferase, C-terminal-like
ENSOARG00000010695	-	Leucine-rich repeat, typical subtype||Leucine-rich repeat
ENSOARG00000010761	TMPRSS3	SRCR domain||Peptidase S1||Peptidase S1A, nudel||SRCR-like domain||Trypsin-like cysteine/serine peptidase domain||Peptidase S1A, chymotrypsin-type||Low-density lipoprotein (LDL) receptor class A repeat
ENSOARG00000010807	SLC25A27	Mitochondrial substrate/solute carrier||Mitochondrial carrier domain
ENSOARG00000011014	RGS4	RGS domain
ENSOARG00000011087	-	NADP-dependent oxidoreductase domain||Aldo/keto reductase subgroup
ENSOARG00000011105	-	Cryptic/Cripto, CFC domain
ENSOARG00000011113	MEIS3	Homeobox KN domain||Homeobox domain||Homeodomain-like
ENSOARG00000011224	MEP1A	MATH||Meprin alpha/beta subunit||MAM domain||Concanavalin A-like lectin/glucanase domain||Peptidase, metallopeptidase||TRAF-like||Epidermal growth factor-like domain||Peptidase M12A, astacin
ENSOARG00000011244	RDH5	2,3-dihydro-2,3-dihydroxybenzoate dehydrogenase||Short-chain dehydrogenase/reductase SDR||Glucose/ribitol dehydrogenase
ENSOARG00000011304	-	Concanavalin A-like lectin/glucanase domain||MAM domain||EGF-like calcium-binding domain||Epidermal growth factor-like domain
ENSOARG00000011392	ASNA1	P-loop containing nucleoside triphosphate hydrolase||Anion-transporting ATPase-like domain||CobQ/CobB/MinD/ParA nucleotide binding domain||Arsenical pump ATPase, ArsA/GET3
ENSOARG00000011407	USP38	Peptidase C19, ubiquitin carboxyl-terminal hydrolase||Ubiquitin specific protease domain
ENSOARG00000011446	GLYAT	Glycine N-acyltransferase, N-terminal||Acyl-CoA N-acyltransferase||Glycine N-acyltransferase, C-terminal
ENSOARG00000011485	FLOT1	Band 7 protein
ENSOARG00000011525	SPATA17	P-loop containing nucleoside triphosphate hydrolase||IQ motif, EF-hand binding site
ENSOARG00000011539	BRIX1	Brix domain||Anticodon-binding
ENSOARG00000011556	-	Aspartic peptidase, N-terminal||Aspartic peptidase||Aspartic peptidase domain
ENSOARG00000011782	SLC17A9	Major facilitator superfamily||Major facilitator superfamily domain
ENSOARG00000011783	MESP2	-
ENSOARG00000011927	EFCAB3	EF-hand domain
ENSOARG00000011966	ASB9	Ankyrin repeat-containing domain||SOCS protein, C-terminal||Ankyrin repeat
ENSOARG00000012059	PIGA	Glycosyl transferase, family 1||PIGA, GPI anchor biosynthesis
ENSOARG00000012072	UNC13B	Protein kinase C-like, phorbol ester/diacylglycerol-binding domain||Calcium-dependent secretion activator||C2 domain||Mammalian uncoordinated homology 13, subgroup, domain 2
ENSOARG00000012182	STX3	Syntaxin, N-terminal domain||t-SNARE||Target SNARE coiled-coil domain
ENSOARG00000012217	C9orf131	-
ENSOARG00000012373	ADAM19	ADAM, cysteine-rich||Peptidase M12B, ADAM/reprolysin||Peptidase M12B, propeptide||Blood coagulation inhibitor, Disintegrin||Epidermal growth factor-like domain
ENSOARG00000012377	GSDMA	Gasdermin
ENSOARG00000012378	SLC4A4	Bicarbonate transporter, C-terminal||Bicarbonate transporter, eukaryotic||Sodium bicarbonate cotransporter||Band 3 cytoplasmic domain||Phosphotransferase/anion transporter
ENSOARG00000012381	SLC37A4	Sugar phosphate transporter||Major facilitator superfamily||Major facilitator superfamily domain
ENSOARG00000012654	RAB3GAP2	-
ENSOARG00000012658	PBX3	Homeodomain-like||Homeobox domain||PBX
ENSOARG00000012676	ZNF70	Zinc finger, C2H2||Zinc finger, C2H2-like
ENSOARG00000012693	GPR153	Isoprenylcysteine carboxyl methyltransferase||G protein-coupled receptor, rhodopsin-like||G protein-coupled receptor 153||G protein-coupled receptor 153/162||GPCR, rhodopsin-like, 7TM
ENSOARG00000012907	-	Concanavalin A-like lectin/glucanase domain||SPRY domain||B30.2/SPRY domain||Zinc finger, RING-type||Zinc finger, B-box
ENSOARG00000012963	-	Tudor domain
ENSOARG00000012988	APBA1	PTB/PI domain||PDZ domain
ENSOARG00000013096	IL18R1	Immunoglobulin-like domain||Toll/interleukin-1 receptor homology (TIR) domain||Interleukin-1 receptor type I/II||Immunoglobulin subtype
ENSOARG00000013249	CLTC	Clathrin, heavy chain/VPS, 7-fold repeat||Clathrin, heavy chain||Clathrin, heavy chain, propeller, N-terminal||Clathrin, heavy chain, propeller repeat||Clathrin, heavy chain, linker, core motif||Armadillo-type fold
ENSOARG00000013286	RDX	Ezrin/radixin/moesin, C-terminal||Band 4.1 domain||FERM, C-terminal PH-like domain||Ezrin/radixin/moesin||FERM central domain||FERM domain||Moesin tail domain||Ubiquitin-related domain||Ezrin/radixin/moesin like||FERM, N-terminal
ENSOARG00000013291	IFI30	Gamma interferon inducible lysosomal thiol reductase GILT
ENSOARG00000013294	ANKS1B	Ankyrin repeat-containing domain||Ankyrin repeat
ENSOARG00000013312	PRPF8	PROCN domain||Pre-mRNA-processing-splicing factor 8, U6-snRNA-binding||Pre-mRNA-processing-splicing factor 8, U5-snRNA-binding||PROCT domain||RNA recognition motif, spliceosomal PrP8||PRO8NT domain||PRP8 domain IV core||JAB1/MPN/MOV34 metalloenzyme domain
ENSOARG00000013374	CAPN5	C2 domain||Peptidase C2, calpain, catalytic domain||Peptidase C2, calpain, domain III||Peptidase C2, calpain family||Peptidase C2, calpain, large subunit, domain III
ENSOARG00000013553	DCUN1D3	Potentiating neddylation domain
ENSOARG00000013586	UBA1	Ubiquitin-activating enzyme repeat||Ubiquitin-activating enzyme||Ubiquitin-activating enzyme, E1||Ubiquitin-activating enzyme e1, C-terminal||UBA/THIF-type NAD/FAD binding fold||Molybdenum cofactor biosynthesis, MoeB||Ubiquitin/SUMO-activating enzyme E1
ENSOARG00000013642	PDE12	Endonuclease/exonuclease/phosphatase
ENSOARG00000013813	KIN	DNA/RNA-binding protein Kin17, conserved domain
ENSOARG00000013846	NAPSA	Aspartic peptidase domain||Aspartic peptidase
ENSOARG00000014094	ADRM1	26S proteasome complex ubiquitin receptor, subunit Rpn13
ENSOARG00000014122	C11orf88	-
ENSOARG00000014234	-	Cytokine, IL-1-like||Doublecortin domain||PLAT/LH2 domain||Lipase/lipooxygenase, PLAT/LH2
ENSOARG00000014251	KLK5	Peptidase S1||Peptidase S1A, chymotrypsin-type||Trypsin-like cysteine/serine peptidase domain
ENSOARG00000014269	-	Amino acid/polyamine transporter I||Amino acid permease/ SLC12A domain
ENSOARG00000014321	TOP2A	DNA topoisomerase, type IIA, subunit B, domain 2||Ribosomal protein S5 domain 2-type fold||DNA topoisomerase II, eukaryotic-type||DTHCT||DNA topoisomerase, type IIA, subunit A/C-terminal||DNA topoisomerase, type IIA-like domain||Histidine kinase-like ATPase, C-terminal domain||DNA topoisomerase, type IIA
ENSOARG00000014368	DYRK1A	Protein kinase domain||Serine-threonine/tyrosine-protein kinase catalytic domain||Serine/threonine/dual specificity protein kinase, catalytic domain||Tyrosine-protein kinase, catalytic domain||Protein kinase-like domain
ENSOARG00000014461	COL24A1	Laminin G domain||Concanavalin A-like lectin/glucanase domain||Collagen triple helix repeat||Fibrillar collagen, C-terminal
ENSOARG00000014514	DNAH7	EF-hand domain||Dynein heavy chain, domain-2||P-loop containing nucleoside triphosphate hydrolase||Dynein heavy chain domain||AAA+ ATPase domain
ENSOARG00000014642	PIK3R4	WD40-repeat-containing domain||WD40 repeat
ENSOARG00000014651	MOB3B	MOB kinase activator family
ENSOARG00000014811	SCARA3	Collagen triple helix repeat
ENSOARG00000014866	FAS	Death-like domain||Death domain||TNFR/NGFR cysteine-rich region||Fas receptor
ENSOARG00000014877	ADAMTS5	ADAM-TS Spacer 1||Peptidase M12B, propeptide||ADAM, cysteine-rich||Thrombospondin, type 1 repeat||Peptidase M12B, ADAM/reprolysin||Peptidase M12B, ADAM-TS5||Peptidase M12B, ADAM-TS
ENSOARG00000015008	ZNF350	Zinc finger, C2H2||Krueppel-associated box||Zinc finger, C2H2-like
ENSOARG00000015062	SEC31B	WD40-repeat-containing domain||WD40 repeat
ENSOARG00000015129	-	Small-subunit processome, Utp14
ENSOARG00000015333	RRM2	Ferritin-like superfamily||Ribonucleotide reductase small subunit
ENSOARG00000015343	GNPTAB	Notch domain||EF-hand domain||Protein of unknown function DUF3184||DMAP1-binding
ENSOARG00000015413	KDELR3	ER lumen protein retaining receptor
ENSOARG00000015707	-	Immunoglobulin-like domain||MHC classes I/II-like antigen recognition protein||Immunoglobulin C1-set||MHC class II, alpha chain, N-terminal
ENSOARG00000015773	TRIM15	B30.2/SPRY domain||SPRY-associated||SPRY domain||Concanavalin A-like lectin/glucanase domain||Butyrophylin-like||Zinc finger, B-box||Zinc finger, RING-type
ENSOARG00000015910	GANAB	Glycoside hydrolase family 31||Galactose mutarotase-like domain||Glycoside hydrolase superfamily
ENSOARG00000016128	MAP3K2	Serine-threonine/tyrosine-protein kinase catalytic domain||Protein kinase domain||Phox/Bem1p||Protein kinase-like domain||Tyrosine-protein kinase, catalytic domain||Serine/threonine/dual specificity protein kinase, catalytic domain
ENSOARG00000016216	SDAD1	Uncharacterised domain NUC130/133, N-terminal||Armadillo-type fold||SDA1 domain
ENSOARG00000016379	ASNSD1	Nucleophile aminohydrolases, N-terminal||Asparagine synthase
ENSOARG00000016438	EME2	ERCC4 domain
ENSOARG00000016470	EGR1	Protein of unknown function DUF3446
ENSOARG00000016476	COL3A1	von Willebrand factor, type C||Collagen triple helix repeat||Fibrillar collagen, C-terminal
ENSOARG00000016480	LVRN	Peptidase M1, membrane alanine aminopeptidase, N-terminal
ENSOARG00000016509	CTHRC1	Collagen triple helix repeat
ENSOARG00000016520	BZW1	W2 domain||Armadillo-type fold
ENSOARG00000016555	-	Peptidase S1||Trypsin-like cysteine/serine peptidase domain||Peptidase S1A, chymotrypsin-type
ENSOARG00000016562	GNAS	Small GTPase superfamily, ARF/SAR type||P-loop containing nucleoside triphosphate hydrolase||G-protein alpha subunit, group S||G protein alpha subunit, helical insertion||Guanine nucleotide binding protein (G-protein), alpha subunit
ENSOARG00000016664	FGG	Fibrinogen, alpha/beta/gamma chain, C-terminal globular domain||Fibrinogen, alpha/beta/gamma chain, coiled coil domain
ENSOARG00000016733	FGA	Fibrinogen alpha C domain||Fibrinogen, alpha/beta/gamma chain, coiled coil domain||Fibrinogen, alpha/beta/gamma chain, C-terminal globular domain
ENSOARG00000016805	-	5-nucleotidase
ENSOARG00000016859	AXDND1	Axonemal dynein light chain
ENSOARG00000016909	-	Death-like domain||Death effector domain
ENSOARG00000016970	TPP1	Peptidase S8/S53 domain||Proteinase inhibitor, propeptide||Peptidase S53, propeptide
ENSOARG00000017047	ALDH1L2	10-formyltetrahydrofolate dehydrogenase||Formyl transferase, C-terminal||Formyl transferase, C-terminal-like||Aldehyde dehydrogenase domain||Aldehyde/histidinol dehydrogenase||Acyl carrier protein-like||Formyl transferase, N-terminal
ENSOARG00000017050	SLC27A6	AMP-dependent synthetase/ligase
ENSOARG00000017425	LETMD1	LETM1-like
ENSOARG00000017427	LDB1	LIM-domain binding protein/SEUSS
ENSOARG00000017521	HBEGF	Epidermal growth factor-like domain
ENSOARG00000017627	GPCPD1	PLC-like phosphodiesterase, TIM beta/alpha-barrel domain||Carbohydrate-binding-like fold||Glycerophosphodiester phosphodiesterase domain||Carbohydrate binding module family 20
ENSOARG00000017636	USP32	Ubiquitin-related domain||Peptidase C19, ubiquitin-specific peptidase, DUSP domain||Ubiquitin specific protease domain||Peptidase C19, ubiquitin carboxyl-terminal hydrolase||EF-hand domain
ENSOARG00000017734	TOR1AIP2	Lamina-associated polypeptide 1C
ENSOARG00000017757	CYB5D1	Cytochrome b5-like heme/steroid binding domain
ENSOARG00000017765	ST3GAL6	Glycosyl transferase, family 29||Sialyltransferase
ENSOARG00000017782	MAFG	Basic-leucine zipper domain||Basic leucine zipper domain, Maf-type||Transcription factor, Skn-1-like, DNA-binding domain
ENSOARG00000017853	AKTIP	Ubiquitin-conjugating enzyme/RWD-like||Ubiquitin-conjugating enzyme E2
ENSOARG00000017921	SASS6	-
ENSOARG00000018263	-	Complement C1q protein||Tumour necrosis factor-like domain||Collagen triple helix repeat
ENSOARG00000018410	RTN4R	Cysteine-rich flanking region, C-terminal||Leucine-rich repeat||Leucine-rich repeat, typical subtype
ENSOARG00000018424	CCNF	Cyclin, C-terminal domain||Cyclin-like||Cyclin, N-terminal||F-box domain
ENSOARG00000018593	HADHA	Crotonase superfamily||6-phosphogluconate dehydrogenase C-terminal domain-like||ClpP/crotonase-like domain||3-hydroxyacyl-CoA dehydrogenase, C-terminal||Fatty acid oxidation complex, alpha subunit, mitochondrial||3-hydroxyacyl-CoA dehydrogenase, NAD binding
ENSOARG00000018635	DZANK1	Ankyrin repeat||Ankyrin repeat-containing domain
ENSOARG00000018782	ALOXE3	PLAT/LH2 domain||Lipase/lipooxygenase, PLAT/LH2||Lipoxygenase, mammalian||Lipoxygenase, C-terminal
ENSOARG00000018830	CPO	Peptidase M14, carboxypeptidase A
ENSOARG00000018920	LMBR1L	LMBR1-like membrane protein||Lipocalin-1 receptor
ENSOARG00000019152	TINF2	-
ENSOARG00000019158	NRSN2	-
ENSOARG00000019196	LANCL1	Six-hairpin glycosidase-like||LanC-like protein, eukaryotic||Lanthionine synthetase C-like
ENSOARG00000019234	MFNG	Fringe-like||Fringe
ENSOARG00000019276	SLC9C1	Cation/H+ exchanger||Cyclic nucleotide-binding-like||Cyclic nucleotide-binding domain||Ion transport domain
ENSOARG00000019278	THTPA	CYTH-like domain||Thiamine triphosphatase
ENSOARG00000019296	ZFHX2	Homeobox domain||Zinc finger, C2H2||Zinc finger, C2H2-like||Homeodomain-like||Zinc finger, U1-type
ENSOARG00000019357	-	Immunoglobulin V-set domain||Immunoglobulin subtype||CD80-like, immunoglobulin C2-set||Immunoglobulin-like domain
ENSOARG00000019445	TRAC	Domain of unknown function DUF1968
ENSOARG00000019517	CHI3L2	Glycoside hydrolase, family 18, catalytic domain||Chitinase II||Chitinase insertion domain||Glycoside hydrolase superfamily
ENSOARG00000019551	ZDHHC23	Zinc finger, DHHC-type, palmitoyltransferase
ENSOARG00000019557	CTDSP1	NLI interacting factor||HAD-like domain||Dullard phosphatase domain, eukaryotic
ENSOARG00000019649	BCS1L	ATPase, AAA-type, core||P-loop containing nucleoside triphosphate hydrolase||AAA+ ATPase domain||BCS1, N-terminal
ENSOARG00000019690	TTLL4	Tubulin-tyrosine ligase/Tubulin polyglutamylase
ENSOARG00000019721	RNASE1	Ribonuclease A-domain||Pancreatic ribonuclease
ENSOARG00000019820	GXYLT1	Glycosyl transferase, family 8||Nucleotide-diphospho-sugar transferases
ENSOARG00000019949	CPT1B	Acyltransferase ChoActase/COT/CPT
ENSOARG00000020011	DPH6	DUF71 domain
ENSOARG00000020101	EIF2AK4	Serine-threonine/tyrosine-protein kinase catalytic domain||Serine/threonine-protein kinase, GCN2||RWD domain||Protein kinase domain||Serine/threonine/dual specificity protein kinase, catalytic domain||Tyrosine-protein kinase, catalytic domain||Ubiquitin-conjugating enzyme/RWD-like||Anticodon-binding||Protein kinase-like domain
ENSOARG00000020170	FAM161A	Uncharacterised protein family UPF0564
ENSOARG00000020194	MAB21L3	Mab-21 domain
ENSOARG00000020278	KCNJ8	Potassium channel, inwardly rectifying, Kir6.1||Potassium channel, inwardly rectifying, Kir||Immunoglobulin E-set
ENSOARG00000020336	CHP1	EF-hand domain
ENSOARG00000020368	YEATS4	YEATS
ENSOARG00000020518	GGCX	Vitamin K-dependent gamma-carboxylase||RmlC-like cupin domain||HTTM
ENSOARG00000020580	CHRD	Chordin||von Willebrand factor, type C||CHRD
ENSOARG00000020629	ITGA10	Integrin alpha chain||Integrin alpha beta-propellor||FG-GAP repeat||von Willebrand factor, type A||Integrin alpha-2
ENSOARG00000020665	ATP11B	P-type ATPase||P-type ATPase, cytoplasmic domain N||HAD-like domain||P-type ATPase, A domain||P-type ATPase, subfamily IV
ENSOARG00000020852	-	Cytokine, IL-1-like||Interleukin-1 family
ENSOARG00000020954	MAPK6	Protein kinase domain||Serine-threonine/tyrosine-protein kinase catalytic domain||Mitogen-activated protein (MAP) kinase, ERK3/4||Protein kinase-like domain||Serine/threonine/dual specificity protein kinase, catalytic domain||Tyrosine-protein kinase, catalytic domain
ENSOARG00000020980	-	C-type lectin fold||C-type lectin
ENSOARG00000021012	OLR1	Type-2 ice-structuring protein||Herpesvirus UL45-like||C-type lectin fold||C-type lectin
ENSOARG00000021026	CLEC12A	C-type lectin fold||C-type lectin
ENSOARG00000021052	TDRKH	Tudor domain||K Homology domain, type 1||K Homology domain
ENSOARG00000021063	CD69	C-type lectin fold||C-type lectin
ENSOARG00000021084	MAPK1IP1L	-
ENSOARG00000021117	DAAM1	Armadillo-type fold||Formin, GTPase-binding domain||Formin, FH2 domain||Formin, FH3 domain

[truncated: 11 more sheets: oar-miR-99a, oar-miR-200c, oar-miR-26a, oar-miR-26b, oar-miR-125b, oar-miR-29b, oar-miR-148a, oar-miR-136, oar-miR-150, oar-miR-29a, novel_459]
