# Supplementary material for: Integrated miRNA-mRNA analysis reveals regulatory pathways underlying the curly fleece trait in Chinese tan sheep
Source: BMC Genomics. 2018 May 11;19:360. doi: 10.1186/s12864-018-4736-4 (PMC5948824; doi:10.1186/s12864-018-4736-4)
Supplement: Supplementary file 5 — Table S4. Detailed results of GO terms analysis for gene transcripts targeted by miRNAs (Table S4A showed the GO terms of target genes of the miRNAs that are more abundant in lambs than in adults; Table S4B showed the GO terms of target genes of the miRNAs that are less abundant in lambs than in adults). (XLS 922 kb) [file 12864_2018_4736_MOESM5_ESM.xls]

## Sheet: Table S4A
Table S4A
GO_accession	Description	Term_type	Over_represented_pValue	Corrected_pValue	DEG_item	DEG_list	Bg_item	Bg_list	Gene ID
GO:0044444	cytoplasmic part	cellular_component	8.8341e-08	0.00073195	724	2387	4570	18308	ENSOARG00000019292,ENSOARG00000020582,ENSOARG00000003567,ENSOARG00000004269,ENSOARG00000013988,ENSOARG00000008011,ENSOARG00000016505,ENSOARG00000005491,ENSOARG00000005718,ENSOARG00000020509,ENSOARG00000007382,ENSOARG00000001010,ENSOARG00000013690,ENSOARG00000013489,ENSOARG00000013449,ENSOARG00000014560,ENSOARG00000017517,ENSOARG00000006265,ENSOARG00000003442,ENSOARG00000001546,ENSOARG00000018732,…
GO:0031988	membrane-bounded vesicle	cellular_component	2.8773e-07	0.0014197	437	2387	2502	18308	ENSOARG00000000701,ENSOARG00000016607,ENSOARG00000007770,ENSOARG00000010045,ENSOARG00000005220,ENSOARG00000020698,ENSOARG00000019044,ENSOARG00000006518,ENSOARG00000014970,ENSOARG00000003042,ENSOARG00000002223,ENSOARG00000012747,ENSOARG00000008392,ENSOARG00000002236,ENSOARG00000013525,ENSOARG00000007814,ENSOARG00000009818,ENSOARG00000007240,ENSOARG00000020315,ENSOARG00000017817,ENSOARG00000009902,…
GO:0006508	proteolysis	biological_process	3.427e-07	0.0014197	188	2387	954	18308	ENSOARG00000020363,ENSOARG00000020485,ENSOARG00000015165,ENSOARG00000001607,ENSOARG00000009374,ENSOARG00000013921,ENSOARG00000005469,ENSOARG00000020866,ENSOARG00000007622,ENSOARG00000012853,ENSOARG00000004688,ENSOARG00000016970,ENSOARG00000017926,ENSOARG00000007904,ENSOARG00000013960,ENSOARG00000000996,ENSOARG00000006193,ENSOARG00000016829,ENSOARG00000005531,ENSOARG00000005131,ENSOARG00000003421,…
GO:0031982	vesicle	cellular_component	6.8237e-07	0.0022615	449	2387	2581	18308	ENSOARG00000003293,ENSOARG00000000995,ENSOARG00000005780,ENSOARG00000012566,ENSOARG00000019806,ENSOARG00000008268,ENSOARG00000006492,ENSOARG00000003416,ENSOARG00000003833,ENSOARG00000006080,ENSOARG00000006477,ENSOARG00000005286,ENSOARG00000011626,ENSOARG00000003994,ENSOARG00000005848,ENSOARG00000016562,ENSOARG00000012556,ENSOARG00000003848,ENSOARG00000019823,ENSOARG00000011482,ENSOARG00000003241,…
GO:0070062	extracellular vesicular exosome	cellular_component	1.2058e-06	0.0026336	380	2387	2160	18308	ENSOARG00000002357,ENSOARG00000019721,ENSOARG00000003713,ENSOARG00000016185,ENSOARG00000005884,ENSOARG00000003848,ENSOARG00000019823,ENSOARG00000011482,ENSOARG00000016562,ENSOARG00000005848,ENSOARG00000012556,ENSOARG00000006080,ENSOARG00000006477,ENSOARG00000011626,ENSOARG00000005286,ENSOARG00000003994,ENSOARG00000012566,ENSOARG00000019806,ENSOARG00000006492,ENSOARG00000003416,ENSOARG00000003293,…
GO:0043230	extracellular organelle	cellular_component	1.2714e-06	0.0026336	380	2387	2161	18308	ENSOARG00000003293,ENSOARG00000000995,ENSOARG00000012566,ENSOARG00000019806,ENSOARG00000003416,ENSOARG00000006492,ENSOARG00000006477,ENSOARG00000006080,ENSOARG00000003994,ENSOARG00000005286,ENSOARG00000011626,ENSOARG00000012556,ENSOARG00000016562,ENSOARG00000005848,ENSOARG00000019823,ENSOARG00000011482,ENSOARG00000003848,ENSOARG00000005884,ENSOARG00000016185,ENSOARG00000002357,ENSOARG00000019721,…
GO:0065010	extracellular membrane-bounded organelle	cellular_component	1.2714e-06	0.0026336	380	2387	2161	18308	ENSOARG00000017493,ENSOARG00000005734,ENSOARG00000001761,ENSOARG00000004318,ENSOARG00000007866,ENSOARG00000008306,ENSOARG00000006047,ENSOARG00000019196,ENSOARG00000007337,ENSOARG00000018036,ENSOARG00000000142,ENSOARG00000017194,ENSOARG00000004887,ENSOARG00000002959,ENSOARG00000014129,ENSOARG00000010867,ENSOARG00000013179,ENSOARG00000017810,ENSOARG00000017954,ENSOARG00000011811,ENSOARG00000001978,…
GO:0005576	extracellular region	cellular_component	2.1639e-06	0.01068	550	2579	3114	18308	ENSOARG00000005718,ENSOARG00000014129,ENSOARG00000000142,ENSOARG00000014188,ENSOARG00000002744,ENSOARG00000006806,ENSOARG00000016132,ENSOARG00000006899,ENSOARG00000018946,ENSOARG00000006959,ENSOARG00000010045,ENSOARG00000012747,ENSOARG00000001969,ENSOARG00000020932,ENSOARG00000010921,ENSOARG00000017559,ENSOARG00000014289,ENSOARG00000001693,ENSOARG00000002084,ENSOARG00000003647,ENSOARG00000007405,…
GO:0044238	primary metabolic process	biological_process	3.867e-06	0.01068	1235	2579	7651	18308	ENSOARG00000006495,ENSOARG00000010586,ENSOARG00000019252,ENSOARG00000005454,ENSOARG00000018733,ENSOARG00000011541,ENSOARG00000019994,ENSOARG00000010129,ENSOARG00000011397,ENSOARG00000013449,ENSOARG00000021052,ENSOARG00000005399,ENSOARG00000014807,ENSOARG00000019719,ENSOARG00000013671,ENSOARG00000020740,ENSOARG00000011224,ENSOARG00000018210,ENSOARG00000001457,ENSOARG00000004499,ENSOARG00000000646,…
GO:0043227	membrane-bounded organelle	cellular_component	6.0256e-06	0.009163	1273	2387	8375	18308	ENSOARG00000003504,ENSOARG00000015651,ENSOARG00000009155,ENSOARG00000018424,ENSOARG00000015926,ENSOARG00000014646,ENSOARG00000000491,ENSOARG00000017493,ENSOARG00000018017,ENSOARG00000005734,ENSOARG00000004318,ENSOARG00000007866,ENSOARG00000002433,ENSOARG00000001978,ENSOARG00000013179,ENSOARG00000017158,ENSOARG00000010867,ENSOARG00000006265,ENSOARG00000000897,ENSOARG00000017603,ENSOARG00000011224,…
GO:0044421	extracellular region part	cellular_component	6.0825e-06	0.009163	473	2387	2814	18308	ENSOARG00000006441,ENSOARG00000006377,ENSOARG00000019180,ENSOARG00000009963,ENSOARG00000014541,ENSOARG00000020179,ENSOARG00000012954,ENSOARG00000014106,ENSOARG00000004786,ENSOARG00000008572,ENSOARG00000019042,ENSOARG00000001187,ENSOARG00000002470,ENSOARG00000008331,ENSOARG00000008117,ENSOARG00000016866,ENSOARG00000013966,ENSOARG00000013326,ENSOARG00000012013,ENSOARG00000003099,ENSOARG00000011353,…
GO:0006898	receptor-mediated endocytosis	biological_process	1.2685e-05	0.01617	44	2387	162	18308	ENSOARG00000007814,ENSOARG00000004509,ENSOARG00000015722,ENSOARG00000020667,ENSOARG00000014874,ENSOARG00000020123,ENSOARG00000011342,ENSOARG00000003592,ENSOARG00000010126,ENSOARG00000004654,ENSOARG00000001959,ENSOARG00000002859,ENSOARG00000011444,ENSOARG00000007683,ENSOARG00000020114,ENSOARG00000019041,ENSOARG00000013203,ENSOARG00000014082,ENSOARG00000014098,ENSOARG00000007904,ENSOARG00000006701,…
GO:0005737	cytoplasm	cellular_component	1.3667e-05	0.019957	1083	2579	6562	18308	ENSOARG00000015413,ENSOARG00000002185,ENSOARG00000019089,ENSOARG00000005388,ENSOARG00000020001,ENSOARG00000003734,ENSOARG00000013053,ENSOARG00000011233,ENSOARG00000001787,ENSOARG00000003518,ENSOARG00000006270,ENSOARG00000013203,ENSOARG00000002234,ENSOARG00000017233,ENSOARG00000015987,ENSOARG00000020658,ENSOARG00000011455,ENSOARG00000021099,ENSOARG00000002931,ENSOARG00000003271,ENSOARG00000013032,…
GO:0005044	scavenger receptor activity	molecular_function	1.6725e-05	0.019957	24	2579	67	18308	ENSOARG00000002859,ENSOARG00000007683,ENSOARG00000014082,ENSOARG00000000608,ENSOARG00000001334,ENSOARG00000003159,ENSOARG00000001959,ENSOARG00000000497,ENSOARG00000001395,ENSOARG00000002306,ENSOARG00000001928,ENSOARG00000002268,ENSOARG00000010126,ENSOARG00000014188,ENSOARG00000001186,ENSOARG00000014874,ENSOARG00000003988,ENSOARG00000007904,ENSOARG00000020114,ENSOARG00000002514,ENSOARG00000010761,…
GO:0038024	cargo receptor activity	molecular_function	1.7631e-05	0.019957	27	2579	78	18308	ENSOARG00000002514,ENSOARG00000010761,ENSOARG00000007904,ENSOARG00000020114,ENSOARG00000003988,ENSOARG00000012820,ENSOARG00000020123,ENSOARG00000010057,ENSOARG00000003463,ENSOARG00000001395,ENSOARG00000000497,ENSOARG00000003159,ENSOARG00000018396,ENSOARG00000001959,ENSOARG00000001334,ENSOARG00000014082,ENSOARG00000000608,ENSOARG00000007683,ENSOARG00000002859,ENSOARG00000014874,ENSOARG00000001186,…
GO:0070011	peptidase activity, acting on L-amino acid peptides	molecular_function	2.2924e-05	0.027134	126	2387	626	18308	ENSOARG00000020485,ENSOARG00000020363,ENSOARG00000015165,ENSOARG00000010002,ENSOARG00000011556,ENSOARG00000005469,ENSOARG00000013244,ENSOARG00000004688,ENSOARG00000007622,ENSOARG00000016970,ENSOARG00000017926,ENSOARG00000012241,ENSOARG00000013846,ENSOARG00000007472,ENSOARG00000007665,ENSOARG00000018450,ENSOARG00000011407,ENSOARG00000007904,ENSOARG00000020529,ENSOARG00000013960,ENSOARG00000017636,…
GO:0016787	hydrolase activity	molecular_function	2.7186e-05	0.028113	414	2579	2256	18308	ENSOARG00000004679,ENSOARG00000016438,ENSOARG00000000836,ENSOARG00000008701,ENSOARG00000011407,ENSOARG00000004362,ENSOARG00000014699,ENSOARG00000009393,ENSOARG00000016807,ENSOARG00000005531,ENSOARG00000002655,ENSOARG00000010081,ENSOARG00000020416,ENSOARG00000016624,ENSOARG00000012566,ENSOARG00000013739,ENSOARG00000011486,ENSOARG00000005842,ENSOARG00000016116,ENSOARG00000007622,ENSOARG00000020363,…
GO:0030163	protein catabolic process	biological_process	2.8841e-05	0.028113	112	2579	503	18308	ENSOARG00000020419,ENSOARG00000009264,ENSOARG00000011631,ENSOARG00000008602,ENSOARG00000018424,ENSOARG00000001446,ENSOARG00000000873,ENSOARG00000008678,ENSOARG00000005882,ENSOARG00000000728,ENSOARG00000000996,ENSOARG00000003140,ENSOARG00000015431,ENSOARG00000009374,ENSOARG00000020866,ENSOARG00000013032,ENSOARG00000012766,ENSOARG00000017343,ENSOARG00000017342,ENSOARG00000019268,ENSOARG00000005131,…
GO:0008233	peptidase activity	molecular_function	3.1592e-05	0.032798	127	2387	637	18308	ENSOARG00000017342,ENSOARG00000015508,ENSOARG00000010615,ENSOARG00000004679,ENSOARG00000008602,ENSOARG00000002990,ENSOARG00000020687,ENSOARG00000020638,ENSOARG00000007429,ENSOARG00000004479,ENSOARG00000019380,ENSOARG00000003994,ENSOARG00000008620,ENSOARG00000007207,ENSOARG00000001485,ENSOARG00000014456,ENSOARG00000008634,ENSOARG00000004908,ENSOARG00000005986,ENSOARG00000015314,ENSOARG00000009977,…
GO:0071704	organic substance metabolic process	biological_process	3.1668e-05	0.032798	1179	2387	7942	18308	ENSOARG00000004577,ENSOARG00000002073,ENSOARG00000005040,ENSOARG00000007673,ENSOARG00000018593,ENSOARG00000001532,ENSOARG00000013310,ENSOARG00000015747,ENSOARG00000001591,ENSOARG00000016105,ENSOARG00000018858,ENSOARG00000013374,ENSOARG00000007162,ENSOARG00000003547,ENSOARG00000005399,ENSOARG00000003300,ENSOARG00000001533,ENSOARG00000017771,ENSOARG00000009322,ENSOARG00000005157,ENSOARG00000001395,…
GO:0006950	response to stress	biological_process	3.9364e-05	0.036239	374	2579	2065	18308	ENSOARG00000004002,ENSOARG00000011861,ENSOARG00000008240,ENSOARG00000010799,ENSOARG00000010165,ENSOARG00000007851,ENSOARG00000001541,ENSOARG00000006642,ENSOARG00000019089,ENSOARG00000020509,ENSOARG00000020101,ENSOARG00000006982,ENSOARG00000019110,ENSOARG00000007683,ENSOARG00000008582,ENSOARG00000008940,ENSOARG00000020658,ENSOARG00000019940,ENSOARG00000014858,ENSOARG00000004768,ENSOARG00000013188,…
GO:0009056	catabolic process	biological_process	4.4476e-05	0.03879	276	2579	1420	18308	ENSOARG00000004350,ENSOARG00000014769,ENSOARG00000012811,ENSOARG00000014188,ENSOARG00000004131,ENSOARG00000004003,ENSOARG00000016039,ENSOARG00000007382,ENSOARG00000000630,ENSOARG00000013921,ENSOARG00000000738,ENSOARG00000010103,ENSOARG00000010045,ENSOARG00000008369,ENSOARG00000010712,ENSOARG00000001717,ENSOARG00000009094,ENSOARG00000001877,ENSOARG00000016432,ENSOARG00000000269,ENSOARG00000007429,…
GO:1901575	organic substance catabolic process	biological_process	4.8422e-05	0.04012	255	2579	1296	18308	ENSOARG00000018338,ENSOARG00000018593,ENSOARG00000014146,ENSOARG00000011649,ENSOARG00000015190,ENSOARG00000016922,ENSOARG00000020137,ENSOARG00000006476,ENSOARG00000011086,ENSOARG00000003172,ENSOARG00000020474,ENSOARG00000017845,ENSOARG00000002251,ENSOARG00000016957,ENSOARG00000017737,ENSOARG00000017361,ENSOARG00000018886,ENSOARG00000020853,ENSOARG00000003099,ENSOARG00000005466,ENSOARG00000011864,…
GO:0044432	endoplasmic reticulum part	cellular_component	5.1432e-05	0.048159	72	2387	314	18308	ENSOARG00000015726,ENSOARG00000010418,ENSOARG00000009017,ENSOARG00000003980,ENSOARG00000003172,ENSOARG00000018465,ENSOARG00000007573,ENSOARG00000006621,ENSOARG00000004131,ENSOARG00000011199,ENSOARG00000019292,ENSOARG00000007760,ENSOARG00000004350,ENSOARG00000008667,ENSOARG00000009854,ENSOARG00000013988,ENSOARG00000000701,ENSOARG00000010761,ENSOARG00000010725,ENSOARG00000002969,ENSOARG00000018017,…
GO:0045732	positive regulation of protein catabolic process	biological_process	7.5812e-05	0.055261	30	2579	97	18308	ENSOARG00000002923,ENSOARG00000016130,ENSOARG00000018274,ENSOARG00000004276,ENSOARG00000018369,ENSOARG00000016829,ENSOARG00000005531,ENSOARG00000001958,ENSOARG00000008678,ENSOARG00000011631,ENSOARG00000014146,ENSOARG00000009264,ENSOARG00000010947,ENSOARG00000011966,ENSOARG00000003929,ENSOARG00000013628,ENSOARG00000013105,ENSOARG00000015400,ENSOARG00000013443,ENSOARG00000019835,ENSOARG00000020485,…
GO:0019882	antigen processing and presentation	biological_process	7.6362e-05	0.4172	19	1321	108	18308	ENSOARG00000007335,ENSOARG00000020667,ENSOARG00000002875,ENSOARG00000019535,ENSOARG00000013291,ENSOARG00000007906,ENSOARG00000009391,ENSOARG00000017119,ENSOARG00000020861,ENSOARG00000009042,ENSOARG00000002985,ENSOARG00000007291,ENSOARG00000007267,ENSOARG00000019079,ENSOARG00000015707,ENSOARG00000007622,ENSOARG00000016257,ENSOARG00000001958,ENSOARG00000007573
GO:0004175	endopeptidase activity	molecular_function	7.6701e-05	0.055261	97	2579	449	18308	ENSOARG00000006110,ENSOARG00000019414,ENSOARG00000003994,ENSOARG00000002184,ENSOARG00000005244,ENSOARG00000020782,ENSOARG00000019380,ENSOARG00000015165,ENSOARG00000005842,ENSOARG00000004815,ENSOARG00000012013,ENSOARG00000007622,ENSOARG00000007429,ENSOARG00000004479,ENSOARG00000016286,ENSOARG00000002825,ENSOARG00000010761,ENSOARG00000008827,ENSOARG00000015572,ENSOARG00000004679,ENSOARG00000004501,…
GO:0008152	metabolic process	biological_process	8.24e-05	0.056894	1489	2579	9479	18308	ENSOARG00000020518,ENSOARG00000001588,ENSOARG00000011811,ENSOARG00000015989,ENSOARG00000016046,ENSOARG00000000094,ENSOARG00000019820,ENSOARG00000014874,ENSOARG00000020368,ENSOARG00000008272,ENSOARG00000018645,ENSOARG00000017022,ENSOARG00000016957,ENSOARG00000011138,ENSOARG00000003293,ENSOARG00000017845,ENSOARG00000011724,ENSOARG00000001347,ENSOARG00000008337,ENSOARG00000020137,ENSOARG00000008595,…
GO:0009057	macromolecule catabolic process	biological_process	9.8761e-05	0.062945	133	2579	635	18308	ENSOARG00000010947,ENSOARG00000008701,ENSOARG00000011407,ENSOARG00000010476,ENSOARG00000007760,ENSOARG00000011342,ENSOARG00000001567,ENSOARG00000004826,ENSOARG00000005531,ENSOARG00000016130,ENSOARG00000001370,ENSOARG00000011997,ENSOARG00000002923,ENSOARG00000016366,ENSOARG00000007622,ENSOARG00000016116,ENSOARG00000020719,ENSOARG00000002799,ENSOARG00000019380,ENSOARG00000007665,ENSOARG00000013960,…
GO:0031090	organelle membrane	cellular_component	0.00012845	0.09142	216	2387	1205	18308	ENSOARG00000003589,ENSOARG00000000701,ENSOARG00000018593,ENSOARG00000001532,ENSOARG00000018301,ENSOARG00000020270,ENSOARG00000017119,ENSOARG00000006621,ENSOARG00000014098,ENSOARG00000004131,ENSOARG00000011199,ENSOARG00000008832,ENSOARG00000008609,ENSOARG00000012834,ENSOARG00000003501,ENSOARG00000008827,ENSOARG00000000239,ENSOARG00000017055,ENSOARG00000004509,ENSOARG00000020315,ENSOARG00000012636,…
GO:0042581	specific granule	cellular_component	0.00015236	0.087059	8	2579	12	18308	ENSOARG00000012182,ENSOARG00000015494,ENSOARG00000018710,ENSOARG00000006710,ENSOARG00000008620,ENSOARG00000008331,ENSOARG00000002236,ENSOARG00000018946
GO:0043226	organelle	cellular_component	0.00019756	0.11692	1358	2387	9258	18308	ENSOARG00000008631,ENSOARG00000020315,ENSOARG00000009902,ENSOARG00000008337,ENSOARG00000020001,ENSOARG00000005604,ENSOARG00000018613,ENSOARG00000017131,ENSOARG00000004654,ENSOARG00000018460,ENSOARG00000014098,ENSOARG00000005220,ENSOARG00000010045,ENSOARG00000014703,ENSOARG00000016607,ENSOARG00000015355,ENSOARG00000009822,ENSOARG00000002236,ENSOARG00000012747,ENSOARG00000003042,ENSOARG00000012764,…
GO:0031300	intrinsic to organelle membrane	cellular_component	0.00021229	0.11726	42	2579	158	18308	ENSOARG00000010418,ENSOARG00000010103,ENSOARG00000019234,ENSOARG00000000048,ENSOARG00000011754,ENSOARG00000002969,ENSOARG00000020145,ENSOARG00000017765,ENSOARG00000005371,ENSOARG00000013244,ENSOARG00000007226,ENSOARG00000003051,ENSOARG00000011425,ENSOARG00000010298,ENSOARG00000005987,ENSOARG00000007760,ENSOARG00000004501,ENSOARG00000011828,ENSOARG00000012853,ENSOARG00000010446,ENSOARG00000014019,…
GO:0006897	endocytosis	biological_process	0.00021801	0.12042	73	2387	339	18308	ENSOARG00000003592,ENSOARG00000020123,ENSOARG00000014874,ENSOARG00000011342,ENSOARG00000020667,ENSOARG00000015722,ENSOARG00000004509,ENSOARG00000007814,ENSOARG00000020114,ENSOARG00000009770,ENSOARG00000002960,ENSOARG00000001959,ENSOARG00000004654,ENSOARG00000000873,ENSOARG00000010126,ENSOARG00000014082,ENSOARG00000014098,ENSOARG00000016607,ENSOARG00000010761,ENSOARG00000013619,ENSOARG00000021012,…
GO:0044257	cellular protein catabolic process	biological_process	0.0002408	0.12872	89	2579	403	18308	ENSOARG00000016829,ENSOARG00000018369,ENSOARG00000007188,ENSOARG00000005531,ENSOARG00000000701,ENSOARG00000011997,ENSOARG00000018724,ENSOARG00000014266,ENSOARG00000015596,ENSOARG00000011716,ENSOARG00000016366,ENSOARG00000011407,ENSOARG00000010476,ENSOARG00000011342,ENSOARG00000007760,ENSOARG00000004826,ENSOARG00000009505,ENSOARG00000018878,ENSOARG00000019380,ENSOARG00000002804,ENSOARG00000013960,…
GO:0030426	growth cone	cellular_component	0.00029281	0.15652	16	2387	43	18308	ENSOARG00000002046,ENSOARG00000006518,ENSOARG00000016897,ENSOARG00000018410,ENSOARG00000021099,ENSOARG00000006304,ENSOARG00000017919,ENSOARG00000019835,ENSOARG00000020301,ENSOARG00000016130,ENSOARG00000006375,ENSOARG00000014799,ENSOARG00000009902,ENSOARG00000013596,ENSOARG00000012128,ENSOARG00000001617
GO:0004712	protein serine/threonine/tyrosine kinase activity	molecular_function	0.00029712	0.15277	10	2579	18	18308	ENSOARG00000014368,ENSOARG00000007151,ENSOARG00000020301,ENSOARG00000007851,ENSOARG00000001408,ENSOARG00000010782,ENSOARG00000014710,ENSOARG00000000873,ENSOARG00000006476,ENSOARG00000004384
GO:0002478	antigen processing and presentation of exogenous peptide antigen	biological_process	0.00031828	1	5	1076	11	18308	ENSOARG00000020667,ENSOARG00000007573,ENSOARG00000019079,ENSOARG00000013291,ENSOARG00000009391
GO:0031301	integral to organelle membrane	cellular_component	0.0003263	0.15903	40	2579	152	18308	ENSOARG00000010095,ENSOARG00000020485,ENSOARG00000018498,ENSOARG00000006049,ENSOARG00000001290,ENSOARG00000007573,ENSOARG00000007254,ENSOARG00000015726,ENSOARG00000018465,ENSOARG00000001541,ENSOARG00000004036,ENSOARG00000009373,ENSOARG00000019331,ENSOARG00000009220,ENSOARG00000013933,ENSOARG00000019216,ENSOARG00000017634,ENSOARG00000013893,ENSOARG00000000910,ENSOARG00000010446,ENSOARG00000012853,…
GO:0019884	antigen processing and presentation of exogenous antigen	biological_process	0.00033908	0.46545	6	1321	14	18308	ENSOARG00000007573,ENSOARG00000017119,ENSOARG00000009391,ENSOARG00000020667,ENSOARG00000013291,ENSOARG00000019079
GO:0016192	vesicle-mediated transport	biological_process	0.00036098	0.18693	148	2387	780	18308	ENSOARG00000003463,ENSOARG00000007138,ENSOARG00000011485,ENSOARG00000012564,ENSOARG00000003159,ENSOARG00000010725,ENSOARG00000002306,ENSOARG00000020137,ENSOARG00000014886,ENSOARG00000017194,ENSOARG00000000142,ENSOARG00000015547,ENSOARG00000000291,ENSOARG00000011127,ENSOARG00000019535,ENSOARG00000001334,ENSOARG00000021022,ENSOARG00000018567,ENSOARG00000005498,ENSOARG00000011797,ENSOARG00000012176,…
GO:0043231	intracellular membrane-bounded organelle	cellular_component	0.0004388	0.22035	1087	2387	7254	18308	ENSOARG00000015676,ENSOARG00000003187,ENSOARG00000010476,ENSOARG00000002393,ENSOARG00000007108,ENSOARG00000020170,ENSOARG00000013102,ENSOARG00000006160,ENSOARG00000003084,ENSOARG00000014146,ENSOARG00000011716,ENSOARG00000013244,ENSOARG00000001497,ENSOARG00000013611,ENSOARG00000012241,ENSOARG00000019110,ENSOARG00000012259,ENSOARG00000013738,ENSOARG00000013548,ENSOARG00000019340,ENSOARG00000008240,…
GO:0030659	cytoplasmic vesicle membrane	cellular_component	0.00047803	0.23083	31	2387	113	18308	ENSOARG00000014886,ENSOARG00000009902,ENSOARG00000018710,ENSOARG00000004509,ENSOARG00000003172,ENSOARG00000000952,ENSOARG00000004654,ENSOARG00000015062,ENSOARG00000013249,ENSOARG00000013877,ENSOARG00000013933,ENSOARG00000013902,ENSOARG00000004276,ENSOARG00000002234,ENSOARG00000003241,ENSOARG00000016545,ENSOARG00000011923,ENSOARG00000010605,ENSOARG00000009032,ENSOARG00000015027,ENSOARG00000011759,…
GO:0051603	proteolysis involved in cellular protein catabolic process	biological_process	0.00051816	0.23851	85	2579	390	18308	ENSOARG00000000996,ENSOARG00000005882,ENSOARG00000018424,ENSOARG00000008602,ENSOARG00000000873,ENSOARG00000001446,ENSOARG00000011631,ENSOARG00000009264,ENSOARG00000020419,ENSOARG00000004437,ENSOARG00000013443,ENSOARG00000003635,ENSOARG00000002935,ENSOARG00000010155,ENSOARG00000020861,ENSOARG00000005131,ENSOARG00000017636,ENSOARG00000010428,ENSOARG00000019268,ENSOARG00000017342,ENSOARG00000017343,…
GO:0030427	site of polarized growth	cellular_component	0.00055754	0.2497	16	2387	45	18308	ENSOARG00000018410,ENSOARG00000016897,ENSOARG00000021099,ENSOARG00000006518,ENSOARG00000002046,ENSOARG00000020301,ENSOARG00000006304,ENSOARG00000017919,ENSOARG00000019835,ENSOARG00000006375,ENSOARG00000016130,ENSOARG00000014799,ENSOARG00000013596,ENSOARG00000009902,ENSOARG00000001617,ENSOARG00000012128
GO:0006629	lipid metabolic process	biological_process	0.00059214	0.25822	157	2579	771	18308	ENSOARG00000003375,ENSOARG00000017559,ENSOARG00000017266,ENSOARG00000021172,ENSOARG00000013745,ENSOARG00000004036,ENSOARG00000014137,ENSOARG00000008540,ENSOARG00000017517,ENSOARG00000003238,ENSOARG00000017634,ENSOARG00000015596,ENSOARG00000013988,ENSOARG00000000701,ENSOARG00000018847,ENSOARG00000009594,ENSOARG00000012059,ENSOARG00000005870,ENSOARG00000007580,ENSOARG00000008024,ENSOARG00000017050,…
GO:0012505	endomembrane system	cellular_component	0.0005926	0.25842	132	2387	684	18308	ENSOARG00000000910,ENSOARG00000003751,ENSOARG00000005327,ENSOARG00000003185,ENSOARG00000010446,ENSOARG00000020301,ENSOARG00000020419,ENSOARG00000010252,ENSOARG00000009752,ENSOARG00000011754,ENSOARG00000008738,ENSOARG00000013078,ENSOARG00000017011,ENSOARG00000003084,ENSOARG00000013586,ENSOARG00000002593,ENSOARG00000003718,ENSOARG00000013012,ENSOARG00000017880,ENSOARG00000013244,ENSOARG00000019323,…
GO:0044295	axonal growth cone	cellular_component	0.00062954	0.26749	5	2387	6	18308	ENSOARG00000017919,ENSOARG00000016897,ENSOARG00000013596,ENSOARG00000016130,ENSOARG00000006518
GO:0044248	cellular catabolic process	biological_process	0.00064741	0.26806	230	2579	1205	18308	ENSOARG00000004350,ENSOARG00000014769,ENSOARG00000001544,ENSOARG00000012811,ENSOARG00000019319,ENSOARG00000004131,ENSOARG00000014188,ENSOARG00000004003,ENSOARG00000007382,ENSOARG00000016039,ENSOARG00000001560,ENSOARG00000001982,ENSOARG00000000630,ENSOARG00000013465,ENSOARG00000013921,ENSOARG00000010258,ENSOARG00000008620,ENSOARG00000007866,ENSOARG00000006068,ENSOARG00000002489,ENSOARG00000010103,…
GO:0005833	hemoglobin complex	cellular_component	0.00065367	0.677	3	1321	8	18308	ENSOARG00000010921,ENSOARG00000019130,ENSOARG00000019163
GO:0010498	proteasomal protein catabolic process	biological_process	0.00066324	0.26806	50	2579	207	18308	ENSOARG00000018369,ENSOARG00000007188,ENSOARG00000016829,ENSOARG00000005531,ENSOARG00000000701,ENSOARG00000015596,ENSOARG00000011716,ENSOARG00000014858,ENSOARG00000016366,ENSOARG00000011342,ENSOARG00000007760,ENSOARG00000004826,ENSOARG00000018878,ENSOARG00000005399,ENSOARG00000006699,ENSOARG00000019380,ENSOARG00000020485,ENSOARG00000018465,ENSOARG00000013628,ENSOARG00000004233,ENSOARG00000020932,…
GO:0034116	positive regulation of heterotypic cell-cell adhesion	biological_process	0.00068411	0.28341	6	2387	9	18308	ENSOARG00000011485,ENSOARG00000016733,ENSOARG00000016664,ENSOARG00000000291,ENSOARG00000020866,ENSOARG00000018809
GO:0044265	cellular macromolecule catabolic process	biological_process	0.00071886	0.27703	104	2579	501	18308	ENSOARG00000011997,ENSOARG00000011716,ENSOARG00000018724,ENSOARG00000015596,ENSOARG00000014266,ENSOARG00000016366,ENSOARG00000018369,ENSOARG00000007188,ENSOARG00000016829,ENSOARG00000005531,ENSOARG00000000701,ENSOARG00000011342,ENSOARG00000007760,ENSOARG00000004826,ENSOARG00000012525,ENSOARG00000009505,ENSOARG00000001567,ENSOARG00000011407,ENSOARG00000008701,ENSOARG00000010476,ENSOARG00000018465,…
GO:0044433	cytoplasmic vesicle part	cellular_component	0.00073885	0.29409	32	2387	120	18308	ENSOARG00000015494,ENSOARG00000014886,ENSOARG00000015062,ENSOARG00000010605,ENSOARG00000009032,ENSOARG00000011923,ENSOARG00000003241,ENSOARG00000013902,ENSOARG00000013933,ENSOARG00000004276,ENSOARG00000013179,ENSOARG00000003751,ENSOARG00000013796,ENSOARG00000008783,ENSOARG00000005987,ENSOARG00000019535,ENSOARG00000004509,ENSOARG00000018710,ENSOARG00000009902,ENSOARG00000013249,ENSOARG00000004654,…
GO:1900115	extracellular regulation of signal transduction	biological_process	0.0007589	1	3	1076	4	18308	ENSOARG00000013619,ENSOARG00000013363,ENSOARG00000017189
GO:1900116	extracellular negative regulation of signal transduction	biological_process	0.0007589	1	3	1076	4	18308	ENSOARG00000017189,ENSOARG00000013363,ENSOARG00000013619
GO:0046939	nucleotide phosphorylation	biological_process	0.00079249	0.29409	10	2387	23	18308	ENSOARG00000013449,ENSOARG00000005769,ENSOARG00000016325,ENSOARG00000008240,ENSOARG00000003026,ENSOARG00000006259,ENSOARG00000012935,ENSOARG00000005157,ENSOARG00000014636,ENSOARG00000010252
GO:0042176	regulation of protein catabolic process	biological_process	0.00079433	0.29104	47	2579	190	18308	ENSOARG00000003172,ENSOARG00000001958,ENSOARG00000009094,ENSOARG00000009699,ENSOARG00000016957,ENSOARG00000018274,ENSOARG00000011631,ENSOARG00000009264,ENSOARG00000014146,ENSOARG00000011966,ENSOARG00000003929,ENSOARG00000020137,ENSOARG00000008678,ENSOARG00000006476,ENSOARG00000000873,ENSOARG00000004816,ENSOARG00000013105,ENSOARG00000004437,ENSOARG00000015400,ENSOARG00000013443,ENSOARG00000020853,…
GO:0043161	proteasomal ubiquitin-dependent protein catabolic process	biological_process	0.00080791	0.29104	45	2579	182	18308	ENSOARG00000018369,ENSOARG00000007188,ENSOARG00000016829,ENSOARG00000005531,ENSOARG00000000701,ENSOARG00000011716,ENSOARG00000014858,ENSOARG00000016366,ENSOARG00000011342,ENSOARG00000007760,ENSOARG00000004826,ENSOARG00000005399,ENSOARG00000018878,ENSOARG00000020485,ENSOARG00000019380,ENSOARG00000018465,ENSOARG00000013628,ENSOARG00000020932,ENSOARG00000004233,ENSOARG00000019835,ENSOARG00000002779,…
GO:0006952	defense response	biological_process	0.00084369	0.29339	139	2579	762	18308	ENSOARG00000016807,ENSOARG00000001370,ENSOARG00000000291,ENSOARG00000017383,ENSOARG00000011582,ENSOARG00000008117,ENSOARG00000002881,ENSOARG00000017987,ENSOARG00000014440,ENSOARG00000005568,ENSOARG00000020873,ENSOARG00000013119,ENSOARG00000007697,ENSOARG00000013903,ENSOARG00000005806,ENSOARG00000018628,ENSOARG00000015165,ENSOARG00000002799,ENSOARG00000009391,ENSOARG00000003833,ENSOARG00000020386,…
GO:0033619	membrane protein proteolysis	biological_process	0.00084985	0.29339	15	2579	41	18308	ENSOARG00000013244,ENSOARG00000013645,ENSOARG00000018210,ENSOARG00000010129,ENSOARG00000020866,ENSOARG00000015165,ENSOARG00000002399,ENSOARG00000013846,ENSOARG00000001958,ENSOARG00000020782,ENSOARG00000020485,ENSOARG00000013933,ENSOARG00000004276,ENSOARG00000000910,ENSOARG00000012373
GO:0005488	binding	molecular_function	0.00087955	0.74455	1069	1321	13424	18308	ENSOARG00000008268,ENSOARG00000000952,ENSOARG00000004131,ENSOARG00000013838,ENSOARG00000006772,ENSOARG00000000253,ENSOARG00000010065,ENSOARG00000018567,ENSOARG00000002022,ENSOARG00000018675,ENSOARG00000014254,ENSOARG00000012766,ENSOARG00000014876,ENSOARG00000013305,ENSOARG00000000405,ENSOARG00000019163,ENSOARG00000019380,ENSOARG00000002845,ENSOARG00000015495,ENSOARG00000014129,ENSOARG00000007114,…
GO:0000166	nucleotide binding	molecular_function	0.00089862	0.74455	209	1321	2105	18308	ENSOARG00000015310,ENSOARG00000010657,ENSOARG00000016223,ENSOARG00000007814,ENSOARG00000020547,ENSOARG00000007766,ENSOARG00000008299,ENSOARG00000002576,ENSOARG00000014305,ENSOARG00000017582,ENSOARG00000013739,ENSOARG00000001288,ENSOARG00000011482,ENSOARG00000004213,ENSOARG00000005886,ENSOARG00000008024,ENSOARG00000006504,ENSOARG00000019041,ENSOARG00000010317,ENSOARG00000007180,ENSOARG00000016406,…
GO:1901265	nucleoside phosphate binding	molecular_function	0.00089862	0.74455	209	1321	2105	18308	ENSOARG00000005898,ENSOARG00000004269,ENSOARG00000012359,ENSOARG00000011559,ENSOARG00000001895,ENSOARG00000015380,ENSOARG00000009208,ENSOARG00000002047,ENSOARG00000011455,ENSOARG00000003026,ENSOARG00000009543,ENSOARG00000018369,ENSOARG00000003718,ENSOARG00000004563,ENSOARG00000005180,ENSOARG00000000285,ENSOARG00000009857,ENSOARG00000014886,ENSOARG00000006642,ENSOARG00000001588,ENSOARG00000004963,…
GO:0090277	positive regulation of peptide hormone secretion	biological_process	0.00090435	0.31325	13	2387	38	18308	ENSOARG00000006362,ENSOARG00000015987,ENSOARG00000008331,ENSOARG00000007254,ENSOARG00000017850,ENSOARG00000007108,ENSOARG00000011342,ENSOARG00000017817,ENSOARG00000011759,ENSOARG00000006214,ENSOARG00000016664,ENSOARG00000000291,ENSOARG00000016733
GO:0043632	modification-dependent macromolecule catabolic process	biological_process	0.00094904	0.31453	76	2579	344	18308	ENSOARG00000005882,ENSOARG00000018424,ENSOARG00000001446,ENSOARG00000008602,ENSOARG00000011631,ENSOARG00000020419,ENSOARG00000009264,ENSOARG00000000996,ENSOARG00000010428,ENSOARG00000017636,ENSOARG00000019268,ENSOARG00000017343,ENSOARG00000017342,ENSOARG00000012766,ENSOARG00000013032,ENSOARG00000009374,ENSOARG00000003140,ENSOARG00000004437,ENSOARG00000013443,ENSOARG00000003635,ENSOARG00000010155,…
GO:0042590	antigen processing and presentation of exogenous peptide antigen via MHC class I	biological_process	0.00096619	1	3	1076	4	18308	ENSOARG00000020667,ENSOARG00000009391,ENSOARG00000013291
GO:0002376	immune system process	biological_process	0.00098221	0.31914	260	2579	1481	18308	ENSOARG00000014866,ENSOARG00000016257,ENSOARG00000015773,ENSOARG00000002846,ENSOARG00000012381,ENSOARG00000007573,ENSOARG00000005780,ENSOARG00000013906,ENSOARG00000003416,ENSOARG00000002331,ENSOARG00000005492,ENSOARG00000012291,ENSOARG00000002990,ENSOARG00000011638,ENSOARG00000007637,ENSOARG00000003803,ENSOARG00000004764,ENSOARG00000016562,ENSOARG00000006441,ENSOARG00000010867,ENSOARG00000006123,…
GO:0019941	modification-dependent protein catabolic process	biological_process	0.0010191	0.32426	75	2579	340	18308	ENSOARG00000013921,ENSOARG00000004003,ENSOARG00000005466,ENSOARG00000016957,ENSOARG00000009094,ENSOARG00000001877,ENSOARG00000009699,ENSOARG00000010712,ENSOARG00000020137,ENSOARG00000006622,ENSOARG00000014146,ENSOARG00000020932,ENSOARG00000004233,ENSOARG00000019705,ENSOARG00000002046,ENSOARG00000018465,ENSOARG00000002804,ENSOARG00000013960,ENSOARG00000007665,ENSOARG00000018878,ENSOARG00000019380,…
GO:0051099	positive regulation of binding	biological_process	0.0010749	1	14	1076	85	18308	ENSOARG00000000230,ENSOARG00000019234,ENSOARG00000013244,ENSOARG00000014772,ENSOARG00000019835,ENSOARG00000011342,ENSOARG00000019079,ENSOARG00000003026,ENSOARG00000002545,ENSOARG00000013032,ENSOARG00000017853,ENSOARG00000018465,ENSOARG00000007488,ENSOARG00000009857
GO:0002793	positive regulation of peptide secretion	biological_process	0.0011148	0.36223	13	2387	40	18308	ENSOARG00000017817,ENSOARG00000011342,ENSOARG00000007108,ENSOARG00000016664,ENSOARG00000000291,ENSOARG00000016733,ENSOARG00000011759,ENSOARG00000006214,ENSOARG00000008331,ENSOARG00000006362,ENSOARG00000015987,ENSOARG00000007254,ENSOARG00000017850
GO:0004571	mannosyl-oligosaccharide 1,2-alpha-mannosidase activity	molecular_function	0.0011749	0.34767	6	2579	9	18308	ENSOARG00000002171,ENSOARG00000002779,ENSOARG00000005906,ENSOARG00000020315,ENSOARG00000007760,ENSOARG00000002201
GO:0015924	mannosyl-oligosaccharide mannosidase activity	molecular_function	0.0011749	0.34767	6	2579	9	18308	ENSOARG00000005906,ENSOARG00000007760,ENSOARG00000002201,ENSOARG00000020315,ENSOARG00000002171,ENSOARG00000002779
GO:0009896	positive regulation of catabolic process	biological_process	0.0011967	0.34791	40	2579	168	18308	ENSOARG00000004276,ENSOARG00000011043,ENSOARG00000002923,ENSOARG00000016130,ENSOARG00000016829,ENSOARG00000018369,ENSOARG00000005531,ENSOARG00000004826,ENSOARG00000001567,ENSOARG00000017957,ENSOARG00000010947,ENSOARG00000019835,ENSOARG00000013628,ENSOARG00000007851,ENSOARG00000020485,ENSOARG00000006621,ENSOARG00000001607,ENSOARG00000004002,ENSOARG00000007070,ENSOARG00000007405,ENSOARG00000000285,…
GO:0034114	regulation of heterotypic cell-cell adhesion	biological_process	0.0012067	0.37029	7	2387	14	18308	ENSOARG00000018809,ENSOARG00000020866,ENSOARG00000011485,ENSOARG00000020509,ENSOARG00000016733,ENSOARG00000000291,ENSOARG00000016664
GO:0070587	regulation of cell-cell adhesion involved in gastrulation	biological_process	0.0012067	0.37029	7	2387	14	18308	ENSOARG00000016664,ENSOARG00000000291,ENSOARG00000020509,ENSOARG00000016733,ENSOARG00000011485,ENSOARG00000020866,ENSOARG00000018809
GO:0031625	ubiquitin protein ligase binding	molecular_function	0.001271	0.35995	44	2579	180	18308	ENSOARG00000011631,ENSOARG00000004489,ENSOARG00000009782,ENSOARG00000020419,ENSOARG00000019079,ENSOARG00000016922,ENSOARG00000008369,ENSOARG00000006476,ENSOARG00000001877,ENSOARG00000016132,ENSOARG00000004179,ENSOARG00000001544,ENSOARG00000004175,ENSOARG00000012766,ENSOARG00000001982,ENSOARG00000020450,ENSOARG00000007502,ENSOARG00000013921,ENSOARG00000000142,ENSOARG00000011626,ENSOARG00000013443,…
GO:0044389	small conjugating protein ligase binding	molecular_function	0.0012853	0.35995	45	2579	185	18308	ENSOARG00000019835,ENSOARG00000004233,ENSOARG00000005469,ENSOARG00000000493,ENSOARG00000004276,ENSOARG00000018724,ENSOARG00000000910,ENSOARG00000000701,ENSOARG00000009220,ENSOARG00000002743,ENSOARG00000018369,ENSOARG00000019340,ENSOARG00000003654,ENSOARG00000020687,ENSOARG00000005613,ENSOARG00000011342,ENSOARG00000002554,ENSOARG00000016537,ENSOARG00000018545,ENSOARG00000020658,ENSOARG00000000230,…
GO:0048002	antigen processing and presentation of peptide antigen	biological_process	0.0013657	0.86609	9	1321	43	18308	ENSOARG00000009391,ENSOARG00000020667,ENSOARG00000019535,ENSOARG00000002875,ENSOARG00000019079,ENSOARG00000013291,ENSOARG00000007573,ENSOARG00000009042,ENSOARG00000020861
GO:0048852	diencephalon morphogenesis	biological_process	0.0013834	0.86609	3	1321	4	18308	ENSOARG00000006802,ENSOARG00000015400,ENSOARG00000021099
GO:0043167	ion binding	molecular_function	0.0013844	0.86609	423	1321	4658	18308	ENSOARG00000005884,ENSOARG00000002045,ENSOARG00000020509,ENSOARG00000001949,ENSOARG00000017493,ENSOARG00000017583,ENSOARG00000001174,ENSOARG00000015114,ENSOARG00000020260,ENSOARG00000002799,ENSOARG00000010578,ENSOARG00000004908,ENSOARG00000009488,ENSOARG00000002444,ENSOARG00000000759,ENSOARG00000019252,ENSOARG00000002357,ENSOARG00000018718,ENSOARG00000016039,ENSOARG00000000673,ENSOARG00000015987,…
GO:0048598	embryonic morphogenesis	biological_process	0.0013868	0.37674	103	2579	522	18308	ENSOARG00000021099,ENSOARG00000011553,ENSOARG00000020866,ENSOARG00000007393,ENSOARG00000001408,ENSOARG00000013317,ENSOARG00000016562,ENSOARG00000004437,ENSOARG00000017427,ENSOARG00000007630,ENSOARG00000011319,ENSOARG00000010723,ENSOARG00000016866,ENSOARG00000013877,ENSOARG00000011249,ENSOARG00000011631,ENSOARG00000019128,ENSOARG00000020419,ENSOARG00000000135,ENSOARG00000003151,ENSOARG00000021069,…
GO:0003824	catalytic activity	molecular_function	0.0013987	0.40917	798	2387	5127	18308	ENSOARG00000004688,ENSOARG00000007622,ENSOARG00000017939,ENSOARG00000013112,ENSOARG00000012994,ENSOARG00000015910,ENSOARG00000008024,ENSOARG00000015165,ENSOARG00000011368,ENSOARG00000002022,ENSOARG00000015168,ENSOARG00000013921,ENSOARG00000004143,ENSOARG00000015147,ENSOARG00000005238,ENSOARG00000014858,ENSOARG00000014699,ENSOARG00000004219,ENSOARG00000017050,ENSOARG00000016261,ENSOARG00000017957,…
GO:0043170	macromolecule metabolic process	biological_process	0.0014074	0.40917	951	2387	6540	18308	ENSOARG00000016922,ENSOARG00000017218,ENSOARG00000016286,ENSOARG00000006495,ENSOARG00000011342,ENSOARG00000019557,ENSOARG00000020719,ENSOARG00000002188,ENSOARG00000012765,ENSOARG00000003282,ENSOARG00000004936,ENSOARG00000009171,ENSOARG00000005244,ENSOARG00000014877,ENSOARG00000010129,ENSOARG00000018465,ENSOARG00000001544,ENSOARG00000002427,ENSOARG00000005054,ENSOARG00000009839,ENSOARG00000005315,…
GO:0048853	forebrain morphogenesis	biological_process	0.0014634	0.86609	5	1321	12	18308	ENSOARG00000006802,ENSOARG00000013877,ENSOARG00000015400,ENSOARG00000016866,ENSOARG00000021099
GO:0019201	nucleotide kinase activity	molecular_function	0.0014959	0.42014	7	2387	13	18308	ENSOARG00000005157,ENSOARG00000016325,ENSOARG00000013449,ENSOARG00000005769,ENSOARG00000012935,ENSOARG00000006259,ENSOARG00000014636
GO:0001671	ATPase activator activity	molecular_function	0.0015356	0.42411	6	2387	10	18308	ENSOARG00000005443,ENSOARG00000002567,ENSOARG00000009371,ENSOARG00000006495,ENSOARG00000017734,ENSOARG00000007460
GO:0006511	ubiquitin-dependent protein catabolic process	biological_process	0.0015569	0.40312	73	2579	334	18308	ENSOARG00000019835,ENSOARG00000013628,ENSOARG00000013802,ENSOARG00000005469,ENSOARG00000020485,ENSOARG00000005399,ENSOARG00000001607,ENSOARG00000006621,ENSOARG00000007070,ENSOARG00000002427,ENSOARG00000014858,ENSOARG00000020687,ENSOARG00000010155,ENSOARG00000002935,ENSOARG00000013443,ENSOARG00000003635,ENSOARG00000004437,ENSOARG00000012766,ENSOARG00000017343,ENSOARG00000017342,ENSOARG00000019268,…
GO:0007029	endoplasmic reticulum organization	biological_process	0.0016414	0.4459	12	2387	32	18308	ENSOARG00000015547,ENSOARG00000011392,ENSOARG00000003084,ENSOARG00000017734,ENSOARG00000020650,ENSOARG00000016752,ENSOARG00000017786,ENSOARG00000020652,ENSOARG00000005237,ENSOARG00000008405,ENSOARG00000005734,ENSOARG00000005892
GO:0000502	proteasome complex	cellular_component	0.0016518	0.41134	16	2579	49	18308	ENSOARG00000007866,ENSOARG00000006642,ENSOARG00000019380,ENSOARG00000006699,ENSOARG00000017342,ENSOARG00000005131,ENSOARG00000002950,ENSOARG00000007429,ENSOARG00000007622,ENSOARG00000008267,ENSOARG00000000996,ENSOARG00000003433,ENSOARG00000019212,ENSOARG00000014094,ENSOARG00000010476,ENSOARG00000005604
GO:0005778	peroxisomal membrane	cellular_component	0.0016631	0.41134	13	2579	35	18308	ENSOARG00000018309,ENSOARG00000003238,ENSOARG00000010782,ENSOARG00000014098,ENSOARG00000008540,ENSOARG00000001567,ENSOARG00000017266,ENSOARG00000001541,ENSOARG00000016724,ENSOARG00000017634,ENSOARG00000008013,ENSOARG00000001290,ENSOARG00000018498
GO:0031903	microbody membrane	cellular_component	0.0016631	0.41134	13	2579	35	18308	ENSOARG00000017266,ENSOARG00000001541,ENSOARG00000016724,ENSOARG00000017634,ENSOARG00000008013,ENSOARG00000001290,ENSOARG00000018498,ENSOARG00000018309,ENSOARG00000003238,ENSOARG00000010782,ENSOARG00000014098,ENSOARG00000008540,ENSOARG00000001567
GO:0042226	interleukin-6 biosynthetic process	biological_process	0.0017094	1	5	1076	16	18308	ENSOARG00000006445,ENSOARG00000001958,ENSOARG00000000492,ENSOARG00000019079,ENSOARG00000020866
GO:0030667	secretory granule membrane	cellular_component	0.001782	0.89483	9	1321	37	18308	ENSOARG00000019535,ENSOARG00000002234,ENSOARG00000013902,ENSOARG00000009032,ENSOARG00000013877,ENSOARG00000016545,ENSOARG00000005987,ENSOARG00000017880,ENSOARG00000008783
GO:0005789	endoplasmic reticulum membrane	cellular_component	0.0018073	0.48305	57	2387	269	18308	ENSOARG00000018336,ENSOARG00000020650,ENSOARG00000000927,ENSOARG00000016688,ENSOARG00000018017,ENSOARG00000015285,ENSOARG00000002969,ENSOARG00000020695,ENSOARG00000005028,ENSOARG00000010725,ENSOARG00000014271,ENSOARG00000017954,ENSOARG00000000910,ENSOARG00000011828,ENSOARG00000012693,ENSOARG00000009373,ENSOARG00000003185,ENSOARG00000019216,ENSOARG00000016724,ENSOARG00000000048,ENSOARG00000021053,…
GO:0006513	protein monoubiquitination	biological_process	0.0018454	1	9	1076	41	18308	ENSOARG00000018301,ENSOARG00000004571,ENSOARG00000008890,ENSOARG00000018545,ENSOARG00000020419,ENSOARG00000010482,ENSOARG00000009257,ENSOARG00000004357,ENSOARG00000018724
GO:0060590	ATPase regulator activity	molecular_function	0.0018697	0.48963	7	2387	15	18308	ENSOARG00000011559,ENSOARG00000009371,ENSOARG00000005443,ENSOARG00000002567,ENSOARG00000007460,ENSOARG00000017734,ENSOARG00000006495
GO:0070586	cell-cell adhesion involved in gastrulation	biological_process	0.0018924	0.48963	7	2387	15	18308	ENSOARG00000018809,ENSOARG00000020866,ENSOARG00000020509,ENSOARG00000016733,ENSOARG00000011485,ENSOARG00000016664,ENSOARG00000000291
GO:0005975	carbohydrate metabolic process	biological_process	0.0018934	1	53	1076	551	18308	ENSOARG00000019152,ENSOARG00000010142,ENSOARG00000013939,ENSOARG00000019517,ENSOARG00000013106,ENSOARG00000003501,ENSOARG00000009854,ENSOARG00000014973,ENSOARG00000015987,ENSOARG00000002936,ENSOARG00000009541,ENSOARG00000015574,ENSOARG00000001185,ENSOARG00000011307,ENSOARG00000019823,ENSOARG00000009335,ENSOARG00000018886,ENSOARG00000013364,ENSOARG00000007070,ENSOARG00000003507,ENSOARG00000020386,…
GO:0051036	regulation of endosome size	biological_process	0.0019206	0.48963	4	2387	5	18308	ENSOARG00000013105,ENSOARG00000017445,ENSOARG00000018084,ENSOARG00000015722
GO:0044438	microbody part	cellular_component	0.0019242	0.434	14	2579	40	18308	ENSOARG00000017266,ENSOARG00000008013,ENSOARG00000017634,ENSOARG00000001290,ENSOARG00000018498,ENSOARG00000001541,ENSOARG00000016724,ENSOARG00000006799,ENSOARG00000014098,ENSOARG00000018309,ENSOARG00000003238,ENSOARG00000010782,ENSOARG00000001567,ENSOARG00000008540
GO:0044439	peroxisomal part	cellular_component	0.0019242	0.434	14	2579	40	18308	ENSOARG00000017266,ENSOARG00000008013,ENSOARG00000017634,ENSOARG00000018498,ENSOARG00000001290,ENSOARG00000001541,ENSOARG00000016724,ENSOARG00000006799,ENSOARG00000014098,ENSOARG00000018309,ENSOARG00000010782,ENSOARG00000003238,ENSOARG00000001567,ENSOARG00000008540
GO:0043539	protein serine/threonine kinase activator activity	molecular_function	0.0019381	0.434	6	2579	11	18308	ENSOARG00000020671,ENSOARG00000013053,ENSOARG00000008620,ENSOARG00000013434,ENSOARG00000010782,ENSOARG00000017445
GO:0048878	chemical homeostasis	biological_process	0.0019649	0.43414	123	2579	641	18308	ENSOARG00000013561,ENSOARG00000003928,ENSOARG00000003501,ENSOARG00000015494,ENSOARG00000018989,ENSOARG00000011638,ENSOARG00000003571,ENSOARG00000015987,ENSOARG00000012291,ENSOARG00000006495,ENSOARG00000005774,ENSOARG00000012954,ENSOARG00000019535,ENSOARG00000004002,ENSOARG00000007070,ENSOARG00000019331,ENSOARG00000013898,ENSOARG00000000285,ENSOARG00000008334,ENSOARG00000005490,ENSOARG00000007254,…
GO:0030165	PDZ domain binding	molecular_function	0.001989	0.48997	16	2387	51	18308	ENSOARG00000007549,ENSOARG00000014977,ENSOARG00000010947,ENSOARG00000015494,ENSOARG00000015127,ENSOARG00000014146,ENSOARG00000007580,ENSOARG00000002931,ENSOARG00000015165,ENSOARG00000016116,ENSOARG00000010325,ENSOARG00000008540,ENSOARG00000010127,ENSOARG00000010782,ENSOARG00000012494,ENSOARG00000004175
GO:0044710	single-organism metabolic process	biological_process	0.0019926	0.48997	393	2387	2426	18308	ENSOARG00000009594,ENSOARG00000004826,ENSOARG00000000048,ENSOARG00000014642,ENSOARG00000018675,ENSOARG00000001049,ENSOARG00000017845,ENSOARG00000001185,ENSOARG00000015114,ENSOARG00000001856,ENSOARG00000018980,ENSOARG00000003227,ENSOARG00000011026,ENSOARG00000014271,ENSOARG00000017283,ENSOARG00000014674,ENSOARG00000002151,ENSOARG00000018782,ENSOARG00000000591,ENSOARG00000009699,ENSOARG00000000697,…
GO:0045862	positive regulation of proteolysis	biological_process	0.0020874	0.44972	21	2579	71	18308	ENSOARG00000019835,ENSOARG00000013443,ENSOARG00000003635,ENSOARG00000013628,ENSOARG00000020866,ENSOARG00000017343,ENSOARG00000004131,ENSOARG00000001607,ENSOARG00000006621,ENSOARG00000007070,ENSOARG00000001958,ENSOARG00000005531,ENSOARG00000016829,ENSOARG00000018369,ENSOARG00000004276,ENSOARG00000020529,ENSOARG00000009264,ENSOARG00000014146,ENSOARG00000011631,ENSOARG00000003803,ENSOARG00000016922
GO:0044255	cellular lipid metabolic process	biological_process	0.0020955	0.44972	108	2579	522	18308	ENSOARG00000004505,ENSOARG00000000994,ENSOARG00000011307,ENSOARG00000018278,ENSOARG00000004577,ENSOARG00000006265,ENSOARG00000005890,ENSOARG00000001254,ENSOARG00000003189,ENSOARG00000008195,ENSOARG00000020762,ENSOARG00000013902,ENSOARG00000001269,ENSOARG00000003881,ENSOARG00000009488,ENSOARG00000007814,ENSOARG00000015111,ENSOARG00000008786,ENSOARG00000016752,ENSOARG00000004372,ENSOARG00000012264,…
GO:0019825	oxygen binding	molecular_function	0.0021125	0.9409	4	1321	13	18308	ENSOARG00000013782,ENSOARG00000019163,ENSOARG00000010921,ENSOARG00000019130
GO:0048646	anatomical structure formation involved in morphogenesis	biological_process	0.0021168	0.44972	164	2579	851	18308	ENSOARG00000008334,ENSOARG00000010668,ENSOARG00000020567,ENSOARG00000008240,ENSOARG00000009748,ENSOARG00000018523,ENSOARG00000004936,ENSOARG00000002223,ENSOARG00000020580,ENSOARG00000019993,ENSOARG00000009370,ENSOARG00000010782,ENSOARG00000013611,ENSOARG00000009857,ENSOARG00000016607,ENSOARG00000018989,ENSOARG00000012435,ENSOARG00000003654,ENSOARG00000010317,ENSOARG00000008637,ENSOARG00000004306,…
GO:0007253	cytoplasmic sequestering of NF-kappaB	biological_process	0.0021502	0.45102	5	2579	8	18308	ENSOARG00000000492,ENSOARG00000008678,ENSOARG00000010428,ENSOARG00000007502,ENSOARG00000002950
GO:0032092	positive regulation of protein binding	biological_process	0.0022064	1	10	1076	53	18308	ENSOARG00000018465,ENSOARG00000007488,ENSOARG00000013032,ENSOARG00000017853,ENSOARG00000002545,ENSOARG00000019835,ENSOARG00000011342,ENSOARG00000019234,ENSOARG00000013244,ENSOARG00000014772
GO:0048471	perinuclear region of cytoplasm	cellular_component	0.0022241	0.9409	41	1321	312	18308	ENSOARG00000018465,ENSOARG00000018369,ENSOARG00000012205,ENSOARG00000019835,ENSOARG00000017283,ENSOARG00000011888,ENSOARG00000016987,ENSOARG00000001185,ENSOARG00000004654,ENSOARG00000019079,ENSOARG00000004487,ENSOARG00000013032,ENSOARG00000016366,ENSOARG00000013553,ENSOARG00000018084,ENSOARG00000008117,ENSOARG00000000549,ENSOARG00000008331,ENSOARG00000004076,ENSOARG00000019692,ENSOARG00000010268,…
GO:0001937	negative regulation of endothelial cell proliferation	biological_process	0.0022403	0.9409	7	1321	25	18308	ENSOARG00000010167,ENSOARG00000006797,ENSOARG00000013903,ENSOARG00000009032,ENSOARG00000011387,ENSOARG00000000549,ENSOARG00000002328
GO:0009948	anterior/posterior axis specification	biological_process	0.0022539	0.52828	13	2387	41	18308	ENSOARG00000002084,ENSOARG00000017427,ENSOARG00000014532,ENSOARG00000000230,ENSOARG00000015111,ENSOARG00000021069,ENSOARG00000008117,ENSOARG00000015400,ENSOARG00000006249,ENSOARG00000013317,ENSOARG00000006034,ENSOARG00000021099,ENSOARG00000018369
GO:0012506	vesicle membrane	cellular_component	0.0022635	0.52828	32	2387	128	18308	ENSOARG00000003172,ENSOARG00000013249,ENSOARG00000004654,ENSOARG00000000952,ENSOARG00000018710,ENSOARG00000009902,ENSOARG00000004509,ENSOARG00000020979,ENSOARG00000013244,ENSOARG00000012955,ENSOARG00000017880,ENSOARG00000002234,ENSOARG00000016545,ENSOARG00000013877,ENSOARG00000015027,ENSOARG00000011759,ENSOARG00000015062,ENSOARG00000014886,ENSOARG00000015494,ENSOARG00000019535,ENSOARG00000003751,…
GO:0021546	rhombomere development	biological_process	0.0022798	1	3	1076	8	18308	ENSOARG00000019128,ENSOARG00000007145,ENSOARG00000004489
GO:0006690	icosanoid metabolic process	biological_process	0.0022965	0.45828	14	2579	38	18308	ENSOARG00000008786,ENSOARG00000009594,ENSOARG00000007592,ENSOARG00000010890,ENSOARG00000017982,ENSOARG00000015310,ENSOARG00000018613,ENSOARG00000018782,ENSOARG00000008013,ENSOARG00000012264,ENSOARG00000007814,ENSOARG00000004826,ENSOARG00000000341,ENSOARG00000008540
GO:1901568	fatty acid derivative metabolic process	biological_process	0.0022965	0.45828	14	2579	38	18308	ENSOARG00000010890,ENSOARG00000017982,ENSOARG00000009594,ENSOARG00000008786,ENSOARG00000007592,ENSOARG00000012264,ENSOARG00000015310,ENSOARG00000018613,ENSOARG00000018782,ENSOARG00000008013,ENSOARG00000008540,ENSOARG00000000341,ENSOARG00000007814,ENSOARG00000004826
GO:0006575	cellular modified amino acid metabolic process	biological_process	0.0023981	0.45828	32	2579	119	18308	ENSOARG00000010451,ENSOARG00000014319,ENSOARG00000017047,ENSOARG00000020516,ENSOARG00000021053,ENSOARG00000016597,ENSOARG00000006546,ENSOARG00000018980,ENSOARG00000019705,ENSOARG00000020812,ENSOARG00000014440,ENSOARG00000007070,ENSOARG00000005028,ENSOARG00000014137,ENSOARG00000020582,ENSOARG00000011128,ENSOARG00000017517,ENSOARG00000002251,ENSOARG00000013941,ENSOARG00000021150,ENSOARG00000003844,…
GO:0015923	mannosidase activity	molecular_function	0.0024141	0.45828	10	2579	24	18308	ENSOARG00000010586,ENSOARG00000011137,ENSOARG00000002171,ENSOARG00000002779,ENSOARG00000002201,ENSOARG00000007760,ENSOARG00000002002,ENSOARG00000020315,ENSOARG00000002167,ENSOARG00000005906
GO:0015669	gas transport	biological_process	0.0024595	0.9409	4	1321	14	18308	ENSOARG00000010921,ENSOARG00000019130,ENSOARG00000012291,ENSOARG00000019163
GO:0017053	transcriptional repressor complex	cellular_component	0.002472	1	10	1076	55	18308	ENSOARG00000004768,ENSOARG00000009931,ENSOARG00000013301,ENSOARG00000000230,ENSOARG00000012359,ENSOARG00000005023,ENSOARG00000011796,ENSOARG00000017583,ENSOARG00000015008,ENSOARG00000008477
GO:0002080	acrosomal membrane	cellular_component	0.0024762	0.9409	6	1321	19	18308	ENSOARG00000005987,ENSOARG00000013902,ENSOARG00000002234,ENSOARG00000008783,ENSOARG00000013877,ENSOARG00000016545
GO:0003002	regionalization	biological_process	0.0026044	0.47953	61	2579	301	18308	ENSOARG00000011249,ENSOARG00000008379,ENSOARG00000013877,ENSOARG00000010809,ENSOARG00000003916,ENSOARG00000006476,ENSOARG00000020860,ENSOARG00000004489,ENSOARG00000011631,ENSOARG00000006034,ENSOARG00000000135,ENSOARG00000019128,ENSOARG00000015228,ENSOARG00000005153,ENSOARG00000021069,ENSOARG00000007145,ENSOARG00000016059,ENSOARG00000011105,ENSOARG00000013596,ENSOARG00000004750,ENSOARG00000015111,…
GO:0042175	nuclear outer membrane-endoplasmic reticulum membrane network	cellular_component	0.0026482	0.57935	58	2387	279	18308	ENSOARG00000014271,ENSOARG00000020695,ENSOARG00000010725,ENSOARG00000005028,ENSOARG00000002969,ENSOARG00000015285,ENSOARG00000018017,ENSOARG00000016688,ENSOARG00000020650,ENSOARG00000000927,ENSOARG00000018336,ENSOARG00000010298,ENSOARG00000014019,ENSOARG00000021053,ENSOARG00000013933,ENSOARG00000006301,ENSOARG00000000048,ENSOARG00000016724,ENSOARG00000019216,ENSOARG00000003185,ENSOARG00000009373,…
GO:0051087	chaperone binding	molecular_function	0.0026496	0.57935	14	2387	44	18308	ENSOARG00000005824,ENSOARG00000013326,ENSOARG00000012228,ENSOARG00000009520,ENSOARG00000013782,ENSOARG00000020213,ENSOARG00000000291,ENSOARG00000007460,ENSOARG00000018465,ENSOARG00000017634,ENSOARG00000011559,ENSOARG00000020687,ENSOARG00000002567,ENSOARG00000005443
GO:0002504	antigen processing and presentation of peptide or polysaccharide antigen via MHC class II	biological_process	0.0026656	0.94552	7	1321	26	18308	ENSOARG00000007906,ENSOARG00000015707,ENSOARG00000002985,ENSOARG00000016257,ENSOARG00000007335,ENSOARG00000019079,ENSOARG00000013291
GO:0036094	small molecule binding	molecular_function	0.0026818	0.94552	214	1321	2210	18308	ENSOARG00000001131,ENSOARG00000004442,ENSOARG00000010829,ENSOARG00000000728,ENSOARG00000001232,ENSOARG00000016688,ENSOARG00000010451,ENSOARG00000020060,ENSOARG00000002932,ENSOARG00000008640,ENSOARG00000005491,ENSOARG00000009968,ENSOARG00000002998,ENSOARG00000004318,ENSOARG00000006477,ENSOARG00000014348,ENSOARG00000006951,ENSOARG00000002470,ENSOARG00000016562,ENSOARG00000012917,ENSOARG00000010146,…
GO:0006851	mitochondrial calcium ion transport	biological_process	0.0026921	0.57935	5	2387	8	18308	ENSOARG00000007254,ENSOARG00000007226,ENSOARG00000006049,ENSOARG00000012139,ENSOARG00000013561
GO:0032436	positive regulation of proteasomal ubiquitin-dependent protein catabolic process	biological_process	0.0026972	0.49116	13	2579	36	18308	ENSOARG00000007070,ENSOARG00000001607,ENSOARG00000017343,ENSOARG00000006621,ENSOARG00000014146,ENSOARG00000009264,ENSOARG00000011631,ENSOARG00000013628,ENSOARG00000019835,ENSOARG00000013443,ENSOARG00000005531,ENSOARG00000016829,ENSOARG00000018369
GO:0014020	primary neural tube formation	biological_process	0.0027666	0.49832	26	2579	93	18308	ENSOARG00000014977,ENSOARG00000015400,ENSOARG00000014470,ENSOARG00000017283,ENSOARG00000007630,ENSOARG00000019338,ENSOARG00000018523,ENSOARG00000005054,ENSOARG00000009748,ENSOARG00000020426,ENSOARG00000021069,ENSOARG00000018325,ENSOARG00000015355,ENSOARG00000017329,ENSOARG00000013596,ENSOARG00000011444,ENSOARG00000019806,ENSOARG00000021150,ENSOARG00000017583,ENSOARG00000010809,ENSOARG00000006476,…
GO:0030141	secretory granule	cellular_component	0.0028019	0.58284	36	2387	154	18308	ENSOARG00000006710,ENSOARG00000012205,ENSOARG00000002788,ENSOARG00000000291,ENSOARG00000015494,ENSOARG00000016733,ENSOARG00000008620,ENSOARG00000008331,ENSOARG00000014251,ENSOARG00000012182,ENSOARG00000001695,ENSOARG00000013902,ENSOARG00000009032,ENSOARG00000019535,ENSOARG00000013179,ENSOARG00000013090,ENSOARG00000005987,ENSOARG00000018567,ENSOARG00000008783,ENSOARG00000002784,ENSOARG00000018710,…
GO:0001843	neural tube closure	biological_process	0.0028157	0.50171	25	2579	88	18308	ENSOARG00000015400,ENSOARG00000014977,ENSOARG00000014470,ENSOARG00000017283,ENSOARG00000005054,ENSOARG00000019338,ENSOARG00000018523,ENSOARG00000009748,ENSOARG00000020426,ENSOARG00000018325,ENSOARG00000021069,ENSOARG00000019806,ENSOARG00000017583,ENSOARG00000021150,ENSOARG00000015355,ENSOARG00000013596,ENSOARG00000017329,ENSOARG00000011444,ENSOARG00000008847,ENSOARG00000019079,ENSOARG00000010829,…
GO:0010800	positive regulation of peptidyl-threonine phosphorylation	biological_process	0.002946	0.58679	8	2387	18	18308	ENSOARG00000015400,ENSOARG00000017343,ENSOARG00000006362,ENSOARG00000006899,ENSOARG00000004505,ENSOARG00000019835,ENSOARG00000020671,ENSOARG00000001370
GO:0050801	ion homeostasis	biological_process	0.0029745	0.58679	80	2387	430	18308	ENSOARG00000016937,ENSOARG00000013244,ENSOARG00000013561,ENSOARG00000020984,ENSOARG00000020529,ENSOARG00000011759,ENSOARG00000007299,ENSOARG00000009374,ENSOARG00000001070,ENSOARG00000014725,ENSOARG00000015553,ENSOARG00000008072,ENSOARG00000009371,ENSOARG00000000681,ENSOARG00000020591,ENSOARG00000008369,ENSOARG00000005722,ENSOARG00000003306,ENSOARG00000014146,ENSOARG00000015214,ENSOARG00000012381,…
GO:0050715	positive regulation of cytokine secretion	biological_process	0.0030083	1	10	1076	55	18308	ENSOARG00000020249,ENSOARG00000017850,ENSOARG00000013509,ENSOARG00000013188,ENSOARG00000007814,ENSOARG00000018613,ENSOARG00000016937,ENSOARG00000014270,ENSOARG00000015400,ENSOARG00000001958
GO:0007507	heart development	biological_process	0.00301	0.51957	77	2579	363	18308	ENSOARG00000016099,ENSOARG00000020860,ENSOARG00000014146,ENSOARG00000004078,ENSOARG00000016922,ENSOARG00000010809,ENSOARG00000003916,ENSOARG00000003844,ENSOARG00000021018,ENSOARG00000005153,ENSOARG00000013941,ENSOARG00000015465,ENSOARG00000019338,ENSOARG00000009565,ENSOARG00000015495,ENSOARG00000014470,ENSOARG00000001617,ENSOARG00000016153,ENSOARG00000008975,ENSOARG00000000899,ENSOARG00000015400,…
GO:0040011	locomotion	biological_process	0.0030469	0.98859	106	1321	1047	18308	ENSOARG00000016593,ENSOARG00000020386,ENSOARG00000012182,ENSOARG00000010782,ENSOARG00000006802,ENSOARG00000010668,ENSOARG00000001187,ENSOARG00000017329,ENSOARG00000014541,ENSOARG00000009548,ENSOARG00000009032,ENSOARG00000014270,ENSOARG00000011822,ENSOARG00000018213,ENSOARG00000004499,ENSOARG00000014959,ENSOARG00000003416,ENSOARG00000017638,ENSOARG00000005780,ENSOARG00000000492,ENSOARG00000001958,…
GO:0031227	intrinsic to endoplasmic reticulum membrane	cellular_component	0.0030692	0.59206	20	2387	74	18308	ENSOARG00000019216,ENSOARG00000012853,ENSOARG00000013244,ENSOARG00000009373,ENSOARG00000011828,ENSOARG00000000910,ENSOARG00000010298,ENSOARG00000006621,ENSOARG00000020485,ENSOARG00000013933,ENSOARG00000014019,ENSOARG00000007760,ENSOARG00000000048,ENSOARG00000009854,ENSOARG00000010418,ENSOARG00000018465,ENSOARG00000011754,ENSOARG00000007573,ENSOARG00000015726,ENSOARG00000002969
GO:0033554	cellular response to stress	biological_process	0.0030726	0.59206	184	2387	1046	18308	ENSOARG00000010418,ENSOARG00000017131,ENSOARG00000003523,ENSOARG00000014874,ENSOARG00000016070,ENSOARG00000012465,ENSOARG00000014170,ENSOARG00000018545,ENSOARG00000007814,ENSOARG00000013661,ENSOARG00000008532,ENSOARG00000003814,ENSOARG00000003501,ENSOARG00000009309,ENSOARG00000009822,ENSOARG00000002223,ENSOARG00000020270,ENSOARG00000005220,ENSOARG00000006174,ENSOARG00000011861,ENSOARG00000014098,…
GO:0004448	isocitrate dehydrogenase activity	molecular_function	0.0030757	1	3	1076	5	18308	ENSOARG00000006504,ENSOARG00000018980,ENSOARG00000000587
GO:0046885	regulation of hormone biosynthetic process	biological_process	0.0031055	1	5	1076	15	18308	ENSOARG00000007715,ENSOARG00000017022,ENSOARG00000002045,ENSOARG00000020213,ENSOARG00000020870
GO:0004127	cytidylate kinase activity	molecular_function	0.0031127	0.98859	3	1321	4	18308	ENSOARG00000016325,ENSOARG00000005769,ENSOARG00000014636
GO:0010216	maintenance of DNA methylation	biological_process	0.0031398	0.98859	3	1321	4	18308	ENSOARG00000004495,ENSOARG00000015380,ENSOARG00000005469
GO:0016290	palmitoyl-CoA hydrolase activity	molecular_function	0.0031895	0.6075	4	2387	5	18308	ENSOARG00000006799,ENSOARG00000012566,ENSOARG00000003238,ENSOARG00000021066
GO:0071605	monocyte chemotactic protein-1 production	biological_process	0.0031941	1	3	1076	6	18308	ENSOARG00000020386,ENSOARG00000020866,ENSOARG00000020509
GO:0071637	regulation of monocyte chemotactic protein-1 production	biological_process	0.0031941	1	3	1076	6	18308	ENSOARG00000020509,ENSOARG00000020866,ENSOARG00000020386
GO:0001935	endothelial cell proliferation	biological_process	0.0032083	0.98859	13	1321	74	18308	ENSOARG00000002328,ENSOARG00000016987,ENSOARG00000018396,ENSOARG00000010668,ENSOARG00000000549,ENSOARG00000000405,ENSOARG00000015400,ENSOARG00000010126,ENSOARG00000013903,ENSOARG00000006797,ENSOARG00000010167,ENSOARG00000011387,ENSOARG00000009032
GO:0001841	neural tube formation	biological_process	0.0032332	0.5467	28	2579	104	18308	ENSOARG00000015355,ENSOARG00000011444,ENSOARG00000017329,ENSOARG00000013596,ENSOARG00000019806,ENSOARG00000021150,ENSOARG00000017583,ENSOARG00000018325,ENSOARG00000021069,ENSOARG00000000230,ENSOARG00000016509,ENSOARG00000010809,ENSOARG00000016922,ENSOARG00000006476,ENSOARG00000008847,ENSOARG00000019079,ENSOARG00000010829,ENSOARG00000014470,ENSOARG00000007630,ENSOARG00000017283,ENSOARG00000015400,…
GO:0008237	metallopeptidase activity	molecular_function	0.0033048	0.61532	41	2387	177	18308	ENSOARG00000017926,ENSOARG00000012241,ENSOARG00000000341,ENSOARG00000001646,ENSOARG00000012264,ENSOARG00000005315,ENSOARG00000004790,ENSOARG00000013135,ENSOARG00000010002,ENSOARG00000015165,ENSOARG00000019414,ENSOARG00000014877,ENSOARG00000004737,ENSOARG00000014153,ENSOARG00000003421,ENSOARG00000002399,ENSOARG00000011224,ENSOARG00000003282,ENSOARG00000001975,ENSOARG00000009977,ENSOARG00000009686,…
GO:0060606	tube closure	biological_process	0.0033708	0.55857	25	2579	89	18308	ENSOARG00000010829,ENSOARG00000019079,ENSOARG00000008847,ENSOARG00000006476,ENSOARG00000010809,ENSOARG00000016509,ENSOARG00000000230,ENSOARG00000018325,ENSOARG00000021069,ENSOARG00000021150,ENSOARG00000017583,ENSOARG00000019806,ENSOARG00000011444,ENSOARG00000017329,ENSOARG00000013596,ENSOARG00000015355,ENSOARG00000005054,ENSOARG00000018523,ENSOARG00000019338,ENSOARG00000009748,ENSOARG00000020426,…
GO:0051220	cytoplasmic sequestering of protein	biological_process	0.0034352	0.55962	8	2579	18	18308	ENSOARG00000002950,ENSOARG00000005892,ENSOARG00000000492,ENSOARG00000008678,ENSOARG00000010428,ENSOARG00000007502,ENSOARG00000004487,ENSOARG00000011759
GO:0009952	anterior/posterior pattern specification	biological_process	0.0034497	0.55962	40	2579	190	18308	ENSOARG00000012435,ENSOARG00000003654,ENSOARG00000009675,ENSOARG00000008890,ENSOARG00000006249,ENSOARG00000008117,ENSOARG00000008847,ENSOARG00000001328,ENSOARG00000000230,ENSOARG00000016130,ENSOARG00000018369,ENSOARG00000017218,ENSOARG00000018523,ENSOARG00000005754,ENSOARG00000005835,ENSOARG00000014532,ENSOARG00000014289,ENSOARG00000002084,ENSOARG00000013619,ENSOARG00000013877,ENSOARG00000019128,…
GO:0030667	secretory granule membrane	cellular_component	0.0034784	0.62935	12	2387	37	18308	ENSOARG00000002234,ENSOARG00000016545,ENSOARG00000013877,ENSOARG00000013902,ENSOARG00000011759,ENSOARG00000009032,ENSOARG00000019535,ENSOARG00000012955,ENSOARG00000017880,ENSOARG00000013179,ENSOARG00000008783,ENSOARG00000005987
GO:0004416	hydroxyacylglutathione hydrolase activity	molecular_function	0.0034866	0.55962	3	2579	3	18308	ENSOARG00000016597,ENSOARG00000019505,ENSOARG00000013741
GO:0007288	sperm axoneme assembly	biological_process	0.003493	1	4	1321	8	18308	ENSOARG00000008637,ENSOARG00000009594,ENSOARG00000013877,ENSOARG00000004357
GO:0035083	cilium axoneme assembly	biological_process	0.003493	1	4	1321	8	18308	ENSOARG00000004357,ENSOARG00000008637,ENSOARG00000009594,ENSOARG00000013877
GO:0045410	positive regulation of interleukin-6 biosynthetic process	biological_process	0.003515	1	3	1076	6	18308	ENSOARG00000019079,ENSOARG00000020866,ENSOARG00000001958
GO:0019205	nucleobase-containing compound kinase activity	molecular_function	0.0036053	0.6424	12	2387	35	18308	ENSOARG00000012935,ENSOARG00000005157,ENSOARG00000014636,ENSOARG00000010252,ENSOARG00000006667,ENSOARG00000013449,ENSOARG00000005769,ENSOARG00000016325,ENSOARG00000008240,ENSOARG00000003026,ENSOARG00000006259,ENSOARG00000018675
GO:0007369	gastrulation	biological_process	0.0036604	0.57444	36	2579	148	18308	ENSOARG00000003654,ENSOARG00000003928,ENSOARG00000008117,ENSOARG00000000291,ENSOARG00000009854,ENSOARG00000016607,ENSOARG00000008212,ENSOARG00000017638,ENSOARG00000011485,ENSOARG00000004936,ENSOARG00000016664,ENSOARG00000016733,ENSOARG00000019414,ENSOARG00000014532,ENSOARG00000010482,ENSOARG00000020509,ENSOARG00000002084,ENSOARG00000013619,ENSOARG00000020580,ENSOARG00000006476,ENSOARG00000020419,…
GO:0034613	cellular protein localization	biological_process	0.0037012	0.64648	174	2387	993	18308	ENSOARG00000005892,ENSOARG00000003303,ENSOARG00000007056,ENSOARG00000009520,ENSOARG00000020490,ENSOARG00000005399,ENSOARG00000010605,ENSOARG00000001541,ENSOARG00000011885,ENSOARG00000008678,ENSOARG00000008331,ENSOARG00000016153,ENSOARG00000018045,ENSOARG00000000836,ENSOARG00000005870,ENSOARG00000001768,ENSOARG00000015834,ENSOARG00000011392,ENSOARG00000002969,ENSOARG00000004424,ENSOARG00000014671,…
GO:0051701	interaction with host	biological_process	0.0037092	0.57444	21	2579	71	18308	ENSOARG00000000285,ENSOARG00000004402,ENSOARG00000013645,ENSOARG00000006301,ENSOARG00000020302,ENSOARG00000015127,ENSOARG00000004509,ENSOARG00000013782,ENSOARG00000010334,ENSOARG00000008620,ENSOARG00000007697,ENSOARG00000007011,ENSOARG00000001591,ENSOARG00000009370,ENSOARG00000014270,ENSOARG00000018396,ENSOARG00000016607,ENSOARG00000015605,ENSOARG00000011716,ENSOARG00000011043,ENSOARG00000020386
GO:0033627	cell adhesion mediated by integrin	biological_process	0.0038563	1	11	1321	54	18308	ENSOARG00000006907,ENSOARG00000017638,ENSOARG00000007814,ENSOARG00000001187,ENSOARG00000006454,ENSOARG00000015400,ENSOARG00000008024,ENSOARG00000008473,ENSOARG00000009565,ENSOARG00000008212,ENSOARG00000012013
GO:2000484	positive regulation of interleukin-8 secretion	biological_process	0.004081	1	3	1076	7	18308	ENSOARG00000015400,ENSOARG00000020249,ENSOARG00000016937
GO:0044424	intracellular part	cellular_component	0.0041937	0.68806	1364	2387	9486	18308	ENSOARG00000010073,ENSOARG00000017219,ENSOARG00000003587,ENSOARG00000012223,ENSOARG00000020694,ENSOARG00000012359,ENSOARG00000005283,ENSOARG00000016325,ENSOARG00000018878,ENSOARG00000011432,ENSOARG00000001877,ENSOARG00000006418,ENSOARG00000011086,ENSOARG00000013220,ENSOARG00000011891,ENSOARG00000007145,ENSOARG00000020591,ENSOARG00000006688,ENSOARG00000002410,ENSOARG00000017011,ENSOARG00000006536,…
GO:0006749	glutathione metabolic process	biological_process	0.0042203	0.62545	11	2579	29	18308	ENSOARG00000013741,ENSOARG00000020582,ENSOARG00000019319,ENSOARG00000018980,ENSOARG00000007070,ENSOARG00000019505,ENSOARG00000015083,ENSOARG00000013541,ENSOARG00000010451,ENSOARG00000006546,ENSOARG00000016597
GO:1901800	positive regulation of proteasomal protein catabolic process	biological_process	0.00428	0.62545	14	2579	42	18308	ENSOARG00000006621,ENSOARG00000017343,ENSOARG00000001607,ENSOARG00000004131,ENSOARG00000007070,ENSOARG00000011631,ENSOARG00000009264,ENSOARG00000014146,ENSOARG00000019835,ENSOARG00000013443,ENSOARG00000013628,ENSOARG00000016829,ENSOARG00000018369,ENSOARG00000005531
GO:0070482	response to oxygen levels	biological_process	0.0043027	0.62545	32	2579	132	18308	ENSOARG00000012531,ENSOARG00000015423,ENSOARG00000014146,ENSOARG00000008473,ENSOARG00000020870,ENSOARG00000003172,ENSOARG00000018898,ENSOARG00000014393,ENSOARG00000003881,ENSOARG00000001070,ENSOARG00000003271,ENSOARG00000010126,ENSOARG00000013853,ENSOARG00000004826,ENSOARG00000005421,ENSOARG00000018639,ENSOARG00000013893,ENSOARG00000016366,ENSOARG00000014671,ENSOARG00000007592,ENSOARG00000008684,…
GO:0048850	hypophysis morphogenesis	biological_process	0.0043539	1	2	1076	2	18308	ENSOARG00000015400,ENSOARG00000006802
GO:0000942	condensed nuclear chromosome outer kinetochore	cellular_component	0.0044324	0.6925	3	2387	3	18308	ENSOARG00000017343,ENSOARG00000014305,ENSOARG00000009604
GO:0010997	anaphase-promoting complex binding	molecular_function	0.0044351	0.6925	3	2387	3	18308	ENSOARG00000019542,ENSOARG00000017343,ENSOARG00000014146
GO:0030687	preribosome, large subunit precursor	cellular_component	0.0044628	0.6925	3	2387	3	18308	ENSOARG00000008214,ENSOARG00000016922,ENSOARG00000017781
GO:0035790	platelet-derived growth factor receptor-alpha signaling pathway	biological_process	0.0044855	0.6925	3	2387	3	18308	ENSOARG00000019070,ENSOARG00000006587,ENSOARG00000020509
GO:0008235	metalloexopeptidase activity	molecular_function	0.0044955	0.6925	12	2387	34	18308	ENSOARG00000003282,ENSOARG00000015814,ENSOARG00000001646,ENSOARG00000018830,ENSOARG00000001485,ENSOARG00000003300,ENSOARG00000013372,ENSOARG00000010615,ENSOARG00000016153,ENSOARG00000014153,ENSOARG00000003421,ENSOARG00000004737
GO:0008238	exopeptidase activity	molecular_function	0.0045135	0.6925	22	2387	79	18308	ENSOARG00000004737,ENSOARG00000020687,ENSOARG00000016153,ENSOARG00000008738,ENSOARG00000014153,ENSOARG00000003421,ENSOARG00000005531,ENSOARG00000013372,ENSOARG00000010615,ENSOARG00000006193,ENSOARG00000003282,ENSOARG00000006454,ENSOARG00000013090,ENSOARG00000017926,ENSOARG00000016970,ENSOARG00000000341,ENSOARG00000001485,ENSOARG00000012264,ENSOARG00000003300,ENSOARG00000018830,ENSOARG00000001646,…
GO:0006986	response to unfolded protein	biological_process	0.0045315	1	8	1076	43	18308	ENSOARG00000000927,ENSOARG00000005870,ENSOARG00000012228,ENSOARG00000001958,ENSOARG00000020485,ENSOARG00000018465,ENSOARG00000020101,ENSOARG00000005286
GO:0070198	protein localization to chromosome, telomeric region	biological_process	0.0046189	1	3	1321	5	18308	ENSOARG00000019152,ENSOARG00000010142,ENSOARG00000003567
GO:0001780	neutrophil homeostasis	biological_process	0.004642	0.65188	5	2579	8	18308	ENSOARG00000000899,ENSOARG00000012381,ENSOARG00000021150,ENSOARG00000001958,ENSOARG00000013611
GO:0004298	threonine-type endopeptidase activity	molecular_function	0.0046604	0.6925	8	2387	22	18308	ENSOARG00000007866,ENSOARG00000019380,ENSOARG00000011036,ENSOARG00000007622,ENSOARG00000007429,ENSOARG00000005131,ENSOARG00000017342,ENSOARG00000000996
GO:0070003	threonine-type peptidase activity	molecular_function	0.0046604	0.6925	8	2387	22	18308	ENSOARG00000005131,ENSOARG00000000996,ENSOARG00000017342,ENSOARG00000007429,ENSOARG00000007866,ENSOARG00000019380,ENSOARG00000011036,ENSOARG00000007622
GO:0070727	cellular macromolecule localization	biological_process	0.0046805	0.6925	174	2387	998	18308	ENSOARG00000006615,ENSOARG00000005038,ENSOARG00000018084,ENSOARG00000003105,ENSOARG00000000681,ENSOARG00000004487,ENSOARG00000015596,ENSOARG00000001511,ENSOARG00000020100,ENSOARG00000015400,ENSOARG00000016937,ENSOARG00000020529,ENSOARG00000019152,ENSOARG00000017459,ENSOARG00000019340,ENSOARG00000003635,ENSOARG00000013623,ENSOARG00000010311,ENSOARG00000012182,ENSOARG00000021069,ENSOARG00000000492,…
GO:0030162	regulation of proteolysis	biological_process	0.0047371	0.65884	36	2579	148	18308	ENSOARG00000005531,ENSOARG00000016829,ENSOARG00000007188,ENSOARG00000018369,ENSOARG00000004276,ENSOARG00000014858,ENSOARG00000003803,ENSOARG00000006699,ENSOARG00000013628,ENSOARG00000004233,ENSOARG00000019835,ENSOARG00000020638,ENSOARG00000013898,ENSOARG00000018210,ENSOARG00000007070,ENSOARG00000001607,ENSOARG00000006621,ENSOARG00000009699,ENSOARG00000009094,ENSOARG00000001958,ENSOARG00000016957,…
GO:0046887	positive regulation of hormone secretion	biological_process	0.0047821	0.65884	15	2579	51	18308	ENSOARG00000006214,ENSOARG00000011342,ENSOARG00000016664,ENSOARG00000006362,ENSOARG00000017817,ENSOARG00000000291,ENSOARG00000015987,ENSOARG00000007254,ENSOARG00000017850,ENSOARG00000011759,ENSOARG00000016733,ENSOARG00000018847,ENSOARG00000008331,ENSOARG00000009565,ENSOARG00000007108
GO:0016323	basolateral plasma membrane	cellular_component	0.0048585	0.71002	27	2387	106	18308	ENSOARG00000008847,ENSOARG00000018809,ENSOARG00000019692,ENSOARG00000020213,ENSOARG00000000386,ENSOARG00000005331,ENSOARG00000006907,ENSOARG00000017613,ENSOARG00000013780,ENSOARG00000012378,ENSOARG00000009573,ENSOARG00000000498,ENSOARG00000008940,ENSOARG00000006241,ENSOARG00000009319,ENSOARG00000008349,ENSOARG00000001187,ENSOARG00000008331,ENSOARG00000012007,ENSOARG00000007766,ENSOARG00000005589,…
GO:0031264	death-inducing signaling complex	cellular_component	0.0048628	1	3	1321	5	18308	ENSOARG00000014866,ENSOARG00000001544,ENSOARG00000016922
GO:0001936	regulation of endothelial cell proliferation	biological_process	0.0048679	1	11	1321	62	18308	ENSOARG00000000405,ENSOARG00000015400,ENSOARG00000009032,ENSOARG00000011387,ENSOARG00000013903,ENSOARG00000006797,ENSOARG00000010167,ENSOARG00000002328,ENSOARG00000010668,ENSOARG00000000549,ENSOARG00000016987
GO:0030388	fructose 1,6-bisphosphate metabolic process	biological_process	0.0048689	1	3	1321	5	18308	ENSOARG00000001958,ENSOARG00000004143,ENSOARG00000011864
GO:0005515	protein binding	molecular_function	0.0048846	0.71002	1549	2387	10656	18308	ENSOARG00000016483,ENSOARG00000015521,ENSOARG00000010167,ENSOARG00000012734,ENSOARG00000001080,ENSOARG00000008827,ENSOARG00000010861,ENSOARG00000009784,ENSOARG00000020567,ENSOARG00000001620,ENSOARG00000004590,ENSOARG00000016537,ENSOARG00000008614,ENSOARG00000004509,ENSOARG00000018130,ENSOARG00000020667,ENSOARG00000018088,ENSOARG00000010293,ENSOARG00000018805,ENSOARG00000015819,ENSOARG00000010418,…
GO:0009792	embryo development ending in birth or egg hatching	biological_process	0.0048937	0.6647	110	2579	574	18308	ENSOARG00000008334,ENSOARG00000009748,ENSOARG00000020426,ENSOARG00000004936,ENSOARG00000018523,ENSOARG00000009171,ENSOARG00000005054,ENSOARG00000001311,ENSOARG00000008766,ENSOARG00000017283,ENSOARG00000005722,ENSOARG00000018779,ENSOARG00000006642,ENSOARG00000010482,ENSOARG00000002405,ENSOARG00000014525,ENSOARG00000009857,ENSOARG00000000230,ENSOARG00000009854,ENSOARG00000010182,ENSOARG00000003654,…
GO:0043229	intracellular organelle	cellular_component	0.0049486	0.71256	1194	2387	8275	18308	ENSOARG00000013838,ENSOARG00000014271,ENSOARG00000020695,ENSOARG00000003701,ENSOARG00000017283,ENSOARG00000015285,ENSOARG00000014674,ENSOARG00000017105,ENSOARG00000009699,ENSOARG00000012500,ENSOARG00000008620,ENSOARG00000020870,ENSOARG00000019668,ENSOARG00000013544,ENSOARG00000011109,ENSOARG00000017582,ENSOARG00000014642,ENSOARG00000001185,ENSOARG00000015114,ENSOARG00000012072,ENSOARG00000009373,…
GO:0050764	regulation of phagocytosis	biological_process	0.004988	0.71256	13	2387	44	18308	ENSOARG00000020866,ENSOARG00000019535,ENSOARG00000010639,ENSOARG00000006701,ENSOARG00000020509,ENSOARG00000000873,ENSOARG00000010165,ENSOARG00000018871,ENSOARG00000011086,ENSOARG00000020667,ENSOARG00000016607,ENSOARG00000007814,ENSOARG00000003028
GO:0005344	oxygen transporter activity	molecular_function	0.0050376	1	3	1321	11	18308	ENSOARG00000019130,ENSOARG00000010921,ENSOARG00000019163
GO:0005622	intracellular	cellular_component	0.0050929	0.71641	1450	2387	10119	18308	ENSOARG00000010986,ENSOARG00000003150,ENSOARG00000017381,ENSOARG00000017954,ENSOARG00000019331,ENSOARG00000000646,ENSOARG00000002959,ENSOARG00000018325,ENSOARG00000006249,ENSOARG00000019163,ENSOARG00000015814,ENSOARG00000017596,ENSOARG00000006047,ENSOARG00000004403,ENSOARG00000018436,ENSOARG00000005442,ENSOARG00000007337,ENSOARG00000013168,ENSOARG00000019092,ENSOARG00000011095,ENSOARG00000013438,…
GO:0019538	protein metabolic process	biological_process	0.0051015	0.71641	572	2387	3849	18308	ENSOARG00000020870,ENSOARG00000009565,ENSOARG00000014710,ENSOARG00000006951,ENSOARG00000009699,ENSOARG00000008620,ENSOARG00000017375,ENSOARG00000021001,ENSOARG00000013838,ENSOARG00000010668,ENSOARG00000017283,ENSOARG00000004175,ENSOARG00000015640,ENSOARG00000016580,ENSOARG00000018146,ENSOARG00000017371,ENSOARG00000001185,ENSOARG00000017845,ENSOARG00000010741,ENSOARG00000013900,ENSOARG00000011109,…
GO:0001667	ameboidal cell migration	biological_process	0.0051279	0.67876	52	2579	231	18308	ENSOARG00000004233,ENSOARG00000018396,ENSOARG00000017559,ENSOARG00000018633,ENSOARG00000003416,ENSOARG00000000549,ENSOARG00000003647,ENSOARG00000005780,ENSOARG00000010668,ENSOARG00000003437,ENSOARG00000004403,ENSOARG00000008334,ENSOARG00000012740,ENSOARG00000014959,ENSOARG00000008349,ENSOARG00000014671,ENSOARG00000011822,ENSOARG00000000158,ENSOARG00000017638,ENSOARG00000008117,ENSOARG00000020698,…
GO:0032846	positive regulation of homeostatic process	biological_process	0.0051412	0.67876	17	2579	60	18308	ENSOARG00000015127,ENSOARG00000008540,ENSOARG00000018633,ENSOARG00000012954,ENSOARG00000007814,ENSOARG00000020866,ENSOARG00000011759,ENSOARG00000015726,ENSOARG00000004743,ENSOARG00000015214,ENSOARG00000003928,ENSOARG00000001710,ENSOARG00000016937,ENSOARG00000020529,ENSOARG00000010142,ENSOARG00000019152,ENSOARG00000007592
GO:0033559	unsaturated fatty acid metabolic process	biological_process	0.0051673	0.67876	13	2579	37	18308	ENSOARG00000008013,ENSOARG00000018782,ENSOARG00000018613,ENSOARG00000015310,ENSOARG00000012264,ENSOARG00000007592,ENSOARG00000008786,ENSOARG00000017982,ENSOARG00000010890,ENSOARG00000004826,ENSOARG00000007814,ENSOARG00000008540,ENSOARG00000000341
GO:0030863	cortical cytoskeleton	cellular_component	0.0052466	0.67876	16	2579	51	18308	ENSOARG00000007819,ENSOARG00000005791,ENSOARG00000020591,ENSOARG00000020175,ENSOARG00000000456,ENSOARG00000007488,ENSOARG00000006907,ENSOARG00000000995,ENSOARG00000002545,ENSOARG00000000363,ENSOARG00000003150,ENSOARG00000009748,ENSOARG00000006930,ENSOARG00000011485,ENSOARG00000007766,ENSOARG00000002679
GO:0043206	extracellular fibril organization	biological_process	0.0052583	0.7221	4	2387	6	18308	ENSOARG00000016476,ENSOARG00000018248,ENSOARG00000001968,ENSOARG00000001254
GO:0043009	chordate embryonic development	biological_process	0.0052859	0.67876	109	2579	569	18308	ENSOARG00000002405,ENSOARG00000014525,ENSOARG00000010482,ENSOARG00000018779,ENSOARG00000006642,ENSOARG00000005722,ENSOARG00000017283,ENSOARG00000008766,ENSOARG00000005054,ENSOARG00000001311,ENSOARG00000009171,ENSOARG00000018523,ENSOARG00000004936,ENSOARG00000009748,ENSOARG00000020426,ENSOARG00000008334,ENSOARG00000017218,ENSOARG00000019806,ENSOARG00000011444,ENSOARG00000006249,ENSOARG00000008847,…
GO:0004367	glycerol-3-phosphate dehydrogenase [NAD+] activity	molecular_function	0.0052894	1	2	1076	2	18308	ENSOARG00000017957,ENSOARG00000014973
GO:0032350	regulation of hormone metabolic process	biological_process	0.005452	0.67876	9	2579	22	18308	ENSOARG00000020213,ENSOARG00000013941,ENSOARG00000017022,ENSOARG00000021053,ENSOARG00000013443,ENSOARG00000020870,ENSOARG00000020812,ENSOARG00000007715,ENSOARG00000002045
GO:0009256	10-formyltetrahydrofolate metabolic process	biological_process	0.0055832	0.67876	3	2579	3	18308	ENSOARG00000021150,ENSOARG00000006377,ENSOARG00000017047
GO:0061341	non-canonical Wnt receptor signaling pathway involved in heart development	biological_process	0.0056003	1	2	1076	2	18308	ENSOARG00000015400,ENSOARG00000008847
GO:0061346	planar cell polarity pathway involved in heart morphogenesis	biological_process	0.0056003	1	2	1076	2	18308	ENSOARG00000008847,ENSOARG00000015400
GO:0010741	negative regulation of intracellular protein kinase cascade	biological_process	0.0056116	0.67876	37	2579	158	18308	ENSOARG00000012128,ENSOARG00000013213,ENSOARG00000014146,ENSOARG00000016155,ENSOARG00000010493,ENSOARG00000014973,ENSOARG00000009653,ENSOARG00000016922,ENSOARG00000008678,ENSOARG00000017375,ENSOARG00000018274,ENSOARG00000021069,ENSOARG00000001544,ENSOARG00000002950,ENSOARG00000013645,ENSOARG00000020866,ENSOARG00000007502,ENSOARG00000010428,ENSOARG00000011796,ENSOARG00000003230,ENSOARG00000006710,…
GO:2000583	regulation of platelet-derived growth factor receptor-alpha signaling pathway	biological_process	0.00572	1	2	1076	2	18308	ENSOARG00000006587,ENSOARG00000020509
GO:2000584	negative regulation of platelet-derived growth factor receptor-alpha signaling pathway	biological_process	0.00572	1	2	1076	2	18308	ENSOARG00000006587,ENSOARG00000020509
GO:2000010	positive regulation of protein localization to cell surface	biological_process	0.0057505	1	3	1076	7	18308	ENSOARG00000014973,ENSOARG00000012182,ENSOARG00000008331
GO:0060425	lung morphogenesis	biological_process	0.0057701	1	10	1321	52	18308	ENSOARG00000016866,ENSOARG00000018325,ENSOARG00000011105,ENSOARG00000008847,ENSOARG00000015228,ENSOARG00000010782,ENSOARG00000003718,ENSOARG00000000327,ENSOARG00000015575,ENSOARG00000013645
GO:0060599	lateral sprouting involved in mammary gland duct morphogenesis	biological_process	0.0058663	1	2	1076	2	18308	ENSOARG00000014525,ENSOARG00000015400
GO:0034680	alpha10-beta1 integrin complex	cellular_component	0.0058687	1	2	1076	2	18308	ENSOARG00000017638,ENSOARG00000020629
GO:0006692	prostanoid metabolic process	biological_process	0.0059152	0.77242	7	2387	16	18308	ENSOARG00000007592,ENSOARG00000017982,ENSOARG00000008540,ENSOARG00000015310,ENSOARG00000010890,ENSOARG00000004826,ENSOARG00000008013
GO:0006693	prostaglandin metabolic process	biological_process	0.0059152	0.77242	7	2387	16	18308	ENSOARG00000015310,ENSOARG00000008540,ENSOARG00000017982,ENSOARG00000007592,ENSOARG00000008013,ENSOARG00000004826,ENSOARG00000010890
GO:0034666	alpha2-beta1 integrin complex	cellular_component	0.0059217	1	2	1076	2	18308	ENSOARG00000008212,ENSOARG00000017638
GO:0009258	10-formyltetrahydrofolate catabolic process	biological_process	0.0059256	1	2	1076	2	18308	ENSOARG00000006377,ENSOARG00000017047
GO:0009397	folic acid-containing compound catabolic process	biological_process	0.0059256	1	2	1076	2	18308	ENSOARG00000006377,ENSOARG00000017047
GO:0016155	formyltetrahydrofolate dehydrogenase activity	molecular_function	0.0059256	1	2	1076	2	18308	ENSOARG00000017047,ENSOARG00000006377
GO:0042560	pteridine-containing compound catabolic process	biological_process	0.0059256	1	2	1076	2	18308	ENSOARG00000006377,ENSOARG00000017047
GO:0004340	glucokinase activity	molecular_function	0.0059257	1	2	1076	2	18308	ENSOARG00000015987,ENSOARG00000005491
GO:0047389	glycerophosphocholine phosphodiesterase activity	molecular_function	0.0059257	1	2	1076	2	18308	ENSOARG00000017627,ENSOARG00000011760
GO:0060322	head development	biological_process	0.0059658	0.70849	17	2579	56	18308	ENSOARG00000004499,ENSOARG00000002923,ENSOARG00000018325,ENSOARG00000012740,ENSOARG00000020860,ENSOARG00000000230,ENSOARG00000010317,ENSOARG00000007580,ENSOARG00000004078,ENSOARG00000001326,ENSOARG00000009565,ENSOARG00000004436,ENSOARG00000013619,ENSOARG00000015400,ENSOARG00000017427,ENSOARG00000004403,ENSOARG00000015111
GO:0009791	post-embryonic development	biological_process	0.0059857	0.70849	26	2579	98	18308	ENSOARG00000000263,ENSOARG00000016562,ENSOARG00000000899,ENSOARG00000012381,ENSOARG00000002046,ENSOARG00000015465,ENSOARG00000016894,ENSOARG00000005806,ENSOARG00000008334,ENSOARG00000004403,ENSOARG00000001408,ENSOARG00000011553,ENSOARG00000015275,ENSOARG00000006546,ENSOARG00000011105,ENSOARG00000021069,ENSOARG00000013941,ENSOARG00000002923,ENSOARG00000021018,ENSOARG00000015243,ENSOARG00000009857,…
GO:0030117	membrane coat	cellular_component	0.0060114	0.77242	21	2387	80	18308	ENSOARG00000020100,ENSOARG00000016667,ENSOARG00000004509,ENSOARG00000001768,ENSOARG00000014886,ENSOARG00000013249,ENSOARG00000015062,ENSOARG00000004654,ENSOARG00000000952,ENSOARG00000002960,ENSOARG00000003833,ENSOARG00000020099,ENSOARG00000010605,ENSOARG00000011923,ENSOARG00000017119,ENSOARG00000003582,ENSOARG00000003751,ENSOARG00000008609,ENSOARG00000016220,ENSOARG00000020391,ENSOARG00000020979
GO:0048475	coated membrane	cellular_component	0.0060114	0.77242	21	2387	80	18308	ENSOARG00000003582,ENSOARG00000017119,ENSOARG00000011923,ENSOARG00000010605,ENSOARG00000020099,ENSOARG00000020979,ENSOARG00000020391,ENSOARG00000016220,ENSOARG00000008609,ENSOARG00000003751,ENSOARG00000014886,ENSOARG00000001768,ENSOARG00000004509,ENSOARG00000016667,ENSOARG00000020100,ENSOARG00000003833,ENSOARG00000002960,ENSOARG00000000952,ENSOARG00000004654,ENSOARG00000013249,ENSOARG00000015062
GO:0046459	short-chain fatty acid metabolic process	biological_process	0.0060698	0.77372	4	2387	6	18308	ENSOARG00000013796,ENSOARG00000020762,ENSOARG00000006546,ENSOARG00000004117
GO:0009968	negative regulation of signal transduction	biological_process	0.0060931	0.71298	140	2579	744	18308	ENSOARG00000017375,ENSOARG00000018274,ENSOARG00000018809,ENSOARG00000013941,ENSOARG00000002088,ENSOARG00000006899,ENSOARG00000014368,ENSOARG00000016365,ENSOARG00000010493,ENSOARG00000009653,ENSOARG00000006959,ENSOARG00000019083,ENSOARG00000016509,ENSOARG00000003822,ENSOARG00000008526,ENSOARG00000018336,ENSOARG00000008620,ENSOARG00000013921,ENSOARG00000020837,ENSOARG00000014188,ENSOARG00000001544,…
GO:0003950	NAD+ ADP-ribosyltransferase activity	molecular_function	0.0061097	0.71298	8	2579	18	18308	ENSOARG00000010367,ENSOARG00000020160,ENSOARG00000014415,ENSOARG00000002923,ENSOARG00000011043,ENSOARG00000019777,ENSOARG00000010142,ENSOARG00000006615
GO:0032844	regulation of homeostatic process	biological_process	0.0062513	0.78478	52	2387	264	18308	ENSOARG00000008072,ENSOARG00000000681,ENSOARG00000005016,ENSOARG00000001710,ENSOARG00000013102,ENSOARG00000015726,ENSOARG00000017817,ENSOARG00000011342,ENSOARG00000003306,ENSOARG00000015214,ENSOARG00000014146,ENSOARG00000010142,ENSOARG00000015127,ENSOARG00000007814,ENSOARG00000020866,ENSOARG00000016937,ENSOARG00000007715,ENSOARG00000003501,ENSOARG00000019152,ENSOARG00000020529,ENSOARG00000011199,…
GO:0003299	muscle hypertrophy in response to stress	biological_process	0.0062819	1	4	1321	11	18308	ENSOARG00000000493,ENSOARG00000015228,ENSOARG00000003189,ENSOARG00000003342
GO:0014887	cardiac muscle adaptation	biological_process	0.0062819	1	4	1321	11	18308	ENSOARG00000015228,ENSOARG00000000493,ENSOARG00000003342,ENSOARG00000003189
GO:0014898	cardiac muscle hypertrophy in response to stress	biological_process	0.0062819	1	4	1321	11	18308	ENSOARG00000015228,ENSOARG00000000493,ENSOARG00000003342,ENSOARG00000003189
GO:0005976	polysaccharide metabolic process	biological_process	0.0062946	1	11	1321	63	18308	ENSOARG00000007393,ENSOARG00000015019,ENSOARG00000009854,ENSOARG00000007507,ENSOARG00000012463,ENSOARG00000000285,ENSOARG00000015987,ENSOARG00000019835,ENSOARG00000004505,ENSOARG00000012381,ENSOARG00000016224
GO:0032770	positive regulation of monooxygenase activity	biological_process	0.0063205	1	5	1321	16	18308	ENSOARG00000003567,ENSOARG00000018396,ENSOARG00000001958,ENSOARG00000020866,ENSOARG00000016401
GO:0009894	regulation of catabolic process	biological_process	0.0063636	0.73563	127	2579	647	18308	ENSOARG00000007405,ENSOARG00000002799,ENSOARG00000008574,ENSOARG00000013544,ENSOARG00000015782,ENSOARG00000004233,ENSOARG00000012297,ENSOARG00000011342,ENSOARG00000001567,ENSOARG00000018980,ENSOARG00000004826,ENSOARG00000010947,ENSOARG00000017957,ENSOARG00000011797,ENSOARG00000016130,ENSOARG00000014671,ENSOARG00000002923,ENSOARG00000004276,ENSOARG00000005531,ENSOARG00000018369,ENSOARG00000016829,…
GO:0032768	regulation of monooxygenase activity	biological_process	0.0063893	1	7	1321	28	18308	ENSOARG00000003567,ENSOARG00000018396,ENSOARG00000016401,ENSOARG00000020866,ENSOARG00000001958,ENSOARG00000011387,ENSOARG00000013215
GO:0006509	membrane protein ectodomain proteolysis	biological_process	0.0063926	0.73563	11	2579	32	18308	ENSOARG00000013933,ENSOARG00000001958,ENSOARG00000020782,ENSOARG00000012373,ENSOARG00000004276,ENSOARG00000010129,ENSOARG00000018210,ENSOARG00000020866,ENSOARG00000013645,ENSOARG00000002399,ENSOARG00000015165
GO:0043393	regulation of protein binding	biological_process	0.0065505	1	16	1076	123	18308	ENSOARG00000018369,ENSOARG00000020509,ENSOARG00000013244,ENSOARG00000011342,ENSOARG00000003718,ENSOARG00000002545,ENSOARG00000013363,ENSOARG00000014725,ENSOARG00000014772,ENSOARG00000019234,ENSOARG00000019835,ENSOARG00000007715,ENSOARG00000017853,ENSOARG00000013032,ENSOARG00000007488,ENSOARG00000018465
GO:0021915	neural tube development	biological_process	0.0066054	0.75488	36	2579	155	18308	ENSOARG00000013596,ENSOARG00000017329,ENSOARG00000015355,ENSOARG00000021150,ENSOARG00000021069,ENSOARG00000019128,ENSOARG00000020860,ENSOARG00000016509,ENSOARG00000006476,ENSOARG00000016922,ENSOARG00000010809,ENSOARG00000019079,ENSOARG00000007630,ENSOARG00000014470,ENSOARG00000001326,ENSOARG00000016866,ENSOARG00000010723,ENSOARG00000015400,ENSOARG00000016894,ENSOARG00000019338,ENSOARG00000011444,…
GO:0007031	peroxisome organization	biological_process	0.0066693	0.75696	10	2579	28	18308	ENSOARG00000018498,ENSOARG00000001290,ENSOARG00000001541,ENSOARG00000017266,ENSOARG00000015972,ENSOARG00000019340,ENSOARG00000008540,ENSOARG00000006799,ENSOARG00000018309,ENSOARG00000015547
GO:0043489	RNA stabilization	biological_process	0.0067921	0.81251	8	2387	21	18308	ENSOARG00000003929,ENSOARG00000006509,ENSOARG00000019668,ENSOARG00000019089,ENSOARG00000015465,ENSOARG00000019535,ENSOARG00000013674,ENSOARG00000008548
GO:0048255	mRNA stabilization	biological_process	0.0067921	0.81251	8	2387	21	18308	ENSOARG00000019668,ENSOARG00000019089,ENSOARG00000006509,ENSOARG00000015465,ENSOARG00000019535,ENSOARG00000013674,ENSOARG00000008548,ENSOARG00000003929
GO:0031410	cytoplasmic vesicle	cellular_component	0.0068199	0.81251	100	2387	534	18308	ENSOARG00000015722,ENSOARG00000004509,ENSOARG00000007814,ENSOARG00000003592,ENSOARG00000009902,ENSOARG00000008112,ENSOARG00000011342,ENSOARG00000013249,ENSOARG00000002960,ENSOARG00000004654,ENSOARG00000003172,ENSOARG00000005862,ENSOARG00000015027,ENSOARG00000020213,ENSOARG00000019044,ENSOARG00000003888,ENSOARG00000019414,ENSOARG00000008847,ENSOARG00000018301,ENSOARG00000005220,ENSOARG00000012955,…
GO:0008239	dipeptidyl-peptidase activity	molecular_function	0.0069351	0.81504	4	2387	6	18308	ENSOARG00000003300,ENSOARG00000006454,ENSOARG00000003282,ENSOARG00000014153
GO:0051098	regulation of binding	biological_process	0.0069686	0.76987	44	2579	200	18308	ENSOARG00000003026,ENSOARG00000011485,ENSOARG00000018369,ENSOARG00000014725,ENSOARG00000016948,ENSOARG00000000230,ENSOARG00000009857,ENSOARG00000011342,ENSOARG00000003654,ENSOARG00000002545,ENSOARG00000014772,ENSOARG00000020509,ENSOARG00000019835,ENSOARG00000004730,ENSOARG00000018465,ENSOARG00000013363,ENSOARG00000003437,ENSOARG00000003275,ENSOARG00000013623,ENSOARG00000010142,ENSOARG00000018274,…
GO:0051641	cellular localization	biological_process	0.0070556	0.81658	300	2387	1830	18308	ENSOARG00000001617,ENSOARG00000003571,ENSOARG00000005920,ENSOARG00000016733,ENSOARG00000017474,ENSOARG00000015494,ENSOARG00000006049,ENSOARG00000013105,ENSOARG00000021069,ENSOARG00000012182,ENSOARG00000014545,ENSOARG00000000456,ENSOARG00000019835,ENSOARG00000004276,ENSOARG00000003185,ENSOARG00000001102,ENSOARG00000004768,ENSOARG00000003751,ENSOARG00000007108,ENSOARG00000001511,ENSOARG00000004487,…
GO:0008217	regulation of blood pressure	biological_process	0.0070764	1	13	1076	98	18308	ENSOARG00000014319,ENSOARG00000014525,ENSOARG00000015214,ENSOARG00000001326,ENSOARG00000020213,ENSOARG00000016937,ENSOARG00000006214,ENSOARG00000005806,ENSOARG00000020509,ENSOARG00000010317,ENSOARG00000017850,ENSOARG00000011387,ENSOARG00000005780
GO:0030374	ligand-dependent nuclear receptor transcription coactivator activity	molecular_function	0.0071034	0.77954	12	2579	34	18308	ENSOARG00000008130,ENSOARG00000013316,ENSOARG00000007715,ENSOARG00000007406,ENSOARG00000005791,ENSOARG00000010365,ENSOARG00000009818,ENSOARG00000007205,ENSOARG00000005558,ENSOARG00000009839,ENSOARG00000003713,ENSOARG00000003916
GO:0002474	antigen processing and presentation of peptide antigen via MHC class I	biological_process	0.0072701	1	6	1321	30	18308	ENSOARG00000007573,ENSOARG00000009042,ENSOARG00000009391,ENSOARG00000020667,ENSOARG00000002875,ENSOARG00000013291
GO:0004550	nucleoside diphosphate kinase activity	molecular_function	0.0073168	0.81658	7	2387	17	18308	ENSOARG00000012935,ENSOARG00000016325,ENSOARG00000005769,ENSOARG00000003026,ENSOARG00000014636,ENSOARG00000010252,ENSOARG00000008240
GO:0006165	nucleoside diphosphate phosphorylation	biological_process	0.0073168	0.81658	7	2387	17	18308	ENSOARG00000005769,ENSOARG00000016325,ENSOARG00000012935,ENSOARG00000008240,ENSOARG00000003026,ENSOARG00000014636,ENSOARG00000010252
GO:0009897	external side of plasma membrane	cellular_component	0.0073422	0.81658	40	2387	186	18308	ENSOARG00000000291,ENSOARG00000015494,ENSOARG00000018889,ENSOARG00000016733,ENSOARG00000014866,ENSOARG00000001958,ENSOARG00000018321,ENSOARG00000011387,ENSOARG00000008212,ENSOARG00000021005,ENSOARG00000001187,ENSOARG00000006982,ENSOARG00000017553,ENSOARG00000017638,ENSOARG00000018809,ENSOARG00000006301,ENSOARG00000020249,ENSOARG00000008358,ENSOARG00000002846,ENSOARG00000021063,ENSOARG00000012379,…
GO:0043124	negative regulation of I-kappaB kinase/NF-kappaB cascade	biological_process	0.007358	0.79693	12	2579	35	18308	ENSOARG00000020509,ENSOARG00000006710,ENSOARG00000002950,ENSOARG00000001544,ENSOARG00000013903,ENSOARG00000016155,ENSOARG00000000492,ENSOARG00000004826,ENSOARG00000010428,ENSOARG00000008678,ENSOARG00000007502,ENSOARG00000016922
GO:0030004	cellular monovalent inorganic cation homeostasis	biological_process	0.00738	0.81658	12	2387	36	18308	ENSOARG00000008306,ENSOARG00000009371,ENSOARG00000020336,ENSOARG00000010761,ENSOARG00000020179,ENSOARG00000012954,ENSOARG00000001070,ENSOARG00000019535,ENSOARG00000015494,ENSOARG00000020213,ENSOARG00000001532,ENSOARG00000006495
GO:0097435	fibril organization	biological_process	0.0073812	0.81658	5	2387	10	18308	ENSOARG00000001254,ENSOARG00000001544,ENSOARG00000018248,ENSOARG00000001968,ENSOARG00000016476
GO:0022409	positive regulation of cell-cell adhesion	biological_process	0.0073916	0.81658	11	2387	34	18308	ENSOARG00000018809,ENSOARG00000018871,ENSOARG00000000291,ENSOARG00000016664,ENSOARG00000004655,ENSOARG00000016733,ENSOARG00000001187,ENSOARG00000015400,ENSOARG00000013317,ENSOARG00000020866,ENSOARG00000011485
GO:0016023	cytoplasmic membrane-bounded vesicle	cellular_component	0.0074783	0.82068	87	2387	459	18308	ENSOARG00000000952,ENSOARG00000007420,ENSOARG00000009557,ENSOARG00000018084,ENSOARG00000011891,ENSOARG00000012748,ENSOARG00000018710,ENSOARG00000002784,ENSOARG00000017880,ENSOARG00000013846,ENSOARG00000020866,ENSOARG00000020979,ENSOARG00000013244,ENSOARG00000019158,ENSOARG00000016664,ENSOARG00000011759,ENSOARG00000013877,ENSOARG00000012988,ENSOARG00000002234,ENSOARG00000016545,ENSOARG00000013203,…
GO:0034620	cellular response to unfolded protein	biological_process	0.0075311	1	8	1321	39	18308	ENSOARG00000000927,ENSOARG00000018465,ENSOARG00000005870,ENSOARG00000020485,ENSOARG00000001958,ENSOARG00000020101,ENSOARG00000005286,ENSOARG00000013443
GO:0006650	glycerophospholipid metabolic process	biological_process	0.0076312	0.80732	35	2579	143	18308	ENSOARG00000009594,ENSOARG00000012059,ENSOARG00000006546,ENSOARG00000008013,ENSOARG00000008668,ENSOARG00000018091,ENSOARG00000013988,ENSOARG00000012853,ENSOARG00000017383,ENSOARG00000021066,ENSOARG00000010095,ENSOARG00000017110,ENSOARG00000020374,ENSOARG00000012139,ENSOARG00000006044,ENSOARG00000018396,ENSOARG00000006701,ENSOARG00000017517,ENSOARG00000005806,ENSOARG00000014868,ENSOARG00000005028,…
GO:0030176	integral to endoplasmic reticulum membrane	cellular_component	0.0076629	0.80732	19	2579	70	18308	ENSOARG00000013933,ENSOARG00000002969,ENSOARG00000000910,ENSOARG00000019216,ENSOARG00000009854,ENSOARG00000000048,ENSOARG00000014019,ENSOARG00000010418,ENSOARG00000012853,ENSOARG00000011828,ENSOARG00000007760,ENSOARG00000010298,ENSOARG00000020485,ENSOARG00000010095,ENSOARG00000015726,ENSOARG00000018465,ENSOARG00000007573,ENSOARG00000013244,ENSOARG00000009373
GO:0009790	embryo development	biological_process	0.0076976	0.80732	158	2579	865	18308	ENSOARG00000016894,ENSOARG00000011553,ENSOARG00000020110,ENSOARG00000007630,ENSOARG00000016866,ENSOARG00000010723,ENSOARG00000016562,ENSOARG00000010167,ENSOARG00000020419,ENSOARG00000019128,ENSOARG00000000135,ENSOARG00000002015,ENSOARG00000000646,ENSOARG00000004499,ENSOARG00000011105,ENSOARG00000015228,ENSOARG00000020426,ENSOARG00000001311,ENSOARG00000005054,ENSOARG00000007063,ENSOARG00000017283,…
GO:0005730	nucleolus	cellular_component	0.0079169	0.81351	109	2579	559	18308	ENSOARG00000012759,ENSOARG00000017810,ENSOARG00000007124,ENSOARG00000001109,ENSOARG00000017296,ENSOARG00000008299,ENSOARG00000009822,ENSOARG00000009309,ENSOARG00000004826,ENSOARG00000003642,ENSOARG00000006676,ENSOARG00000006840,ENSOARG00000010645,ENSOARG00000010140,ENSOARG00000004233,ENSOARG00000019777,ENSOARG00000012421,ENSOARG00000011539,ENSOARG00000000493,ENSOARG00000000774,ENSOARG00000008540,…
GO:0044281	small molecule metabolic process	biological_process	0.007921	0.84683	243	2387	1450	18308	ENSOARG00000009594,ENSOARG00000013898,ENSOARG00000008013,ENSOARG00000004826,ENSOARG00000021053,ENSOARG00000018675,ENSOARG00000001049,ENSOARG00000017845,ENSOARG00000001185,ENSOARG00000012654,ENSOARG00000016724,ENSOARG00000008701,ENSOARG00000015114,ENSOARG00000007460,ENSOARG00000007274,ENSOARG00000007114,ENSOARG00000018980,ENSOARG00000017850,ENSOARG00000017283,ENSOARG00000006003,ENSOARG00000005028,…
GO:0045080	positive regulation of chemokine biosynthetic process	biological_process	0.0079243	1	3	1076	9	18308	ENSOARG00000001958,ENSOARG00000015400,ENSOARG00000020866
GO:0010648	negative regulation of cell communication	biological_process	0.0080022	0.81351	144	2579	772	18308	ENSOARG00000015423,ENSOARG00000012128,ENSOARG00000006797,ENSOARG00000014146,ENSOARG00000012569,ENSOARG00000016922,ENSOARG00000019041,ENSOARG00000006476,ENSOARG00000020386,ENSOARG00000005153,ENSOARG00000017361,ENSOARG00000013645,ENSOARG00000005268,ENSOARG00000014470,ENSOARG00000003230,ENSOARG00000011014,ENSOARG00000015400,ENSOARG00000000899,ENSOARG00000003607,ENSOARG00000008282,ENSOARG00000011582,…
GO:0090132	epithelium migration	biological_process	0.0080481	0.81351	38	2579	162	18308	ENSOARG00000013102,ENSOARG00000005558,ENSOARG00000008117,ENSOARG00000017638,ENSOARG00000018325,ENSOARG00000008349,ENSOARG00000014959,ENSOARG00000014671,ENSOARG00000011822,ENSOARG00000010668,ENSOARG00000005780,ENSOARG00000008334,ENSOARG00000000549,ENSOARG00000003647,ENSOARG00000018633,ENSOARG00000018396,ENSOARG00000018710,ENSOARG00000014146,ENSOARG00000018084,ENSOARG00000012128,ENSOARG00000017167,…
GO:0001666	response to hypoxia	biological_process	0.0080512	0.81351	30	2579	126	18308	ENSOARG00000016366,ENSOARG00000013893,ENSOARG00000014671,ENSOARG00000008684,ENSOARG00000008473,ENSOARG00000007592,ENSOARG00000020870,ENSOARG00000010539,ENSOARG00000003172,ENSOARG00000003342,ENSOARG00000004826,ENSOARG00000012531,ENSOARG00000005421,ENSOARG00000015423,ENSOARG00000014146,ENSOARG00000018639,ENSOARG00000004233,ENSOARG00000005722,ENSOARG00000017283,ENSOARG00000014393,ENSOARG00000018898,…
GO:0036293	response to decreased oxygen levels	biological_process	0.0080512	0.81351	30	2579	126	18308	ENSOARG00000005722,ENSOARG00000017283,ENSOARG00000004233,ENSOARG00000003271,ENSOARG00000016470,ENSOARG00000011387,ENSOARG00000013853,ENSOARG00000010126,ENSOARG00000005806,ENSOARG00000018898,ENSOARG00000014393,ENSOARG00000015165,ENSOARG00000008716,ENSOARG00000003881,ENSOARG00000008684,ENSOARG00000008473,ENSOARG00000007592,ENSOARG00000020870,ENSOARG00000003172,ENSOARG00000010539,ENSOARG00000003342,…
GO:0000320	re-entry into mitotic cell cycle	biological_process	0.0080515	1	2	1076	3	18308	ENSOARG00000018424,ENSOARG00000019835
GO:0004559	alpha-mannosidase activity	molecular_function	0.0081613	0.81964	8	2579	19	18308	ENSOARG00000010586,ENSOARG00000020315,ENSOARG00000007760,ENSOARG00000002201,ENSOARG00000002167,ENSOARG00000005906,ENSOARG00000002171,ENSOARG00000002779
GO:0045177	apical part of cell	cellular_component	0.0082167	0.85164	43	2387	196	18308	ENSOARG00000017880,ENSOARG00000012834,ENSOARG00000017613,ENSOARG00000002046,ENSOARG00000002236,ENSOARG00000002863,ENSOARG00000008998,ENSOARG00000013286,ENSOARG00000020213,ENSOARG00000015165,ENSOARG00000008847,ENSOARG00000009371,ENSOARG00000011319,ENSOARG00000014153,ENSOARG00000005589,ENSOARG00000007766,ENSOARG00000018479,ENSOARG00000010639,ENSOARG00000009319,ENSOARG00000015214,ENSOARG00000015127,…
GO:0071437	invadopodium	cellular_component	0.0082229	0.85164	4	2387	6	18308	ENSOARG00000006454,ENSOARG00000017638,ENSOARG00000002959,ENSOARG00000001070
GO:0001838	embryonic epithelial tube formation	biological_process	0.0082853	0.82213	30	2579	124	18308	ENSOARG00000018523,ENSOARG00000019338,ENSOARG00000005054,ENSOARG00000020426,ENSOARG00000009748,ENSOARG00000015400,ENSOARG00000014977,ENSOARG00000004730,ENSOARG00000017283,ENSOARG00000007630,ENSOARG00000014470,ENSOARG00000020812,ENSOARG00000006476,ENSOARG00000016922,ENSOARG00000010809,ENSOARG00000010829,ENSOARG00000019079,ENSOARG00000008847,ENSOARG00000000230,ENSOARG00000016509,ENSOARG00000021069,…
GO:0072175	epithelial tube formation	biological_process	0.0082853	0.82213	30	2579	124	18308	ENSOARG00000020426,ENSOARG00000009748,ENSOARG00000005054,ENSOARG00000019338,ENSOARG00000018523,ENSOARG00000020812,ENSOARG00000014470,ENSOARG00000007630,ENSOARG00000017283,ENSOARG00000004730,ENSOARG00000015400,ENSOARG00000014977,ENSOARG00000016509,ENSOARG00000000230,ENSOARG00000019079,ENSOARG00000008847,ENSOARG00000010829,ENSOARG00000016922,ENSOARG00000010809,ENSOARG00000006476,ENSOARG00000019806,…
GO:0042613	MHC class II protein complex	cellular_component	0.008303	1	5	1321	17	18308	ENSOARG00000016257,ENSOARG00000007335,ENSOARG00000002985,ENSOARG00000007906,ENSOARG00000015707
GO:0060559	positive regulation of calcidiol 1-monooxygenase activity	biological_process	0.0083232	1	2	1076	3	18308	ENSOARG00000001958,ENSOARG00000020866
GO:0006885	regulation of pH	biological_process	0.0083371	0.82235	15	2579	46	18308	ENSOARG00000020336,ENSOARG00000001070,ENSOARG00000015494,ENSOARG00000003501,ENSOARG00000001532,ENSOARG00000019535,ENSOARG00000004002,ENSOARG00000012954,ENSOARG00000008306,ENSOARG00000005774,ENSOARG00000006025,ENSOARG00000011319,ENSOARG00000000158,ENSOARG00000020179,ENSOARG00000004743
GO:0009798	axis specification	biological_process	0.0083482	0.85498	19	2387	75	18308	ENSOARG00000021069,ENSOARG00000015111,ENSOARG00000016130,ENSOARG00000018369,ENSOARG00000008117,ENSOARG00000003654,ENSOARG00000011249,ENSOARG00000002084,ENSOARG00000014532,ENSOARG00000019338,ENSOARG00000013596,ENSOARG00000021099,ENSOARG00000006034,ENSOARG00000006249,ENSOARG00000013317,ENSOARG00000003437,ENSOARG00000015400,ENSOARG00000000230,ENSOARG00000017427
GO:0008104	protein localization	biological_process	0.0083941	0.85498	232	2387	1398	18308	ENSOARG00000019340,ENSOARG00000003635,ENSOARG00000013623,ENSOARG00000013220,ENSOARG00000006214,ENSOARG00000010268,ENSOARG00000015400,ENSOARG00000016937,ENSOARG00000020529,ENSOARG00000013188,ENSOARG00000019152,ENSOARG00000018450,ENSOARG00000017459,ENSOARG00000015596,ENSOARG00000004487,ENSOARG00000001511,ENSOARG00000001370,ENSOARG00000020100,ENSOARG00000006615,ENSOARG00000005038,ENSOARG00000018084,…
GO:0044264	cellular polysaccharide metabolic process	biological_process	0.0083988	1	10	1321	58	18308	ENSOARG00000015987,ENSOARG00000000285,ENSOARG00000019835,ENSOARG00000016224,ENSOARG00000012381,ENSOARG00000004505,ENSOARG00000009854,ENSOARG00000015019,ENSOARG00000012463,ENSOARG00000007507
GO:0045444	fat cell differentiation	biological_process	0.0084629	0.82982	37	2579	162	18308	ENSOARG00000018847,ENSOARG00000007592,ENSOARG00000000940,ENSOARG00000014876,ENSOARG00000004826,ENSOARG00000010317,ENSOARG00000012927,ENSOARG00000006080,ENSOARG00000017383,ENSOARG00000018639,ENSOARG00000004730,ENSOARG00000019835,ENSOARG00000020509,ENSOARG00000020246,ENSOARG00000001187,ENSOARG00000020719,ENSOARG00000007622,ENSOARG00000004403,ENSOARG00000012734,ENSOARG00000002088,ENSOARG00000013941,…
GO:0016776	phosphotransferase activity, phosphate group as acceptor	molecular_function	0.0085283	0.85871	9	2387	25	18308	ENSOARG00000008240,ENSOARG00000003026,ENSOARG00000006259,ENSOARG00000013449,ENSOARG00000005769,ENSOARG00000016325,ENSOARG00000010252,ENSOARG00000014636,ENSOARG00000012935
GO:0023057	negative regulation of signaling	biological_process	0.0085558	0.83347	143	2579	768	18308	ENSOARG00000004495,ENSOARG00000016664,ENSOARG00000011387,ENSOARG00000018633,ENSOARG00000014289,ENSOARG00000002084,ENSOARG00000013619,ENSOARG00000020834,ENSOARG00000004730,ENSOARG00000010446,ENSOARG00000017799,ENSOARG00000017011,ENSOARG00000010829,ENSOARG00000007580,ENSOARG00000000492,ENSOARG00000017583,ENSOARG00000017850,ENSOARG00000011419,ENSOARG00000020336,ENSOARG00000006362,ENSOARG00000001544,…
GO:0071639	positive regulation of monocyte chemotactic protein-1 production	biological_process	0.0085923	1	2	1076	3	18308	ENSOARG00000020866,ENSOARG00000020509
GO:0010883	regulation of lipid storage	biological_process	0.0086194	0.83347	10	2579	29	18308	ENSOARG00000018396,ENSOARG00000016430,ENSOARG00000016607,ENSOARG00000017939,ENSOARG00000005539,ENSOARG00000009464,ENSOARG00000013898,ENSOARG00000014876,ENSOARG00000020246,ENSOARG00000007502
GO:0046907	intracellular transport	biological_process	0.0086511	0.83347	190	2579	1048	18308	ENSOARG00000018318,ENSOARG00000003571,ENSOARG00000020099,ENSOARG00000020658,ENSOARG00000013561,ENSOARG00000012435,ENSOARG00000009220,ENSOARG00000015343,ENSOARG00000014045,ENSOARG00000001880,ENSOARG00000001787,ENSOARG00000011233,ENSOARG00000004002,ENSOARG00000012182,ENSOARG00000017119,ENSOARG00000006978,ENSOARG00000020509,ENSOARG00000012139,ENSOARG00000001290,ENSOARG00000001541,ENSOARG00000004487,…
GO:0003073	regulation of systemic arterial blood pressure	biological_process	0.0087027	1	9	1076	59	18308	ENSOARG00000005806,ENSOARG00000006214,ENSOARG00000017850,ENSOARG00000005780,ENSOARG00000011387,ENSOARG00000016937,ENSOARG00000014319,ENSOARG00000014525,ENSOARG00000001326
GO:0045296	cadherin binding	molecular_function	0.0087366	1	6	1321	21	18308	ENSOARG00000018989,ENSOARG00000012013,ENSOARG00000017474,ENSOARG00000005421,ENSOARG00000000549,ENSOARG00000015214
GO:0030100	regulation of endocytosis	biological_process	0.008801	0.86575	28	2387	124	18308	ENSOARG00000009611,ENSOARG00000002960,ENSOARG00000011485,ENSOARG00000004654,ENSOARG00000000873,ENSOARG00000020179,ENSOARG00000014106,ENSOARG00000010639,ENSOARG00000020667,ENSOARG00000007814,ENSOARG00000003028,ENSOARG00000018871,ENSOARG00000011342,ENSOARG00000017283,ENSOARG00000006701,ENSOARG00000002846,ENSOARG00000020509,ENSOARG00000010165,ENSOARG00000019535,ENSOARG00000020866,ENSOARG00000013619,…
GO:0045408	regulation of interleukin-6 biosynthetic process	biological_process	0.0088125	1	4	1076	15	18308	ENSOARG00000020866,ENSOARG00000000492,ENSOARG00000019079,ENSOARG00000001958
GO:0032434	regulation of proteasomal ubiquitin-dependent protein catabolic process	biological_process	0.0088519	0.84282	18	2579	64	18308	ENSOARG00000007070,ENSOARG00000001607,ENSOARG00000017343,ENSOARG00000006621,ENSOARG00000004437,ENSOARG00000013628,ENSOARG00000013443,ENSOARG00000019835,ENSOARG00000014146,ENSOARG00000009264,ENSOARG00000011631,ENSOARG00000020137,ENSOARG00000005531,ENSOARG00000007188,ENSOARG00000018369,ENSOARG00000016829,ENSOARG00000016957,ENSOARG00000014858
GO:0090541	MIT domain binding	molecular_function	0.0088592	1	2	1321	2	18308	ENSOARG00000014974,ENSOARG00000003803
GO:0051092	positive regulation of NF-kappaB transcription factor activity	biological_process	0.0089064	1	13	1321	76	18308	ENSOARG00000004131,ENSOARG00000020866,ENSOARG00000010668,ENSOARG00000004963,ENSOARG00000008620,ENSOARG00000002799,ENSOARG00000001544,ENSOARG00000007429,ENSOARG00000006951,ENSOARG00000018925,ENSOARG00000015400,ENSOARG00000019079,ENSOARG00000008369
GO:0000184	nuclear-transcribed mRNA catabolic process, nonsense-mediated decay	biological_process	0.0089556	1	5	1321	16	18308	ENSOARG00000011233,ENSOARG00000010856,ENSOARG00000014786,ENSOARG00000007574,ENSOARG00000016039
GO:0030864	cortical actin cytoskeleton	cellular_component	0.0090249	0.84282	11	2579	31	18308	ENSOARG00000007766,ENSOARG00000000995,ENSOARG00000011485,ENSOARG00000006907,ENSOARG00000007488,ENSOARG00000020175,ENSOARG00000006930,ENSOARG00000007819,ENSOARG00000009748,ENSOARG00000000363,ENSOARG00000002679
GO:0003300	cardiac muscle hypertrophy	biological_process	0.0090533	0.84282	11	2579	32	18308	ENSOARG00000013623,ENSOARG00000015214,ENSOARG00000000493,ENSOARG00000009653,ENSOARG00000016790,ENSOARG00000007637,ENSOARG00000003189,ENSOARG00000006792,ENSOARG00000015228,ENSOARG00000019835,ENSOARG00000003342
GO:0045022	early endosome to late endosome transport	biological_process	0.0091627	0.84626	10	2579	28	18308	ENSOARG00000002935,ENSOARG00000013105,ENSOARG00000017853,ENSOARG00000002846,ENSOARG00000002743,ENSOARG00000004002,ENSOARG00000003571,ENSOARG00000003589,ENSOARG00000005780,ENSOARG00000013286
GO:0030099	myeloid cell differentiation	biological_process	0.0091924	0.84626	54	2579	257	18308	ENSOARG00000007472,ENSOARG00000009699,ENSOARG00000001958,ENSOARG00000016059,ENSOARG00000017737,ENSOARG00000021069,ENSOARG00000013941,ENSOARG00000017131,ENSOARG00000006251,ENSOARG00000019962,ENSOARG00000003822,ENSOARG00000006068,ENSOARG00000012128,ENSOARG00000013930,ENSOARG00000016922,ENSOARG00000019079,ENSOARG00000002293,ENSOARG00000009565,ENSOARG00000007715,ENSOARG00000004764,ENSOARG00000017427,…
GO:0000801	central element	cellular_component	0.009297	1	3	1076	7	18308	ENSOARG00000013447,ENSOARG00000020082,ENSOARG00000015926
GO:0036230	granulocyte activation	biological_process	0.0093329	0.84836	7	2579	20	18308	ENSOARG00000018710,ENSOARG00000018946,ENSOARG00000002293,ENSOARG00000008331,ENSOARG00000002236,ENSOARG00000011086,ENSOARG00000007814
GO:0043312	neutrophil degranulation	biological_process	0.009382	0.84836	5	2579	10	18308	ENSOARG00000018946,ENSOARG00000018710,ENSOARG00000002236,ENSOARG00000007814,ENSOARG00000011086
GO:0016798	hydrolase activity, acting on glycosyl bonds	molecular_function	0.0094276	0.84836	30	2579	126	18308	ENSOARG00000015910,ENSOARG00000004593,ENSOARG00000019517,ENSOARG00000001591,ENSOARG00000002779,ENSOARG00000000543,ENSOARG00000020315,ENSOARG00000002002,ENSOARG00000016261,ENSOARG00000002167,ENSOARG00000005906,ENSOARG00000019599,ENSOARG00000011137,ENSOARG00000010586,ENSOARG00000018809,ENSOARG00000001370,ENSOARG00000015113,ENSOARG00000014699,ENSOARG00000008438,ENSOARG00000020393,ENSOARG00000010687,…
GO:0055007	cardiac muscle cell differentiation	biological_process	0.0094519	0.84836	20	2579	71	18308	ENSOARG00000008334,ENSOARG00000003437,ENSOARG00000015465,ENSOARG00000003713,ENSOARG00000018447,ENSOARG00000001617,ENSOARG00000008766,ENSOARG00000013619,ENSOARG00000019993,ENSOARG00000008975,ENSOARG00000016790,ENSOARG00000016099,ENSOARG00000000836,ENSOARG00000013877,ENSOARG00000008117,ENSOARG00000006249,ENSOARG00000017638,ENSOARG00000003844,ENSOARG00000021069,ENSOARG00000015228
GO:0005839	proteasome core complex	cellular_component	0.0095414	0.90349	7	2387	20	18308	ENSOARG00000007866,ENSOARG00000007622,ENSOARG00000019380,ENSOARG00000005131,ENSOARG00000007429,ENSOARG00000000996,ENSOARG00000017342
GO:0009607	response to biotic stimulus	biological_process	0.0097119	0.86062	98	2579	555	18308	ENSOARG00000005568,ENSOARG00000013119,ENSOARG00000004233,ENSOARG00000015142,ENSOARG00000000543,ENSOARG00000014636,ENSOARG00000002799,ENSOARG00000015165,ENSOARG00000012176,ENSOARG00000018871,ENSOARG00000016807,ENSOARG00000020278,ENSOARG00000012927,ENSOARG00000007299,ENSOARG00000000291,ENSOARG00000002150,ENSOARG00000002881,ENSOARG00000012525,ENSOARG00000020837,ENSOARG00000012223,ENSOARG00000018509,…
GO:0015671	oxygen transport	biological_process	0.0097877	1	3	1321	12	18308	ENSOARG00000019130,ENSOARG00000010921,ENSOARG00000019163
GO:0033365	protein localization to organelle	biological_process	0.0098027	0.92296	79	2387	422	18308	ENSOARG00000021069,ENSOARG00000000492,ENSOARG00000010311,ENSOARG00000010911,ENSOARG00000005053,ENSOARG00000012312,ENSOARG00000017474,ENSOARG00000007160,ENSOARG00000017283,ENSOARG00000007502,ENSOARG00000005987,ENSOARG00000007460,ENSOARG00000013096,ENSOARG00000016193,ENSOARG00000004329,ENSOARG00000019835,ENSOARG00000004826,ENSOARG00000014876,ENSOARG00000018084,ENSOARG00000010639,ENSOARG00000006615,…
GO:0008375	acetylglucosaminyltransferase activity	molecular_function	0.0099411	1	6	1076	35	18308	ENSOARG00000011436,ENSOARG00000003507,ENSOARG00000009854,ENSOARG00000015019,ENSOARG00000019234,ENSOARG00000002936
GO:0010470	regulation of gastrulation	biological_process	0.0099741	0.93379	10	2387	33	18308	ENSOARG00000020866,ENSOARG00000013619,ENSOARG00000020509,ENSOARG00000011485,ENSOARG00000013645,ENSOARG00000018809,ENSOARG00000016733,ENSOARG00000000291,ENSOARG00000016664,ENSOARG00000003928

## Sheet: Table S4B
Table S4B
GO_accession	Description	Term_type	Over_represented_pValue	Corrected_pValue	DEG_item	DEG_list	Bg_item	Bg_list	Gene ID
GO:0031988	membrane-bounded vesicle	cellular_component	2.8773e-07	0.0014197	437	2387	2502	18308	ENSOARG00000000701,ENSOARG00000016607,ENSOARG00000007770,ENSOARG00000010045,ENSOARG00000005220,ENSOARG00000020698,ENSOARG00000019044,ENSOARG00000006518,ENSOARG00000014970,ENSOARG00000003042,ENSOARG00000002223,ENSOARG00000012747,ENSOARG00000008392,ENSOARG00000002236,ENSOARG00000013525,ENSOARG00000007814,ENSOARG00000009818,ENSOARG00000007240,ENSOARG00000020315,ENSOARG00000017817,ENSOARG00000009902,…
GO:0031982	vesicle	cellular_component	6.8237e-07	0.0022615	449	2387	2581	18308	ENSOARG00000003293,ENSOARG00000000995,ENSOARG00000005780,ENSOARG00000012566,ENSOARG00000019806,ENSOARG00000008268,ENSOARG00000006492,ENSOARG00000003416,ENSOARG00000003833,ENSOARG00000006080,ENSOARG00000006477,ENSOARG00000005286,ENSOARG00000011626,ENSOARG00000003994,ENSOARG00000005848,ENSOARG00000016562,ENSOARG00000012556,ENSOARG00000003848,ENSOARG00000019823,ENSOARG00000011482,ENSOARG00000003241,…
GO:0070062	extracellular vesicular exosome	cellular_component	1.2058e-06	0.0026336	380	2387	2160	18308	ENSOARG00000002357,ENSOARG00000019721,ENSOARG00000003713,ENSOARG00000016185,ENSOARG00000005884,ENSOARG00000003848,ENSOARG00000019823,ENSOARG00000011482,ENSOARG00000016562,ENSOARG00000005848,ENSOARG00000012556,ENSOARG00000006080,ENSOARG00000006477,ENSOARG00000011626,ENSOARG00000005286,ENSOARG00000003994,ENSOARG00000012566,ENSOARG00000019806,ENSOARG00000006492,ENSOARG00000003416,ENSOARG00000003293,…
GO:0043230	extracellular organelle	cellular_component	1.2714e-06	0.0026336	380	2387	2161	18308	ENSOARG00000003293,ENSOARG00000000995,ENSOARG00000012566,ENSOARG00000019806,ENSOARG00000003416,ENSOARG00000006492,ENSOARG00000006477,ENSOARG00000006080,ENSOARG00000003994,ENSOARG00000005286,ENSOARG00000011626,ENSOARG00000012556,ENSOARG00000016562,ENSOARG00000005848,ENSOARG00000019823,ENSOARG00000011482,ENSOARG00000003848,ENSOARG00000005884,ENSOARG00000016185,ENSOARG00000002357,ENSOARG00000019721,…
GO:0065010	extracellular membrane-bounded organelle	cellular_component	1.2714e-06	0.0026336	380	2387	2161	18308	ENSOARG00000017493,ENSOARG00000005734,ENSOARG00000001761,ENSOARG00000004318,ENSOARG00000007866,ENSOARG00000008306,ENSOARG00000006047,ENSOARG00000019196,ENSOARG00000007337,ENSOARG00000018036,ENSOARG00000000142,ENSOARG00000017194,ENSOARG00000004887,ENSOARG00000002959,ENSOARG00000014129,ENSOARG00000010867,ENSOARG00000013179,ENSOARG00000017810,ENSOARG00000017954,ENSOARG00000011811,ENSOARG00000001978,…
GO:0005576	extracellular region	cellular_component	2.1639e-06	0.01068	550	2579	3114	18308	ENSOARG00000005718,ENSOARG00000014129,ENSOARG00000000142,ENSOARG00000014188,ENSOARG00000002744,ENSOARG00000006806,ENSOARG00000016132,ENSOARG00000006899,ENSOARG00000018946,ENSOARG00000006959,ENSOARG00000010045,ENSOARG00000012747,ENSOARG00000001969,ENSOARG00000020932,ENSOARG00000010921,ENSOARG00000017559,ENSOARG00000014289,ENSOARG00000001693,ENSOARG00000002084,ENSOARG00000003647,ENSOARG00000007405,…
GO:0043227	membrane-bounded organelle	cellular_component	6.0256e-06	0.009163	1273	2387	8375	18308	ENSOARG00000003504,ENSOARG00000015651,ENSOARG00000009155,ENSOARG00000018424,ENSOARG00000015926,ENSOARG00000014646,ENSOARG00000000491,ENSOARG00000017493,ENSOARG00000018017,ENSOARG00000005734,ENSOARG00000004318,ENSOARG00000007866,ENSOARG00000002433,ENSOARG00000001978,ENSOARG00000013179,ENSOARG00000017158,ENSOARG00000010867,ENSOARG00000006265,ENSOARG00000000897,ENSOARG00000017603,ENSOARG00000011224,…
GO:0044421	extracellular region part	cellular_component	6.0825e-06	0.009163	473	2387	2814	18308	ENSOARG00000006441,ENSOARG00000006377,ENSOARG00000019180,ENSOARG00000009963,ENSOARG00000014541,ENSOARG00000020179,ENSOARG00000012954,ENSOARG00000014106,ENSOARG00000004786,ENSOARG00000008572,ENSOARG00000019042,ENSOARG00000001187,ENSOARG00000002470,ENSOARG00000008331,ENSOARG00000008117,ENSOARG00000016866,ENSOARG00000013966,ENSOARG00000013326,ENSOARG00000012013,ENSOARG00000003099,ENSOARG00000011353,…
GO:0006950	response to stress	biological_process	3.9364e-05	0.036239	374	2579	2065	18308	ENSOARG00000004002,ENSOARG00000011861,ENSOARG00000008240,ENSOARG00000010799,ENSOARG00000010165,ENSOARG00000007851,ENSOARG00000001541,ENSOARG00000006642,ENSOARG00000019089,ENSOARG00000020509,ENSOARG00000020101,ENSOARG00000006982,ENSOARG00000019110,ENSOARG00000007683,ENSOARG00000008582,ENSOARG00000008940,ENSOARG00000020658,ENSOARG00000019940,ENSOARG00000014858,ENSOARG00000004768,ENSOARG00000013188,…
GO:0043226	organelle	cellular_component	0.00019756	0.11692	1358	2387	9258	18308	ENSOARG00000008631,ENSOARG00000020315,ENSOARG00000009902,ENSOARG00000008337,ENSOARG00000020001,ENSOARG00000005604,ENSOARG00000018613,ENSOARG00000017131,ENSOARG00000004654,ENSOARG00000018460,ENSOARG00000014098,ENSOARG00000005220,ENSOARG00000010045,ENSOARG00000014703,ENSOARG00000016607,ENSOARG00000015355,ENSOARG00000009822,ENSOARG00000002236,ENSOARG00000012747,ENSOARG00000003042,ENSOARG00000012764,…
GO:0043231	intracellular membrane-bounded organelle	cellular_component	0.0004388	0.22035	1087	2387	7254	18308	ENSOARG00000015676,ENSOARG00000003187,ENSOARG00000010476,ENSOARG00000002393,ENSOARG00000007108,ENSOARG00000020170,ENSOARG00000013102,ENSOARG00000006160,ENSOARG00000003084,ENSOARG00000014146,ENSOARG00000011716,ENSOARG00000013244,ENSOARG00000001497,ENSOARG00000013611,ENSOARG00000012241,ENSOARG00000019110,ENSOARG00000012259,ENSOARG00000013738,ENSOARG00000013548,ENSOARG00000019340,ENSOARG00000008240,…
GO:0044424	intracellular part	cellular_component	0.0041937	0.68806	1364	2387	9486	18308	ENSOARG00000010073,ENSOARG00000017219,ENSOARG00000003587,ENSOARG00000012223,ENSOARG00000020694,ENSOARG00000012359,ENSOARG00000005283,ENSOARG00000016325,ENSOARG00000018878,ENSOARG00000011432,ENSOARG00000001877,ENSOARG00000006418,ENSOARG00000011086,ENSOARG00000013220,ENSOARG00000011891,ENSOARG00000007145,ENSOARG00000020591,ENSOARG00000006688,ENSOARG00000002410,ENSOARG00000017011,ENSOARG00000006536,…
GO:0005515	protein binding	molecular_function	0.0048846	0.71002	1549	2387	10656	18308	ENSOARG00000016483,ENSOARG00000015521,ENSOARG00000010167,ENSOARG00000012734,ENSOARG00000001080,ENSOARG00000008827,ENSOARG00000010861,ENSOARG00000009784,ENSOARG00000020567,ENSOARG00000001620,ENSOARG00000004590,ENSOARG00000016537,ENSOARG00000008614,ENSOARG00000004509,ENSOARG00000018130,ENSOARG00000020667,ENSOARG00000018088,ENSOARG00000010293,ENSOARG00000018805,ENSOARG00000015819,ENSOARG00000010418,…
GO:0043229	intracellular organelle	cellular_component	0.0049486	0.71256	1194	2387	8275	18308	ENSOARG00000013838,ENSOARG00000014271,ENSOARG00000020695,ENSOARG00000003701,ENSOARG00000017283,ENSOARG00000015285,ENSOARG00000014674,ENSOARG00000017105,ENSOARG00000009699,ENSOARG00000012500,ENSOARG00000008620,ENSOARG00000020870,ENSOARG00000019668,ENSOARG00000013544,ENSOARG00000011109,ENSOARG00000017582,ENSOARG00000014642,ENSOARG00000001185,ENSOARG00000015114,ENSOARG00000012072,ENSOARG00000009373,…
GO:0005622	intracellular	cellular_component	0.0050929	0.71641	1450	2387	10119	18308	ENSOARG00000010986,ENSOARG00000003150,ENSOARG00000017381,ENSOARG00000017954,ENSOARG00000019331,ENSOARG00000000646,ENSOARG00000002959,ENSOARG00000018325,ENSOARG00000006249,ENSOARG00000019163,ENSOARG00000015814,ENSOARG00000017596,ENSOARG00000006047,ENSOARG00000004403,ENSOARG00000018436,ENSOARG00000005442,ENSOARG00000007337,ENSOARG00000013168,ENSOARG00000019092,ENSOARG00000011095,ENSOARG00000013438,…
GO:0044238	primary metabolic process	biological_process	3.867e-06	0.01068	1235	2579	7651	18308	ENSOARG00000006495,ENSOARG00000010586,ENSOARG00000019252,ENSOARG00000005454,ENSOARG00000018733,ENSOARG00000011541,ENSOARG00000019994,ENSOARG00000010129,ENSOARG00000011397,ENSOARG00000013449,ENSOARG00000021052,ENSOARG00000005399,ENSOARG00000014807,ENSOARG00000019719,ENSOARG00000013671,ENSOARG00000020740,ENSOARG00000011224,ENSOARG00000018210,ENSOARG00000001457,ENSOARG00000004499,ENSOARG00000000646,…
GO:0008152	metabolic process	biological_process	8.24e-05	0.056894	1489	2579	9479	18308	ENSOARG00000020518,ENSOARG00000001588,ENSOARG00000011811,ENSOARG00000015989,ENSOARG00000016046,ENSOARG00000000094,ENSOARG00000019820,ENSOARG00000014874,ENSOARG00000020368,ENSOARG00000008272,ENSOARG00000018645,ENSOARG00000017022,ENSOARG00000016957,ENSOARG00000011138,ENSOARG00000003293,ENSOARG00000017845,ENSOARG00000011724,ENSOARG00000001347,ENSOARG00000008337,ENSOARG00000020137,ENSOARG00000008595,…
GO:0002376	immune system process	biological_process	0.00098221	0.31914	260	2579	1481	18308	ENSOARG00000014866,ENSOARG00000016257,ENSOARG00000015773,ENSOARG00000002846,ENSOARG00000012381,ENSOARG00000007573,ENSOARG00000005780,ENSOARG00000013906,ENSOARG00000003416,ENSOARG00000002331,ENSOARG00000005492,ENSOARG00000012291,ENSOARG00000002990,ENSOARG00000011638,ENSOARG00000007637,ENSOARG00000003803,ENSOARG00000004764,ENSOARG00000016562,ENSOARG00000006441,ENSOARG00000010867,ENSOARG00000006123,…
GO:0048878	chemical homeostasis	biological_process	0.0019649	0.43414	123	2579	641	18308	ENSOARG00000013561,ENSOARG00000003928,ENSOARG00000003501,ENSOARG00000015494,ENSOARG00000018989,ENSOARG00000011638,ENSOARG00000003571,ENSOARG00000015987,ENSOARG00000012291,ENSOARG00000006495,ENSOARG00000005774,ENSOARG00000012954,ENSOARG00000019535,ENSOARG00000004002,ENSOARG00000007070,ENSOARG00000019331,ENSOARG00000013898,ENSOARG00000000285,ENSOARG00000008334,ENSOARG00000005490,ENSOARG00000007254,…
GO:0001667	ameboidal cell migration	biological_process	0.0051279	0.67876	52	2579	231	18308	ENSOARG00000004233,ENSOARG00000018396,ENSOARG00000017559,ENSOARG00000018633,ENSOARG00000003416,ENSOARG00000000549,ENSOARG00000003647,ENSOARG00000005780,ENSOARG00000010668,ENSOARG00000003437,ENSOARG00000004403,ENSOARG00000008334,ENSOARG00000012740,ENSOARG00000014959,ENSOARG00000008349,ENSOARG00000014671,ENSOARG00000011822,ENSOARG00000000158,ENSOARG00000017638,ENSOARG00000008117,ENSOARG00000020698,…
GO:0006885	regulation of pH	biological_process	0.0083371	0.82235	15	2579	46	18308	ENSOARG00000020336,ENSOARG00000001070,ENSOARG00000015494,ENSOARG00000003501,ENSOARG00000001532,ENSOARG00000019535,ENSOARG00000004002,ENSOARG00000012954,ENSOARG00000008306,ENSOARG00000005774,ENSOARG00000006025,ENSOARG00000011319,ENSOARG00000000158,ENSOARG00000020179,ENSOARG00000004743
GO:0044238	primary metabolic process	biological_process	3.867e-06	0.01068	1235	2579	7651	18308	ENSOARG00000006495,ENSOARG00000010586,ENSOARG00000019252,ENSOARG00000005454,ENSOARG00000018733,ENSOARG00000011541,ENSOARG00000019994,ENSOARG00000010129,ENSOARG00000011397,ENSOARG00000013449,ENSOARG00000021052,ENSOARG00000005399,ENSOARG00000014807,ENSOARG00000019719,ENSOARG00000013671,ENSOARG00000020740,ENSOARG00000011224,ENSOARG00000018210,ENSOARG00000001457,ENSOARG00000004499,ENSOARG00000000646,…
GO:0071704	organic substance metabolic process	biological_process	3.1668e-05	0.032798	1179	2387	7942	18308	ENSOARG00000004577,ENSOARG00000002073,ENSOARG00000005040,ENSOARG00000007673,ENSOARG00000018593,ENSOARG00000001532,ENSOARG00000013310,ENSOARG00000015747,ENSOARG00000001591,ENSOARG00000016105,ENSOARG00000018858,ENSOARG00000013374,ENSOARG00000007162,ENSOARG00000003547,ENSOARG00000005399,ENSOARG00000003300,ENSOARG00000001533,ENSOARG00000017771,ENSOARG00000009322,ENSOARG00000005157,ENSOARG00000001395,…
GO:0006950	response to stress	biological_process	3.9364e-05	0.036239	374	2579	2065	18308	ENSOARG00000004002,ENSOARG00000011861,ENSOARG00000008240,ENSOARG00000010799,ENSOARG00000010165,ENSOARG00000007851,ENSOARG00000001541,ENSOARG00000006642,ENSOARG00000019089,ENSOARG00000020509,ENSOARG00000020101,ENSOARG00000006982,ENSOARG00000019110,ENSOARG00000007683,ENSOARG00000008582,ENSOARG00000008940,ENSOARG00000020658,ENSOARG00000019940,ENSOARG00000014858,ENSOARG00000004768,ENSOARG00000013188,…
GO:0008152	metabolic process	biological_process	8.24e-05	0.056894	1489	2579	9479	18308	ENSOARG00000020518,ENSOARG00000001588,ENSOARG00000011811,ENSOARG00000015989,ENSOARG00000016046,ENSOARG00000000094,ENSOARG00000019820,ENSOARG00000014874,ENSOARG00000020368,ENSOARG00000008272,ENSOARG00000018645,ENSOARG00000017022,ENSOARG00000016957,ENSOARG00000011138,ENSOARG00000003293,ENSOARG00000017845,ENSOARG00000011724,ENSOARG00000001347,ENSOARG00000008337,ENSOARG00000020137,ENSOARG00000008595,…
GO:0003824	catalytic activity	molecular_function	0.0013987	0.40917	798	2387	5127	18308	ENSOARG00000004688,ENSOARG00000007622,ENSOARG00000017939,ENSOARG00000013112,ENSOARG00000012994,ENSOARG00000015910,ENSOARG00000008024,ENSOARG00000015165,ENSOARG00000011368,ENSOARG00000002022,ENSOARG00000015168,ENSOARG00000013921,ENSOARG00000004143,ENSOARG00000015147,ENSOARG00000005238,ENSOARG00000014858,ENSOARG00000014699,ENSOARG00000004219,ENSOARG00000017050,ENSOARG00000016261,ENSOARG00000017957,…
GO:0043170	macromolecule metabolic process	biological_process	0.0014074	0.40917	951	2387	6540	18308	ENSOARG00000016922,ENSOARG00000017218,ENSOARG00000016286,ENSOARG00000006495,ENSOARG00000011342,ENSOARG00000019557,ENSOARG00000020719,ENSOARG00000002188,ENSOARG00000012765,ENSOARG00000003282,ENSOARG00000004936,ENSOARG00000009171,ENSOARG00000005244,ENSOARG00000014877,ENSOARG00000010129,ENSOARG00000018465,ENSOARG00000001544,ENSOARG00000002427,ENSOARG00000005054,ENSOARG00000009839,ENSOARG00000005315,…
GO:0033554	cellular response to stress	biological_process	0.0030726	0.59206	184	2387	1046	18308	ENSOARG00000010418,ENSOARG00000017131,ENSOARG00000003523,ENSOARG00000014874,ENSOARG00000016070,ENSOARG00000012465,ENSOARG00000014170,ENSOARG00000018545,ENSOARG00000007814,ENSOARG00000013661,ENSOARG00000008532,ENSOARG00000003814,ENSOARG00000003501,ENSOARG00000009309,ENSOARG00000009822,ENSOARG00000002223,ENSOARG00000020270,ENSOARG00000005220,ENSOARG00000006174,ENSOARG00000011861,ENSOARG00000014098,…
GO:0005515	protein binding	molecular_function	0.0048846	0.71002	1549	2387	10656	18308	ENSOARG00000016483,ENSOARG00000015521,ENSOARG00000010167,ENSOARG00000012734,ENSOARG00000001080,ENSOARG00000008827,ENSOARG00000010861,ENSOARG00000009784,ENSOARG00000020567,ENSOARG00000001620,ENSOARG00000004590,ENSOARG00000016537,ENSOARG00000008614,ENSOARG00000004509,ENSOARG00000018130,ENSOARG00000020667,ENSOARG00000018088,ENSOARG00000010293,ENSOARG00000018805,ENSOARG00000015819,ENSOARG00000010418,…
GO:0019538	protein metabolic process	biological_process	0.0051015	0.71641	572	2387	3849	18308	ENSOARG00000020870,ENSOARG00000009565,ENSOARG00000014710,ENSOARG00000006951,ENSOARG00000009699,ENSOARG00000008620,ENSOARG00000017375,ENSOARG00000021001,ENSOARG00000013838,ENSOARG00000010668,ENSOARG00000017283,ENSOARG00000004175,ENSOARG00000015640,ENSOARG00000016580,ENSOARG00000018146,ENSOARG00000017371,ENSOARG00000001185,ENSOARG00000017845,ENSOARG00000010741,ENSOARG00000013900,ENSOARG00000011109,…
GO:0005737	cytoplasm	cellular_component	1.3667e-05	0.019957	1083	2579	6562	18308	ENSOARG00000015413,ENSOARG00000002185,ENSOARG00000019089,ENSOARG00000005388,ENSOARG00000020001,ENSOARG00000003734,ENSOARG00000013053,ENSOARG00000011233,ENSOARG00000001787,ENSOARG00000003518,ENSOARG00000006270,ENSOARG00000013203,ENSOARG00000002234,ENSOARG00000017233,ENSOARG00000015987,ENSOARG00000020658,ENSOARG00000011455,ENSOARG00000021099,ENSOARG00000002931,ENSOARG00000003271,ENSOARG00000013032,…
GO:0005044	scavenger receptor activity	molecular_function	1.6725e-05	0.019957	24	2579	67	18308	ENSOARG00000002859,ENSOARG00000007683,ENSOARG00000014082,ENSOARG00000000608,ENSOARG00000001334,ENSOARG00000003159,ENSOARG00000001959,ENSOARG00000000497,ENSOARG00000001395,ENSOARG00000002306,ENSOARG00000001928,ENSOARG00000002268,ENSOARG00000010126,ENSOARG00000014188,ENSOARG00000001186,ENSOARG00000014874,ENSOARG00000003988,ENSOARG00000007904,ENSOARG00000020114,ENSOARG00000002514,ENSOARG00000010761,…
GO:0038024	cargo receptor activity	molecular_function	1.7631e-05	0.019957	27	2579	78	18308	ENSOARG00000002514,ENSOARG00000010761,ENSOARG00000007904,ENSOARG00000020114,ENSOARG00000003988,ENSOARG00000012820,ENSOARG00000020123,ENSOARG00000010057,ENSOARG00000003463,ENSOARG00000001395,ENSOARG00000000497,ENSOARG00000003159,ENSOARG00000018396,ENSOARG00000001959,ENSOARG00000001334,ENSOARG00000014082,ENSOARG00000000608,ENSOARG00000007683,ENSOARG00000002859,ENSOARG00000014874,ENSOARG00000001186,…
GO:0005515	protein binding	molecular_function	0.0048846	0.71002	1549	2387	10656	18308	ENSOARG00000016483,ENSOARG00000015521,ENSOARG00000010167,ENSOARG00000012734,ENSOARG00000001080,ENSOARG00000008827,ENSOARG00000010861,ENSOARG00000009784,ENSOARG00000020567,ENSOARG00000001620,ENSOARG00000004590,ENSOARG00000016537,ENSOARG00000008614,ENSOARG00000004509,ENSOARG00000018130,ENSOARG00000020667,ENSOARG00000018088,ENSOARG00000010293,ENSOARG00000018805,ENSOARG00000015819,ENSOARG00000010418,…
GO:0005488	binding	molecular_function	0.00087955	0.74455	1069	1321	13424	18308	ENSOARG00000008268,ENSOARG00000000952,ENSOARG00000004131,ENSOARG00000013838,ENSOARG00000006772,ENSOARG00000000253,ENSOARG00000010065,ENSOARG00000018567,ENSOARG00000002022,ENSOARG00000018675,ENSOARG00000014254,ENSOARG00000012766,ENSOARG00000014876,ENSOARG00000013305,ENSOARG00000000405,ENSOARG00000019163,ENSOARG00000019380,ENSOARG00000002845,ENSOARG00000015495,ENSOARG00000014129,ENSOARG00000007114,…
GO:0005515	protein binding	molecular_function	0.0048846	0.71002	1549	2387	10656	18308	ENSOARG00000016483,ENSOARG00000015521,ENSOARG00000010167,ENSOARG00000012734,ENSOARG00000001080,ENSOARG00000008827,ENSOARG00000010861,ENSOARG00000009784,ENSOARG00000020567,ENSOARG00000001620,ENSOARG00000004590,ENSOARG00000016537,ENSOARG00000008614,ENSOARG00000004509,ENSOARG00000018130,ENSOARG00000020667,ENSOARG00000018088,ENSOARG00000010293,ENSOARG00000018805,ENSOARG00000015819,ENSOARG00000010418,…
GO:0008152	metabolic process	biological_process	8.24e-05	0.056894	1489	2579	9479	18308	ENSOARG00000020518,ENSOARG00000001588,ENSOARG00000011811,ENSOARG00000015989,ENSOARG00000016046,ENSOARG00000000094,ENSOARG00000019820,ENSOARG00000014874,ENSOARG00000020368,ENSOARG00000008272,ENSOARG00000018645,ENSOARG00000017022,ENSOARG00000016957,ENSOARG00000011138,ENSOARG00000003293,ENSOARG00000017845,ENSOARG00000011724,ENSOARG00000001347,ENSOARG00000008337,ENSOARG00000020137,ENSOARG00000008595,…
GO:0016787	hydrolase activity	molecular_function	2.7186e-05	0.028113	414	2579	2256	18308	ENSOARG00000004679,ENSOARG00000016438,ENSOARG00000000836,ENSOARG00000008701,ENSOARG00000011407,ENSOARG00000004362,ENSOARG00000014699,ENSOARG00000009393,ENSOARG00000016807,ENSOARG00000005531,ENSOARG00000002655,ENSOARG00000010081,ENSOARG00000020416,ENSOARG00000016624,ENSOARG00000012566,ENSOARG00000013739,ENSOARG00000011486,ENSOARG00000005842,ENSOARG00000016116,ENSOARG00000007622,ENSOARG00000020363,…
GO:0005515	protein binding	molecular_function	0.0048846	0.71002	1549	2387	10656	18308	ENSOARG00000016483,ENSOARG00000015521,ENSOARG00000010167,ENSOARG00000012734,ENSOARG00000001080,ENSOARG00000008827,ENSOARG00000010861,ENSOARG00000009784,ENSOARG00000020567,ENSOARG00000001620,ENSOARG00000004590,ENSOARG00000016537,ENSOARG00000008614,ENSOARG00000004509,ENSOARG00000018130,ENSOARG00000020667,ENSOARG00000018088,ENSOARG00000010293,ENSOARG00000018805,ENSOARG00000015819,ENSOARG00000010418,…
GO:0044444	cytoplasmic part	cellular_component	8.8341e-08	0.00073195	724	2387	4570	18308	ENSOARG00000019292,ENSOARG00000020582,ENSOARG00000003567,ENSOARG00000004269,ENSOARG00000013988,ENSOARG00000008011,ENSOARG00000016505,ENSOARG00000005491,ENSOARG00000005718,ENSOARG00000020509,ENSOARG00000007382,ENSOARG00000001010,ENSOARG00000013690,ENSOARG00000013489,ENSOARG00000013449,ENSOARG00000014560,ENSOARG00000017517,ENSOARG00000006265,ENSOARG00000003442,ENSOARG00000001546,ENSOARG00000018732,…
GO:0006508	proteolysis	biological_process	3.427e-07	0.0014197	188	2387	954	18308	ENSOARG00000020363,ENSOARG00000020485,ENSOARG00000015165,ENSOARG00000001607,ENSOARG00000009374,ENSOARG00000013921,ENSOARG00000005469,ENSOARG00000020866,ENSOARG00000007622,ENSOARG00000012853,ENSOARG00000004688,ENSOARG00000016970,ENSOARG00000017926,ENSOARG00000007904,ENSOARG00000013960,ENSOARG00000000996,ENSOARG00000006193,ENSOARG00000016829,ENSOARG00000005531,ENSOARG00000005131,ENSOARG00000003421,…
GO:0044238	primary metabolic process	biological_process	3.867e-06	0.01068	1235	2579	7651	18308	ENSOARG00000006495,ENSOARG00000010586,ENSOARG00000019252,ENSOARG00000005454,ENSOARG00000018733,ENSOARG00000011541,ENSOARG00000019994,ENSOARG00000010129,ENSOARG00000011397,ENSOARG00000013449,ENSOARG00000021052,ENSOARG00000005399,ENSOARG00000014807,ENSOARG00000019719,ENSOARG00000013671,ENSOARG00000020740,ENSOARG00000011224,ENSOARG00000018210,ENSOARG00000001457,ENSOARG00000004499,ENSOARG00000000646,…
GO:0043227	membrane-bounded organelle	cellular_component	6.0256e-06	0.009163	1273	2387	8375	18308	ENSOARG00000003504,ENSOARG00000015651,ENSOARG00000009155,ENSOARG00000018424,ENSOARG00000015926,ENSOARG00000014646,ENSOARG00000000491,ENSOARG00000017493,ENSOARG00000018017,ENSOARG00000005734,ENSOARG00000004318,ENSOARG00000007866,ENSOARG00000002433,ENSOARG00000001978,ENSOARG00000013179,ENSOARG00000017158,ENSOARG00000010867,ENSOARG00000006265,ENSOARG00000000897,ENSOARG00000017603,ENSOARG00000011224,…
GO:0005737	cytoplasm	cellular_component	1.3667e-05	0.019957	1083	2579	6562	18308	ENSOARG00000015413,ENSOARG00000002185,ENSOARG00000019089,ENSOARG00000005388,ENSOARG00000020001,ENSOARG00000003734,ENSOARG00000013053,ENSOARG00000011233,ENSOARG00000001787,ENSOARG00000003518,ENSOARG00000006270,ENSOARG00000013203,ENSOARG00000002234,ENSOARG00000017233,ENSOARG00000015987,ENSOARG00000020658,ENSOARG00000011455,ENSOARG00000021099,ENSOARG00000002931,ENSOARG00000003271,ENSOARG00000013032,…
GO:0070011	peptidase activity, acting on L-amino acid peptides	molecular_function	2.2924e-05	0.027134	126	2387	626	18308	ENSOARG00000020485,ENSOARG00000020363,ENSOARG00000015165,ENSOARG00000010002,ENSOARG00000011556,ENSOARG00000005469,ENSOARG00000013244,ENSOARG00000004688,ENSOARG00000007622,ENSOARG00000016970,ENSOARG00000017926,ENSOARG00000012241,ENSOARG00000013846,ENSOARG00000007472,ENSOARG00000007665,ENSOARG00000018450,ENSOARG00000011407,ENSOARG00000007904,ENSOARG00000020529,ENSOARG00000013960,ENSOARG00000017636,…
GO:0016787	hydrolase activity	molecular_function	2.7186e-05	0.028113	414	2579	2256	18308	ENSOARG00000004679,ENSOARG00000016438,ENSOARG00000000836,ENSOARG00000008701,ENSOARG00000011407,ENSOARG00000004362,ENSOARG00000014699,ENSOARG00000009393,ENSOARG00000016807,ENSOARG00000005531,ENSOARG00000002655,ENSOARG00000010081,ENSOARG00000020416,ENSOARG00000016624,ENSOARG00000012566,ENSOARG00000013739,ENSOARG00000011486,ENSOARG00000005842,ENSOARG00000016116,ENSOARG00000007622,ENSOARG00000020363,…
GO:0008233	peptidase activity	molecular_function	3.1592e-05	0.032798	127	2387	637	18308	ENSOARG00000017342,ENSOARG00000015508,ENSOARG00000010615,ENSOARG00000004679,ENSOARG00000008602,ENSOARG00000002990,ENSOARG00000020687,ENSOARG00000020638,ENSOARG00000007429,ENSOARG00000004479,ENSOARG00000019380,ENSOARG00000003994,ENSOARG00000008620,ENSOARG00000007207,ENSOARG00000001485,ENSOARG00000014456,ENSOARG00000008634,ENSOARG00000004908,ENSOARG00000005986,ENSOARG00000015314,ENSOARG00000009977,…
GO:0071704	organic substance metabolic process	biological_process	3.1668e-05	0.032798	1179	2387	7942	18308	ENSOARG00000004577,ENSOARG00000002073,ENSOARG00000005040,ENSOARG00000007673,ENSOARG00000018593,ENSOARG00000001532,ENSOARG00000013310,ENSOARG00000015747,ENSOARG00000001591,ENSOARG00000016105,ENSOARG00000018858,ENSOARG00000013374,ENSOARG00000007162,ENSOARG00000003547,ENSOARG00000005399,ENSOARG00000003300,ENSOARG00000001533,ENSOARG00000017771,ENSOARG00000009322,ENSOARG00000005157,ENSOARG00000001395,…
GO:0044432	endoplasmic reticulum part	cellular_component	5.1432e-05	0.048159	72	2387	314	18308	ENSOARG00000015726,ENSOARG00000010418,ENSOARG00000009017,ENSOARG00000003980,ENSOARG00000003172,ENSOARG00000018465,ENSOARG00000007573,ENSOARG00000006621,ENSOARG00000004131,ENSOARG00000011199,ENSOARG00000019292,ENSOARG00000007760,ENSOARG00000004350,ENSOARG00000008667,ENSOARG00000009854,ENSOARG00000013988,ENSOARG00000000701,ENSOARG00000010761,ENSOARG00000010725,ENSOARG00000002969,ENSOARG00000018017,…
GO:0004175	endopeptidase activity	molecular_function	7.6701e-05	0.055261	97	2579	449	18308	ENSOARG00000006110,ENSOARG00000019414,ENSOARG00000003994,ENSOARG00000002184,ENSOARG00000005244,ENSOARG00000020782,ENSOARG00000019380,ENSOARG00000015165,ENSOARG00000005842,ENSOARG00000004815,ENSOARG00000012013,ENSOARG00000007622,ENSOARG00000007429,ENSOARG00000004479,ENSOARG00000016286,ENSOARG00000002825,ENSOARG00000010761,ENSOARG00000008827,ENSOARG00000015572,ENSOARG00000004679,ENSOARG00000004501,…
GO:0008152	metabolic process	biological_process	8.24e-05	0.056894	1489	2579	9479	18308	ENSOARG00000020518,ENSOARG00000001588,ENSOARG00000011811,ENSOARG00000015989,ENSOARG00000016046,ENSOARG00000000094,ENSOARG00000019820,ENSOARG00000014874,ENSOARG00000020368,ENSOARG00000008272,ENSOARG00000018645,ENSOARG00000017022,ENSOARG00000016957,ENSOARG00000011138,ENSOARG00000003293,ENSOARG00000017845,ENSOARG00000011724,ENSOARG00000001347,ENSOARG00000008337,ENSOARG00000020137,ENSOARG00000008595,…
GO:0031090	organelle membrane	cellular_component	0.00012845	0.09142	216	2387	1205	18308	ENSOARG00000003589,ENSOARG00000000701,ENSOARG00000018593,ENSOARG00000001532,ENSOARG00000018301,ENSOARG00000020270,ENSOARG00000017119,ENSOARG00000006621,ENSOARG00000014098,ENSOARG00000004131,ENSOARG00000011199,ENSOARG00000008832,ENSOARG00000008609,ENSOARG00000012834,ENSOARG00000003501,ENSOARG00000008827,ENSOARG00000000239,ENSOARG00000017055,ENSOARG00000004509,ENSOARG00000020315,ENSOARG00000012636,…
GO:0043226	organelle	cellular_component	0.00019756	0.11692	1358	2387	9258	18308	ENSOARG00000008631,ENSOARG00000020315,ENSOARG00000009902,ENSOARG00000008337,ENSOARG00000020001,ENSOARG00000005604,ENSOARG00000018613,ENSOARG00000017131,ENSOARG00000004654,ENSOARG00000018460,ENSOARG00000014098,ENSOARG00000005220,ENSOARG00000010045,ENSOARG00000014703,ENSOARG00000016607,ENSOARG00000015355,ENSOARG00000009822,ENSOARG00000002236,ENSOARG00000012747,ENSOARG00000003042,ENSOARG00000012764,…
GO:0031300	intrinsic to organelle membrane	cellular_component	0.00021229	0.11726	42	2579	158	18308	ENSOARG00000010418,ENSOARG00000010103,ENSOARG00000019234,ENSOARG00000000048,ENSOARG00000011754,ENSOARG00000002969,ENSOARG00000020145,ENSOARG00000017765,ENSOARG00000005371,ENSOARG00000013244,ENSOARG00000007226,ENSOARG00000003051,ENSOARG00000011425,ENSOARG00000010298,ENSOARG00000005987,ENSOARG00000007760,ENSOARG00000004501,ENSOARG00000011828,ENSOARG00000012853,ENSOARG00000010446,ENSOARG00000014019,…
GO:0043231	intracellular membrane-bounded organelle	cellular_component	0.0004388	0.22035	1087	2387	7254	18308	ENSOARG00000015676,ENSOARG00000003187,ENSOARG00000010476,ENSOARG00000002393,ENSOARG00000007108,ENSOARG00000020170,ENSOARG00000013102,ENSOARG00000006160,ENSOARG00000003084,ENSOARG00000014146,ENSOARG00000011716,ENSOARG00000013244,ENSOARG00000001497,ENSOARG00000013611,ENSOARG00000012241,ENSOARG00000019110,ENSOARG00000012259,ENSOARG00000013738,ENSOARG00000013548,ENSOARG00000019340,ENSOARG00000008240,…
GO:0012505	endomembrane system	cellular_component	0.0005926	0.25842	132	2387	684	18308	ENSOARG00000000910,ENSOARG00000003751,ENSOARG00000005327,ENSOARG00000003185,ENSOARG00000010446,ENSOARG00000020301,ENSOARG00000020419,ENSOARG00000010252,ENSOARG00000009752,ENSOARG00000011754,ENSOARG00000008738,ENSOARG00000013078,ENSOARG00000017011,ENSOARG00000003084,ENSOARG00000013586,ENSOARG00000002593,ENSOARG00000003718,ENSOARG00000013012,ENSOARG00000017880,ENSOARG00000013244,ENSOARG00000019323,…
GO:0033619	membrane protein proteolysis	biological_process	0.00084985	0.29339	15	2579	41	18308	ENSOARG00000013244,ENSOARG00000013645,ENSOARG00000018210,ENSOARG00000010129,ENSOARG00000020866,ENSOARG00000015165,ENSOARG00000002399,ENSOARG00000013846,ENSOARG00000001958,ENSOARG00000020782,ENSOARG00000020485,ENSOARG00000013933,ENSOARG00000004276,ENSOARG00000000910,ENSOARG00000012373
GO:0031625	ubiquitin protein ligase binding	molecular_function	0.001271	0.35995	44	2579	180	18308	ENSOARG00000011631,ENSOARG00000004489,ENSOARG00000009782,ENSOARG00000020419,ENSOARG00000019079,ENSOARG00000016922,ENSOARG00000008369,ENSOARG00000006476,ENSOARG00000001877,ENSOARG00000016132,ENSOARG00000004179,ENSOARG00000001544,ENSOARG00000004175,ENSOARG00000012766,ENSOARG00000001982,ENSOARG00000020450,ENSOARG00000007502,ENSOARG00000013921,ENSOARG00000000142,ENSOARG00000011626,ENSOARG00000013443,…
GO:0044389	small conjugating protein ligase binding	molecular_function	0.0012853	0.35995	45	2579	185	18308	ENSOARG00000019835,ENSOARG00000004233,ENSOARG00000005469,ENSOARG00000000493,ENSOARG00000004276,ENSOARG00000018724,ENSOARG00000000910,ENSOARG00000000701,ENSOARG00000009220,ENSOARG00000002743,ENSOARG00000018369,ENSOARG00000019340,ENSOARG00000003654,ENSOARG00000020687,ENSOARG00000005613,ENSOARG00000011342,ENSOARG00000002554,ENSOARG00000016537,ENSOARG00000018545,ENSOARG00000020658,ENSOARG00000000230,…
GO:0003824	catalytic activity	molecular_function	0.0013987	0.40917	798	2387	5127	18308	ENSOARG00000004688,ENSOARG00000007622,ENSOARG00000017939,ENSOARG00000013112,ENSOARG00000012994,ENSOARG00000015910,ENSOARG00000008024,ENSOARG00000015165,ENSOARG00000011368,ENSOARG00000002022,ENSOARG00000015168,ENSOARG00000013921,ENSOARG00000004143,ENSOARG00000015147,ENSOARG00000005238,ENSOARG00000014858,ENSOARG00000014699,ENSOARG00000004219,ENSOARG00000017050,ENSOARG00000016261,ENSOARG00000017957,…
GO:0043170	macromolecule metabolic process	biological_process	0.0014074	0.40917	951	2387	6540	18308	ENSOARG00000016922,ENSOARG00000017218,ENSOARG00000016286,ENSOARG00000006495,ENSOARG00000011342,ENSOARG00000019557,ENSOARG00000020719,ENSOARG00000002188,ENSOARG00000012765,ENSOARG00000003282,ENSOARG00000004936,ENSOARG00000009171,ENSOARG00000005244,ENSOARG00000014877,ENSOARG00000010129,ENSOARG00000018465,ENSOARG00000001544,ENSOARG00000002427,ENSOARG00000005054,ENSOARG00000009839,ENSOARG00000005315,…
GO:0005789	endoplasmic reticulum membrane	cellular_component	0.0018073	0.48305	57	2387	269	18308	ENSOARG00000018336,ENSOARG00000020650,ENSOARG00000000927,ENSOARG00000016688,ENSOARG00000018017,ENSOARG00000015285,ENSOARG00000002969,ENSOARG00000020695,ENSOARG00000005028,ENSOARG00000010725,ENSOARG00000014271,ENSOARG00000017954,ENSOARG00000000910,ENSOARG00000011828,ENSOARG00000012693,ENSOARG00000009373,ENSOARG00000003185,ENSOARG00000019216,ENSOARG00000016724,ENSOARG00000000048,ENSOARG00000021053,…
GO:0042175	nuclear outer membrane-endoplasmic reticulum membrane network	cellular_component	0.0026482	0.57935	58	2387	279	18308	ENSOARG00000014271,ENSOARG00000020695,ENSOARG00000010725,ENSOARG00000005028,ENSOARG00000002969,ENSOARG00000015285,ENSOARG00000018017,ENSOARG00000016688,ENSOARG00000020650,ENSOARG00000000927,ENSOARG00000018336,ENSOARG00000010298,ENSOARG00000014019,ENSOARG00000021053,ENSOARG00000013933,ENSOARG00000006301,ENSOARG00000000048,ENSOARG00000016724,ENSOARG00000019216,ENSOARG00000003185,ENSOARG00000009373,…
GO:0031227	intrinsic to endoplasmic reticulum membrane	cellular_component	0.0030692	0.59206	20	2387	74	18308	ENSOARG00000019216,ENSOARG00000012853,ENSOARG00000013244,ENSOARG00000009373,ENSOARG00000011828,ENSOARG00000000910,ENSOARG00000010298,ENSOARG00000006621,ENSOARG00000020485,ENSOARG00000013933,ENSOARG00000014019,ENSOARG00000007760,ENSOARG00000000048,ENSOARG00000009854,ENSOARG00000010418,ENSOARG00000018465,ENSOARG00000011754,ENSOARG00000007573,ENSOARG00000015726,ENSOARG00000002969
GO:0044424	intracellular part	cellular_component	0.0041937	0.68806	1364	2387	9486	18308	ENSOARG00000010073,ENSOARG00000017219,ENSOARG00000003587,ENSOARG00000012223,ENSOARG00000020694,ENSOARG00000012359,ENSOARG00000005283,ENSOARG00000016325,ENSOARG00000018878,ENSOARG00000011432,ENSOARG00000001877,ENSOARG00000006418,ENSOARG00000011086,ENSOARG00000013220,ENSOARG00000011891,ENSOARG00000007145,ENSOARG00000020591,ENSOARG00000006688,ENSOARG00000002410,ENSOARG00000017011,ENSOARG00000006536,…
GO:0005515	protein binding	molecular_function	0.0048846	0.71002	1549	2387	10656	18308	ENSOARG00000016483,ENSOARG00000015521,ENSOARG00000010167,ENSOARG00000012734,ENSOARG00000001080,ENSOARG00000008827,ENSOARG00000010861,ENSOARG00000009784,ENSOARG00000020567,ENSOARG00000001620,ENSOARG00000004590,ENSOARG00000016537,ENSOARG00000008614,ENSOARG00000004509,ENSOARG00000018130,ENSOARG00000020667,ENSOARG00000018088,ENSOARG00000010293,ENSOARG00000018805,ENSOARG00000015819,ENSOARG00000010418,…
GO:0043229	intracellular organelle	cellular_component	0.0049486	0.71256	1194	2387	8275	18308	ENSOARG00000013838,ENSOARG00000014271,ENSOARG00000020695,ENSOARG00000003701,ENSOARG00000017283,ENSOARG00000015285,ENSOARG00000014674,ENSOARG00000017105,ENSOARG00000009699,ENSOARG00000012500,ENSOARG00000008620,ENSOARG00000020870,ENSOARG00000019668,ENSOARG00000013544,ENSOARG00000011109,ENSOARG00000017582,ENSOARG00000014642,ENSOARG00000001185,ENSOARG00000015114,ENSOARG00000012072,ENSOARG00000009373,…
GO:0005622	intracellular	cellular_component	0.0050929	0.71641	1450	2387	10119	18308	ENSOARG00000010986,ENSOARG00000003150,ENSOARG00000017381,ENSOARG00000017954,ENSOARG00000019331,ENSOARG00000000646,ENSOARG00000002959,ENSOARG00000018325,ENSOARG00000006249,ENSOARG00000019163,ENSOARG00000015814,ENSOARG00000017596,ENSOARG00000006047,ENSOARG00000004403,ENSOARG00000018436,ENSOARG00000005442,ENSOARG00000007337,ENSOARG00000013168,ENSOARG00000019092,ENSOARG00000011095,ENSOARG00000013438,…
GO:0019538	protein metabolic process	biological_process	0.0051015	0.71641	572	2387	3849	18308	ENSOARG00000020870,ENSOARG00000009565,ENSOARG00000014710,ENSOARG00000006951,ENSOARG00000009699,ENSOARG00000008620,ENSOARG00000017375,ENSOARG00000021001,ENSOARG00000013838,ENSOARG00000010668,ENSOARG00000017283,ENSOARG00000004175,ENSOARG00000015640,ENSOARG00000016580,ENSOARG00000018146,ENSOARG00000017371,ENSOARG00000001185,ENSOARG00000017845,ENSOARG00000010741,ENSOARG00000013900,ENSOARG00000011109,…
GO:0030176	integral to endoplasmic reticulum membrane	cellular_component	0.0076629	0.80732	19	2579	70	18308	ENSOARG00000013933,ENSOARG00000002969,ENSOARG00000000910,ENSOARG00000019216,ENSOARG00000009854,ENSOARG00000000048,ENSOARG00000014019,ENSOARG00000010418,ENSOARG00000012853,ENSOARG00000011828,ENSOARG00000007760,ENSOARG00000010298,ENSOARG00000020485,ENSOARG00000010095,ENSOARG00000015726,ENSOARG00000018465,ENSOARG00000007573,ENSOARG00000013244,ENSOARG00000009373
GO:0031301	integral to organelle membrane	cellular_component	0.0003263	0.15903	40	2579	152	18308	ENSOARG00000010095,ENSOARG00000020485,ENSOARG00000018498,ENSOARG00000006049,ENSOARG00000001290,ENSOARG00000007573,ENSOARG00000007254,ENSOARG00000015726,ENSOARG00000018465,ENSOARG00000001541,ENSOARG00000004036,ENSOARG00000009373,ENSOARG00000019331,ENSOARG00000009220,ENSOARG00000013933,ENSOARG00000019216,ENSOARG00000017634,ENSOARG00000013893,ENSOARG00000000910,ENSOARG00000010446,ENSOARG00000012853,…
GO:0044444	cytoplasmic part	cellular_component	8.8341e-08	0.00073195	724	2387	4570	18308	ENSOARG00000019292,ENSOARG00000020582,ENSOARG00000003567,ENSOARG00000004269,ENSOARG00000013988,ENSOARG00000008011,ENSOARG00000016505,ENSOARG00000005491,ENSOARG00000005718,ENSOARG00000020509,ENSOARG00000007382,ENSOARG00000001010,ENSOARG00000013690,ENSOARG00000013489,ENSOARG00000013449,ENSOARG00000014560,ENSOARG00000017517,ENSOARG00000006265,ENSOARG00000003442,ENSOARG00000001546,ENSOARG00000018732,…
GO:0031988	membrane-bounded vesicle	cellular_component	2.8773e-07	0.0014197	437	2387	2502	18308	ENSOARG00000000701,ENSOARG00000016607,ENSOARG00000007770,ENSOARG00000010045,ENSOARG00000005220,ENSOARG00000020698,ENSOARG00000019044,ENSOARG00000006518,ENSOARG00000014970,ENSOARG00000003042,ENSOARG00000002223,ENSOARG00000012747,ENSOARG00000008392,ENSOARG00000002236,ENSOARG00000013525,ENSOARG00000007814,ENSOARG00000009818,ENSOARG00000007240,ENSOARG00000020315,ENSOARG00000017817,ENSOARG00000009902,…
GO:0031982	vesicle	cellular_component	6.8237e-07	0.0022615	449	2387	2581	18308	ENSOARG00000003293,ENSOARG00000000995,ENSOARG00000005780,ENSOARG00000012566,ENSOARG00000019806,ENSOARG00000008268,ENSOARG00000006492,ENSOARG00000003416,ENSOARG00000003833,ENSOARG00000006080,ENSOARG00000006477,ENSOARG00000005286,ENSOARG00000011626,ENSOARG00000003994,ENSOARG00000005848,ENSOARG00000016562,ENSOARG00000012556,ENSOARG00000003848,ENSOARG00000019823,ENSOARG00000011482,ENSOARG00000003241,…
GO:0070062	extracellular vesicular exosome	cellular_component	1.2058e-06	0.0026336	380	2387	2160	18308	ENSOARG00000002357,ENSOARG00000019721,ENSOARG00000003713,ENSOARG00000016185,ENSOARG00000005884,ENSOARG00000003848,ENSOARG00000019823,ENSOARG00000011482,ENSOARG00000016562,ENSOARG00000005848,ENSOARG00000012556,ENSOARG00000006080,ENSOARG00000006477,ENSOARG00000011626,ENSOARG00000005286,ENSOARG00000003994,ENSOARG00000012566,ENSOARG00000019806,ENSOARG00000006492,ENSOARG00000003416,ENSOARG00000003293,…
GO:0043230	extracellular organelle	cellular_component	1.2714e-06	0.0026336	380	2387	2161	18308	ENSOARG00000003293,ENSOARG00000000995,ENSOARG00000012566,ENSOARG00000019806,ENSOARG00000003416,ENSOARG00000006492,ENSOARG00000006477,ENSOARG00000006080,ENSOARG00000003994,ENSOARG00000005286,ENSOARG00000011626,ENSOARG00000012556,ENSOARG00000016562,ENSOARG00000005848,ENSOARG00000019823,ENSOARG00000011482,ENSOARG00000003848,ENSOARG00000005884,ENSOARG00000016185,ENSOARG00000002357,ENSOARG00000019721,…
GO:0065010	extracellular membrane-bounded organelle	cellular_component	1.2714e-06	0.0026336	380	2387	2161	18308	ENSOARG00000017493,ENSOARG00000005734,ENSOARG00000001761,ENSOARG00000004318,ENSOARG00000007866,ENSOARG00000008306,ENSOARG00000006047,ENSOARG00000019196,ENSOARG00000007337,ENSOARG00000018036,ENSOARG00000000142,ENSOARG00000017194,ENSOARG00000004887,ENSOARG00000002959,ENSOARG00000014129,ENSOARG00000010867,ENSOARG00000013179,ENSOARG00000017810,ENSOARG00000017954,ENSOARG00000011811,ENSOARG00000001978,…
GO:0005576	extracellular region	cellular_component	2.1639e-06	0.01068	550	2579	3114	18308	ENSOARG00000005718,ENSOARG00000014129,ENSOARG00000000142,ENSOARG00000014188,ENSOARG00000002744,ENSOARG00000006806,ENSOARG00000016132,ENSOARG00000006899,ENSOARG00000018946,ENSOARG00000006959,ENSOARG00000010045,ENSOARG00000012747,ENSOARG00000001969,ENSOARG00000020932,ENSOARG00000010921,ENSOARG00000017559,ENSOARG00000014289,ENSOARG00000001693,ENSOARG00000002084,ENSOARG00000003647,ENSOARG00000007405,…
GO:0044238	primary metabolic process	biological_process	3.867e-06	0.01068	1235	2579	7651	18308	ENSOARG00000006495,ENSOARG00000010586,ENSOARG00000019252,ENSOARG00000005454,ENSOARG00000018733,ENSOARG00000011541,ENSOARG00000019994,ENSOARG00000010129,ENSOARG00000011397,ENSOARG00000013449,ENSOARG00000021052,ENSOARG00000005399,ENSOARG00000014807,ENSOARG00000019719,ENSOARG00000013671,ENSOARG00000020740,ENSOARG00000011224,ENSOARG00000018210,ENSOARG00000001457,ENSOARG00000004499,ENSOARG00000000646,…
GO:0043227	membrane-bounded organelle	cellular_component	6.0256e-06	0.009163	1273	2387	8375	18308	ENSOARG00000003504,ENSOARG00000015651,ENSOARG00000009155,ENSOARG00000018424,ENSOARG00000015926,ENSOARG00000014646,ENSOARG00000000491,ENSOARG00000017493,ENSOARG00000018017,ENSOARG00000005734,ENSOARG00000004318,ENSOARG00000007866,ENSOARG00000002433,ENSOARG00000001978,ENSOARG00000013179,ENSOARG00000017158,ENSOARG00000010867,ENSOARG00000006265,ENSOARG00000000897,ENSOARG00000017603,ENSOARG00000011224,…
GO:0044421	extracellular region part	cellular_component	6.0825e-06	0.009163	473	2387	2814	18308	ENSOARG00000006441,ENSOARG00000006377,ENSOARG00000019180,ENSOARG00000009963,ENSOARG00000014541,ENSOARG00000020179,ENSOARG00000012954,ENSOARG00000014106,ENSOARG00000004786,ENSOARG00000008572,ENSOARG00000019042,ENSOARG00000001187,ENSOARG00000002470,ENSOARG00000008331,ENSOARG00000008117,ENSOARG00000016866,ENSOARG00000013966,ENSOARG00000013326,ENSOARG00000012013,ENSOARG00000003099,ENSOARG00000011353,…
GO:0005737	cytoplasm	cellular_component	1.3667e-05	0.019957	1083	2579	6562	18308	ENSOARG00000015413,ENSOARG00000002185,ENSOARG00000019089,ENSOARG00000005388,ENSOARG00000020001,ENSOARG00000003734,ENSOARG00000013053,ENSOARG00000011233,ENSOARG00000001787,ENSOARG00000003518,ENSOARG00000006270,ENSOARG00000013203,ENSOARG00000002234,ENSOARG00000017233,ENSOARG00000015987,ENSOARG00000020658,ENSOARG00000011455,ENSOARG00000021099,ENSOARG00000002931,ENSOARG00000003271,ENSOARG00000013032,…
GO:0071704	organic substance metabolic process	biological_process	3.1668e-05	0.032798	1179	2387	7942	18308	ENSOARG00000004577,ENSOARG00000002073,ENSOARG00000005040,ENSOARG00000007673,ENSOARG00000018593,ENSOARG00000001532,ENSOARG00000013310,ENSOARG00000015747,ENSOARG00000001591,ENSOARG00000016105,ENSOARG00000018858,ENSOARG00000013374,ENSOARG00000007162,ENSOARG00000003547,ENSOARG00000005399,ENSOARG00000003300,ENSOARG00000001533,ENSOARG00000017771,ENSOARG00000009322,ENSOARG00000005157,ENSOARG00000001395,…
GO:0009056	catabolic process	biological_process	4.4476e-05	0.03879	276	2579	1420	18308	ENSOARG00000004350,ENSOARG00000014769,ENSOARG00000012811,ENSOARG00000014188,ENSOARG00000004131,ENSOARG00000004003,ENSOARG00000016039,ENSOARG00000007382,ENSOARG00000000630,ENSOARG00000013921,ENSOARG00000000738,ENSOARG00000010103,ENSOARG00000010045,ENSOARG00000008369,ENSOARG00000010712,ENSOARG00000001717,ENSOARG00000009094,ENSOARG00000001877,ENSOARG00000016432,ENSOARG00000000269,ENSOARG00000007429,…
GO:1901575	organic substance catabolic process	biological_process	4.8422e-05	0.04012	255	2579	1296	18308	ENSOARG00000018338,ENSOARG00000018593,ENSOARG00000014146,ENSOARG00000011649,ENSOARG00000015190,ENSOARG00000016922,ENSOARG00000020137,ENSOARG00000006476,ENSOARG00000011086,ENSOARG00000003172,ENSOARG00000020474,ENSOARG00000017845,ENSOARG00000002251,ENSOARG00000016957,ENSOARG00000017737,ENSOARG00000017361,ENSOARG00000018886,ENSOARG00000020853,ENSOARG00000003099,ENSOARG00000005466,ENSOARG00000011864,…
GO:0008152	metabolic process	biological_process	8.24e-05	0.056894	1489	2579	9479	18308	ENSOARG00000020518,ENSOARG00000001588,ENSOARG00000011811,ENSOARG00000015989,ENSOARG00000016046,ENSOARG00000000094,ENSOARG00000019820,ENSOARG00000014874,ENSOARG00000020368,ENSOARG00000008272,ENSOARG00000018645,ENSOARG00000017022,ENSOARG00000016957,ENSOARG00000011138,ENSOARG00000003293,ENSOARG00000017845,ENSOARG00000011724,ENSOARG00000001347,ENSOARG00000008337,ENSOARG00000020137,ENSOARG00000008595,…
GO:0043226	organelle	cellular_component	0.00019756	0.11692	1358	2387	9258	18308	ENSOARG00000008631,ENSOARG00000020315,ENSOARG00000009902,ENSOARG00000008337,ENSOARG00000020001,ENSOARG00000005604,ENSOARG00000018613,ENSOARG00000017131,ENSOARG00000004654,ENSOARG00000018460,ENSOARG00000014098,ENSOARG00000005220,ENSOARG00000010045,ENSOARG00000014703,ENSOARG00000016607,ENSOARG00000015355,ENSOARG00000009822,ENSOARG00000002236,ENSOARG00000012747,ENSOARG00000003042,ENSOARG00000012764,…
GO:0043231	intracellular membrane-bounded organelle	cellular_component	0.0004388	0.22035	1087	2387	7254	18308	ENSOARG00000015676,ENSOARG00000003187,ENSOARG00000010476,ENSOARG00000002393,ENSOARG00000007108,ENSOARG00000020170,ENSOARG00000013102,ENSOARG00000006160,ENSOARG00000003084,ENSOARG00000014146,ENSOARG00000011716,ENSOARG00000013244,ENSOARG00000001497,ENSOARG00000013611,ENSOARG00000012241,ENSOARG00000019110,ENSOARG00000012259,ENSOARG00000013738,ENSOARG00000013548,ENSOARG00000019340,ENSOARG00000008240,…
GO:0044248	cellular catabolic process	biological_process	0.00064741	0.26806	230	2579	1205	18308	ENSOARG00000004350,ENSOARG00000014769,ENSOARG00000001544,ENSOARG00000012811,ENSOARG00000019319,ENSOARG00000004131,ENSOARG00000014188,ENSOARG00000004003,ENSOARG00000007382,ENSOARG00000016039,ENSOARG00000001560,ENSOARG00000001982,ENSOARG00000000630,ENSOARG00000013465,ENSOARG00000013921,ENSOARG00000010258,ENSOARG00000008620,ENSOARG00000007866,ENSOARG00000006068,ENSOARG00000002489,ENSOARG00000010103,…
GO:0003824	catalytic activity	molecular_function	0.0013987	0.40917	798	2387	5127	18308	ENSOARG00000004688,ENSOARG00000007622,ENSOARG00000017939,ENSOARG00000013112,ENSOARG00000012994,ENSOARG00000015910,ENSOARG00000008024,ENSOARG00000015165,ENSOARG00000011368,ENSOARG00000002022,ENSOARG00000015168,ENSOARG00000013921,ENSOARG00000004143,ENSOARG00000015147,ENSOARG00000005238,ENSOARG00000014858,ENSOARG00000014699,ENSOARG00000004219,ENSOARG00000017050,ENSOARG00000016261,ENSOARG00000017957,…
GO:0044710	single-organism metabolic process	biological_process	0.0019926	0.48997	393	2387	2426	18308	ENSOARG00000009594,ENSOARG00000004826,ENSOARG00000000048,ENSOARG00000014642,ENSOARG00000018675,ENSOARG00000001049,ENSOARG00000017845,ENSOARG00000001185,ENSOARG00000015114,ENSOARG00000001856,ENSOARG00000018980,ENSOARG00000003227,ENSOARG00000011026,ENSOARG00000014271,ENSOARG00000017283,ENSOARG00000014674,ENSOARG00000002151,ENSOARG00000018782,ENSOARG00000000591,ENSOARG00000009699,ENSOARG00000000697,…
GO:0044424	intracellular part	cellular_component	0.0041937	0.68806	1364	2387	9486	18308	ENSOARG00000010073,ENSOARG00000017219,ENSOARG00000003587,ENSOARG00000012223,ENSOARG00000020694,ENSOARG00000012359,ENSOARG00000005283,ENSOARG00000016325,ENSOARG00000018878,ENSOARG00000011432,ENSOARG00000001877,ENSOARG00000006418,ENSOARG00000011086,ENSOARG00000013220,ENSOARG00000011891,ENSOARG00000007145,ENSOARG00000020591,ENSOARG00000006688,ENSOARG00000002410,ENSOARG00000017011,ENSOARG00000006536,…
GO:0043229	intracellular organelle	cellular_component	0.0049486	0.71256	1194	2387	8275	18308	ENSOARG00000013838,ENSOARG00000014271,ENSOARG00000020695,ENSOARG00000003701,ENSOARG00000017283,ENSOARG00000015285,ENSOARG00000014674,ENSOARG00000017105,ENSOARG00000009699,ENSOARG00000012500,ENSOARG00000008620,ENSOARG00000020870,ENSOARG00000019668,ENSOARG00000013544,ENSOARG00000011109,ENSOARG00000017582,ENSOARG00000014642,ENSOARG00000001185,ENSOARG00000015114,ENSOARG00000012072,ENSOARG00000009373,…
GO:0005622	intracellular	cellular_component	0.0050929	0.71641	1450	2387	10119	18308	ENSOARG00000010986,ENSOARG00000003150,ENSOARG00000017381,ENSOARG00000017954,ENSOARG00000019331,ENSOARG00000000646,ENSOARG00000002959,ENSOARG00000018325,ENSOARG00000006249,ENSOARG00000019163,ENSOARG00000015814,ENSOARG00000017596,ENSOARG00000006047,ENSOARG00000004403,ENSOARG00000018436,ENSOARG00000005442,ENSOARG00000007337,ENSOARG00000013168,ENSOARG00000019092,ENSOARG00000011095,ENSOARG00000013438,…
GO:0044281	small molecule metabolic process	biological_process	0.007921	0.84683	243	2387	1450	18308	ENSOARG00000009594,ENSOARG00000013898,ENSOARG00000008013,ENSOARG00000004826,ENSOARG00000021053,ENSOARG00000018675,ENSOARG00000001049,ENSOARG00000017845,ENSOARG00000001185,ENSOARG00000012654,ENSOARG00000016724,ENSOARG00000008701,ENSOARG00000015114,ENSOARG00000007460,ENSOARG00000007274,ENSOARG00000007114,ENSOARG00000018980,ENSOARG00000017850,ENSOARG00000017283,ENSOARG00000006003,ENSOARG00000005028,…
GO:0045444	fat cell differentiation	biological_process	0.0084629	0.82982	37	2579	162	18308	ENSOARG00000018847,ENSOARG00000007592,ENSOARG00000000940,ENSOARG00000014876,ENSOARG00000004826,ENSOARG00000010317,ENSOARG00000012927,ENSOARG00000006080,ENSOARG00000017383,ENSOARG00000018639,ENSOARG00000004730,ENSOARG00000019835,ENSOARG00000020509,ENSOARG00000020246,ENSOARG00000001187,ENSOARG00000020719,ENSOARG00000007622,ENSOARG00000004403,ENSOARG00000012734,ENSOARG00000002088,ENSOARG00000013941,…
GO:0044444	cytoplasmic part	cellular_component	8.8341e-08	0.00073195	724	2387	4570	18308	ENSOARG00000019292,ENSOARG00000020582,ENSOARG00000003567,ENSOARG00000004269,ENSOARG00000013988,ENSOARG00000008011,ENSOARG00000016505,ENSOARG00000005491,ENSOARG00000005718,ENSOARG00000020509,ENSOARG00000007382,ENSOARG00000001010,ENSOARG00000013690,ENSOARG00000013489,ENSOARG00000013449,ENSOARG00000014560,ENSOARG00000017517,ENSOARG00000006265,ENSOARG00000003442,ENSOARG00000001546,ENSOARG00000018732,…
GO:0031988	membrane-bounded vesicle	cellular_component	2.8773e-07	0.0014197	437	2387	2502	18308	ENSOARG00000000701,ENSOARG00000016607,ENSOARG00000007770,ENSOARG00000010045,ENSOARG00000005220,ENSOARG00000020698,ENSOARG00000019044,ENSOARG00000006518,ENSOARG00000014970,ENSOARG00000003042,ENSOARG00000002223,ENSOARG00000012747,ENSOARG00000008392,ENSOARG00000002236,ENSOARG00000013525,ENSOARG00000007814,ENSOARG00000009818,ENSOARG00000007240,ENSOARG00000020315,ENSOARG00000017817,ENSOARG00000009902,…
GO:0031982	vesicle	cellular_component	6.8237e-07	0.0022615	449	2387	2581	18308	ENSOARG00000003293,ENSOARG00000000995,ENSOARG00000005780,ENSOARG00000012566,ENSOARG00000019806,ENSOARG00000008268,ENSOARG00000006492,ENSOARG00000003416,ENSOARG00000003833,ENSOARG00000006080,ENSOARG00000006477,ENSOARG00000005286,ENSOARG00000011626,ENSOARG00000003994,ENSOARG00000005848,ENSOARG00000016562,ENSOARG00000012556,ENSOARG00000003848,ENSOARG00000019823,ENSOARG00000011482,ENSOARG00000003241,…
GO:0043227	membrane-bounded organelle	cellular_component	6.0256e-06	0.009163	1273	2387	8375	18308	ENSOARG00000003504,ENSOARG00000015651,ENSOARG00000009155,ENSOARG00000018424,ENSOARG00000015926,ENSOARG00000014646,ENSOARG00000000491,ENSOARG00000017493,ENSOARG00000018017,ENSOARG00000005734,ENSOARG00000004318,ENSOARG00000007866,ENSOARG00000002433,ENSOARG00000001978,ENSOARG00000013179,ENSOARG00000017158,ENSOARG00000010867,ENSOARG00000006265,ENSOARG00000000897,ENSOARG00000017603,ENSOARG00000011224,…
GO:0005737	cytoplasm	cellular_component	1.3667e-05	0.019957	1083	2579	6562	18308	ENSOARG00000015413,ENSOARG00000002185,ENSOARG00000019089,ENSOARG00000005388,ENSOARG00000020001,ENSOARG00000003734,ENSOARG00000013053,ENSOARG00000011233,ENSOARG00000001787,ENSOARG00000003518,ENSOARG00000006270,ENSOARG00000013203,ENSOARG00000002234,ENSOARG00000017233,ENSOARG00000015987,ENSOARG00000020658,ENSOARG00000011455,ENSOARG00000021099,ENSOARG00000002931,ENSOARG00000003271,ENSOARG00000013032,…
GO:0031090	organelle membrane	cellular_component	0.00012845	0.09142	216	2387	1205	18308	ENSOARG00000003589,ENSOARG00000000701,ENSOARG00000018593,ENSOARG00000001532,ENSOARG00000018301,ENSOARG00000020270,ENSOARG00000017119,ENSOARG00000006621,ENSOARG00000014098,ENSOARG00000004131,ENSOARG00000011199,ENSOARG00000008832,ENSOARG00000008609,ENSOARG00000012834,ENSOARG00000003501,ENSOARG00000008827,ENSOARG00000000239,ENSOARG00000017055,ENSOARG00000004509,ENSOARG00000020315,ENSOARG00000012636,…
GO:0043226	organelle	cellular_component	0.00019756	0.11692	1358	2387	9258	18308	ENSOARG00000008631,ENSOARG00000020315,ENSOARG00000009902,ENSOARG00000008337,ENSOARG00000020001,ENSOARG00000005604,ENSOARG00000018613,ENSOARG00000017131,ENSOARG00000004654,ENSOARG00000018460,ENSOARG00000014098,ENSOARG00000005220,ENSOARG00000010045,ENSOARG00000014703,ENSOARG00000016607,ENSOARG00000015355,ENSOARG00000009822,ENSOARG00000002236,ENSOARG00000012747,ENSOARG00000003042,ENSOARG00000012764,…
GO:0016192	vesicle-mediated transport	biological_process	0.00036098	0.18693	148	2387	780	18308	ENSOARG00000003463,ENSOARG00000007138,ENSOARG00000011485,ENSOARG00000012564,ENSOARG00000003159,ENSOARG00000010725,ENSOARG00000002306,ENSOARG00000020137,ENSOARG00000014886,ENSOARG00000017194,ENSOARG00000000142,ENSOARG00000015547,ENSOARG00000000291,ENSOARG00000011127,ENSOARG00000019535,ENSOARG00000001334,ENSOARG00000021022,ENSOARG00000018567,ENSOARG00000005498,ENSOARG00000011797,ENSOARG00000012176,…
GO:0043231	intracellular membrane-bounded organelle	cellular_component	0.0004388	0.22035	1087	2387	7254	18308	ENSOARG00000015676,ENSOARG00000003187,ENSOARG00000010476,ENSOARG00000002393,ENSOARG00000007108,ENSOARG00000020170,ENSOARG00000013102,ENSOARG00000006160,ENSOARG00000003084,ENSOARG00000014146,ENSOARG00000011716,ENSOARG00000013244,ENSOARG00000001497,ENSOARG00000013611,ENSOARG00000012241,ENSOARG00000019110,ENSOARG00000012259,ENSOARG00000013738,ENSOARG00000013548,ENSOARG00000019340,ENSOARG00000008240,…
GO:0030659	cytoplasmic vesicle membrane	cellular_component	0.00047803	0.23083	31	2387	113	18308	ENSOARG00000014886,ENSOARG00000009902,ENSOARG00000018710,ENSOARG00000004509,ENSOARG00000003172,ENSOARG00000000952,ENSOARG00000004654,ENSOARG00000015062,ENSOARG00000013249,ENSOARG00000013877,ENSOARG00000013933,ENSOARG00000013902,ENSOARG00000004276,ENSOARG00000002234,ENSOARG00000003241,ENSOARG00000016545,ENSOARG00000011923,ENSOARG00000010605,ENSOARG00000009032,ENSOARG00000015027,ENSOARG00000011759,…
GO:0012505	endomembrane system	cellular_component	0.0005926	0.25842	132	2387	684	18308	ENSOARG00000000910,ENSOARG00000003751,ENSOARG00000005327,ENSOARG00000003185,ENSOARG00000010446,ENSOARG00000020301,ENSOARG00000020419,ENSOARG00000010252,ENSOARG00000009752,ENSOARG00000011754,ENSOARG00000008738,ENSOARG00000013078,ENSOARG00000017011,ENSOARG00000003084,ENSOARG00000013586,ENSOARG00000002593,ENSOARG00000003718,ENSOARG00000013012,ENSOARG00000017880,ENSOARG00000013244,ENSOARG00000019323,…
GO:0044433	cytoplasmic vesicle part	cellular_component	0.00073885	0.29409	32	2387	120	18308	ENSOARG00000015494,ENSOARG00000014886,ENSOARG00000015062,ENSOARG00000010605,ENSOARG00000009032,ENSOARG00000011923,ENSOARG00000003241,ENSOARG00000013902,ENSOARG00000013933,ENSOARG00000004276,ENSOARG00000013179,ENSOARG00000003751,ENSOARG00000013796,ENSOARG00000008783,ENSOARG00000005987,ENSOARG00000019535,ENSOARG00000004509,ENSOARG00000018710,ENSOARG00000009902,ENSOARG00000013249,ENSOARG00000004654,…
GO:0005488	binding	molecular_function	0.00087955	0.74455	1069	1321	13424	18308	ENSOARG00000008268,ENSOARG00000000952,ENSOARG00000004131,ENSOARG00000013838,ENSOARG00000006772,ENSOARG00000000253,ENSOARG00000010065,ENSOARG00000018567,ENSOARG00000002022,ENSOARG00000018675,ENSOARG00000014254,ENSOARG00000012766,ENSOARG00000014876,ENSOARG00000013305,ENSOARG00000000405,ENSOARG00000019163,ENSOARG00000019380,ENSOARG00000002845,ENSOARG00000015495,ENSOARG00000014129,ENSOARG00000007114,…
GO:0043167	ion binding	molecular_function	0.0013844	0.86609	423	1321	4658	18308	ENSOARG00000005884,ENSOARG00000002045,ENSOARG00000020509,ENSOARG00000001949,ENSOARG00000017493,ENSOARG00000017583,ENSOARG00000001174,ENSOARG00000015114,ENSOARG00000020260,ENSOARG00000002799,ENSOARG00000010578,ENSOARG00000004908,ENSOARG00000009488,ENSOARG00000002444,ENSOARG00000000759,ENSOARG00000019252,ENSOARG00000002357,ENSOARG00000018718,ENSOARG00000016039,ENSOARG00000000673,ENSOARG00000015987,…
GO:0048471	perinuclear region of cytoplasm	cellular_component	0.0022241	0.9409	41	1321	312	18308	ENSOARG00000018465,ENSOARG00000018369,ENSOARG00000012205,ENSOARG00000019835,ENSOARG00000017283,ENSOARG00000011888,ENSOARG00000016987,ENSOARG00000001185,ENSOARG00000004654,ENSOARG00000019079,ENSOARG00000004487,ENSOARG00000013032,ENSOARG00000016366,ENSOARG00000013553,ENSOARG00000018084,ENSOARG00000008117,ENSOARG00000000549,ENSOARG00000008331,ENSOARG00000004076,ENSOARG00000019692,ENSOARG00000010268,…
GO:0012506	vesicle membrane	cellular_component	0.0022635	0.52828	32	2387	128	18308	ENSOARG00000003172,ENSOARG00000013249,ENSOARG00000004654,ENSOARG00000000952,ENSOARG00000018710,ENSOARG00000009902,ENSOARG00000004509,ENSOARG00000020979,ENSOARG00000013244,ENSOARG00000012955,ENSOARG00000017880,ENSOARG00000002234,ENSOARG00000016545,ENSOARG00000013877,ENSOARG00000015027,ENSOARG00000011759,ENSOARG00000015062,ENSOARG00000014886,ENSOARG00000015494,ENSOARG00000019535,ENSOARG00000003751,…
GO:0034613	cellular protein localization	biological_process	0.0037012	0.64648	174	2387	993	18308	ENSOARG00000005892,ENSOARG00000003303,ENSOARG00000007056,ENSOARG00000009520,ENSOARG00000020490,ENSOARG00000005399,ENSOARG00000010605,ENSOARG00000001541,ENSOARG00000011885,ENSOARG00000008678,ENSOARG00000008331,ENSOARG00000016153,ENSOARG00000018045,ENSOARG00000000836,ENSOARG00000005870,ENSOARG00000001768,ENSOARG00000015834,ENSOARG00000011392,ENSOARG00000002969,ENSOARG00000004424,ENSOARG00000014671,…
GO:0044424	intracellular part	cellular_component	0.0041937	0.68806	1364	2387	9486	18308	ENSOARG00000010073,ENSOARG00000017219,ENSOARG00000003587,ENSOARG00000012223,ENSOARG00000020694,ENSOARG00000012359,ENSOARG00000005283,ENSOARG00000016325,ENSOARG00000018878,ENSOARG00000011432,ENSOARG00000001877,ENSOARG00000006418,ENSOARG00000011086,ENSOARG00000013220,ENSOARG00000011891,ENSOARG00000007145,ENSOARG00000020591,ENSOARG00000006688,ENSOARG00000002410,ENSOARG00000017011,ENSOARG00000006536,…
GO:0070727	cellular macromolecule localization	biological_process	0.0046805	0.6925	174	2387	998	18308	ENSOARG00000006615,ENSOARG00000005038,ENSOARG00000018084,ENSOARG00000003105,ENSOARG00000000681,ENSOARG00000004487,ENSOARG00000015596,ENSOARG00000001511,ENSOARG00000020100,ENSOARG00000015400,ENSOARG00000016937,ENSOARG00000020529,ENSOARG00000019152,ENSOARG00000017459,ENSOARG00000019340,ENSOARG00000003635,ENSOARG00000013623,ENSOARG00000010311,ENSOARG00000012182,ENSOARG00000021069,ENSOARG00000000492,…
GO:0005515	protein binding	molecular_function	0.0048846	0.71002	1549	2387	10656	18308	ENSOARG00000016483,ENSOARG00000015521,ENSOARG00000010167,ENSOARG00000012734,ENSOARG00000001080,ENSOARG00000008827,ENSOARG00000010861,ENSOARG00000009784,ENSOARG00000020567,ENSOARG00000001620,ENSOARG00000004590,ENSOARG00000016537,ENSOARG00000008614,ENSOARG00000004509,ENSOARG00000018130,ENSOARG00000020667,ENSOARG00000018088,ENSOARG00000010293,ENSOARG00000018805,ENSOARG00000015819,ENSOARG00000010418,…
GO:0043229	intracellular organelle	cellular_component	0.0049486	0.71256	1194	2387	8275	18308	ENSOARG00000013838,ENSOARG00000014271,ENSOARG00000020695,ENSOARG00000003701,ENSOARG00000017283,ENSOARG00000015285,ENSOARG00000014674,ENSOARG00000017105,ENSOARG00000009699,ENSOARG00000012500,ENSOARG00000008620,ENSOARG00000020870,ENSOARG00000019668,ENSOARG00000013544,ENSOARG00000011109,ENSOARG00000017582,ENSOARG00000014642,ENSOARG00000001185,ENSOARG00000015114,ENSOARG00000012072,ENSOARG00000009373,…
GO:0005622	intracellular	cellular_component	0.0050929	0.71641	1450	2387	10119	18308	ENSOARG00000010986,ENSOARG00000003150,ENSOARG00000017381,ENSOARG00000017954,ENSOARG00000019331,ENSOARG00000000646,ENSOARG00000002959,ENSOARG00000018325,ENSOARG00000006249,ENSOARG00000019163,ENSOARG00000015814,ENSOARG00000017596,ENSOARG00000006047,ENSOARG00000004403,ENSOARG00000018436,ENSOARG00000005442,ENSOARG00000007337,ENSOARG00000013168,ENSOARG00000019092,ENSOARG00000011095,ENSOARG00000013438,…
GO:0030117	membrane coat	cellular_component	0.0060114	0.77242	21	2387	80	18308	ENSOARG00000020100,ENSOARG00000016667,ENSOARG00000004509,ENSOARG00000001768,ENSOARG00000014886,ENSOARG00000013249,ENSOARG00000015062,ENSOARG00000004654,ENSOARG00000000952,ENSOARG00000002960,ENSOARG00000003833,ENSOARG00000020099,ENSOARG00000010605,ENSOARG00000011923,ENSOARG00000017119,ENSOARG00000003582,ENSOARG00000003751,ENSOARG00000008609,ENSOARG00000016220,ENSOARG00000020391,ENSOARG00000020979
GO:0048475	coated membrane	cellular_component	0.0060114	0.77242	21	2387	80	18308	ENSOARG00000003582,ENSOARG00000017119,ENSOARG00000011923,ENSOARG00000010605,ENSOARG00000020099,ENSOARG00000020979,ENSOARG00000020391,ENSOARG00000016220,ENSOARG00000008609,ENSOARG00000003751,ENSOARG00000014886,ENSOARG00000001768,ENSOARG00000004509,ENSOARG00000016667,ENSOARG00000020100,ENSOARG00000003833,ENSOARG00000002960,ENSOARG00000000952,ENSOARG00000004654,ENSOARG00000013249,ENSOARG00000015062
GO:0031410	cytoplasmic vesicle	cellular_component	0.0068199	0.81251	100	2387	534	18308	ENSOARG00000015722,ENSOARG00000004509,ENSOARG00000007814,ENSOARG00000003592,ENSOARG00000009902,ENSOARG00000008112,ENSOARG00000011342,ENSOARG00000013249,ENSOARG00000002960,ENSOARG00000004654,ENSOARG00000003172,ENSOARG00000005862,ENSOARG00000015027,ENSOARG00000020213,ENSOARG00000019044,ENSOARG00000003888,ENSOARG00000019414,ENSOARG00000008847,ENSOARG00000018301,ENSOARG00000005220,ENSOARG00000012955,…
GO:0051641	cellular localization	biological_process	0.0070556	0.81658	300	2387	1830	18308	ENSOARG00000001617,ENSOARG00000003571,ENSOARG00000005920,ENSOARG00000016733,ENSOARG00000017474,ENSOARG00000015494,ENSOARG00000006049,ENSOARG00000013105,ENSOARG00000021069,ENSOARG00000012182,ENSOARG00000014545,ENSOARG00000000456,ENSOARG00000019835,ENSOARG00000004276,ENSOARG00000003185,ENSOARG00000001102,ENSOARG00000004768,ENSOARG00000003751,ENSOARG00000007108,ENSOARG00000001511,ENSOARG00000004487,…
GO:0016023	cytoplasmic membrane-bounded vesicle	cellular_component	0.0074783	0.82068	87	2387	459	18308	ENSOARG00000000952,ENSOARG00000007420,ENSOARG00000009557,ENSOARG00000018084,ENSOARG00000011891,ENSOARG00000012748,ENSOARG00000018710,ENSOARG00000002784,ENSOARG00000017880,ENSOARG00000013846,ENSOARG00000020866,ENSOARG00000020979,ENSOARG00000013244,ENSOARG00000019158,ENSOARG00000016664,ENSOARG00000011759,ENSOARG00000013877,ENSOARG00000012988,ENSOARG00000002234,ENSOARG00000016545,ENSOARG00000013203,…
GO:0008104	protein localization	biological_process	0.0083941	0.85498	232	2387	1398	18308	ENSOARG00000019340,ENSOARG00000003635,ENSOARG00000013623,ENSOARG00000013220,ENSOARG00000006214,ENSOARG00000010268,ENSOARG00000015400,ENSOARG00000016937,ENSOARG00000020529,ENSOARG00000013188,ENSOARG00000019152,ENSOARG00000018450,ENSOARG00000017459,ENSOARG00000015596,ENSOARG00000004487,ENSOARG00000001511,ENSOARG00000001370,ENSOARG00000020100,ENSOARG00000006615,ENSOARG00000005038,ENSOARG00000018084,…
GO:0046907	intracellular transport	biological_process	0.0086511	0.83347	190	2579	1048	18308	ENSOARG00000018318,ENSOARG00000003571,ENSOARG00000020099,ENSOARG00000020658,ENSOARG00000013561,ENSOARG00000012435,ENSOARG00000009220,ENSOARG00000015343,ENSOARG00000014045,ENSOARG00000001880,ENSOARG00000001787,ENSOARG00000011233,ENSOARG00000004002,ENSOARG00000012182,ENSOARG00000017119,ENSOARG00000006978,ENSOARG00000020509,ENSOARG00000012139,ENSOARG00000001290,ENSOARG00000001541,ENSOARG00000004487,…
GO:0044238	primary metabolic process	biological_process	3.867e-06	0.01068	1235	2579	7651	18308	ENSOARG00000006495,ENSOARG00000010586,ENSOARG00000019252,ENSOARG00000005454,ENSOARG00000018733,ENSOARG00000011541,ENSOARG00000019994,ENSOARG00000010129,ENSOARG00000011397,ENSOARG00000013449,ENSOARG00000021052,ENSOARG00000005399,ENSOARG00000014807,ENSOARG00000019719,ENSOARG00000013671,ENSOARG00000020740,ENSOARG00000011224,ENSOARG00000018210,ENSOARG00000001457,ENSOARG00000004499,ENSOARG00000000646,…
GO:0008152	metabolic process	biological_process	8.24e-05	0.056894	1489	2579	9479	18308	ENSOARG00000020518,ENSOARG00000001588,ENSOARG00000011811,ENSOARG00000015989,ENSOARG00000016046,ENSOARG00000000094,ENSOARG00000019820,ENSOARG00000014874,ENSOARG00000020368,ENSOARG00000008272,ENSOARG00000018645,ENSOARG00000017022,ENSOARG00000016957,ENSOARG00000011138,ENSOARG00000003293,ENSOARG00000017845,ENSOARG00000011724,ENSOARG00000001347,ENSOARG00000008337,ENSOARG00000020137,ENSOARG00000008595,…
GO:0005730	nucleolus	cellular_component	0.0079169	0.81351	109	2579	559	18308	ENSOARG00000012759,ENSOARG00000017810,ENSOARG00000007124,ENSOARG00000001109,ENSOARG00000017296,ENSOARG00000008299,ENSOARG00000009822,ENSOARG00000009309,ENSOARG00000004826,ENSOARG00000003642,ENSOARG00000006676,ENSOARG00000006840,ENSOARG00000010645,ENSOARG00000010140,ENSOARG00000004233,ENSOARG00000019777,ENSOARG00000012421,ENSOARG00000011539,ENSOARG00000000493,ENSOARG00000000774,ENSOARG00000008540,…
GO:0005488	binding	molecular_function	0.00087955	0.74455	1069	1321	13424	18308	ENSOARG00000008268,ENSOARG00000000952,ENSOARG00000004131,ENSOARG00000013838,ENSOARG00000006772,ENSOARG00000000253,ENSOARG00000010065,ENSOARG00000018567,ENSOARG00000002022,ENSOARG00000018675,ENSOARG00000014254,ENSOARG00000012766,ENSOARG00000014876,ENSOARG00000013305,ENSOARG00000000405,ENSOARG00000019163,ENSOARG00000019380,ENSOARG00000002845,ENSOARG00000015495,ENSOARG00000014129,ENSOARG00000007114,…
GO:0005515	protein binding	molecular_function	0.0048846	0.71002	1549	2387	10656	18308	ENSOARG00000016483,ENSOARG00000015521,ENSOARG00000010167,ENSOARG00000012734,ENSOARG00000001080,ENSOARG00000008827,ENSOARG00000010861,ENSOARG00000009784,ENSOARG00000020567,ENSOARG00000001620,ENSOARG00000004590,ENSOARG00000016537,ENSOARG00000008614,ENSOARG00000004509,ENSOARG00000018130,ENSOARG00000020667,ENSOARG00000018088,ENSOARG00000010293,ENSOARG00000018805,ENSOARG00000015819,ENSOARG00000010418,…
GO:0044238	primary metabolic process	biological_process	3.867e-06	0.01068	1235	2579	7651	18308	ENSOARG00000006495,ENSOARG00000010586,ENSOARG00000019252,ENSOARG00000005454,ENSOARG00000018733,ENSOARG00000011541,ENSOARG00000019994,ENSOARG00000010129,ENSOARG00000011397,ENSOARG00000013449,ENSOARG00000021052,ENSOARG00000005399,ENSOARG00000014807,ENSOARG00000019719,ENSOARG00000013671,ENSOARG00000020740,ENSOARG00000011224,ENSOARG00000018210,ENSOARG00000001457,ENSOARG00000004499,ENSOARG00000000646,…
GO:0005737	cytoplasm	cellular_component	1.3667e-05	0.019957	1083	2579	6562	18308	ENSOARG00000015413,ENSOARG00000002185,ENSOARG00000019089,ENSOARG00000005388,ENSOARG00000020001,ENSOARG00000003734,ENSOARG00000013053,ENSOARG00000011233,ENSOARG00000001787,ENSOARG00000003518,ENSOARG00000006270,ENSOARG00000013203,ENSOARG00000002234,ENSOARG00000017233,ENSOARG00000015987,ENSOARG00000020658,ENSOARG00000011455,ENSOARG00000021099,ENSOARG00000002931,ENSOARG00000003271,ENSOARG00000013032,…
GO:0009056	catabolic process	biological_process	4.4476e-05	0.03879	276	2579	1420	18308	ENSOARG00000004350,ENSOARG00000014769,ENSOARG00000012811,ENSOARG00000014188,ENSOARG00000004131,ENSOARG00000004003,ENSOARG00000016039,ENSOARG00000007382,ENSOARG00000000630,ENSOARG00000013921,ENSOARG00000000738,ENSOARG00000010103,ENSOARG00000010045,ENSOARG00000008369,ENSOARG00000010712,ENSOARG00000001717,ENSOARG00000009094,ENSOARG00000001877,ENSOARG00000016432,ENSOARG00000000269,ENSOARG00000007429,…
GO:1901575	organic substance catabolic process	biological_process	4.8422e-05	0.04012	255	2579	1296	18308	ENSOARG00000018338,ENSOARG00000018593,ENSOARG00000014146,ENSOARG00000011649,ENSOARG00000015190,ENSOARG00000016922,ENSOARG00000020137,ENSOARG00000006476,ENSOARG00000011086,ENSOARG00000003172,ENSOARG00000020474,ENSOARG00000017845,ENSOARG00000002251,ENSOARG00000016957,ENSOARG00000017737,ENSOARG00000017361,ENSOARG00000018886,ENSOARG00000020853,ENSOARG00000003099,ENSOARG00000005466,ENSOARG00000011864,…
GO:0008152	metabolic process	biological_process	8.24e-05	0.056894	1489	2579	9479	18308	ENSOARG00000020518,ENSOARG00000001588,ENSOARG00000011811,ENSOARG00000015989,ENSOARG00000016046,ENSOARG00000000094,ENSOARG00000019820,ENSOARG00000014874,ENSOARG00000020368,ENSOARG00000008272,ENSOARG00000018645,ENSOARG00000017022,ENSOARG00000016957,ENSOARG00000011138,ENSOARG00000003293,ENSOARG00000017845,ENSOARG00000011724,ENSOARG00000001347,ENSOARG00000008337,ENSOARG00000020137,ENSOARG00000008595,…
GO:0044248	cellular catabolic process	biological_process	0.00064741	0.26806	230	2579	1205	18308	ENSOARG00000004350,ENSOARG00000014769,ENSOARG00000001544,ENSOARG00000012811,ENSOARG00000019319,ENSOARG00000004131,ENSOARG00000014188,ENSOARG00000004003,ENSOARG00000007382,ENSOARG00000016039,ENSOARG00000001560,ENSOARG00000001982,ENSOARG00000000630,ENSOARG00000013465,ENSOARG00000013921,ENSOARG00000010258,ENSOARG00000008620,ENSOARG00000007866,ENSOARG00000006068,ENSOARG00000002489,ENSOARG00000010103,…
GO:0009792	embryo development ending in birth or egg hatching	biological_process	0.0048937	0.6647	110	2579	574	18308	ENSOARG00000008334,ENSOARG00000009748,ENSOARG00000020426,ENSOARG00000004936,ENSOARG00000018523,ENSOARG00000009171,ENSOARG00000005054,ENSOARG00000001311,ENSOARG00000008766,ENSOARG00000017283,ENSOARG00000005722,ENSOARG00000018779,ENSOARG00000006642,ENSOARG00000010482,ENSOARG00000002405,ENSOARG00000014525,ENSOARG00000009857,ENSOARG00000000230,ENSOARG00000009854,ENSOARG00000010182,ENSOARG00000003654,…
GO:0043009	chordate embryonic development	biological_process	0.0052859	0.67876	109	2579	569	18308	ENSOARG00000002405,ENSOARG00000014525,ENSOARG00000010482,ENSOARG00000018779,ENSOARG00000006642,ENSOARG00000005722,ENSOARG00000017283,ENSOARG00000008766,ENSOARG00000005054,ENSOARG00000001311,ENSOARG00000009171,ENSOARG00000018523,ENSOARG00000004936,ENSOARG00000009748,ENSOARG00000020426,ENSOARG00000008334,ENSOARG00000017218,ENSOARG00000019806,ENSOARG00000011444,ENSOARG00000006249,ENSOARG00000008847,…
GO:0009894	regulation of catabolic process	biological_process	0.0063636	0.73563	127	2579	647	18308	ENSOARG00000007405,ENSOARG00000002799,ENSOARG00000008574,ENSOARG00000013544,ENSOARG00000015782,ENSOARG00000004233,ENSOARG00000012297,ENSOARG00000011342,ENSOARG00000001567,ENSOARG00000018980,ENSOARG00000004826,ENSOARG00000010947,ENSOARG00000017957,ENSOARG00000011797,ENSOARG00000016130,ENSOARG00000014671,ENSOARG00000002923,ENSOARG00000004276,ENSOARG00000005531,ENSOARG00000018369,ENSOARG00000016829,…
GO:0009790	embryo development	biological_process	0.0076976	0.80732	158	2579	865	18308	ENSOARG00000016894,ENSOARG00000011553,ENSOARG00000020110,ENSOARG00000007630,ENSOARG00000016866,ENSOARG00000010723,ENSOARG00000016562,ENSOARG00000010167,ENSOARG00000020419,ENSOARG00000019128,ENSOARG00000000135,ENSOARG00000002015,ENSOARG00000000646,ENSOARG00000004499,ENSOARG00000011105,ENSOARG00000015228,ENSOARG00000020426,ENSOARG00000001311,ENSOARG00000005054,ENSOARG00000007063,ENSOARG00000017283,…
GO:0005730	nucleolus	cellular_component	0.0079169	0.81351	109	2579	559	18308	ENSOARG00000012759,ENSOARG00000017810,ENSOARG00000007124,ENSOARG00000001109,ENSOARG00000017296,ENSOARG00000008299,ENSOARG00000009822,ENSOARG00000009309,ENSOARG00000004826,ENSOARG00000003642,ENSOARG00000006676,ENSOARG00000006840,ENSOARG00000010645,ENSOARG00000010140,ENSOARG00000004233,ENSOARG00000019777,ENSOARG00000012421,ENSOARG00000011539,ENSOARG00000000493,ENSOARG00000000774,ENSOARG00000008540,…
GO:0046907	intracellular transport	biological_process	0.0086511	0.83347	190	2579	1048	18308	ENSOARG00000018318,ENSOARG00000003571,ENSOARG00000020099,ENSOARG00000020658,ENSOARG00000013561,ENSOARG00000012435,ENSOARG00000009220,ENSOARG00000015343,ENSOARG00000014045,ENSOARG00000001880,ENSOARG00000001787,ENSOARG00000011233,ENSOARG00000004002,ENSOARG00000012182,ENSOARG00000017119,ENSOARG00000006978,ENSOARG00000020509,ENSOARG00000012139,ENSOARG00000001290,ENSOARG00000001541,ENSOARG00000004487,…
GO:0044238	primary metabolic process	biological_process	3.867e-06	0.01068	1235	2579	7651	18308	ENSOARG00000006495,ENSOARG00000010586,ENSOARG00000019252,ENSOARG00000005454,ENSOARG00000018733,ENSOARG00000011541,ENSOARG00000019994,ENSOARG00000010129,ENSOARG00000011397,ENSOARG00000013449,ENSOARG00000021052,ENSOARG00000005399,ENSOARG00000014807,ENSOARG00000019719,ENSOARG00000013671,ENSOARG00000020740,ENSOARG00000011224,ENSOARG00000018210,ENSOARG00000001457,ENSOARG00000004499,ENSOARG00000000646,…
GO:0005737	cytoplasm	cellular_component	1.3667e-05	0.019957	1083	2579	6562	18308	ENSOARG00000015413,ENSOARG00000002185,ENSOARG00000019089,ENSOARG00000005388,ENSOARG00000020001,ENSOARG00000003734,ENSOARG00000013053,ENSOARG00000011233,ENSOARG00000001787,ENSOARG00000003518,ENSOARG00000006270,ENSOARG00000013203,ENSOARG00000002234,ENSOARG00000017233,ENSOARG00000015987,ENSOARG00000020658,ENSOARG00000011455,ENSOARG00000021099,ENSOARG00000002931,ENSOARG00000003271,ENSOARG00000013032,…
GO:0008152	metabolic process	biological_process	8.24e-05	0.056894	1489	2579	9479	18308	ENSOARG00000020518,ENSOARG00000001588,ENSOARG00000011811,ENSOARG00000015989,ENSOARG00000016046,ENSOARG00000000094,ENSOARG00000019820,ENSOARG00000014874,ENSOARG00000020368,ENSOARG00000008272,ENSOARG00000018645,ENSOARG00000017022,ENSOARG00000016957,ENSOARG00000011138,ENSOARG00000003293,ENSOARG00000017845,ENSOARG00000011724,ENSOARG00000001347,ENSOARG00000008337,ENSOARG00000020137,ENSOARG00000008595,…
GO:0004712	protein serine/threonine/tyrosine kinase activity	molecular_function	0.00029712	0.15277	10	2579	18	18308	ENSOARG00000014368,ENSOARG00000007151,ENSOARG00000020301,ENSOARG00000007851,ENSOARG00000001408,ENSOARG00000010782,ENSOARG00000014710,ENSOARG00000000873,ENSOARG00000006476,ENSOARG00000004384
GO:0048598	embryonic morphogenesis	biological_process	0.0013868	0.37674	103	2579	522	18308	ENSOARG00000021099,ENSOARG00000011553,ENSOARG00000020866,ENSOARG00000007393,ENSOARG00000001408,ENSOARG00000013317,ENSOARG00000016562,ENSOARG00000004437,ENSOARG00000017427,ENSOARG00000007630,ENSOARG00000011319,ENSOARG00000010723,ENSOARG00000016866,ENSOARG00000013877,ENSOARG00000011249,ENSOARG00000011631,ENSOARG00000019128,ENSOARG00000020419,ENSOARG00000000135,ENSOARG00000003151,ENSOARG00000021069,…
GO:0003002	regionalization	biological_process	0.0026044	0.47953	61	2579	301	18308	ENSOARG00000011249,ENSOARG00000008379,ENSOARG00000013877,ENSOARG00000010809,ENSOARG00000003916,ENSOARG00000006476,ENSOARG00000020860,ENSOARG00000004489,ENSOARG00000011631,ENSOARG00000006034,ENSOARG00000000135,ENSOARG00000019128,ENSOARG00000015228,ENSOARG00000005153,ENSOARG00000021069,ENSOARG00000007145,ENSOARG00000016059,ENSOARG00000011105,ENSOARG00000013596,ENSOARG00000004750,ENSOARG00000015111,…
GO:0007507	heart development	biological_process	0.00301	0.51957	77	2579	363	18308	ENSOARG00000016099,ENSOARG00000020860,ENSOARG00000014146,ENSOARG00000004078,ENSOARG00000016922,ENSOARG00000010809,ENSOARG00000003916,ENSOARG00000003844,ENSOARG00000021018,ENSOARG00000005153,ENSOARG00000013941,ENSOARG00000015465,ENSOARG00000019338,ENSOARG00000009565,ENSOARG00000015495,ENSOARG00000014470,ENSOARG00000001617,ENSOARG00000016153,ENSOARG00000008975,ENSOARG00000000899,ENSOARG00000015400,…
GO:0009952	anterior/posterior pattern specification	biological_process	0.0034497	0.55962	40	2579	190	18308	ENSOARG00000012435,ENSOARG00000003654,ENSOARG00000009675,ENSOARG00000008890,ENSOARG00000006249,ENSOARG00000008117,ENSOARG00000008847,ENSOARG00000001328,ENSOARG00000000230,ENSOARG00000016130,ENSOARG00000018369,ENSOARG00000017218,ENSOARG00000018523,ENSOARG00000005754,ENSOARG00000005835,ENSOARG00000014532,ENSOARG00000014289,ENSOARG00000002084,ENSOARG00000013619,ENSOARG00000013877,ENSOARG00000019128,…
GO:0007369	gastrulation	biological_process	0.0036604	0.57444	36	2579	148	18308	ENSOARG00000003654,ENSOARG00000003928,ENSOARG00000008117,ENSOARG00000000291,ENSOARG00000009854,ENSOARG00000016607,ENSOARG00000008212,ENSOARG00000017638,ENSOARG00000011485,ENSOARG00000004936,ENSOARG00000016664,ENSOARG00000016733,ENSOARG00000019414,ENSOARG00000014532,ENSOARG00000010482,ENSOARG00000020509,ENSOARG00000002084,ENSOARG00000013619,ENSOARG00000020580,ENSOARG00000006476,ENSOARG00000020419,…
GO:0009791	post-embryonic development	biological_process	0.0059857	0.70849	26	2579	98	18308	ENSOARG00000000263,ENSOARG00000016562,ENSOARG00000000899,ENSOARG00000012381,ENSOARG00000002046,ENSOARG00000015465,ENSOARG00000016894,ENSOARG00000005806,ENSOARG00000008334,ENSOARG00000004403,ENSOARG00000001408,ENSOARG00000011553,ENSOARG00000015275,ENSOARG00000006546,ENSOARG00000011105,ENSOARG00000021069,ENSOARG00000013941,ENSOARG00000002923,ENSOARG00000021018,ENSOARG00000015243,ENSOARG00000009857,…
GO:0009790	embryo development	biological_process	0.0076976	0.80732	158	2579	865	18308	ENSOARG00000016894,ENSOARG00000011553,ENSOARG00000020110,ENSOARG00000007630,ENSOARG00000016866,ENSOARG00000010723,ENSOARG00000016562,ENSOARG00000010167,ENSOARG00000020419,ENSOARG00000019128,ENSOARG00000000135,ENSOARG00000002015,ENSOARG00000000646,ENSOARG00000004499,ENSOARG00000011105,ENSOARG00000015228,ENSOARG00000020426,ENSOARG00000001311,ENSOARG00000005054,ENSOARG00000007063,ENSOARG00000017283,…
GO:0044238	primary metabolic process	biological_process	3.867e-06	0.01068	1235	2579	7651	18308	ENSOARG00000006495,ENSOARG00000010586,ENSOARG00000019252,ENSOARG00000005454,ENSOARG00000018733,ENSOARG00000011541,ENSOARG00000019994,ENSOARG00000010129,ENSOARG00000011397,ENSOARG00000013449,ENSOARG00000021052,ENSOARG00000005399,ENSOARG00000014807,ENSOARG00000019719,ENSOARG00000013671,ENSOARG00000020740,ENSOARG00000011224,ENSOARG00000018210,ENSOARG00000001457,ENSOARG00000004499,ENSOARG00000000646,…
GO:0043227	membrane-bounded organelle	cellular_component	6.0256e-06	0.009163	1273	2387	8375	18308	ENSOARG00000003504,ENSOARG00000015651,ENSOARG00000009155,ENSOARG00000018424,ENSOARG00000015926,ENSOARG00000014646,ENSOARG00000000491,ENSOARG00000017493,ENSOARG00000018017,ENSOARG00000005734,ENSOARG00000004318,ENSOARG00000007866,ENSOARG00000002433,ENSOARG00000001978,ENSOARG00000013179,ENSOARG00000017158,ENSOARG00000010867,ENSOARG00000006265,ENSOARG00000000897,ENSOARG00000017603,ENSOARG00000011224,…
GO:0005737	cytoplasm	cellular_component	1.3667e-05	0.019957	1083	2579	6562	18308	ENSOARG00000015413,ENSOARG00000002185,ENSOARG00000019089,ENSOARG00000005388,ENSOARG00000020001,ENSOARG00000003734,ENSOARG00000013053,ENSOARG00000011233,ENSOARG00000001787,ENSOARG00000003518,ENSOARG00000006270,ENSOARG00000013203,ENSOARG00000002234,ENSOARG00000017233,ENSOARG00000015987,ENSOARG00000020658,ENSOARG00000011455,ENSOARG00000021099,ENSOARG00000002931,ENSOARG00000003271,ENSOARG00000013032,…
GO:0071704	organic substance metabolic process	biological_process	3.1668e-05	0.032798	1179	2387	7942	18308	ENSOARG00000004577,ENSOARG00000002073,ENSOARG00000005040,ENSOARG00000007673,ENSOARG00000018593,ENSOARG00000001532,ENSOARG00000013310,ENSOARG00000015747,ENSOARG00000001591,ENSOARG00000016105,ENSOARG00000018858,ENSOARG00000013374,ENSOARG00000007162,ENSOARG00000003547,ENSOARG00000005399,ENSOARG00000003300,ENSOARG00000001533,ENSOARG00000017771,ENSOARG00000009322,ENSOARG00000005157,ENSOARG00000001395,…
GO:0008152	metabolic process	biological_process	8.24e-05	0.056894	1489	2579	9479	18308	ENSOARG00000020518,ENSOARG00000001588,ENSOARG00000011811,ENSOARG00000015989,ENSOARG00000016046,ENSOARG00000000094,ENSOARG00000019820,ENSOARG00000014874,ENSOARG00000020368,ENSOARG00000008272,ENSOARG00000018645,ENSOARG00000017022,ENSOARG00000016957,ENSOARG00000011138,ENSOARG00000003293,ENSOARG00000017845,ENSOARG00000011724,ENSOARG00000001347,ENSOARG00000008337,ENSOARG00000020137,ENSOARG00000008595,…
GO:0043226	organelle	cellular_component	0.00019756	0.11692	1358	2387	9258	18308	ENSOARG00000008631,ENSOARG00000020315,ENSOARG00000009902,ENSOARG00000008337,ENSOARG00000020001,ENSOARG00000005604,ENSOARG00000018613,ENSOARG00000017131,ENSOARG00000004654,ENSOARG00000018460,ENSOARG00000014098,ENSOARG00000005220,ENSOARG00000010045,ENSOARG00000014703,ENSOARG00000016607,ENSOARG00000015355,ENSOARG00000009822,ENSOARG00000002236,ENSOARG00000012747,ENSOARG00000003042,ENSOARG00000012764,…
GO:0043231	intracellular membrane-bounded organelle	cellular_component	0.0004388	0.22035	1087	2387	7254	18308	ENSOARG00000015676,ENSOARG00000003187,ENSOARG00000010476,ENSOARG00000002393,ENSOARG00000007108,ENSOARG00000020170,ENSOARG00000013102,ENSOARG00000006160,ENSOARG00000003084,ENSOARG00000014146,ENSOARG00000011716,ENSOARG00000013244,ENSOARG00000001497,ENSOARG00000013611,ENSOARG00000012241,ENSOARG00000019110,ENSOARG00000012259,ENSOARG00000013738,ENSOARG00000013548,ENSOARG00000019340,ENSOARG00000008240,…
GO:0043170	macromolecule metabolic process	biological_process	0.0014074	0.40917	951	2387	6540	18308	ENSOARG00000016922,ENSOARG00000017218,ENSOARG00000016286,ENSOARG00000006495,ENSOARG00000011342,ENSOARG00000019557,ENSOARG00000020719,ENSOARG00000002188,ENSOARG00000012765,ENSOARG00000003282,ENSOARG00000004936,ENSOARG00000009171,ENSOARG00000005244,ENSOARG00000014877,ENSOARG00000010129,ENSOARG00000018465,ENSOARG00000001544,ENSOARG00000002427,ENSOARG00000005054,ENSOARG00000009839,ENSOARG00000005315,…
GO:0044424	intracellular part	cellular_component	0.0041937	0.68806	1364	2387	9486	18308	ENSOARG00000010073,ENSOARG00000017219,ENSOARG00000003587,ENSOARG00000012223,ENSOARG00000020694,ENSOARG00000012359,ENSOARG00000005283,ENSOARG00000016325,ENSOARG00000018878,ENSOARG00000011432,ENSOARG00000001877,ENSOARG00000006418,ENSOARG00000011086,ENSOARG00000013220,ENSOARG00000011891,ENSOARG00000007145,ENSOARG00000020591,ENSOARG00000006688,ENSOARG00000002410,ENSOARG00000017011,ENSOARG00000006536,…
GO:0005515	protein binding	molecular_function	0.0048846	0.71002	1549	2387	10656	18308	ENSOARG00000016483,ENSOARG00000015521,ENSOARG00000010167,ENSOARG00000012734,ENSOARG00000001080,ENSOARG00000008827,ENSOARG00000010861,ENSOARG00000009784,ENSOARG00000020567,ENSOARG00000001620,ENSOARG00000004590,ENSOARG00000016537,ENSOARG00000008614,ENSOARG00000004509,ENSOARG00000018130,ENSOARG00000020667,ENSOARG00000018088,ENSOARG00000010293,ENSOARG00000018805,ENSOARG00000015819,ENSOARG00000010418,…
GO:0043229	intracellular organelle	cellular_component	0.0049486	0.71256	1194	2387	8275	18308	ENSOARG00000013838,ENSOARG00000014271,ENSOARG00000020695,ENSOARG00000003701,ENSOARG00000017283,ENSOARG00000015285,ENSOARG00000014674,ENSOARG00000017105,ENSOARG00000009699,ENSOARG00000012500,ENSOARG00000008620,ENSOARG00000020870,ENSOARG00000019668,ENSOARG00000013544,ENSOARG00000011109,ENSOARG00000017582,ENSOARG00000014642,ENSOARG00000001185,ENSOARG00000015114,ENSOARG00000012072,ENSOARG00000009373,…
GO:0005622	intracellular	cellular_component	0.0050929	0.71641	1450	2387	10119	18308	ENSOARG00000010986,ENSOARG00000003150,ENSOARG00000017381,ENSOARG00000017954,ENSOARG00000019331,ENSOARG00000000646,ENSOARG00000002959,ENSOARG00000018325,ENSOARG00000006249,ENSOARG00000019163,ENSOARG00000015814,ENSOARG00000017596,ENSOARG00000006047,ENSOARG00000004403,ENSOARG00000018436,ENSOARG00000005442,ENSOARG00000007337,ENSOARG00000013168,ENSOARG00000019092,ENSOARG00000011095,ENSOARG00000013438,…
GO:0019538	protein metabolic process	biological_process	0.0051015	0.71641	572	2387	3849	18308	ENSOARG00000020870,ENSOARG00000009565,ENSOARG00000014710,ENSOARG00000006951,ENSOARG00000009699,ENSOARG00000008620,ENSOARG00000017375,ENSOARG00000021001,ENSOARG00000013838,ENSOARG00000010668,ENSOARG00000017283,ENSOARG00000004175,ENSOARG00000015640,ENSOARG00000016580,ENSOARG00000018146,ENSOARG00000017371,ENSOARG00000001185,ENSOARG00000017845,ENSOARG00000010741,ENSOARG00000013900,ENSOARG00000011109,…
GO:0044444	cytoplasmic part	cellular_component	8.8341e-08	0.00073195	724	2387	4570	18308	ENSOARG00000019292,ENSOARG00000020582,ENSOARG00000003567,ENSOARG00000004269,ENSOARG00000013988,ENSOARG00000008011,ENSOARG00000016505,ENSOARG00000005491,ENSOARG00000005718,ENSOARG00000020509,ENSOARG00000007382,ENSOARG00000001010,ENSOARG00000013690,ENSOARG00000013489,ENSOARG00000013449,ENSOARG00000014560,ENSOARG00000017517,ENSOARG00000006265,ENSOARG00000003442,ENSOARG00000001546,ENSOARG00000018732,…
GO:0043227	membrane-bounded organelle	cellular_component	6.0256e-06	0.009163	1273	2387	8375	18308	ENSOARG00000003504,ENSOARG00000015651,ENSOARG00000009155,ENSOARG00000018424,ENSOARG00000015926,ENSOARG00000014646,ENSOARG00000000491,ENSOARG00000017493,ENSOARG00000018017,ENSOARG00000005734,ENSOARG00000004318,ENSOARG00000007866,ENSOARG00000002433,ENSOARG00000001978,ENSOARG00000013179,ENSOARG00000017158,ENSOARG00000010867,ENSOARG00000006265,ENSOARG00000000897,ENSOARG00000017603,ENSOARG00000011224,…
GO:0005737	cytoplasm	cellular_component	1.3667e-05	0.019957	1083	2579	6562	18308	ENSOARG00000015413,ENSOARG00000002185,ENSOARG00000019089,ENSOARG00000005388,ENSOARG00000020001,ENSOARG00000003734,ENSOARG00000013053,ENSOARG00000011233,ENSOARG00000001787,ENSOARG00000003518,ENSOARG00000006270,ENSOARG00000013203,ENSOARG00000002234,ENSOARG00000017233,ENSOARG00000015987,ENSOARG00000020658,ENSOARG00000011455,ENSOARG00000021099,ENSOARG00000002931,ENSOARG00000003271,ENSOARG00000013032,…
GO:0008152	metabolic process	biological_process	8.24e-05	0.056894	1489	2579	9479	18308	ENSOARG00000020518,ENSOARG00000001588,ENSOARG00000011811,ENSOARG00000015989,ENSOARG00000016046,ENSOARG00000000094,ENSOARG00000019820,ENSOARG00000014874,ENSOARG00000020368,ENSOARG00000008272,ENSOARG00000018645,ENSOARG00000017022,ENSOARG00000016957,ENSOARG00000011138,ENSOARG00000003293,ENSOARG00000017845,ENSOARG00000011724,ENSOARG00000001347,ENSOARG00000008337,ENSOARG00000020137,ENSOARG00000008595,…
GO:0043226	organelle	cellular_component	0.00019756	0.11692	1358	2387	9258	18308	ENSOARG00000008631,ENSOARG00000020315,ENSOARG00000009902,ENSOARG00000008337,ENSOARG00000020001,ENSOARG00000005604,ENSOARG00000018613,ENSOARG00000017131,ENSOARG00000004654,ENSOARG00000018460,ENSOARG00000014098,ENSOARG00000005220,ENSOARG00000010045,ENSOARG00000014703,ENSOARG00000016607,ENSOARG00000015355,ENSOARG00000009822,ENSOARG00000002236,ENSOARG00000012747,ENSOARG00000003042,ENSOARG00000012764,…
GO:0043231	intracellular membrane-bounded organelle	cellular_component	0.0004388	0.22035	1087	2387	7254	18308	ENSOARG00000015676,ENSOARG00000003187,ENSOARG00000010476,ENSOARG00000002393,ENSOARG00000007108,ENSOARG00000020170,ENSOARG00000013102,ENSOARG00000006160,ENSOARG00000003084,ENSOARG00000014146,ENSOARG00000011716,ENSOARG00000013244,ENSOARG00000001497,ENSOARG00000013611,ENSOARG00000012241,ENSOARG00000019110,ENSOARG00000012259,ENSOARG00000013738,ENSOARG00000013548,ENSOARG00000019340,ENSOARG00000008240,…
GO:0044424	intracellular part	cellular_component	0.0041937	0.68806	1364	2387	9486	18308	ENSOARG00000010073,ENSOARG00000017219,ENSOARG00000003587,ENSOARG00000012223,ENSOARG00000020694,ENSOARG00000012359,ENSOARG00000005283,ENSOARG00000016325,ENSOARG00000018878,ENSOARG00000011432,ENSOARG00000001877,ENSOARG00000006418,ENSOARG00000011086,ENSOARG00000013220,ENSOARG00000011891,ENSOARG00000007145,ENSOARG00000020591,ENSOARG00000006688,ENSOARG00000002410,ENSOARG00000017011,ENSOARG00000006536,…
GO:0005515	protein binding	molecular_function	0.0048846	0.71002	1549	2387	10656	18308	ENSOARG00000016483,ENSOARG00000015521,ENSOARG00000010167,ENSOARG00000012734,ENSOARG00000001080,ENSOARG00000008827,ENSOARG00000010861,ENSOARG00000009784,ENSOARG00000020567,ENSOARG00000001620,ENSOARG00000004590,ENSOARG00000016537,ENSOARG00000008614,ENSOARG00000004509,ENSOARG00000018130,ENSOARG00000020667,ENSOARG00000018088,ENSOARG00000010293,ENSOARG00000018805,ENSOARG00000015819,ENSOARG00000010418,…
GO:0043229	intracellular organelle	cellular_component	0.0049486	0.71256	1194	2387	8275	18308	ENSOARG00000013838,ENSOARG00000014271,ENSOARG00000020695,ENSOARG00000003701,ENSOARG00000017283,ENSOARG00000015285,ENSOARG00000014674,ENSOARG00000017105,ENSOARG00000009699,ENSOARG00000012500,ENSOARG00000008620,ENSOARG00000020870,ENSOARG00000019668,ENSOARG00000013544,ENSOARG00000011109,ENSOARG00000017582,ENSOARG00000014642,ENSOARG00000001185,ENSOARG00000015114,ENSOARG00000012072,ENSOARG00000009373,…
GO:0005622	intracellular	cellular_component	0.0050929	0.71641	1450	2387	10119	18308	ENSOARG00000010986,ENSOARG00000003150,ENSOARG00000017381,ENSOARG00000017954,ENSOARG00000019331,ENSOARG00000000646,ENSOARG00000002959,ENSOARG00000018325,ENSOARG00000006249,ENSOARG00000019163,ENSOARG00000015814,ENSOARG00000017596,ENSOARG00000006047,ENSOARG00000004403,ENSOARG00000018436,ENSOARG00000005442,ENSOARG00000007337,ENSOARG00000013168,ENSOARG00000019092,ENSOARG00000011095,ENSOARG00000013438,…
GO:0005737	cytoplasm	cellular_component	1.3667e-05	0.019957	1083	2579	6562	18308	ENSOARG00000015413,ENSOARG00000002185,ENSOARG00000019089,ENSOARG00000005388,ENSOARG00000020001,ENSOARG00000003734,ENSOARG00000013053,ENSOARG00000011233,ENSOARG00000001787,ENSOARG00000003518,ENSOARG00000006270,ENSOARG00000013203,ENSOARG00000002234,ENSOARG00000017233,ENSOARG00000015987,ENSOARG00000020658,ENSOARG00000011455,ENSOARG00000021099,ENSOARG00000002931,ENSOARG00000003271,ENSOARG00000013032,…
GO:0008152	metabolic process	biological_process	8.24e-05	0.056894	1489	2579	9479	18308	ENSOARG00000020518,ENSOARG00000001588,ENSOARG00000011811,ENSOARG00000015989,ENSOARG00000016046,ENSOARG00000000094,ENSOARG00000019820,ENSOARG00000014874,ENSOARG00000020368,ENSOARG00000008272,ENSOARG00000018645,ENSOARG00000017022,ENSOARG00000016957,ENSOARG00000011138,ENSOARG00000003293,ENSOARG00000017845,ENSOARG00000011724,ENSOARG00000001347,ENSOARG00000008337,ENSOARG00000020137,ENSOARG00000008595,…
GO:0005737	cytoplasm	cellular_component	1.3667e-05	0.019957	1083	2579	6562	18308	ENSOARG00000015413,ENSOARG00000002185,ENSOARG00000019089,ENSOARG00000005388,ENSOARG00000020001,ENSOARG00000003734,ENSOARG00000013053,ENSOARG00000011233,ENSOARG00000001787,ENSOARG00000003518,ENSOARG00000006270,ENSOARG00000013203,ENSOARG00000002234,ENSOARG00000017233,ENSOARG00000015987,ENSOARG00000020658,ENSOARG00000011455,ENSOARG00000021099,ENSOARG00000002931,ENSOARG00000003271,ENSOARG00000013032,…
GO:0044444	cytoplasmic part	cellular_component	8.8341e-08	0.00073195	724	2387	4570	18308	ENSOARG00000019292,ENSOARG00000020582,ENSOARG00000003567,ENSOARG00000004269,ENSOARG00000013988,ENSOARG00000008011,ENSOARG00000016505,ENSOARG00000005491,ENSOARG00000005718,ENSOARG00000020509,ENSOARG00000007382,ENSOARG00000001010,ENSOARG00000013690,ENSOARG00000013489,ENSOARG00000013449,ENSOARG00000014560,ENSOARG00000017517,ENSOARG00000006265,ENSOARG00000003442,ENSOARG00000001546,ENSOARG00000018732,…
GO:0005576	extracellular region	cellular_component	2.1639e-06	0.01068	550	2579	3114	18308	ENSOARG00000005718,ENSOARG00000014129,ENSOARG00000000142,ENSOARG00000014188,ENSOARG00000002744,ENSOARG00000006806,ENSOARG00000016132,ENSOARG00000006899,ENSOARG00000018946,ENSOARG00000006959,ENSOARG00000010045,ENSOARG00000012747,ENSOARG00000001969,ENSOARG00000020932,ENSOARG00000010921,ENSOARG00000017559,ENSOARG00000014289,ENSOARG00000001693,ENSOARG00000002084,ENSOARG00000003647,ENSOARG00000007405,…
GO:0044238	primary metabolic process	biological_process	3.867e-06	0.01068	1235	2579	7651	18308	ENSOARG00000006495,ENSOARG00000010586,ENSOARG00000019252,ENSOARG00000005454,ENSOARG00000018733,ENSOARG00000011541,ENSOARG00000019994,ENSOARG00000010129,ENSOARG00000011397,ENSOARG00000013449,ENSOARG00000021052,ENSOARG00000005399,ENSOARG00000014807,ENSOARG00000019719,ENSOARG00000013671,ENSOARG00000020740,ENSOARG00000011224,ENSOARG00000018210,ENSOARG00000001457,ENSOARG00000004499,ENSOARG00000000646,…
GO:0043227	membrane-bounded organelle	cellular_component	6.0256e-06	0.009163	1273	2387	8375	18308	ENSOARG00000003504,ENSOARG00000015651,ENSOARG00000009155,ENSOARG00000018424,ENSOARG00000015926,ENSOARG00000014646,ENSOARG00000000491,ENSOARG00000017493,ENSOARG00000018017,ENSOARG00000005734,ENSOARG00000004318,ENSOARG00000007866,ENSOARG00000002433,ENSOARG00000001978,ENSOARG00000013179,ENSOARG00000017158,ENSOARG00000010867,ENSOARG00000006265,ENSOARG00000000897,ENSOARG00000017603,ENSOARG00000011224,…
GO:0044421	extracellular region part	cellular_component	6.0825e-06	0.009163	473	2387	2814	18308	ENSOARG00000006441,ENSOARG00000006377,ENSOARG00000019180,ENSOARG00000009963,ENSOARG00000014541,ENSOARG00000020179,ENSOARG00000012954,ENSOARG00000014106,ENSOARG00000004786,ENSOARG00000008572,ENSOARG00000019042,ENSOARG00000001187,ENSOARG00000002470,ENSOARG00000008331,ENSOARG00000008117,ENSOARG00000016866,ENSOARG00000013966,ENSOARG00000013326,ENSOARG00000012013,ENSOARG00000003099,ENSOARG00000011353,…
GO:0005737	cytoplasm	cellular_component	1.3667e-05	0.019957	1083	2579	6562	18308	ENSOARG00000015413,ENSOARG00000002185,ENSOARG00000019089,ENSOARG00000005388,ENSOARG00000020001,ENSOARG00000003734,ENSOARG00000013053,ENSOARG00000011233,ENSOARG00000001787,ENSOARG00000003518,ENSOARG00000006270,ENSOARG00000013203,ENSOARG00000002234,ENSOARG00000017233,ENSOARG00000015987,ENSOARG00000020658,ENSOARG00000011455,ENSOARG00000021099,ENSOARG00000002931,ENSOARG00000003271,ENSOARG00000013032,…
GO:0016787	hydrolase activity	molecular_function	2.7186e-05	0.028113	414	2579	2256	18308	ENSOARG00000004679,ENSOARG00000016438,ENSOARG00000000836,ENSOARG00000008701,ENSOARG00000011407,ENSOARG00000004362,ENSOARG00000014699,ENSOARG00000009393,ENSOARG00000016807,ENSOARG00000005531,ENSOARG00000002655,ENSOARG00000010081,ENSOARG00000020416,ENSOARG00000016624,ENSOARG00000012566,ENSOARG00000013739,ENSOARG00000011486,ENSOARG00000005842,ENSOARG00000016116,ENSOARG00000007622,ENSOARG00000020363,…
GO:0071704	organic substance metabolic process	biological_process	3.1668e-05	0.032798	1179	2387	7942	18308	ENSOARG00000004577,ENSOARG00000002073,ENSOARG00000005040,ENSOARG00000007673,ENSOARG00000018593,ENSOARG00000001532,ENSOARG00000013310,ENSOARG00000015747,ENSOARG00000001591,ENSOARG00000016105,ENSOARG00000018858,ENSOARG00000013374,ENSOARG00000007162,ENSOARG00000003547,ENSOARG00000005399,ENSOARG00000003300,ENSOARG00000001533,ENSOARG00000017771,ENSOARG00000009322,ENSOARG00000005157,ENSOARG00000001395,…
GO:0009056	catabolic process	biological_process	4.4476e-05	0.03879	276	2579	1420	18308	ENSOARG00000004350,ENSOARG00000014769,ENSOARG00000012811,ENSOARG00000014188,ENSOARG00000004131,ENSOARG00000004003,ENSOARG00000016039,ENSOARG00000007382,ENSOARG00000000630,ENSOARG00000013921,ENSOARG00000000738,ENSOARG00000010103,ENSOARG00000010045,ENSOARG00000008369,ENSOARG00000010712,ENSOARG00000001717,ENSOARG00000009094,ENSOARG00000001877,ENSOARG00000016432,ENSOARG00000000269,ENSOARG00000007429,…
GO:1901575	organic substance catabolic process	biological_process	4.8422e-05	0.04012	255	2579	1296	18308	ENSOARG00000018338,ENSOARG00000018593,ENSOARG00000014146,ENSOARG00000011649,ENSOARG00000015190,ENSOARG00000016922,ENSOARG00000020137,ENSOARG00000006476,ENSOARG00000011086,ENSOARG00000003172,ENSOARG00000020474,ENSOARG00000017845,ENSOARG00000002251,ENSOARG00000016957,ENSOARG00000017737,ENSOARG00000017361,ENSOARG00000018886,ENSOARG00000020853,ENSOARG00000003099,ENSOARG00000005466,ENSOARG00000011864,…
GO:0008152	metabolic process	biological_process	8.24e-05	0.056894	1489	2579	9479	18308	ENSOARG00000020518,ENSOARG00000001588,ENSOARG00000011811,ENSOARG00000015989,ENSOARG00000016046,ENSOARG00000000094,ENSOARG00000019820,ENSOARG00000014874,ENSOARG00000020368,ENSOARG00000008272,ENSOARG00000018645,ENSOARG00000017022,ENSOARG00000016957,ENSOARG00000011138,ENSOARG00000003293,ENSOARG00000017845,ENSOARG00000011724,ENSOARG00000001347,ENSOARG00000008337,ENSOARG00000020137,ENSOARG00000008595,…
GO:0009057	macromolecule catabolic process	biological_process	9.8761e-05	0.062945	133	2579	635	18308	ENSOARG00000010947,ENSOARG00000008701,ENSOARG00000011407,ENSOARG00000010476,ENSOARG00000007760,ENSOARG00000011342,ENSOARG00000001567,ENSOARG00000004826,ENSOARG00000005531,ENSOARG00000016130,ENSOARG00000001370,ENSOARG00000011997,ENSOARG00000002923,ENSOARG00000016366,ENSOARG00000007622,ENSOARG00000016116,ENSOARG00000020719,ENSOARG00000002799,ENSOARG00000019380,ENSOARG00000007665,ENSOARG00000013960,…
GO:0031090	organelle membrane	cellular_component	0.00012845	0.09142	216	2387	1205	18308	ENSOARG00000003589,ENSOARG00000000701,ENSOARG00000018593,ENSOARG00000001532,ENSOARG00000018301,ENSOARG00000020270,ENSOARG00000017119,ENSOARG00000006621,ENSOARG00000014098,ENSOARG00000004131,ENSOARG00000011199,ENSOARG00000008832,ENSOARG00000008609,ENSOARG00000012834,ENSOARG00000003501,ENSOARG00000008827,ENSOARG00000000239,ENSOARG00000017055,ENSOARG00000004509,ENSOARG00000020315,ENSOARG00000012636,…
GO:0043226	organelle	cellular_component	0.00019756	0.11692	1358	2387	9258	18308	ENSOARG00000008631,ENSOARG00000020315,ENSOARG00000009902,ENSOARG00000008337,ENSOARG00000020001,ENSOARG00000005604,ENSOARG00000018613,ENSOARG00000017131,ENSOARG00000004654,ENSOARG00000018460,ENSOARG00000014098,ENSOARG00000005220,ENSOARG00000010045,ENSOARG00000014703,ENSOARG00000016607,ENSOARG00000015355,ENSOARG00000009822,ENSOARG00000002236,ENSOARG00000012747,ENSOARG00000003042,ENSOARG00000012764,…
GO:0043231	intracellular membrane-bounded organelle	cellular_component	0.0004388	0.22035	1087	2387	7254	18308	ENSOARG00000015676,ENSOARG00000003187,ENSOARG00000010476,ENSOARG00000002393,ENSOARG00000007108,ENSOARG00000020170,ENSOARG00000013102,ENSOARG00000006160,ENSOARG00000003084,ENSOARG00000014146,ENSOARG00000011716,ENSOARG00000013244,ENSOARG00000001497,ENSOARG00000013611,ENSOARG00000012241,ENSOARG00000019110,ENSOARG00000012259,ENSOARG00000013738,ENSOARG00000013548,ENSOARG00000019340,ENSOARG00000008240,…
GO:0044248	cellular catabolic process	biological_process	0.00064741	0.26806	230	2579	1205	18308	ENSOARG00000004350,ENSOARG00000014769,ENSOARG00000001544,ENSOARG00000012811,ENSOARG00000019319,ENSOARG00000004131,ENSOARG00000014188,ENSOARG00000004003,ENSOARG00000007382,ENSOARG00000016039,ENSOARG00000001560,ENSOARG00000001982,ENSOARG00000000630,ENSOARG00000013465,ENSOARG00000013921,ENSOARG00000010258,ENSOARG00000008620,ENSOARG00000007866,ENSOARG00000006068,ENSOARG00000002489,ENSOARG00000010103,…
GO:0044265	cellular macromolecule catabolic process	biological_process	0.00071886	0.27703	104	2579	501	18308	ENSOARG00000011997,ENSOARG00000011716,ENSOARG00000018724,ENSOARG00000015596,ENSOARG00000014266,ENSOARG00000016366,ENSOARG00000018369,ENSOARG00000007188,ENSOARG00000016829,ENSOARG00000005531,ENSOARG00000000701,ENSOARG00000011342,ENSOARG00000007760,ENSOARG00000004826,ENSOARG00000012525,ENSOARG00000009505,ENSOARG00000001567,ENSOARG00000011407,ENSOARG00000008701,ENSOARG00000010476,ENSOARG00000018465,…
GO:0005488	binding	molecular_function	0.00087955	0.74455	1069	1321	13424	18308	ENSOARG00000008268,ENSOARG00000000952,ENSOARG00000004131,ENSOARG00000013838,ENSOARG00000006772,ENSOARG00000000253,ENSOARG00000010065,ENSOARG00000018567,ENSOARG00000002022,ENSOARG00000018675,ENSOARG00000014254,ENSOARG00000012766,ENSOARG00000014876,ENSOARG00000013305,ENSOARG00000000405,ENSOARG00000019163,ENSOARG00000019380,ENSOARG00000002845,ENSOARG00000015495,ENSOARG00000014129,ENSOARG00000007114,…
GO:0009896	positive regulation of catabolic process	biological_process	0.0011967	0.34791	40	2579	168	18308	ENSOARG00000004276,ENSOARG00000011043,ENSOARG00000002923,ENSOARG00000016130,ENSOARG00000016829,ENSOARG00000018369,ENSOARG00000005531,ENSOARG00000004826,ENSOARG00000001567,ENSOARG00000017957,ENSOARG00000010947,ENSOARG00000019835,ENSOARG00000013628,ENSOARG00000007851,ENSOARG00000020485,ENSOARG00000006621,ENSOARG00000001607,ENSOARG00000004002,ENSOARG00000007070,ENSOARG00000007405,ENSOARG00000000285,…
GO:0003824	catalytic activity	molecular_function	0.0013987	0.40917	798	2387	5127	18308	ENSOARG00000004688,ENSOARG00000007622,ENSOARG00000017939,ENSOARG00000013112,ENSOARG00000012994,ENSOARG00000015910,ENSOARG00000008024,ENSOARG00000015165,ENSOARG00000011368,ENSOARG00000002022,ENSOARG00000015168,ENSOARG00000013921,ENSOARG00000004143,ENSOARG00000015147,ENSOARG00000005238,ENSOARG00000014858,ENSOARG00000014699,ENSOARG00000004219,ENSOARG00000017050,ENSOARG00000016261,ENSOARG00000017957,…
GO:0043170	macromolecule metabolic process	biological_process	0.0014074	0.40917	951	2387	6540	18308	ENSOARG00000016922,ENSOARG00000017218,ENSOARG00000016286,ENSOARG00000006495,ENSOARG00000011342,ENSOARG00000019557,ENSOARG00000020719,ENSOARG00000002188,ENSOARG00000012765,ENSOARG00000003282,ENSOARG00000004936,ENSOARG00000009171,ENSOARG00000005244,ENSOARG00000014877,ENSOARG00000010129,ENSOARG00000018465,ENSOARG00000001544,ENSOARG00000002427,ENSOARG00000005054,ENSOARG00000009839,ENSOARG00000005315,…
GO:0005778	peroxisomal membrane	cellular_component	0.0016631	0.41134	13	2579	35	18308	ENSOARG00000018309,ENSOARG00000003238,ENSOARG00000010782,ENSOARG00000014098,ENSOARG00000008540,ENSOARG00000001567,ENSOARG00000017266,ENSOARG00000001541,ENSOARG00000016724,ENSOARG00000017634,ENSOARG00000008013,ENSOARG00000001290,ENSOARG00000018498
GO:0031903	microbody membrane	cellular_component	0.0016631	0.41134	13	2579	35	18308	ENSOARG00000017266,ENSOARG00000001541,ENSOARG00000016724,ENSOARG00000017634,ENSOARG00000008013,ENSOARG00000001290,ENSOARG00000018498,ENSOARG00000018309,ENSOARG00000003238,ENSOARG00000010782,ENSOARG00000014098,ENSOARG00000008540,ENSOARG00000001567
GO:0044438	microbody part	cellular_component	0.0019242	0.434	14	2579	40	18308	ENSOARG00000017266,ENSOARG00000008013,ENSOARG00000017634,ENSOARG00000001290,ENSOARG00000018498,ENSOARG00000001541,ENSOARG00000016724,ENSOARG00000006799,ENSOARG00000014098,ENSOARG00000018309,ENSOARG00000003238,ENSOARG00000010782,ENSOARG00000001567,ENSOARG00000008540
GO:0044439	peroxisomal part	cellular_component	0.0019242	0.434	14	2579	40	18308	ENSOARG00000017266,ENSOARG00000008013,ENSOARG00000017634,ENSOARG00000018498,ENSOARG00000001290,ENSOARG00000001541,ENSOARG00000016724,ENSOARG00000006799,ENSOARG00000014098,ENSOARG00000018309,ENSOARG00000010782,ENSOARG00000003238,ENSOARG00000001567,ENSOARG00000008540
GO:0044424	intracellular part	cellular_component	0.0041937	0.68806	1364	2387	9486	18308	ENSOARG00000010073,ENSOARG00000017219,ENSOARG00000003587,ENSOARG00000012223,ENSOARG00000020694,ENSOARG00000012359,ENSOARG00000005283,ENSOARG00000016325,ENSOARG00000018878,ENSOARG00000011432,ENSOARG00000001877,ENSOARG00000006418,ENSOARG00000011086,ENSOARG00000013220,ENSOARG00000011891,ENSOARG00000007145,ENSOARG00000020591,ENSOARG00000006688,ENSOARG00000002410,ENSOARG00000017011,ENSOARG00000006536,…
GO:0005515	protein binding	molecular_function	0.0048846	0.71002	1549	2387	10656	18308	ENSOARG00000016483,ENSOARG00000015521,ENSOARG00000010167,ENSOARG00000012734,ENSOARG00000001080,ENSOARG00000008827,ENSOARG00000010861,ENSOARG00000009784,ENSOARG00000020567,ENSOARG00000001620,ENSOARG00000004590,ENSOARG00000016537,ENSOARG00000008614,ENSOARG00000004509,ENSOARG00000018130,ENSOARG00000020667,ENSOARG00000018088,ENSOARG00000010293,ENSOARG00000018805,ENSOARG00000015819,ENSOARG00000010418,…
GO:0043229	intracellular organelle	cellular_component	0.0049486	0.71256	1194	2387	8275	18308	ENSOARG00000013838,ENSOARG00000014271,ENSOARG00000020695,ENSOARG00000003701,ENSOARG00000017283,ENSOARG00000015285,ENSOARG00000014674,ENSOARG00000017105,ENSOARG00000009699,ENSOARG00000012500,ENSOARG00000008620,ENSOARG00000020870,ENSOARG00000019668,ENSOARG00000013544,ENSOARG00000011109,ENSOARG00000017582,ENSOARG00000014642,ENSOARG00000001185,ENSOARG00000015114,ENSOARG00000012072,ENSOARG00000009373,…
GO:0005622	intracellular	cellular_component	0.0050929	0.71641	1450	2387	10119	18308	ENSOARG00000010986,ENSOARG00000003150,ENSOARG00000017381,ENSOARG00000017954,ENSOARG00000019331,ENSOARG00000000646,ENSOARG00000002959,ENSOARG00000018325,ENSOARG00000006249,ENSOARG00000019163,ENSOARG00000015814,ENSOARG00000017596,ENSOARG00000006047,ENSOARG00000004403,ENSOARG00000018436,ENSOARG00000005442,ENSOARG00000007337,ENSOARG00000013168,ENSOARG00000019092,ENSOARG00000011095,ENSOARG00000013438,…
GO:0019538	protein metabolic process	biological_process	0.0051015	0.71641	572	2387	3849	18308	ENSOARG00000020870,ENSOARG00000009565,ENSOARG00000014710,ENSOARG00000006951,ENSOARG00000009699,ENSOARG00000008620,ENSOARG00000017375,ENSOARG00000021001,ENSOARG00000013838,ENSOARG00000010668,ENSOARG00000017283,ENSOARG00000004175,ENSOARG00000015640,ENSOARG00000016580,ENSOARG00000018146,ENSOARG00000017371,ENSOARG00000001185,ENSOARG00000017845,ENSOARG00000010741,ENSOARG00000013900,ENSOARG00000011109,…
GO:0009968	negative regulation of signal transduction	biological_process	0.0060931	0.71298	140	2579	744	18308	ENSOARG00000017375,ENSOARG00000018274,ENSOARG00000018809,ENSOARG00000013941,ENSOARG00000002088,ENSOARG00000006899,ENSOARG00000014368,ENSOARG00000016365,ENSOARG00000010493,ENSOARG00000009653,ENSOARG00000006959,ENSOARG00000019083,ENSOARG00000016509,ENSOARG00000003822,ENSOARG00000008526,ENSOARG00000018336,ENSOARG00000008620,ENSOARG00000013921,ENSOARG00000020837,ENSOARG00000014188,ENSOARG00000001544,…
GO:0009894	regulation of catabolic process	biological_process	0.0063636	0.73563	127	2579	647	18308	ENSOARG00000007405,ENSOARG00000002799,ENSOARG00000008574,ENSOARG00000013544,ENSOARG00000015782,ENSOARG00000004233,ENSOARG00000012297,ENSOARG00000011342,ENSOARG00000001567,ENSOARG00000018980,ENSOARG00000004826,ENSOARG00000010947,ENSOARG00000017957,ENSOARG00000011797,ENSOARG00000016130,ENSOARG00000014671,ENSOARG00000002923,ENSOARG00000004276,ENSOARG00000005531,ENSOARG00000018369,ENSOARG00000016829,…
GO:0010648	negative regulation of cell communication	biological_process	0.0080022	0.81351	144	2579	772	18308	ENSOARG00000015423,ENSOARG00000012128,ENSOARG00000006797,ENSOARG00000014146,ENSOARG00000012569,ENSOARG00000016922,ENSOARG00000019041,ENSOARG00000006476,ENSOARG00000020386,ENSOARG00000005153,ENSOARG00000017361,ENSOARG00000013645,ENSOARG00000005268,ENSOARG00000014470,ENSOARG00000003230,ENSOARG00000011014,ENSOARG00000015400,ENSOARG00000000899,ENSOARG00000003607,ENSOARG00000008282,ENSOARG00000011582,…
GO:0023057	negative regulation of signaling	biological_process	0.0085558	0.83347	143	2579	768	18308	ENSOARG00000004495,ENSOARG00000016664,ENSOARG00000011387,ENSOARG00000018633,ENSOARG00000014289,ENSOARG00000002084,ENSOARG00000013619,ENSOARG00000020834,ENSOARG00000004730,ENSOARG00000010446,ENSOARG00000017799,ENSOARG00000017011,ENSOARG00000010829,ENSOARG00000007580,ENSOARG00000000492,ENSOARG00000017583,ENSOARG00000017850,ENSOARG00000011419,ENSOARG00000020336,ENSOARG00000006362,ENSOARG00000001544,…
GO:0005576	extracellular region	cellular_component	2.1639e-06	0.01068	550	2579	3114	18308	ENSOARG00000005718,ENSOARG00000014129,ENSOARG00000000142,ENSOARG00000014188,ENSOARG00000002744,ENSOARG00000006806,ENSOARG00000016132,ENSOARG00000006899,ENSOARG00000018946,ENSOARG00000006959,ENSOARG00000010045,ENSOARG00000012747,ENSOARG00000001969,ENSOARG00000020932,ENSOARG00000010921,ENSOARG00000017559,ENSOARG00000014289,ENSOARG00000001693,ENSOARG00000002084,ENSOARG00000003647,ENSOARG00000007405,…
GO:0008152	metabolic process	biological_process	8.24e-05	0.056894	1489	2579	9479	18308	ENSOARG00000020518,ENSOARG00000001588,ENSOARG00000011811,ENSOARG00000015989,ENSOARG00000016046,ENSOARG00000000094,ENSOARG00000019820,ENSOARG00000014874,ENSOARG00000020368,ENSOARG00000008272,ENSOARG00000018645,ENSOARG00000017022,ENSOARG00000016957,ENSOARG00000011138,ENSOARG00000003293,ENSOARG00000017845,ENSOARG00000011724,ENSOARG00000001347,ENSOARG00000008337,ENSOARG00000020137,ENSOARG00000008595,…
GO:0005515	protein binding	molecular_function	0.0048846	0.71002	1549	2387	10656	18308	ENSOARG00000016483,ENSOARG00000015521,ENSOARG00000010167,ENSOARG00000012734,ENSOARG00000001080,ENSOARG00000008827,ENSOARG00000010861,ENSOARG00000009784,ENSOARG00000020567,ENSOARG00000001620,ENSOARG00000004590,ENSOARG00000016537,ENSOARG00000008614,ENSOARG00000004509,ENSOARG00000018130,ENSOARG00000020667,ENSOARG00000018088,ENSOARG00000010293,ENSOARG00000018805,ENSOARG00000015819,ENSOARG00000010418,…
GO:0016787	hydrolase activity	molecular_function	2.7186e-05	0.028113	414	2579	2256	18308	ENSOARG00000004679,ENSOARG00000016438,ENSOARG00000000836,ENSOARG00000008701,ENSOARG00000011407,ENSOARG00000004362,ENSOARG00000014699,ENSOARG00000009393,ENSOARG00000016807,ENSOARG00000005531,ENSOARG00000002655,ENSOARG00000010081,ENSOARG00000020416,ENSOARG00000016624,ENSOARG00000012566,ENSOARG00000013739,ENSOARG00000011486,ENSOARG00000005842,ENSOARG00000016116,ENSOARG00000007622,ENSOARG00000020363,…
GO:0008152	metabolic process	biological_process	8.24e-05	0.056894	1489	2579	9479	18308	ENSOARG00000020518,ENSOARG00000001588,ENSOARG00000011811,ENSOARG00000015989,ENSOARG00000016046,ENSOARG00000000094,ENSOARG00000019820,ENSOARG00000014874,ENSOARG00000020368,ENSOARG00000008272,ENSOARG00000018645,ENSOARG00000017022,ENSOARG00000016957,ENSOARG00000011138,ENSOARG00000003293,ENSOARG00000017845,ENSOARG00000011724,ENSOARG00000001347,ENSOARG00000008337,ENSOARG00000020137,ENSOARG00000008595,…
GO:0003824	catalytic activity	molecular_function	0.0013987	0.40917	798	2387	5127	18308	ENSOARG00000004688,ENSOARG00000007622,ENSOARG00000017939,ENSOARG00000013112,ENSOARG00000012994,ENSOARG00000015910,ENSOARG00000008024,ENSOARG00000015165,ENSOARG00000011368,ENSOARG00000002022,ENSOARG00000015168,ENSOARG00000013921,ENSOARG00000004143,ENSOARG00000015147,ENSOARG00000005238,ENSOARG00000014858,ENSOARG00000014699,ENSOARG00000004219,ENSOARG00000017050,ENSOARG00000016261,ENSOARG00000017957,…
GO:0044444	cytoplasmic part	cellular_component	8.8341e-08	0.00073195	724	2387	4570	18308	ENSOARG00000019292,ENSOARG00000020582,ENSOARG00000003567,ENSOARG00000004269,ENSOARG00000013988,ENSOARG00000008011,ENSOARG00000016505,ENSOARG00000005491,ENSOARG00000005718,ENSOARG00000020509,ENSOARG00000007382,ENSOARG00000001010,ENSOARG00000013690,ENSOARG00000013489,ENSOARG00000013449,ENSOARG00000014560,ENSOARG00000017517,ENSOARG00000006265,ENSOARG00000003442,ENSOARG00000001546,ENSOARG00000018732,…
GO:0031988	membrane-bounded vesicle	cellular_component	2.8773e-07	0.0014197	437	2387	2502	18308	ENSOARG00000000701,ENSOARG00000016607,ENSOARG00000007770,ENSOARG00000010045,ENSOARG00000005220,ENSOARG00000020698,ENSOARG00000019044,ENSOARG00000006518,ENSOARG00000014970,ENSOARG00000003042,ENSOARG00000002223,ENSOARG00000012747,ENSOARG00000008392,ENSOARG00000002236,ENSOARG00000013525,ENSOARG00000007814,ENSOARG00000009818,ENSOARG00000007240,ENSOARG00000020315,ENSOARG00000017817,ENSOARG00000009902,…
GO:0031982	vesicle	cellular_component	6.8237e-07	0.0022615	449	2387	2581	18308	ENSOARG00000003293,ENSOARG00000000995,ENSOARG00000005780,ENSOARG00000012566,ENSOARG00000019806,ENSOARG00000008268,ENSOARG00000006492,ENSOARG00000003416,ENSOARG00000003833,ENSOARG00000006080,ENSOARG00000006477,ENSOARG00000005286,ENSOARG00000011626,ENSOARG00000003994,ENSOARG00000005848,ENSOARG00000016562,ENSOARG00000012556,ENSOARG00000003848,ENSOARG00000019823,ENSOARG00000011482,ENSOARG00000003241,…
GO:0070062	extracellular vesicular exosome	cellular_component	1.2058e-06	0.0026336	380	2387	2160	18308	ENSOARG00000002357,ENSOARG00000019721,ENSOARG00000003713,ENSOARG00000016185,ENSOARG00000005884,ENSOARG00000003848,ENSOARG00000019823,ENSOARG00000011482,ENSOARG00000016562,ENSOARG00000005848,ENSOARG00000012556,ENSOARG00000006080,ENSOARG00000006477,ENSOARG00000011626,ENSOARG00000005286,ENSOARG00000003994,ENSOARG00000012566,ENSOARG00000019806,ENSOARG00000006492,ENSOARG00000003416,ENSOARG00000003293,…
GO:0043230	extracellular organelle	cellular_component	1.2714e-06	0.0026336	380	2387	2161	18308	ENSOARG00000003293,ENSOARG00000000995,ENSOARG00000012566,ENSOARG00000019806,ENSOARG00000003416,ENSOARG00000006492,ENSOARG00000006477,ENSOARG00000006080,ENSOARG00000003994,ENSOARG00000005286,ENSOARG00000011626,ENSOARG00000012556,ENSOARG00000016562,ENSOARG00000005848,ENSOARG00000019823,ENSOARG00000011482,ENSOARG00000003848,ENSOARG00000005884,ENSOARG00000016185,ENSOARG00000002357,ENSOARG00000019721,…
GO:0065010	extracellular membrane-bounded organelle	cellular_component	1.2714e-06	0.0026336	380	2387	2161	18308	ENSOARG00000017493,ENSOARG00000005734,ENSOARG00000001761,ENSOARG00000004318,ENSOARG00000007866,ENSOARG00000008306,ENSOARG00000006047,ENSOARG00000019196,ENSOARG00000007337,ENSOARG00000018036,ENSOARG00000000142,ENSOARG00000017194,ENSOARG00000004887,ENSOARG00000002959,ENSOARG00000014129,ENSOARG00000010867,ENSOARG00000013179,ENSOARG00000017810,ENSOARG00000017954,ENSOARG00000011811,ENSOARG00000001978,…
GO:0005576	extracellular region	cellular_component	2.1639e-06	0.01068	550	2579	3114	18308	ENSOARG00000005718,ENSOARG00000014129,ENSOARG00000000142,ENSOARG00000014188,ENSOARG00000002744,ENSOARG00000006806,ENSOARG00000016132,ENSOARG00000006899,ENSOARG00000018946,ENSOARG00000006959,ENSOARG00000010045,ENSOARG00000012747,ENSOARG00000001969,ENSOARG00000020932,ENSOARG00000010921,ENSOARG00000017559,ENSOARG00000014289,ENSOARG00000001693,ENSOARG00000002084,ENSOARG00000003647,ENSOARG00000007405,…
GO:0043227	membrane-bounded organelle	cellular_component	6.0256e-06	0.009163	1273	2387	8375	18308	ENSOARG00000003504,ENSOARG00000015651,ENSOARG00000009155,ENSOARG00000018424,ENSOARG00000015926,ENSOARG00000014646,ENSOARG00000000491,ENSOARG00000017493,ENSOARG00000018017,ENSOARG00000005734,ENSOARG00000004318,ENSOARG00000007866,ENSOARG00000002433,ENSOARG00000001978,ENSOARG00000013179,ENSOARG00000017158,ENSOARG00000010867,ENSOARG00000006265,ENSOARG00000000897,ENSOARG00000017603,ENSOARG00000011224,…
GO:0044421	extracellular region part	cellular_component	6.0825e-06	0.009163	473	2387	2814	18308	ENSOARG00000006441,ENSOARG00000006377,ENSOARG00000019180,ENSOARG00000009963,ENSOARG00000014541,ENSOARG00000020179,ENSOARG00000012954,ENSOARG00000014106,ENSOARG00000004786,ENSOARG00000008572,ENSOARG00000019042,ENSOARG00000001187,ENSOARG00000002470,ENSOARG00000008331,ENSOARG00000008117,ENSOARG00000016866,ENSOARG00000013966,ENSOARG00000013326,ENSOARG00000012013,ENSOARG00000003099,ENSOARG00000011353,…
GO:0005737	cytoplasm	cellular_component	1.3667e-05	0.019957	1083	2579	6562	18308	ENSOARG00000015413,ENSOARG00000002185,ENSOARG00000019089,ENSOARG00000005388,ENSOARG00000020001,ENSOARG00000003734,ENSOARG00000013053,ENSOARG00000011233,ENSOARG00000001787,ENSOARG00000003518,ENSOARG00000006270,ENSOARG00000013203,ENSOARG00000002234,ENSOARG00000017233,ENSOARG00000015987,ENSOARG00000020658,ENSOARG00000011455,ENSOARG00000021099,ENSOARG00000002931,ENSOARG00000003271,ENSOARG00000013032,…
GO:0016787	hydrolase activity	molecular_function	2.7186e-05	0.028113	414	2579	2256	18308	ENSOARG00000004679,ENSOARG00000016438,ENSOARG00000000836,ENSOARG00000008701,ENSOARG00000011407,ENSOARG00000004362,ENSOARG00000014699,ENSOARG00000009393,ENSOARG00000016807,ENSOARG00000005531,ENSOARG00000002655,ENSOARG00000010081,ENSOARG00000020416,ENSOARG00000016624,ENSOARG00000012566,ENSOARG00000013739,ENSOARG00000011486,ENSOARG00000005842,ENSOARG00000016116,ENSOARG00000007622,ENSOARG00000020363,…
GO:0006950	response to stress	biological_process	3.9364e-05	0.036239	374	2579	2065	18308	ENSOARG00000004002,ENSOARG00000011861,ENSOARG00000008240,ENSOARG00000010799,ENSOARG00000010165,ENSOARG00000007851,ENSOARG00000001541,ENSOARG00000006642,ENSOARG00000019089,ENSOARG00000020509,ENSOARG00000020101,ENSOARG00000006982,ENSOARG00000019110,ENSOARG00000007683,ENSOARG00000008582,ENSOARG00000008940,ENSOARG00000020658,ENSOARG00000019940,ENSOARG00000014858,ENSOARG00000004768,ENSOARG00000013188,…
GO:0008152	metabolic process	biological_process	8.24e-05	0.056894	1489	2579	9479	18308	ENSOARG00000020518,ENSOARG00000001588,ENSOARG00000011811,ENSOARG00000015989,ENSOARG00000016046,ENSOARG00000000094,ENSOARG00000019820,ENSOARG00000014874,ENSOARG00000020368,ENSOARG00000008272,ENSOARG00000018645,ENSOARG00000017022,ENSOARG00000016957,ENSOARG00000011138,ENSOARG00000003293,ENSOARG00000017845,ENSOARG00000011724,ENSOARG00000001347,ENSOARG00000008337,ENSOARG00000020137,ENSOARG00000008595,…
GO:0030426	growth cone	cellular_component	0.00029281	0.15652	16	2387	43	18308	ENSOARG00000002046,ENSOARG00000006518,ENSOARG00000016897,ENSOARG00000018410,ENSOARG00000021099,ENSOARG00000006304,ENSOARG00000017919,ENSOARG00000019835,ENSOARG00000020301,ENSOARG00000016130,ENSOARG00000006375,ENSOARG00000014799,ENSOARG00000009902,ENSOARG00000013596,ENSOARG00000012128,ENSOARG00000001617
GO:0016192	vesicle-mediated transport	biological_process	0.00036098	0.18693	148	2387	780	18308	ENSOARG00000003463,ENSOARG00000007138,ENSOARG00000011485,ENSOARG00000012564,ENSOARG00000003159,ENSOARG00000010725,ENSOARG00000002306,ENSOARG00000020137,ENSOARG00000014886,ENSOARG00000017194,ENSOARG00000000142,ENSOARG00000015547,ENSOARG00000000291,ENSOARG00000011127,ENSOARG00000019535,ENSOARG00000001334,ENSOARG00000021022,ENSOARG00000018567,ENSOARG00000005498,ENSOARG00000011797,ENSOARG00000012176,…
GO:0043231	intracellular membrane-bounded organelle	cellular_component	0.0004388	0.22035	1087	2387	7254	18308	ENSOARG00000015676,ENSOARG00000003187,ENSOARG00000010476,ENSOARG00000002393,ENSOARG00000007108,ENSOARG00000020170,ENSOARG00000013102,ENSOARG00000006160,ENSOARG00000003084,ENSOARG00000014146,ENSOARG00000011716,ENSOARG00000013244,ENSOARG00000001497,ENSOARG00000013611,ENSOARG00000012241,ENSOARG00000019110,ENSOARG00000012259,ENSOARG00000013738,ENSOARG00000013548,ENSOARG00000019340,ENSOARG00000008240,…
GO:0030427	site of polarized growth	cellular_component	0.00055754	0.2497	16	2387	45	18308	ENSOARG00000018410,ENSOARG00000016897,ENSOARG00000021099,ENSOARG00000006518,ENSOARG00000002046,ENSOARG00000020301,ENSOARG00000006304,ENSOARG00000017919,ENSOARG00000019835,ENSOARG00000006375,ENSOARG00000016130,ENSOARG00000014799,ENSOARG00000013596,ENSOARG00000009902,ENSOARG00000001617,ENSOARG00000012128
GO:0005488	binding	molecular_function	0.00087955	0.74455	1069	1321	13424	18308	ENSOARG00000008268,ENSOARG00000000952,ENSOARG00000004131,ENSOARG00000013838,ENSOARG00000006772,ENSOARG00000000253,ENSOARG00000010065,ENSOARG00000018567,ENSOARG00000002022,ENSOARG00000018675,ENSOARG00000014254,ENSOARG00000012766,ENSOARG00000014876,ENSOARG00000013305,ENSOARG00000000405,ENSOARG00000019163,ENSOARG00000019380,ENSOARG00000002845,ENSOARG00000015495,ENSOARG00000014129,ENSOARG00000007114,…
GO:0000166	nucleotide binding	molecular_function	0.00089862	0.74455	209	1321	2105	18308	ENSOARG00000015310,ENSOARG00000010657,ENSOARG00000016223,ENSOARG00000007814,ENSOARG00000020547,ENSOARG00000007766,ENSOARG00000008299,ENSOARG00000002576,ENSOARG00000014305,ENSOARG00000017582,ENSOARG00000013739,ENSOARG00000001288,ENSOARG00000011482,ENSOARG00000004213,ENSOARG00000005886,ENSOARG00000008024,ENSOARG00000006504,ENSOARG00000019041,ENSOARG00000010317,ENSOARG00000007180,ENSOARG00000016406,…
GO:1901265	nucleoside phosphate binding	molecular_function	0.00089862	0.74455	209	1321	2105	18308	ENSOARG00000005898,ENSOARG00000004269,ENSOARG00000012359,ENSOARG00000011559,ENSOARG00000001895,ENSOARG00000015380,ENSOARG00000009208,ENSOARG00000002047,ENSOARG00000011455,ENSOARG00000003026,ENSOARG00000009543,ENSOARG00000018369,ENSOARG00000003718,ENSOARG00000004563,ENSOARG00000005180,ENSOARG00000000285,ENSOARG00000009857,ENSOARG00000014886,ENSOARG00000006642,ENSOARG00000001588,ENSOARG00000004963,…
GO:0043167	ion binding	molecular_function	0.0013844	0.86609	423	1321	4658	18308	ENSOARG00000005884,ENSOARG00000002045,ENSOARG00000020509,ENSOARG00000001949,ENSOARG00000017493,ENSOARG00000017583,ENSOARG00000001174,ENSOARG00000015114,ENSOARG00000020260,ENSOARG00000002799,ENSOARG00000010578,ENSOARG00000004908,ENSOARG00000009488,ENSOARG00000002444,ENSOARG00000000759,ENSOARG00000019252,ENSOARG00000002357,ENSOARG00000018718,ENSOARG00000016039,ENSOARG00000000673,ENSOARG00000015987,…
GO:0003824	catalytic activity	molecular_function	0.0013987	0.40917	798	2387	5127	18308	ENSOARG00000004688,ENSOARG00000007622,ENSOARG00000017939,ENSOARG00000013112,ENSOARG00000012994,ENSOARG00000015910,ENSOARG00000008024,ENSOARG00000015165,ENSOARG00000011368,ENSOARG00000002022,ENSOARG00000015168,ENSOARG00000013921,ENSOARG00000004143,ENSOARG00000015147,ENSOARG00000005238,ENSOARG00000014858,ENSOARG00000014699,ENSOARG00000004219,ENSOARG00000017050,ENSOARG00000016261,ENSOARG00000017957,…
GO:0048646	anatomical structure formation involved in morphogenesis	biological_process	0.0021168	0.44972	164	2579	851	18308	ENSOARG00000008334,ENSOARG00000010668,ENSOARG00000020567,ENSOARG00000008240,ENSOARG00000009748,ENSOARG00000018523,ENSOARG00000004936,ENSOARG00000002223,ENSOARG00000020580,ENSOARG00000019993,ENSOARG00000009370,ENSOARG00000010782,ENSOARG00000013611,ENSOARG00000009857,ENSOARG00000016607,ENSOARG00000018989,ENSOARG00000012435,ENSOARG00000003654,ENSOARG00000010317,ENSOARG00000008637,ENSOARG00000004306,…
GO:0036094	small molecule binding	molecular_function	0.0026818	0.94552	214	1321	2210	18308	ENSOARG00000001131,ENSOARG00000004442,ENSOARG00000010829,ENSOARG00000000728,ENSOARG00000001232,ENSOARG00000016688,ENSOARG00000010451,ENSOARG00000020060,ENSOARG00000002932,ENSOARG00000008640,ENSOARG00000005491,ENSOARG00000009968,ENSOARG00000002998,ENSOARG00000004318,ENSOARG00000006477,ENSOARG00000014348,ENSOARG00000006951,ENSOARG00000002470,ENSOARG00000016562,ENSOARG00000012917,ENSOARG00000010146,…
GO:0007507	heart development	biological_process	0.00301	0.51957	77	2579	363	18308	ENSOARG00000016099,ENSOARG00000020860,ENSOARG00000014146,ENSOARG00000004078,ENSOARG00000016922,ENSOARG00000010809,ENSOARG00000003916,ENSOARG00000003844,ENSOARG00000021018,ENSOARG00000005153,ENSOARG00000013941,ENSOARG00000015465,ENSOARG00000019338,ENSOARG00000009565,ENSOARG00000015495,ENSOARG00000014470,ENSOARG00000001617,ENSOARG00000016153,ENSOARG00000008975,ENSOARG00000000899,ENSOARG00000015400,…
GO:0040011	locomotion	biological_process	0.0030469	0.98859	106	1321	1047	18308	ENSOARG00000016593,ENSOARG00000020386,ENSOARG00000012182,ENSOARG00000010782,ENSOARG00000006802,ENSOARG00000010668,ENSOARG00000001187,ENSOARG00000017329,ENSOARG00000014541,ENSOARG00000009548,ENSOARG00000009032,ENSOARG00000014270,ENSOARG00000011822,ENSOARG00000018213,ENSOARG00000004499,ENSOARG00000014959,ENSOARG00000003416,ENSOARG00000017638,ENSOARG00000005780,ENSOARG00000000492,ENSOARG00000001958,…
GO:0044424	intracellular part	cellular_component	0.0041937	0.68806	1364	2387	9486	18308	ENSOARG00000010073,ENSOARG00000017219,ENSOARG00000003587,ENSOARG00000012223,ENSOARG00000020694,ENSOARG00000012359,ENSOARG00000005283,ENSOARG00000016325,ENSOARG00000018878,ENSOARG00000011432,ENSOARG00000001877,ENSOARG00000006418,ENSOARG00000011086,ENSOARG00000013220,ENSOARG00000011891,ENSOARG00000007145,ENSOARG00000020591,ENSOARG00000006688,ENSOARG00000002410,ENSOARG00000017011,ENSOARG00000006536,…
GO:0005515	protein binding	molecular_function	0.0048846	0.71002	1549	2387	10656	18308	ENSOARG00000016483,ENSOARG00000015521,ENSOARG00000010167,ENSOARG00000012734,ENSOARG00000001080,ENSOARG00000008827,ENSOARG00000010861,ENSOARG00000009784,ENSOARG00000020567,ENSOARG00000001620,ENSOARG00000004590,ENSOARG00000016537,ENSOARG00000008614,ENSOARG00000004509,ENSOARG00000018130,ENSOARG00000020667,ENSOARG00000018088,ENSOARG00000010293,ENSOARG00000018805,ENSOARG00000015819,ENSOARG00000010418,…
GO:0009792	embryo development ending in birth or egg hatching	biological_process	0.0048937	0.6647	110	2579	574	18308	ENSOARG00000008334,ENSOARG00000009748,ENSOARG00000020426,ENSOARG00000004936,ENSOARG00000018523,ENSOARG00000009171,ENSOARG00000005054,ENSOARG00000001311,ENSOARG00000008766,ENSOARG00000017283,ENSOARG00000005722,ENSOARG00000018779,ENSOARG00000006642,ENSOARG00000010482,ENSOARG00000002405,ENSOARG00000014525,ENSOARG00000009857,ENSOARG00000000230,ENSOARG00000009854,ENSOARG00000010182,ENSOARG00000003654,…
GO:0043229	intracellular organelle	cellular_component	0.0049486	0.71256	1194	2387	8275	18308	ENSOARG00000013838,ENSOARG00000014271,ENSOARG00000020695,ENSOARG00000003701,ENSOARG00000017283,ENSOARG00000015285,ENSOARG00000014674,ENSOARG00000017105,ENSOARG00000009699,ENSOARG00000012500,ENSOARG00000008620,ENSOARG00000020870,ENSOARG00000019668,ENSOARG00000013544,ENSOARG00000011109,ENSOARG00000017582,ENSOARG00000014642,ENSOARG00000001185,ENSOARG00000015114,ENSOARG00000012072,ENSOARG00000009373,…
GO:0005622	intracellular	cellular_component	0.0050929	0.71641	1450	2387	10119	18308	ENSOARG00000010986,ENSOARG00000003150,ENSOARG00000017381,ENSOARG00000017954,ENSOARG00000019331,ENSOARG00000000646,ENSOARG00000002959,ENSOARG00000018325,ENSOARG00000006249,ENSOARG00000019163,ENSOARG00000015814,ENSOARG00000017596,ENSOARG00000006047,ENSOARG00000004403,ENSOARG00000018436,ENSOARG00000005442,ENSOARG00000007337,ENSOARG00000013168,ENSOARG00000019092,ENSOARG00000011095,ENSOARG00000013438,…
GO:0043009	chordate embryonic development	biological_process	0.0052859	0.67876	109	2579	569	18308	ENSOARG00000002405,ENSOARG00000014525,ENSOARG00000010482,ENSOARG00000018779,ENSOARG00000006642,ENSOARG00000005722,ENSOARG00000017283,ENSOARG00000008766,ENSOARG00000005054,ENSOARG00000001311,ENSOARG00000009171,ENSOARG00000018523,ENSOARG00000004936,ENSOARG00000009748,ENSOARG00000020426,ENSOARG00000008334,ENSOARG00000017218,ENSOARG00000019806,ENSOARG00000011444,ENSOARG00000006249,ENSOARG00000008847,…
GO:0051641	cellular localization	biological_process	0.0070556	0.81658	300	2387	1830	18308	ENSOARG00000001617,ENSOARG00000003571,ENSOARG00000005920,ENSOARG00000016733,ENSOARG00000017474,ENSOARG00000015494,ENSOARG00000006049,ENSOARG00000013105,ENSOARG00000021069,ENSOARG00000012182,ENSOARG00000014545,ENSOARG00000000456,ENSOARG00000019835,ENSOARG00000004276,ENSOARG00000003185,ENSOARG00000001102,ENSOARG00000004768,ENSOARG00000003751,ENSOARG00000007108,ENSOARG00000001511,ENSOARG00000004487,…
GO:0009790	embryo development	biological_process	0.0076976	0.80732	158	2579	865	18308	ENSOARG00000016894,ENSOARG00000011553,ENSOARG00000020110,ENSOARG00000007630,ENSOARG00000016866,ENSOARG00000010723,ENSOARG00000016562,ENSOARG00000010167,ENSOARG00000020419,ENSOARG00000019128,ENSOARG00000000135,ENSOARG00000002015,ENSOARG00000000646,ENSOARG00000004499,ENSOARG00000011105,ENSOARG00000015228,ENSOARG00000020426,ENSOARG00000001311,ENSOARG00000005054,ENSOARG00000007063,ENSOARG00000017283,…
GO:0055007	cardiac muscle cell differentiation	biological_process	0.0094519	0.84836	20	2579	71	18308	ENSOARG00000008334,ENSOARG00000003437,ENSOARG00000015465,ENSOARG00000003713,ENSOARG00000018447,ENSOARG00000001617,ENSOARG00000008766,ENSOARG00000013619,ENSOARG00000019993,ENSOARG00000008975,ENSOARG00000016790,ENSOARG00000016099,ENSOARG00000000836,ENSOARG00000013877,ENSOARG00000008117,ENSOARG00000006249,ENSOARG00000017638,ENSOARG00000003844,ENSOARG00000021069,ENSOARG00000015228
GO:0043226	organelle	cellular_component	0.00019756	0.11692	1358	2387	9258	18308	ENSOARG00000008631,ENSOARG00000020315,ENSOARG00000009902,ENSOARG00000008337,ENSOARG00000020001,ENSOARG00000005604,ENSOARG00000018613,ENSOARG00000017131,ENSOARG00000004654,ENSOARG00000018460,ENSOARG00000014098,ENSOARG00000005220,ENSOARG00000010045,ENSOARG00000014703,ENSOARG00000016607,ENSOARG00000015355,ENSOARG00000009822,ENSOARG00000002236,ENSOARG00000012747,ENSOARG00000003042,ENSOARG00000012764,…
GO:0044444	cytoplasmic part	cellular_component	8.8341e-08	0.00073195	724	2387	4570	18308	ENSOARG00000019292,ENSOARG00000020582,ENSOARG00000003567,ENSOARG00000004269,ENSOARG00000013988,ENSOARG00000008011,ENSOARG00000016505,ENSOARG00000005491,ENSOARG00000005718,ENSOARG00000020509,ENSOARG00000007382,ENSOARG00000001010,ENSOARG00000013690,ENSOARG00000013489,ENSOARG00000013449,ENSOARG00000014560,ENSOARG00000017517,ENSOARG00000006265,ENSOARG00000003442,ENSOARG00000001546,ENSOARG00000018732,…
GO:0031988	membrane-bounded vesicle	cellular_component	2.8773e-07	0.0014197	437	2387	2502	18308	ENSOARG00000000701,ENSOARG00000016607,ENSOARG00000007770,ENSOARG00000010045,ENSOARG00000005220,ENSOARG00000020698,ENSOARG00000019044,ENSOARG00000006518,ENSOARG00000014970,ENSOARG00000003042,ENSOARG00000002223,ENSOARG00000012747,ENSOARG00000008392,ENSOARG00000002236,ENSOARG00000013525,ENSOARG00000007814,ENSOARG00000009818,ENSOARG00000007240,ENSOARG00000020315,ENSOARG00000017817,ENSOARG00000009902,…
GO:0031982	vesicle	cellular_component	6.8237e-07	0.0022615	449	2387	2581	18308	ENSOARG00000003293,ENSOARG00000000995,ENSOARG00000005780,ENSOARG00000012566,ENSOARG00000019806,ENSOARG00000008268,ENSOARG00000006492,ENSOARG00000003416,ENSOARG00000003833,ENSOARG00000006080,ENSOARG00000006477,ENSOARG00000005286,ENSOARG00000011626,ENSOARG00000003994,ENSOARG00000005848,ENSOARG00000016562,ENSOARG00000012556,ENSOARG00000003848,ENSOARG00000019823,ENSOARG00000011482,ENSOARG00000003241,…
GO:0070062	extracellular vesicular exosome	cellular_component	1.2058e-06	0.0026336	380	2387	2160	18308	ENSOARG00000002357,ENSOARG00000019721,ENSOARG00000003713,ENSOARG00000016185,ENSOARG00000005884,ENSOARG00000003848,ENSOARG00000019823,ENSOARG00000011482,ENSOARG00000016562,ENSOARG00000005848,ENSOARG00000012556,ENSOARG00000006080,ENSOARG00000006477,ENSOARG00000011626,ENSOARG00000005286,ENSOARG00000003994,ENSOARG00000012566,ENSOARG00000019806,ENSOARG00000006492,ENSOARG00000003416,ENSOARG00000003293,…
GO:0043230	extracellular organelle	cellular_component	1.2714e-06	0.0026336	380	2387	2161	18308	ENSOARG00000003293,ENSOARG00000000995,ENSOARG00000012566,ENSOARG00000019806,ENSOARG00000003416,ENSOARG00000006492,ENSOARG00000006477,ENSOARG00000006080,ENSOARG00000003994,ENSOARG00000005286,ENSOARG00000011626,ENSOARG00000012556,ENSOARG00000016562,ENSOARG00000005848,ENSOARG00000019823,ENSOARG00000011482,ENSOARG00000003848,ENSOARG00000005884,ENSOARG00000016185,ENSOARG00000002357,ENSOARG00000019721,…
GO:0065010	extracellular membrane-bounded organelle	cellular_component	1.2714e-06	0.0026336	380	2387	2161	18308	ENSOARG00000017493,ENSOARG00000005734,ENSOARG00000001761,ENSOARG00000004318,ENSOARG00000007866,ENSOARG00000008306,ENSOARG00000006047,ENSOARG00000019196,ENSOARG00000007337,ENSOARG00000018036,ENSOARG00000000142,ENSOARG00000017194,ENSOARG00000004887,ENSOARG00000002959,ENSOARG00000014129,ENSOARG00000010867,ENSOARG00000013179,ENSOARG00000017810,ENSOARG00000017954,ENSOARG00000011811,ENSOARG00000001978,…
GO:0005576	extracellular region	cellular_component	2.1639e-06	0.01068	550	2579	3114	18308	ENSOARG00000005718,ENSOARG00000014129,ENSOARG00000000142,ENSOARG00000014188,ENSOARG00000002744,ENSOARG00000006806,ENSOARG00000016132,ENSOARG00000006899,ENSOARG00000018946,ENSOARG00000006959,ENSOARG00000010045,ENSOARG00000012747,ENSOARG00000001969,ENSOARG00000020932,ENSOARG00000010921,ENSOARG00000017559,ENSOARG00000014289,ENSOARG00000001693,ENSOARG00000002084,ENSOARG00000003647,ENSOARG00000007405,…
GO:0044238	primary metabolic process	biological_process	3.867e-06	0.01068	1235	2579	7651	18308	ENSOARG00000006495,ENSOARG00000010586,ENSOARG00000019252,ENSOARG00000005454,ENSOARG00000018733,ENSOARG00000011541,ENSOARG00000019994,ENSOARG00000010129,ENSOARG00000011397,ENSOARG00000013449,ENSOARG00000021052,ENSOARG00000005399,ENSOARG00000014807,ENSOARG00000019719,ENSOARG00000013671,ENSOARG00000020740,ENSOARG00000011224,ENSOARG00000018210,ENSOARG00000001457,ENSOARG00000004499,ENSOARG00000000646,…
GO:0043227	membrane-bounded organelle	cellular_component	6.0256e-06	0.009163	1273	2387	8375	18308	ENSOARG00000003504,ENSOARG00000015651,ENSOARG00000009155,ENSOARG00000018424,ENSOARG00000015926,ENSOARG00000014646,ENSOARG00000000491,ENSOARG00000017493,ENSOARG00000018017,ENSOARG00000005734,ENSOARG00000004318,ENSOARG00000007866,ENSOARG00000002433,ENSOARG00000001978,ENSOARG00000013179,ENSOARG00000017158,ENSOARG00000010867,ENSOARG00000006265,ENSOARG00000000897,ENSOARG00000017603,ENSOARG00000011224,…
GO:0044421	extracellular region part	cellular_component	6.0825e-06	0.009163	473	2387	2814	18308	ENSOARG00000006441,ENSOARG00000006377,ENSOARG00000019180,ENSOARG00000009963,ENSOARG00000014541,ENSOARG00000020179,ENSOARG00000012954,ENSOARG00000014106,ENSOARG00000004786,ENSOARG00000008572,ENSOARG00000019042,ENSOARG00000001187,ENSOARG00000002470,ENSOARG00000008331,ENSOARG00000008117,ENSOARG00000016866,ENSOARG00000013966,ENSOARG00000013326,ENSOARG00000012013,ENSOARG00000003099,ENSOARG00000011353,…
GO:0005737	cytoplasm	cellular_component	1.3667e-05	0.019957	1083	2579	6562	18308	ENSOARG00000015413,ENSOARG00000002185,ENSOARG00000019089,ENSOARG00000005388,ENSOARG00000020001,ENSOARG00000003734,ENSOARG00000013053,ENSOARG00000011233,ENSOARG00000001787,ENSOARG00000003518,ENSOARG00000006270,ENSOARG00000013203,ENSOARG00000002234,ENSOARG00000017233,ENSOARG00000015987,ENSOARG00000020658,ENSOARG00000011455,ENSOARG00000021099,ENSOARG00000002931,ENSOARG00000003271,ENSOARG00000013032,…
GO:0071704	organic substance metabolic process	biological_process	3.1668e-05	0.032798	1179	2387	7942	18308	ENSOARG00000004577,ENSOARG00000002073,ENSOARG00000005040,ENSOARG00000007673,ENSOARG00000018593,ENSOARG00000001532,ENSOARG00000013310,ENSOARG00000015747,ENSOARG00000001591,ENSOARG00000016105,ENSOARG00000018858,ENSOARG00000013374,ENSOARG00000007162,ENSOARG00000003547,ENSOARG00000005399,ENSOARG00000003300,ENSOARG00000001533,ENSOARG00000017771,ENSOARG00000009322,ENSOARG00000005157,ENSOARG00000001395,…
GO:0009056	catabolic process	biological_process	4.4476e-05	0.03879	276	2579	1420	18308	ENSOARG00000004350,ENSOARG00000014769,ENSOARG00000012811,ENSOARG00000014188,ENSOARG00000004131,ENSOARG00000004003,ENSOARG00000016039,ENSOARG00000007382,ENSOARG00000000630,ENSOARG00000013921,ENSOARG00000000738,ENSOARG00000010103,ENSOARG00000010045,ENSOARG00000008369,ENSOARG00000010712,ENSOARG00000001717,ENSOARG00000009094,ENSOARG00000001877,ENSOARG00000016432,ENSOARG00000000269,ENSOARG00000007429,…
GO:1901575	organic substance catabolic process	biological_process	4.8422e-05	0.04012	255	2579	1296	18308	ENSOARG00000018338,ENSOARG00000018593,ENSOARG00000014146,ENSOARG00000011649,ENSOARG00000015190,ENSOARG00000016922,ENSOARG00000020137,ENSOARG00000006476,ENSOARG00000011086,ENSOARG00000003172,ENSOARG00000020474,ENSOARG00000017845,ENSOARG00000002251,ENSOARG00000016957,ENSOARG00000017737,ENSOARG00000017361,ENSOARG00000018886,ENSOARG00000020853,ENSOARG00000003099,ENSOARG00000005466,ENSOARG00000011864,…
GO:0008152	metabolic process	biological_process	8.24e-05	0.056894	1489	2579	9479	18308	ENSOARG00000020518,ENSOARG00000001588,ENSOARG00000011811,ENSOARG00000015989,ENSOARG00000016046,ENSOARG00000000094,ENSOARG00000019820,ENSOARG00000014874,ENSOARG00000020368,ENSOARG00000008272,ENSOARG00000018645,ENSOARG00000017022,ENSOARG00000016957,ENSOARG00000011138,ENSOARG00000003293,ENSOARG00000017845,ENSOARG00000011724,ENSOARG00000001347,ENSOARG00000008337,ENSOARG00000020137,ENSOARG00000008595,…
GO:0031090	organelle membrane	cellular_component	0.00012845	0.09142	216	2387	1205	18308	ENSOARG00000003589,ENSOARG00000000701,ENSOARG00000018593,ENSOARG00000001532,ENSOARG00000018301,ENSOARG00000020270,ENSOARG00000017119,ENSOARG00000006621,ENSOARG00000014098,ENSOARG00000004131,ENSOARG00000011199,ENSOARG00000008832,ENSOARG00000008609,ENSOARG00000012834,ENSOARG00000003501,ENSOARG00000008827,ENSOARG00000000239,ENSOARG00000017055,ENSOARG00000004509,ENSOARG00000020315,ENSOARG00000012636,…
GO:0043226	organelle	cellular_component	0.00019756	0.11692	1358	2387	9258	18308	ENSOARG00000008631,ENSOARG00000020315,ENSOARG00000009902,ENSOARG00000008337,ENSOARG00000020001,ENSOARG00000005604,ENSOARG00000018613,ENSOARG00000017131,ENSOARG00000004654,ENSOARG00000018460,ENSOARG00000014098,ENSOARG00000005220,ENSOARG00000010045,ENSOARG00000014703,ENSOARG00000016607,ENSOARG00000015355,ENSOARG00000009822,ENSOARG00000002236,ENSOARG00000012747,ENSOARG00000003042,ENSOARG00000012764,…
GO:0043231	intracellular membrane-bounded organelle	cellular_component	0.0004388	0.22035	1087	2387	7254	18308	ENSOARG00000015676,ENSOARG00000003187,ENSOARG00000010476,ENSOARG00000002393,ENSOARG00000007108,ENSOARG00000020170,ENSOARG00000013102,ENSOARG00000006160,ENSOARG00000003084,ENSOARG00000014146,ENSOARG00000011716,ENSOARG00000013244,ENSOARG00000001497,ENSOARG00000013611,ENSOARG00000012241,ENSOARG00000019110,ENSOARG00000012259,ENSOARG00000013738,ENSOARG00000013548,ENSOARG00000019340,ENSOARG00000008240,…
GO:0044248	cellular catabolic process	biological_process	0.00064741	0.26806	230	2579	1205	18308	ENSOARG00000004350,ENSOARG00000014769,ENSOARG00000001544,ENSOARG00000012811,ENSOARG00000019319,ENSOARG00000004131,ENSOARG00000014188,ENSOARG00000004003,ENSOARG00000007382,ENSOARG00000016039,ENSOARG00000001560,ENSOARG00000001982,ENSOARG00000000630,ENSOARG00000013465,ENSOARG00000013921,ENSOARG00000010258,ENSOARG00000008620,ENSOARG00000007866,ENSOARG00000006068,ENSOARG00000002489,ENSOARG00000010103,…
GO:0003824	catalytic activity	molecular_function	0.0013987	0.40917	798	2387	5127	18308	ENSOARG00000004688,ENSOARG00000007622,ENSOARG00000017939,ENSOARG00000013112,ENSOARG00000012994,ENSOARG00000015910,ENSOARG00000008024,ENSOARG00000015165,ENSOARG00000011368,ENSOARG00000002022,ENSOARG00000015168,ENSOARG00000013921,ENSOARG00000004143,ENSOARG00000015147,ENSOARG00000005238,ENSOARG00000014858,ENSOARG00000014699,ENSOARG00000004219,ENSOARG00000017050,ENSOARG00000016261,ENSOARG00000017957,…
GO:0044710	single-organism metabolic process	biological_process	0.0019926	0.48997	393	2387	2426	18308	ENSOARG00000009594,ENSOARG00000004826,ENSOARG00000000048,ENSOARG00000014642,ENSOARG00000018675,ENSOARG00000001049,ENSOARG00000017845,ENSOARG00000001185,ENSOARG00000015114,ENSOARG00000001856,ENSOARG00000018980,ENSOARG00000003227,ENSOARG00000011026,ENSOARG00000014271,ENSOARG00000017283,ENSOARG00000014674,ENSOARG00000002151,ENSOARG00000018782,ENSOARG00000000591,ENSOARG00000009699,ENSOARG00000000697,…
GO:0044424	intracellular part	cellular_component	0.0041937	0.68806	1364	2387	9486	18308	ENSOARG00000010073,ENSOARG00000017219,ENSOARG00000003587,ENSOARG00000012223,ENSOARG00000020694,ENSOARG00000012359,ENSOARG00000005283,ENSOARG00000016325,ENSOARG00000018878,ENSOARG00000011432,ENSOARG00000001877,ENSOARG00000006418,ENSOARG00000011086,ENSOARG00000013220,ENSOARG00000011891,ENSOARG00000007145,ENSOARG00000020591,ENSOARG00000006688,ENSOARG00000002410,ENSOARG00000017011,ENSOARG00000006536,…
GO:0043229	intracellular organelle	cellular_component	0.0049486	0.71256	1194	2387	8275	18308	ENSOARG00000013838,ENSOARG00000014271,ENSOARG00000020695,ENSOARG00000003701,ENSOARG00000017283,ENSOARG00000015285,ENSOARG00000014674,ENSOARG00000017105,ENSOARG00000009699,ENSOARG00000012500,ENSOARG00000008620,ENSOARG00000020870,ENSOARG00000019668,ENSOARG00000013544,ENSOARG00000011109,ENSOARG00000017582,ENSOARG00000014642,ENSOARG00000001185,ENSOARG00000015114,ENSOARG00000012072,ENSOARG00000009373,…
GO:0005622	intracellular	cellular_component	0.0050929	0.71641	1450	2387	10119	18308	ENSOARG00000010986,ENSOARG00000003150,ENSOARG00000017381,ENSOARG00000017954,ENSOARG00000019331,ENSOARG00000000646,ENSOARG00000002959,ENSOARG00000018325,ENSOARG00000006249,ENSOARG00000019163,ENSOARG00000015814,ENSOARG00000017596,ENSOARG00000006047,ENSOARG00000004403,ENSOARG00000018436,ENSOARG00000005442,ENSOARG00000007337,ENSOARG00000013168,ENSOARG00000019092,ENSOARG00000011095,ENSOARG00000013438,…
GO:0044281	small molecule metabolic process	biological_process	0.007921	0.84683	243	2387	1450	18308	ENSOARG00000009594,ENSOARG00000013898,ENSOARG00000008013,ENSOARG00000004826,ENSOARG00000021053,ENSOARG00000018675,ENSOARG00000001049,ENSOARG00000017845,ENSOARG00000001185,ENSOARG00000012654,ENSOARG00000016724,ENSOARG00000008701,ENSOARG00000015114,ENSOARG00000007460,ENSOARG00000007274,ENSOARG00000007114,ENSOARG00000018980,ENSOARG00000017850,ENSOARG00000017283,ENSOARG00000006003,ENSOARG00000005028,…
GO:0002376	immune system process	biological_process	0.00098221	0.31914	260	2579	1481	18308	ENSOARG00000014866,ENSOARG00000016257,ENSOARG00000015773,ENSOARG00000002846,ENSOARG00000012381,ENSOARG00000007573,ENSOARG00000005780,ENSOARG00000013906,ENSOARG00000003416,ENSOARG00000002331,ENSOARG00000005492,ENSOARG00000012291,ENSOARG00000002990,ENSOARG00000011638,ENSOARG00000007637,ENSOARG00000003803,ENSOARG00000004764,ENSOARG00000016562,ENSOARG00000006441,ENSOARG00000010867,ENSOARG00000006123,…
GO:0005515	protein binding	molecular_function	0.0048846	0.71002	1549	2387	10656	18308	ENSOARG00000016483,ENSOARG00000015521,ENSOARG00000010167,ENSOARG00000012734,ENSOARG00000001080,ENSOARG00000008827,ENSOARG00000010861,ENSOARG00000009784,ENSOARG00000020567,ENSOARG00000001620,ENSOARG00000004590,ENSOARG00000016537,ENSOARG00000008614,ENSOARG00000004509,ENSOARG00000018130,ENSOARG00000020667,ENSOARG00000018088,ENSOARG00000010293,ENSOARG00000018805,ENSOARG00000015819,ENSOARG00000010418,…
GO:0006508	proteolysis	biological_process	3.427e-07	0.0014197	188	2387	954	18308	ENSOARG00000020363,ENSOARG00000020485,ENSOARG00000015165,ENSOARG00000001607,ENSOARG00000009374,ENSOARG00000013921,ENSOARG00000005469,ENSOARG00000020866,ENSOARG00000007622,ENSOARG00000012853,ENSOARG00000004688,ENSOARG00000016970,ENSOARG00000017926,ENSOARG00000007904,ENSOARG00000013960,ENSOARG00000000996,ENSOARG00000006193,ENSOARG00000016829,ENSOARG00000005531,ENSOARG00000005131,ENSOARG00000003421,…
GO:0044238	primary metabolic process	biological_process	3.867e-06	0.01068	1235	2579	7651	18308	ENSOARG00000006495,ENSOARG00000010586,ENSOARG00000019252,ENSOARG00000005454,ENSOARG00000018733,ENSOARG00000011541,ENSOARG00000019994,ENSOARG00000010129,ENSOARG00000011397,ENSOARG00000013449,ENSOARG00000021052,ENSOARG00000005399,ENSOARG00000014807,ENSOARG00000019719,ENSOARG00000013671,ENSOARG00000020740,ENSOARG00000011224,ENSOARG00000018210,ENSOARG00000001457,ENSOARG00000004499,ENSOARG00000000646,…
GO:0030163	protein catabolic process	biological_process	2.8841e-05	0.028113	112	2579	503	18308	ENSOARG00000020419,ENSOARG00000009264,ENSOARG00000011631,ENSOARG00000008602,ENSOARG00000018424,ENSOARG00000001446,ENSOARG00000000873,ENSOARG00000008678,ENSOARG00000005882,ENSOARG00000000728,ENSOARG00000000996,ENSOARG00000003140,ENSOARG00000015431,ENSOARG00000009374,ENSOARG00000020866,ENSOARG00000013032,ENSOARG00000012766,ENSOARG00000017343,ENSOARG00000017342,ENSOARG00000019268,ENSOARG00000005131,…
GO:0071704	organic substance metabolic process	biological_process	3.1668e-05	0.032798	1179	2387	7942	18308	ENSOARG00000004577,ENSOARG00000002073,ENSOARG00000005040,ENSOARG00000007673,ENSOARG00000018593,ENSOARG00000001532,ENSOARG00000013310,ENSOARG00000015747,ENSOARG00000001591,ENSOARG00000016105,ENSOARG00000018858,ENSOARG00000013374,ENSOARG00000007162,ENSOARG00000003547,ENSOARG00000005399,ENSOARG00000003300,ENSOARG00000001533,ENSOARG00000017771,ENSOARG00000009322,ENSOARG00000005157,ENSOARG00000001395,…
GO:0009056	catabolic process	biological_process	4.4476e-05	0.03879	276	2579	1420	18308	ENSOARG00000004350,ENSOARG00000014769,ENSOARG00000012811,ENSOARG00000014188,ENSOARG00000004131,ENSOARG00000004003,ENSOARG00000016039,ENSOARG00000007382,ENSOARG00000000630,ENSOARG00000013921,ENSOARG00000000738,ENSOARG00000010103,ENSOARG00000010045,ENSOARG00000008369,ENSOARG00000010712,ENSOARG00000001717,ENSOARG00000009094,ENSOARG00000001877,ENSOARG00000016432,ENSOARG00000000269,ENSOARG00000007429,…
GO:1901575	organic substance catabolic process	biological_process	4.8422e-05	0.04012	255	2579	1296	18308	ENSOARG00000018338,ENSOARG00000018593,ENSOARG00000014146,ENSOARG00000011649,ENSOARG00000015190,ENSOARG00000016922,ENSOARG00000020137,ENSOARG00000006476,ENSOARG00000011086,ENSOARG00000003172,ENSOARG00000020474,ENSOARG00000017845,ENSOARG00000002251,ENSOARG00000016957,ENSOARG00000017737,ENSOARG00000017361,ENSOARG00000018886,ENSOARG00000020853,ENSOARG00000003099,ENSOARG00000005466,ENSOARG00000011864,…
GO:0008152	metabolic process	biological_process	8.24e-05	0.056894	1489	2579	9479	18308	ENSOARG00000020518,ENSOARG00000001588,ENSOARG00000011811,ENSOARG00000015989,ENSOARG00000016046,ENSOARG00000000094,ENSOARG00000019820,ENSOARG00000014874,ENSOARG00000020368,ENSOARG00000008272,ENSOARG00000018645,ENSOARG00000017022,ENSOARG00000016957,ENSOARG00000011138,ENSOARG00000003293,ENSOARG00000017845,ENSOARG00000011724,ENSOARG00000001347,ENSOARG00000008337,ENSOARG00000020137,ENSOARG00000008595,…
GO:0009057	macromolecule catabolic process	biological_process	9.8761e-05	0.062945	133	2579	635	18308	ENSOARG00000010947,ENSOARG00000008701,ENSOARG00000011407,ENSOARG00000010476,ENSOARG00000007760,ENSOARG00000011342,ENSOARG00000001567,ENSOARG00000004826,ENSOARG00000005531,ENSOARG00000016130,ENSOARG00000001370,ENSOARG00000011997,ENSOARG00000002923,ENSOARG00000016366,ENSOARG00000007622,ENSOARG00000016116,ENSOARG00000020719,ENSOARG00000002799,ENSOARG00000019380,ENSOARG00000007665,ENSOARG00000013960,…
GO:0044257	cellular protein catabolic process	biological_process	0.0002408	0.12872	89	2579	403	18308	ENSOARG00000016829,ENSOARG00000018369,ENSOARG00000007188,ENSOARG00000005531,ENSOARG00000000701,ENSOARG00000011997,ENSOARG00000018724,ENSOARG00000014266,ENSOARG00000015596,ENSOARG00000011716,ENSOARG00000016366,ENSOARG00000011407,ENSOARG00000010476,ENSOARG00000011342,ENSOARG00000007760,ENSOARG00000004826,ENSOARG00000009505,ENSOARG00000018878,ENSOARG00000019380,ENSOARG00000002804,ENSOARG00000013960,…
GO:0051603	proteolysis involved in cellular protein catabolic process	biological_process	0.00051816	0.23851	85	2579	390	18308	ENSOARG00000000996,ENSOARG00000005882,ENSOARG00000018424,ENSOARG00000008602,ENSOARG00000000873,ENSOARG00000001446,ENSOARG00000011631,ENSOARG00000009264,ENSOARG00000020419,ENSOARG00000004437,ENSOARG00000013443,ENSOARG00000003635,ENSOARG00000002935,ENSOARG00000010155,ENSOARG00000020861,ENSOARG00000005131,ENSOARG00000017636,ENSOARG00000010428,ENSOARG00000019268,ENSOARG00000017342,ENSOARG00000017343,…
GO:0044248	cellular catabolic process	biological_process	0.00064741	0.26806	230	2579	1205	18308	ENSOARG00000004350,ENSOARG00000014769,ENSOARG00000001544,ENSOARG00000012811,ENSOARG00000019319,ENSOARG00000004131,ENSOARG00000014188,ENSOARG00000004003,ENSOARG00000007382,ENSOARG00000016039,ENSOARG00000001560,ENSOARG00000001982,ENSOARG00000000630,ENSOARG00000013465,ENSOARG00000013921,ENSOARG00000010258,ENSOARG00000008620,ENSOARG00000007866,ENSOARG00000006068,ENSOARG00000002489,ENSOARG00000010103,…
GO:0044265	cellular macromolecule catabolic process	biological_process	0.00071886	0.27703	104	2579	501	18308	ENSOARG00000011997,ENSOARG00000011716,ENSOARG00000018724,ENSOARG00000015596,ENSOARG00000014266,ENSOARG00000016366,ENSOARG00000018369,ENSOARG00000007188,ENSOARG00000016829,ENSOARG00000005531,ENSOARG00000000701,ENSOARG00000011342,ENSOARG00000007760,ENSOARG00000004826,ENSOARG00000012525,ENSOARG00000009505,ENSOARG00000001567,ENSOARG00000011407,ENSOARG00000008701,ENSOARG00000010476,ENSOARG00000018465,…
GO:0043632	modification-dependent macromolecule catabolic process	biological_process	0.00094904	0.31453	76	2579	344	18308	ENSOARG00000005882,ENSOARG00000018424,ENSOARG00000001446,ENSOARG00000008602,ENSOARG00000011631,ENSOARG00000020419,ENSOARG00000009264,ENSOARG00000000996,ENSOARG00000010428,ENSOARG00000017636,ENSOARG00000019268,ENSOARG00000017343,ENSOARG00000017342,ENSOARG00000012766,ENSOARG00000013032,ENSOARG00000009374,ENSOARG00000003140,ENSOARG00000004437,ENSOARG00000013443,ENSOARG00000003635,ENSOARG00000010155,…
GO:0019941	modification-dependent protein catabolic process	biological_process	0.0010191	0.32426	75	2579	340	18308	ENSOARG00000013921,ENSOARG00000004003,ENSOARG00000005466,ENSOARG00000016957,ENSOARG00000009094,ENSOARG00000001877,ENSOARG00000009699,ENSOARG00000010712,ENSOARG00000020137,ENSOARG00000006622,ENSOARG00000014146,ENSOARG00000020932,ENSOARG00000004233,ENSOARG00000019705,ENSOARG00000002046,ENSOARG00000018465,ENSOARG00000002804,ENSOARG00000013960,ENSOARG00000007665,ENSOARG00000018878,ENSOARG00000019380,…
GO:0031625	ubiquitin protein ligase binding	molecular_function	0.001271	0.35995	44	2579	180	18308	ENSOARG00000011631,ENSOARG00000004489,ENSOARG00000009782,ENSOARG00000020419,ENSOARG00000019079,ENSOARG00000016922,ENSOARG00000008369,ENSOARG00000006476,ENSOARG00000001877,ENSOARG00000016132,ENSOARG00000004179,ENSOARG00000001544,ENSOARG00000004175,ENSOARG00000012766,ENSOARG00000001982,ENSOARG00000020450,ENSOARG00000007502,ENSOARG00000013921,ENSOARG00000000142,ENSOARG00000011626,ENSOARG00000013443,…
GO:0044389	small conjugating protein ligase binding	molecular_function	0.0012853	0.35995	45	2579	185	18308	ENSOARG00000019835,ENSOARG00000004233,ENSOARG00000005469,ENSOARG00000000493,ENSOARG00000004276,ENSOARG00000018724,ENSOARG00000000910,ENSOARG00000000701,ENSOARG00000009220,ENSOARG00000002743,ENSOARG00000018369,ENSOARG00000019340,ENSOARG00000003654,ENSOARG00000020687,ENSOARG00000005613,ENSOARG00000011342,ENSOARG00000002554,ENSOARG00000016537,ENSOARG00000018545,ENSOARG00000020658,ENSOARG00000000230,…
GO:0043170	macromolecule metabolic process	biological_process	0.0014074	0.40917	951	2387	6540	18308	ENSOARG00000016922,ENSOARG00000017218,ENSOARG00000016286,ENSOARG00000006495,ENSOARG00000011342,ENSOARG00000019557,ENSOARG00000020719,ENSOARG00000002188,ENSOARG00000012765,ENSOARG00000003282,ENSOARG00000004936,ENSOARG00000009171,ENSOARG00000005244,ENSOARG00000014877,ENSOARG00000010129,ENSOARG00000018465,ENSOARG00000001544,ENSOARG00000002427,ENSOARG00000005054,ENSOARG00000009839,ENSOARG00000005315,…
GO:0006511	ubiquitin-dependent protein catabolic process	biological_process	0.0015569	0.40312	73	2579	334	18308	ENSOARG00000019835,ENSOARG00000013628,ENSOARG00000013802,ENSOARG00000005469,ENSOARG00000020485,ENSOARG00000005399,ENSOARG00000001607,ENSOARG00000006621,ENSOARG00000007070,ENSOARG00000002427,ENSOARG00000014858,ENSOARG00000020687,ENSOARG00000010155,ENSOARG00000002935,ENSOARG00000013443,ENSOARG00000003635,ENSOARG00000004437,ENSOARG00000012766,ENSOARG00000017343,ENSOARG00000017342,ENSOARG00000019268,…
GO:0044424	intracellular part	cellular_component	0.0041937	0.68806	1364	2387	9486	18308	ENSOARG00000010073,ENSOARG00000017219,ENSOARG00000003587,ENSOARG00000012223,ENSOARG00000020694,ENSOARG00000012359,ENSOARG00000005283,ENSOARG00000016325,ENSOARG00000018878,ENSOARG00000011432,ENSOARG00000001877,ENSOARG00000006418,ENSOARG00000011086,ENSOARG00000013220,ENSOARG00000011891,ENSOARG00000007145,ENSOARG00000020591,ENSOARG00000006688,ENSOARG00000002410,ENSOARG00000017011,ENSOARG00000006536,…
GO:0005515	protein binding	molecular_function	0.0048846	0.71002	1549	2387	10656	18308	ENSOARG00000016483,ENSOARG00000015521,ENSOARG00000010167,ENSOARG00000012734,ENSOARG00000001080,ENSOARG00000008827,ENSOARG00000010861,ENSOARG00000009784,ENSOARG00000020567,ENSOARG00000001620,ENSOARG00000004590,ENSOARG00000016537,ENSOARG00000008614,ENSOARG00000004509,ENSOARG00000018130,ENSOARG00000020667,ENSOARG00000018088,ENSOARG00000010293,ENSOARG00000018805,ENSOARG00000015819,ENSOARG00000010418,…
GO:0005622	intracellular	cellular_component	0.0050929	0.71641	1450	2387	10119	18308	ENSOARG00000010986,ENSOARG00000003150,ENSOARG00000017381,ENSOARG00000017954,ENSOARG00000019331,ENSOARG00000000646,ENSOARG00000002959,ENSOARG00000018325,ENSOARG00000006249,ENSOARG00000019163,ENSOARG00000015814,ENSOARG00000017596,ENSOARG00000006047,ENSOARG00000004403,ENSOARG00000018436,ENSOARG00000005442,ENSOARG00000007337,ENSOARG00000013168,ENSOARG00000019092,ENSOARG00000011095,ENSOARG00000013438,…
GO:0019538	protein metabolic process	biological_process	0.0051015	0.71641	572	2387	3849	18308	ENSOARG00000020870,ENSOARG00000009565,ENSOARG00000014710,ENSOARG00000006951,ENSOARG00000009699,ENSOARG00000008620,ENSOARG00000017375,ENSOARG00000021001,ENSOARG00000013838,ENSOARG00000010668,ENSOARG00000017283,ENSOARG00000004175,ENSOARG00000015640,ENSOARG00000016580,ENSOARG00000018146,ENSOARG00000017371,ENSOARG00000001185,ENSOARG00000017845,ENSOARG00000010741,ENSOARG00000013900,ENSOARG00000011109,…
GO:0043227	membrane-bounded organelle	cellular_component	6.0256e-06	0.009163	1273	2387	8375	18308	ENSOARG00000003504,ENSOARG00000015651,ENSOARG00000009155,ENSOARG00000018424,ENSOARG00000015926,ENSOARG00000014646,ENSOARG00000000491,ENSOARG00000017493,ENSOARG00000018017,ENSOARG00000005734,ENSOARG00000004318,ENSOARG00000007866,ENSOARG00000002433,ENSOARG00000001978,ENSOARG00000013179,ENSOARG00000017158,ENSOARG00000010867,ENSOARG00000006265,ENSOARG00000000897,ENSOARG00000017603,ENSOARG00000011224,…
GO:0043226	organelle	cellular_component	0.00019756	0.11692	1358	2387	9258	18308	ENSOARG00000008631,ENSOARG00000020315,ENSOARG00000009902,ENSOARG00000008337,ENSOARG00000020001,ENSOARG00000005604,ENSOARG00000018613,ENSOARG00000017131,ENSOARG00000004654,ENSOARG00000018460,ENSOARG00000014098,ENSOARG00000005220,ENSOARG00000010045,ENSOARG00000014703,ENSOARG00000016607,ENSOARG00000015355,ENSOARG00000009822,ENSOARG00000002236,ENSOARG00000012747,ENSOARG00000003042,ENSOARG00000012764,…
GO:0043231	intracellular membrane-bounded organelle	cellular_component	0.0004388	0.22035	1087	2387	7254	18308	ENSOARG00000015676,ENSOARG00000003187,ENSOARG00000010476,ENSOARG00000002393,ENSOARG00000007108,ENSOARG00000020170,ENSOARG00000013102,ENSOARG00000006160,ENSOARG00000003084,ENSOARG00000014146,ENSOARG00000011716,ENSOARG00000013244,ENSOARG00000001497,ENSOARG00000013611,ENSOARG00000012241,ENSOARG00000019110,ENSOARG00000012259,ENSOARG00000013738,ENSOARG00000013548,ENSOARG00000019340,ENSOARG00000008240,…
GO:0044424	intracellular part	cellular_component	0.0041937	0.68806	1364	2387	9486	18308	ENSOARG00000010073,ENSOARG00000017219,ENSOARG00000003587,ENSOARG00000012223,ENSOARG00000020694,ENSOARG00000012359,ENSOARG00000005283,ENSOARG00000016325,ENSOARG00000018878,ENSOARG00000011432,ENSOARG00000001877,ENSOARG00000006418,ENSOARG00000011086,ENSOARG00000013220,ENSOARG00000011891,ENSOARG00000007145,ENSOARG00000020591,ENSOARG00000006688,ENSOARG00000002410,ENSOARG00000017011,ENSOARG00000006536,…
GO:0005515	protein binding	molecular_function	0.0048846	0.71002	1549	2387	10656	18308	ENSOARG00000016483,ENSOARG00000015521,ENSOARG00000010167,ENSOARG00000012734,ENSOARG00000001080,ENSOARG00000008827,ENSOARG00000010861,ENSOARG00000009784,ENSOARG00000020567,ENSOARG00000001620,ENSOARG00000004590,ENSOARG00000016537,ENSOARG00000008614,ENSOARG00000004509,ENSOARG00000018130,ENSOARG00000020667,ENSOARG00000018088,ENSOARG00000010293,ENSOARG00000018805,ENSOARG00000015819,ENSOARG00000010418,…
GO:0043229	intracellular organelle	cellular_component	0.0049486	0.71256	1194	2387	8275	18308	ENSOARG00000013838,ENSOARG00000014271,ENSOARG00000020695,ENSOARG00000003701,ENSOARG00000017283,ENSOARG00000015285,ENSOARG00000014674,ENSOARG00000017105,ENSOARG00000009699,ENSOARG00000012500,ENSOARG00000008620,ENSOARG00000020870,ENSOARG00000019668,ENSOARG00000013544,ENSOARG00000011109,ENSOARG00000017582,ENSOARG00000014642,ENSOARG00000001185,ENSOARG00000015114,ENSOARG00000012072,ENSOARG00000009373,…
GO:0005622	intracellular	cellular_component	0.0050929	0.71641	1450	2387	10119	18308	ENSOARG00000010986,ENSOARG00000003150,ENSOARG00000017381,ENSOARG00000017954,ENSOARG00000019331,ENSOARG00000000646,ENSOARG00000002959,ENSOARG00000018325,ENSOARG00000006249,ENSOARG00000019163,ENSOARG00000015814,ENSOARG00000017596,ENSOARG00000006047,ENSOARG00000004403,ENSOARG00000018436,ENSOARG00000005442,ENSOARG00000007337,ENSOARG00000013168,ENSOARG00000019092,ENSOARG00000011095,ENSOARG00000013438,…
GO:0005515	protein binding	molecular_function	0.0048846	0.71002	1549	2387	10656	18308	ENSOARG00000016483,ENSOARG00000015521,ENSOARG00000010167,ENSOARG00000012734,ENSOARG00000001080,ENSOARG00000008827,ENSOARG00000010861,ENSOARG00000009784,ENSOARG00000020567,ENSOARG00000001620,ENSOARG00000004590,ENSOARG00000016537,ENSOARG00000008614,ENSOARG00000004509,ENSOARG00000018130,ENSOARG00000020667,ENSOARG00000018088,ENSOARG00000010293,ENSOARG00000018805,ENSOARG00000015819,ENSOARG00000010418,…
GO:0005488	binding	molecular_function	0.00087955	0.74455	1069	1321	13424	18308	ENSOARG00000008268,ENSOARG00000000952,ENSOARG00000004131,ENSOARG00000013838,ENSOARG00000006772,ENSOARG00000000253,ENSOARG00000010065,ENSOARG00000018567,ENSOARG00000002022,ENSOARG00000018675,ENSOARG00000014254,ENSOARG00000012766,ENSOARG00000014876,ENSOARG00000013305,ENSOARG00000000405,ENSOARG00000019163,ENSOARG00000019380,ENSOARG00000002845,ENSOARG00000015495,ENSOARG00000014129,ENSOARG00000007114,…
GO:0005515	protein binding	molecular_function	0.0048846	0.71002	1549	2387	10656	18308	ENSOARG00000016483,ENSOARG00000015521,ENSOARG00000010167,ENSOARG00000012734,ENSOARG00000001080,ENSOARG00000008827,ENSOARG00000010861,ENSOARG00000009784,ENSOARG00000020567,ENSOARG00000001620,ENSOARG00000004590,ENSOARG00000016537,ENSOARG00000008614,ENSOARG00000004509,ENSOARG00000018130,ENSOARG00000020667,ENSOARG00000018088,ENSOARG00000010293,ENSOARG00000018805,ENSOARG00000015819,ENSOARG00000010418,…
GO:0006898	receptor-mediated endocytosis	biological_process	1.2685e-05	0.01617	44	2387	162	18308	ENSOARG00000007814,ENSOARG00000004509,ENSOARG00000015722,ENSOARG00000020667,ENSOARG00000014874,ENSOARG00000020123,ENSOARG00000011342,ENSOARG00000003592,ENSOARG00000010126,ENSOARG00000004654,ENSOARG00000001959,ENSOARG00000002859,ENSOARG00000011444,ENSOARG00000007683,ENSOARG00000020114,ENSOARG00000019041,ENSOARG00000013203,ENSOARG00000014082,ENSOARG00000014098,ENSOARG00000007904,ENSOARG00000006701,…
GO:0005044	scavenger receptor activity	molecular_function	1.6725e-05	0.019957	24	2579	67	18308	ENSOARG00000002859,ENSOARG00000007683,ENSOARG00000014082,ENSOARG00000000608,ENSOARG00000001334,ENSOARG00000003159,ENSOARG00000001959,ENSOARG00000000497,ENSOARG00000001395,ENSOARG00000002306,ENSOARG00000001928,ENSOARG00000002268,ENSOARG00000010126,ENSOARG00000014188,ENSOARG00000001186,ENSOARG00000014874,ENSOARG00000003988,ENSOARG00000007904,ENSOARG00000020114,ENSOARG00000002514,ENSOARG00000010761,…
GO:0038024	cargo receptor activity	molecular_function	1.7631e-05	0.019957	27	2579	78	18308	ENSOARG00000002514,ENSOARG00000010761,ENSOARG00000007904,ENSOARG00000020114,ENSOARG00000003988,ENSOARG00000012820,ENSOARG00000020123,ENSOARG00000010057,ENSOARG00000003463,ENSOARG00000001395,ENSOARG00000000497,ENSOARG00000003159,ENSOARG00000018396,ENSOARG00000001959,ENSOARG00000001334,ENSOARG00000014082,ENSOARG00000000608,ENSOARG00000007683,ENSOARG00000002859,ENSOARG00000014874,ENSOARG00000001186,…
GO:0006897	endocytosis	biological_process	0.00021801	0.12042	73	2387	339	18308	ENSOARG00000003592,ENSOARG00000020123,ENSOARG00000014874,ENSOARG00000011342,ENSOARG00000020667,ENSOARG00000015722,ENSOARG00000004509,ENSOARG00000007814,ENSOARG00000020114,ENSOARG00000009770,ENSOARG00000002960,ENSOARG00000001959,ENSOARG00000004654,ENSOARG00000000873,ENSOARG00000010126,ENSOARG00000014082,ENSOARG00000014098,ENSOARG00000016607,ENSOARG00000010761,ENSOARG00000013619,ENSOARG00000021012,…
GO:0016192	vesicle-mediated transport	biological_process	0.00036098	0.18693	148	2387	780	18308	ENSOARG00000003463,ENSOARG00000007138,ENSOARG00000011485,ENSOARG00000012564,ENSOARG00000003159,ENSOARG00000010725,ENSOARG00000002306,ENSOARG00000020137,ENSOARG00000014886,ENSOARG00000017194,ENSOARG00000000142,ENSOARG00000015547,ENSOARG00000000291,ENSOARG00000011127,ENSOARG00000019535,ENSOARG00000001334,ENSOARG00000021022,ENSOARG00000018567,ENSOARG00000005498,ENSOARG00000011797,ENSOARG00000012176,…
GO:0044238	primary metabolic process	biological_process	3.867e-06	0.01068	1235	2579	7651	18308	ENSOARG00000006495,ENSOARG00000010586,ENSOARG00000019252,ENSOARG00000005454,ENSOARG00000018733,ENSOARG00000011541,ENSOARG00000019994,ENSOARG00000010129,ENSOARG00000011397,ENSOARG00000013449,ENSOARG00000021052,ENSOARG00000005399,ENSOARG00000014807,ENSOARG00000019719,ENSOARG00000013671,ENSOARG00000020740,ENSOARG00000011224,ENSOARG00000018210,ENSOARG00000001457,ENSOARG00000004499,ENSOARG00000000646,…
GO:0008152	metabolic process	biological_process	8.24e-05	0.056894	1489	2579	9479	18308	ENSOARG00000020518,ENSOARG00000001588,ENSOARG00000011811,ENSOARG00000015989,ENSOARG00000016046,ENSOARG00000000094,ENSOARG00000019820,ENSOARG00000014874,ENSOARG00000020368,ENSOARG00000008272,ENSOARG00000018645,ENSOARG00000017022,ENSOARG00000016957,ENSOARG00000011138,ENSOARG00000003293,ENSOARG00000017845,ENSOARG00000011724,ENSOARG00000001347,ENSOARG00000008337,ENSOARG00000020137,ENSOARG00000008595,…
GO:0006508	proteolysis	biological_process	3.427e-07	0.0014197	188	2387	954	18308	ENSOARG00000020363,ENSOARG00000020485,ENSOARG00000015165,ENSOARG00000001607,ENSOARG00000009374,ENSOARG00000013921,ENSOARG00000005469,ENSOARG00000020866,ENSOARG00000007622,ENSOARG00000012853,ENSOARG00000004688,ENSOARG00000016970,ENSOARG00000017926,ENSOARG00000007904,ENSOARG00000013960,ENSOARG00000000996,ENSOARG00000006193,ENSOARG00000016829,ENSOARG00000005531,ENSOARG00000005131,ENSOARG00000003421,…
GO:0044238	primary metabolic process	biological_process	3.867e-06	0.01068	1235	2579	7651	18308	ENSOARG00000006495,ENSOARG00000010586,ENSOARG00000019252,ENSOARG00000005454,ENSOARG00000018733,ENSOARG00000011541,ENSOARG00000019994,ENSOARG00000010129,ENSOARG00000011397,ENSOARG00000013449,ENSOARG00000021052,ENSOARG00000005399,ENSOARG00000014807,ENSOARG00000019719,ENSOARG00000013671,ENSOARG00000020740,ENSOARG00000011224,ENSOARG00000018210,ENSOARG00000001457,ENSOARG00000004499,ENSOARG00000000646,…
GO:0005737	cytoplasm	cellular_component	1.3667e-05	0.019957	1083	2579	6562	18308	ENSOARG00000015413,ENSOARG00000002185,ENSOARG00000019089,ENSOARG00000005388,ENSOARG00000020001,ENSOARG00000003734,ENSOARG00000013053,ENSOARG00000011233,ENSOARG00000001787,ENSOARG00000003518,ENSOARG00000006270,ENSOARG00000013203,ENSOARG00000002234,ENSOARG00000017233,ENSOARG00000015987,ENSOARG00000020658,ENSOARG00000011455,ENSOARG00000021099,ENSOARG00000002931,ENSOARG00000003271,ENSOARG00000013032,…
GO:0070011	peptidase activity, acting on L-amino acid peptides	molecular_function	2.2924e-05	0.027134	126	2387	626	18308	ENSOARG00000020485,ENSOARG00000020363,ENSOARG00000015165,ENSOARG00000010002,ENSOARG00000011556,ENSOARG00000005469,ENSOARG00000013244,ENSOARG00000004688,ENSOARG00000007622,ENSOARG00000016970,ENSOARG00000017926,ENSOARG00000012241,ENSOARG00000013846,ENSOARG00000007472,ENSOARG00000007665,ENSOARG00000018450,ENSOARG00000011407,ENSOARG00000007904,ENSOARG00000020529,ENSOARG00000013960,ENSOARG00000017636,…
GO:0016787	hydrolase activity	molecular_function	2.7186e-05	0.028113	414	2579	2256	18308	ENSOARG00000004679,ENSOARG00000016438,ENSOARG00000000836,ENSOARG00000008701,ENSOARG00000011407,ENSOARG00000004362,ENSOARG00000014699,ENSOARG00000009393,ENSOARG00000016807,ENSOARG00000005531,ENSOARG00000002655,ENSOARG00000010081,ENSOARG00000020416,ENSOARG00000016624,ENSOARG00000012566,ENSOARG00000013739,ENSOARG00000011486,ENSOARG00000005842,ENSOARG00000016116,ENSOARG00000007622,ENSOARG00000020363,…
GO:0030163	protein catabolic process	biological_process	2.8841e-05	0.028113	112	2579	503	18308	ENSOARG00000020419,ENSOARG00000009264,ENSOARG00000011631,ENSOARG00000008602,ENSOARG00000018424,ENSOARG00000001446,ENSOARG00000000873,ENSOARG00000008678,ENSOARG00000005882,ENSOARG00000000728,ENSOARG00000000996,ENSOARG00000003140,ENSOARG00000015431,ENSOARG00000009374,ENSOARG00000020866,ENSOARG00000013032,ENSOARG00000012766,ENSOARG00000017343,ENSOARG00000017342,ENSOARG00000019268,ENSOARG00000005131,…
GO:0008233	peptidase activity	molecular_function	3.1592e-05	0.032798	127	2387	637	18308	ENSOARG00000017342,ENSOARG00000015508,ENSOARG00000010615,ENSOARG00000004679,ENSOARG00000008602,ENSOARG00000002990,ENSOARG00000020687,ENSOARG00000020638,ENSOARG00000007429,ENSOARG00000004479,ENSOARG00000019380,ENSOARG00000003994,ENSOARG00000008620,ENSOARG00000007207,ENSOARG00000001485,ENSOARG00000014456,ENSOARG00000008634,ENSOARG00000004908,ENSOARG00000005986,ENSOARG00000015314,ENSOARG00000009977,…
GO:0071704	organic substance metabolic process	biological_process	3.1668e-05	0.032798	1179	2387	7942	18308	ENSOARG00000004577,ENSOARG00000002073,ENSOARG00000005040,ENSOARG00000007673,ENSOARG00000018593,ENSOARG00000001532,ENSOARG00000013310,ENSOARG00000015747,ENSOARG00000001591,ENSOARG00000016105,ENSOARG00000018858,ENSOARG00000013374,ENSOARG00000007162,ENSOARG00000003547,ENSOARG00000005399,ENSOARG00000003300,ENSOARG00000001533,ENSOARG00000017771,ENSOARG00000009322,ENSOARG00000005157,ENSOARG00000001395,…
GO:0009056	catabolic process	biological_process	4.4476e-05	0.03879	276	2579	1420	18308	ENSOARG00000004350,ENSOARG00000014769,ENSOARG00000012811,ENSOARG00000014188,ENSOARG00000004131,ENSOARG00000004003,ENSOARG00000016039,ENSOARG00000007382,ENSOARG00000000630,ENSOARG00000013921,ENSOARG00000000738,ENSOARG00000010103,ENSOARG00000010045,ENSOARG00000008369,ENSOARG00000010712,ENSOARG00000001717,ENSOARG00000009094,ENSOARG00000001877,ENSOARG00000016432,ENSOARG00000000269,ENSOARG00000007429,…
GO:1901575	organic substance catabolic process	biological_process	4.8422e-05	0.04012	255	2579	1296	18308	ENSOARG00000018338,ENSOARG00000018593,ENSOARG00000014146,ENSOARG00000011649,ENSOARG00000015190,ENSOARG00000016922,ENSOARG00000020137,ENSOARG00000006476,ENSOARG00000011086,ENSOARG00000003172,ENSOARG00000020474,ENSOARG00000017845,ENSOARG00000002251,ENSOARG00000016957,ENSOARG00000017737,ENSOARG00000017361,ENSOARG00000018886,ENSOARG00000020853,ENSOARG00000003099,ENSOARG00000005466,ENSOARG00000011864,…
GO:0008152	metabolic process	biological_process	8.24e-05	0.056894	1489	2579	9479	18308	ENSOARG00000020518,ENSOARG00000001588,ENSOARG00000011811,ENSOARG00000015989,ENSOARG00000016046,ENSOARG00000000094,ENSOARG00000019820,ENSOARG00000014874,ENSOARG00000020368,ENSOARG00000008272,ENSOARG00000018645,ENSOARG00000017022,ENSOARG00000016957,ENSOARG00000011138,ENSOARG00000003293,ENSOARG00000017845,ENSOARG00000011724,ENSOARG00000001347,ENSOARG00000008337,ENSOARG00000020137,ENSOARG00000008595,…
GO:0009057	macromolecule catabolic process	biological_process	9.8761e-05	0.062945	133	2579	635	18308	ENSOARG00000010947,ENSOARG00000008701,ENSOARG00000011407,ENSOARG00000010476,ENSOARG00000007760,ENSOARG00000011342,ENSOARG00000001567,ENSOARG00000004826,ENSOARG00000005531,ENSOARG00000016130,ENSOARG00000001370,ENSOARG00000011997,ENSOARG00000002923,ENSOARG00000016366,ENSOARG00000007622,ENSOARG00000016116,ENSOARG00000020719,ENSOARG00000002799,ENSOARG00000019380,ENSOARG00000007665,ENSOARG00000013960,…
GO:0044257	cellular protein catabolic process	biological_process	0.0002408	0.12872	89	2579	403	18308	ENSOARG00000016829,ENSOARG00000018369,ENSOARG00000007188,ENSOARG00000005531,ENSOARG00000000701,ENSOARG00000011997,ENSOARG00000018724,ENSOARG00000014266,ENSOARG00000015596,ENSOARG00000011716,ENSOARG00000016366,ENSOARG00000011407,ENSOARG00000010476,ENSOARG00000011342,ENSOARG00000007760,ENSOARG00000004826,ENSOARG00000009505,ENSOARG00000018878,ENSOARG00000019380,ENSOARG00000002804,ENSOARG00000013960,…
GO:0030426	growth cone	cellular_component	0.00029281	0.15652	16	2387	43	18308	ENSOARG00000002046,ENSOARG00000006518,ENSOARG00000016897,ENSOARG00000018410,ENSOARG00000021099,ENSOARG00000006304,ENSOARG00000017919,ENSOARG00000019835,ENSOARG00000020301,ENSOARG00000016130,ENSOARG00000006375,ENSOARG00000014799,ENSOARG00000009902,ENSOARG00000013596,ENSOARG00000012128,ENSOARG00000001617
GO:0051603	proteolysis involved in cellular protein catabolic process	biological_process	0.00051816	0.23851	85	2579	390	18308	ENSOARG00000000996,ENSOARG00000005882,ENSOARG00000018424,ENSOARG00000008602,ENSOARG00000000873,ENSOARG00000001446,ENSOARG00000011631,ENSOARG00000009264,ENSOARG00000020419,ENSOARG00000004437,ENSOARG00000013443,ENSOARG00000003635,ENSOARG00000002935,ENSOARG00000010155,ENSOARG00000020861,ENSOARG00000005131,ENSOARG00000017636,ENSOARG00000010428,ENSOARG00000019268,ENSOARG00000017342,ENSOARG00000017343,…
GO:0030427	site of polarized growth	cellular_component	0.00055754	0.2497	16	2387	45	18308	ENSOARG00000018410,ENSOARG00000016897,ENSOARG00000021099,ENSOARG00000006518,ENSOARG00000002046,ENSOARG00000020301,ENSOARG00000006304,ENSOARG00000017919,ENSOARG00000019835,ENSOARG00000006375,ENSOARG00000016130,ENSOARG00000014799,ENSOARG00000013596,ENSOARG00000009902,ENSOARG00000001617,ENSOARG00000012128
GO:0044248	cellular catabolic process	biological_process	0.00064741	0.26806	230	2579	1205	18308	ENSOARG00000004350,ENSOARG00000014769,ENSOARG00000001544,ENSOARG00000012811,ENSOARG00000019319,ENSOARG00000004131,ENSOARG00000014188,ENSOARG00000004003,ENSOARG00000007382,ENSOARG00000016039,ENSOARG00000001560,ENSOARG00000001982,ENSOARG00000000630,ENSOARG00000013465,ENSOARG00000013921,ENSOARG00000010258,ENSOARG00000008620,ENSOARG00000007866,ENSOARG00000006068,ENSOARG00000002489,ENSOARG00000010103,…
GO:0044265	cellular macromolecule catabolic process	biological_process	0.00071886	0.27703	104	2579	501	18308	ENSOARG00000011997,ENSOARG00000011716,ENSOARG00000018724,ENSOARG00000015596,ENSOARG00000014266,ENSOARG00000016366,ENSOARG00000018369,ENSOARG00000007188,ENSOARG00000016829,ENSOARG00000005531,ENSOARG00000000701,ENSOARG00000011342,ENSOARG00000007760,ENSOARG00000004826,ENSOARG00000012525,ENSOARG00000009505,ENSOARG00000001567,ENSOARG00000011407,ENSOARG00000008701,ENSOARG00000010476,ENSOARG00000018465,…
GO:0043632	modification-dependent macromolecule catabolic process	biological_process	0.00094904	0.31453	76	2579	344	18308	ENSOARG00000005882,ENSOARG00000018424,ENSOARG00000001446,ENSOARG00000008602,ENSOARG00000011631,ENSOARG00000020419,ENSOARG00000009264,ENSOARG00000000996,ENSOARG00000010428,ENSOARG00000017636,ENSOARG00000019268,ENSOARG00000017343,ENSOARG00000017342,ENSOARG00000012766,ENSOARG00000013032,ENSOARG00000009374,ENSOARG00000003140,ENSOARG00000004437,ENSOARG00000013443,ENSOARG00000003635,ENSOARG00000010155,…
GO:0019941	modification-dependent protein catabolic process	biological_process	0.0010191	0.32426	75	2579	340	18308	ENSOARG00000013921,ENSOARG00000004003,ENSOARG00000005466,ENSOARG00000016957,ENSOARG00000009094,ENSOARG00000001877,ENSOARG00000009699,ENSOARG00000010712,ENSOARG00000020137,ENSOARG00000006622,ENSOARG00000014146,ENSOARG00000020932,ENSOARG00000004233,ENSOARG00000019705,ENSOARG00000002046,ENSOARG00000018465,ENSOARG00000002804,ENSOARG00000013960,ENSOARG00000007665,ENSOARG00000018878,ENSOARG00000019380,…
GO:0003824	catalytic activity	molecular_function	0.0013987	0.40917	798	2387	5127	18308	ENSOARG00000004688,ENSOARG00000007622,ENSOARG00000017939,ENSOARG00000013112,ENSOARG00000012994,ENSOARG00000015910,ENSOARG00000008024,ENSOARG00000015165,ENSOARG00000011368,ENSOARG00000002022,ENSOARG00000015168,ENSOARG00000013921,ENSOARG00000004143,ENSOARG00000015147,ENSOARG00000005238,ENSOARG00000014858,ENSOARG00000014699,ENSOARG00000004219,ENSOARG00000017050,ENSOARG00000016261,ENSOARG00000017957,…
GO:0043170	macromolecule metabolic process	biological_process	0.0014074	0.40917	951	2387	6540	18308	ENSOARG00000016922,ENSOARG00000017218,ENSOARG00000016286,ENSOARG00000006495,ENSOARG00000011342,ENSOARG00000019557,ENSOARG00000020719,ENSOARG00000002188,ENSOARG00000012765,ENSOARG00000003282,ENSOARG00000004936,ENSOARG00000009171,ENSOARG00000005244,ENSOARG00000014877,ENSOARG00000010129,ENSOARG00000018465,ENSOARG00000001544,ENSOARG00000002427,ENSOARG00000005054,ENSOARG00000009839,ENSOARG00000005315,…
GO:0006511	ubiquitin-dependent protein catabolic process	biological_process	0.0015569	0.40312	73	2579	334	18308	ENSOARG00000019835,ENSOARG00000013628,ENSOARG00000013802,ENSOARG00000005469,ENSOARG00000020485,ENSOARG00000005399,ENSOARG00000001607,ENSOARG00000006621,ENSOARG00000007070,ENSOARG00000002427,ENSOARG00000014858,ENSOARG00000020687,ENSOARG00000010155,ENSOARG00000002935,ENSOARG00000013443,ENSOARG00000003635,ENSOARG00000004437,ENSOARG00000012766,ENSOARG00000017343,ENSOARG00000017342,ENSOARG00000019268,…
GO:0044424	intracellular part	cellular_component	0.0041937	0.68806	1364	2387	9486	18308	ENSOARG00000010073,ENSOARG00000017219,ENSOARG00000003587,ENSOARG00000012223,ENSOARG00000020694,ENSOARG00000012359,ENSOARG00000005283,ENSOARG00000016325,ENSOARG00000018878,ENSOARG00000011432,ENSOARG00000001877,ENSOARG00000006418,ENSOARG00000011086,ENSOARG00000013220,ENSOARG00000011891,ENSOARG00000007145,ENSOARG00000020591,ENSOARG00000006688,ENSOARG00000002410,ENSOARG00000017011,ENSOARG00000006536,…
GO:0005515	protein binding	molecular_function	0.0048846	0.71002	1549	2387	10656	18308	ENSOARG00000016483,ENSOARG00000015521,ENSOARG00000010167,ENSOARG00000012734,ENSOARG00000001080,ENSOARG00000008827,ENSOARG00000010861,ENSOARG00000009784,ENSOARG00000020567,ENSOARG00000001620,ENSOARG00000004590,ENSOARG00000016537,ENSOARG00000008614,ENSOARG00000004509,ENSOARG00000018130,ENSOARG00000020667,ENSOARG00000018088,ENSOARG00000010293,ENSOARG00000018805,ENSOARG00000015819,ENSOARG00000010418,…
GO:0009792	embryo development ending in birth or egg hatching	biological_process	0.0048937	0.6647	110	2579	574	18308	ENSOARG00000008334,ENSOARG00000009748,ENSOARG00000020426,ENSOARG00000004936,ENSOARG00000018523,ENSOARG00000009171,ENSOARG00000005054,ENSOARG00000001311,ENSOARG00000008766,ENSOARG00000017283,ENSOARG00000005722,ENSOARG00000018779,ENSOARG00000006642,ENSOARG00000010482,ENSOARG00000002405,ENSOARG00000014525,ENSOARG00000009857,ENSOARG00000000230,ENSOARG00000009854,ENSOARG00000010182,ENSOARG00000003654,…
GO:0005622	intracellular	cellular_component	0.0050929	0.71641	1450	2387	10119	18308	ENSOARG00000010986,ENSOARG00000003150,ENSOARG00000017381,ENSOARG00000017954,ENSOARG00000019331,ENSOARG00000000646,ENSOARG00000002959,ENSOARG00000018325,ENSOARG00000006249,ENSOARG00000019163,ENSOARG00000015814,ENSOARG00000017596,ENSOARG00000006047,ENSOARG00000004403,ENSOARG00000018436,ENSOARG00000005442,ENSOARG00000007337,ENSOARG00000013168,ENSOARG00000019092,ENSOARG00000011095,ENSOARG00000013438,…
GO:0019538	protein metabolic process	biological_process	0.0051015	0.71641	572	2387	3849	18308	ENSOARG00000020870,ENSOARG00000009565,ENSOARG00000014710,ENSOARG00000006951,ENSOARG00000009699,ENSOARG00000008620,ENSOARG00000017375,ENSOARG00000021001,ENSOARG00000013838,ENSOARG00000010668,ENSOARG00000017283,ENSOARG00000004175,ENSOARG00000015640,ENSOARG00000016580,ENSOARG00000018146,ENSOARG00000017371,ENSOARG00000001185,ENSOARG00000017845,ENSOARG00000010741,ENSOARG00000013900,ENSOARG00000011109,…
GO:0043009	chordate embryonic development	biological_process	0.0052859	0.67876	109	2579	569	18308	ENSOARG00000002405,ENSOARG00000014525,ENSOARG00000010482,ENSOARG00000018779,ENSOARG00000006642,ENSOARG00000005722,ENSOARG00000017283,ENSOARG00000008766,ENSOARG00000005054,ENSOARG00000001311,ENSOARG00000009171,ENSOARG00000018523,ENSOARG00000004936,ENSOARG00000009748,ENSOARG00000020426,ENSOARG00000008334,ENSOARG00000017218,ENSOARG00000019806,ENSOARG00000011444,ENSOARG00000006249,ENSOARG00000008847,…
GO:0009791	post-embryonic development	biological_process	0.0059857	0.70849	26	2579	98	18308	ENSOARG00000000263,ENSOARG00000016562,ENSOARG00000000899,ENSOARG00000012381,ENSOARG00000002046,ENSOARG00000015465,ENSOARG00000016894,ENSOARG00000005806,ENSOARG00000008334,ENSOARG00000004403,ENSOARG00000001408,ENSOARG00000011553,ENSOARG00000015275,ENSOARG00000006546,ENSOARG00000011105,ENSOARG00000021069,ENSOARG00000013941,ENSOARG00000002923,ENSOARG00000021018,ENSOARG00000015243,ENSOARG00000009857,…
GO:0009790	embryo development	biological_process	0.0076976	0.80732	158	2579	865	18308	ENSOARG00000016894,ENSOARG00000011553,ENSOARG00000020110,ENSOARG00000007630,ENSOARG00000016866,ENSOARG00000010723,ENSOARG00000016562,ENSOARG00000010167,ENSOARG00000020419,ENSOARG00000019128,ENSOARG00000000135,ENSOARG00000002015,ENSOARG00000000646,ENSOARG00000004499,ENSOARG00000011105,ENSOARG00000015228,ENSOARG00000020426,ENSOARG00000001311,ENSOARG00000005054,ENSOARG00000007063,ENSOARG00000017283,…
GO:0045177	apical part of cell	cellular_component	0.0082167	0.85164	43	2387	196	18308	ENSOARG00000017880,ENSOARG00000012834,ENSOARG00000017613,ENSOARG00000002046,ENSOARG00000002236,ENSOARG00000002863,ENSOARG00000008998,ENSOARG00000013286,ENSOARG00000020213,ENSOARG00000015165,ENSOARG00000008847,ENSOARG00000009371,ENSOARG00000011319,ENSOARG00000014153,ENSOARG00000005589,ENSOARG00000007766,ENSOARG00000018479,ENSOARG00000010639,ENSOARG00000009319,ENSOARG00000015214,ENSOARG00000015127,…
GO:0044238	primary metabolic process	biological_process	3.867e-06	0.01068	1235	2579	7651	18308	ENSOARG00000006495,ENSOARG00000010586,ENSOARG00000019252,ENSOARG00000005454,ENSOARG00000018733,ENSOARG00000011541,ENSOARG00000019994,ENSOARG00000010129,ENSOARG00000011397,ENSOARG00000013449,ENSOARG00000021052,ENSOARG00000005399,ENSOARG00000014807,ENSOARG00000019719,ENSOARG00000013671,ENSOARG00000020740,ENSOARG00000011224,ENSOARG00000018210,ENSOARG00000001457,ENSOARG00000004499,ENSOARG00000000646,…
GO:0043227	membrane-bounded organelle	cellular_component	6.0256e-06	0.009163	1273	2387	8375	18308	ENSOARG00000003504,ENSOARG00000015651,ENSOARG00000009155,ENSOARG00000018424,ENSOARG00000015926,ENSOARG00000014646,ENSOARG00000000491,ENSOARG00000017493,ENSOARG00000018017,ENSOARG00000005734,ENSOARG00000004318,ENSOARG00000007866,ENSOARG00000002433,ENSOARG00000001978,ENSOARG00000013179,ENSOARG00000017158,ENSOARG00000010867,ENSOARG00000006265,ENSOARG00000000897,ENSOARG00000017603,ENSOARG00000011224,…
GO:0071704	organic substance metabolic process	biological_process	3.1668e-05	0.032798	1179	2387	7942	18308	ENSOARG00000004577,ENSOARG00000002073,ENSOARG00000005040,ENSOARG00000007673,ENSOARG00000018593,ENSOARG00000001532,ENSOARG00000013310,ENSOARG00000015747,ENSOARG00000001591,ENSOARG00000016105,ENSOARG00000018858,ENSOARG00000013374,ENSOARG00000007162,ENSOARG00000003547,ENSOARG00000005399,ENSOARG00000003300,ENSOARG00000001533,ENSOARG00000017771,ENSOARG00000009322,ENSOARG00000005157,ENSOARG00000001395,…
GO:0008152	metabolic process	biological_process	8.24e-05	0.056894	1489	2579	9479	18308	ENSOARG00000020518,ENSOARG00000001588,ENSOARG00000011811,ENSOARG00000015989,ENSOARG00000016046,ENSOARG00000000094,ENSOARG00000019820,ENSOARG00000014874,ENSOARG00000020368,ENSOARG00000008272,ENSOARG00000018645,ENSOARG00000017022,ENSOARG00000016957,ENSOARG00000011138,ENSOARG00000003293,ENSOARG00000017845,ENSOARG00000011724,ENSOARG00000001347,ENSOARG00000008337,ENSOARG00000020137,ENSOARG00000008595,…
GO:0043226	organelle	cellular_component	0.00019756	0.11692	1358	2387	9258	18308	ENSOARG00000008631,ENSOARG00000020315,ENSOARG00000009902,ENSOARG00000008337,ENSOARG00000020001,ENSOARG00000005604,ENSOARG00000018613,ENSOARG00000017131,ENSOARG00000004654,ENSOARG00000018460,ENSOARG00000014098,ENSOARG00000005220,ENSOARG00000010045,ENSOARG00000014703,ENSOARG00000016607,ENSOARG00000015355,ENSOARG00000009822,ENSOARG00000002236,ENSOARG00000012747,ENSOARG00000003042,ENSOARG00000012764,…
GO:0043231	intracellular membrane-bounded organelle	cellular_component	0.0004388	0.22035	1087	2387	7254	18308	ENSOARG00000015676,ENSOARG00000003187,ENSOARG00000010476,ENSOARG00000002393,ENSOARG00000007108,ENSOARG00000020170,ENSOARG00000013102,ENSOARG00000006160,ENSOARG00000003084,ENSOARG00000014146,ENSOARG00000011716,ENSOARG00000013244,ENSOARG00000001497,ENSOARG00000013611,ENSOARG00000012241,ENSOARG00000019110,ENSOARG00000012259,ENSOARG00000013738,ENSOARG00000013548,ENSOARG00000019340,ENSOARG00000008240,…
GO:0003824	catalytic activity	molecular_function	0.0013987	0.40917	798	2387	5127	18308	ENSOARG00000004688,ENSOARG00000007622,ENSOARG00000017939,ENSOARG00000013112,ENSOARG00000012994,ENSOARG00000015910,ENSOARG00000008024,ENSOARG00000015165,ENSOARG00000011368,ENSOARG00000002022,ENSOARG00000015168,ENSOARG00000013921,ENSOARG00000004143,ENSOARG00000015147,ENSOARG00000005238,ENSOARG00000014858,ENSOARG00000014699,ENSOARG00000004219,ENSOARG00000017050,ENSOARG00000016261,ENSOARG00000017957,…
GO:0043170	macromolecule metabolic process	biological_process	0.0014074	0.40917	951	2387	6540	18308	ENSOARG00000016922,ENSOARG00000017218,ENSOARG00000016286,ENSOARG00000006495,ENSOARG00000011342,ENSOARG00000019557,ENSOARG00000020719,ENSOARG00000002188,ENSOARG00000012765,ENSOARG00000003282,ENSOARG00000004936,ENSOARG00000009171,ENSOARG00000005244,ENSOARG00000014877,ENSOARG00000010129,ENSOARG00000018465,ENSOARG00000001544,ENSOARG00000002427,ENSOARG00000005054,ENSOARG00000009839,ENSOARG00000005315,…
GO:0034613	cellular protein localization	biological_process	0.0037012	0.64648	174	2387	993	18308	ENSOARG00000005892,ENSOARG00000003303,ENSOARG00000007056,ENSOARG00000009520,ENSOARG00000020490,ENSOARG00000005399,ENSOARG00000010605,ENSOARG00000001541,ENSOARG00000011885,ENSOARG00000008678,ENSOARG00000008331,ENSOARG00000016153,ENSOARG00000018045,ENSOARG00000000836,ENSOARG00000005870,ENSOARG00000001768,ENSOARG00000015834,ENSOARG00000011392,ENSOARG00000002969,ENSOARG00000004424,ENSOARG00000014671,…
GO:0044424	intracellular part	cellular_component	0.0041937	0.68806	1364	2387	9486	18308	ENSOARG00000010073,ENSOARG00000017219,ENSOARG00000003587,ENSOARG00000012223,ENSOARG00000020694,ENSOARG00000012359,ENSOARG00000005283,ENSOARG00000016325,ENSOARG00000018878,ENSOARG00000011432,ENSOARG00000001877,ENSOARG00000006418,ENSOARG00000011086,ENSOARG00000013220,ENSOARG00000011891,ENSOARG00000007145,ENSOARG00000020591,ENSOARG00000006688,ENSOARG00000002410,ENSOARG00000017011,ENSOARG00000006536,…
GO:0070727	cellular macromolecule localization	biological_process	0.0046805	0.6925	174	2387	998	18308	ENSOARG00000006615,ENSOARG00000005038,ENSOARG00000018084,ENSOARG00000003105,ENSOARG00000000681,ENSOARG00000004487,ENSOARG00000015596,ENSOARG00000001511,ENSOARG00000020100,ENSOARG00000015400,ENSOARG00000016937,ENSOARG00000020529,ENSOARG00000019152,ENSOARG00000017459,ENSOARG00000019340,ENSOARG00000003635,ENSOARG00000013623,ENSOARG00000010311,ENSOARG00000012182,ENSOARG00000021069,ENSOARG00000000492,…
GO:0005515	protein binding	molecular_function	0.0048846	0.71002	1549	2387	10656	18308	ENSOARG00000016483,ENSOARG00000015521,ENSOARG00000010167,ENSOARG00000012734,ENSOARG00000001080,ENSOARG00000008827,ENSOARG00000010861,ENSOARG00000009784,ENSOARG00000020567,ENSOARG00000001620,ENSOARG00000004590,ENSOARG00000016537,ENSOARG00000008614,ENSOARG00000004509,ENSOARG00000018130,ENSOARG00000020667,ENSOARG00000018088,ENSOARG00000010293,ENSOARG00000018805,ENSOARG00000015819,ENSOARG00000010418,…
GO:0043229	intracellular organelle	cellular_component	0.0049486	0.71256	1194	2387	8275	18308	ENSOARG00000013838,ENSOARG00000014271,ENSOARG00000020695,ENSOARG00000003701,ENSOARG00000017283,ENSOARG00000015285,ENSOARG00000014674,ENSOARG00000017105,ENSOARG00000009699,ENSOARG00000012500,ENSOARG00000008620,ENSOARG00000020870,ENSOARG00000019668,ENSOARG00000013544,ENSOARG00000011109,ENSOARG00000017582,ENSOARG00000014642,ENSOARG00000001185,ENSOARG00000015114,ENSOARG00000012072,ENSOARG00000009373,…
GO:0005622	intracellular	cellular_component	0.0050929	0.71641	1450	2387	10119	18308	ENSOARG00000010986,ENSOARG00000003150,ENSOARG00000017381,ENSOARG00000017954,ENSOARG00000019331,ENSOARG00000000646,ENSOARG00000002959,ENSOARG00000018325,ENSOARG00000006249,ENSOARG00000019163,ENSOARG00000015814,ENSOARG00000017596,ENSOARG00000006047,ENSOARG00000004403,ENSOARG00000018436,ENSOARG00000005442,ENSOARG00000007337,ENSOARG00000013168,ENSOARG00000019092,ENSOARG00000011095,ENSOARG00000013438,…
GO:0019538	protein metabolic process	biological_process	0.0051015	0.71641	572	2387	3849	18308	ENSOARG00000020870,ENSOARG00000009565,ENSOARG00000014710,ENSOARG00000006951,ENSOARG00000009699,ENSOARG00000008620,ENSOARG00000017375,ENSOARG00000021001,ENSOARG00000013838,ENSOARG00000010668,ENSOARG00000017283,ENSOARG00000004175,ENSOARG00000015640,ENSOARG00000016580,ENSOARG00000018146,ENSOARG00000017371,ENSOARG00000001185,ENSOARG00000017845,ENSOARG00000010741,ENSOARG00000013900,ENSOARG00000011109,…
GO:0051641	cellular localization	biological_process	0.0070556	0.81658	300	2387	1830	18308	ENSOARG00000001617,ENSOARG00000003571,ENSOARG00000005920,ENSOARG00000016733,ENSOARG00000017474,ENSOARG00000015494,ENSOARG00000006049,ENSOARG00000013105,ENSOARG00000021069,ENSOARG00000012182,ENSOARG00000014545,ENSOARG00000000456,ENSOARG00000019835,ENSOARG00000004276,ENSOARG00000003185,ENSOARG00000001102,ENSOARG00000004768,ENSOARG00000003751,ENSOARG00000007108,ENSOARG00000001511,ENSOARG00000004487,…
GO:0008104	protein localization	biological_process	0.0083941	0.85498	232	2387	1398	18308	ENSOARG00000019340,ENSOARG00000003635,ENSOARG00000013623,ENSOARG00000013220,ENSOARG00000006214,ENSOARG00000010268,ENSOARG00000015400,ENSOARG00000016937,ENSOARG00000020529,ENSOARG00000013188,ENSOARG00000019152,ENSOARG00000018450,ENSOARG00000017459,ENSOARG00000015596,ENSOARG00000004487,ENSOARG00000001511,ENSOARG00000001370,ENSOARG00000020100,ENSOARG00000006615,ENSOARG00000005038,ENSOARG00000018084,…
GO:0046907	intracellular transport	biological_process	0.0086511	0.83347	190	2579	1048	18308	ENSOARG00000018318,ENSOARG00000003571,ENSOARG00000020099,ENSOARG00000020658,ENSOARG00000013561,ENSOARG00000012435,ENSOARG00000009220,ENSOARG00000015343,ENSOARG00000014045,ENSOARG00000001880,ENSOARG00000001787,ENSOARG00000011233,ENSOARG00000004002,ENSOARG00000012182,ENSOARG00000017119,ENSOARG00000006978,ENSOARG00000020509,ENSOARG00000012139,ENSOARG00000001290,ENSOARG00000001541,ENSOARG00000004487,…
GO:0006898	receptor-mediated endocytosis	biological_process	1.2685e-05	0.01617	44	2387	162	18308	ENSOARG00000007814,ENSOARG00000004509,ENSOARG00000015722,ENSOARG00000020667,ENSOARG00000014874,ENSOARG00000020123,ENSOARG00000011342,ENSOARG00000003592,ENSOARG00000010126,ENSOARG00000004654,ENSOARG00000001959,ENSOARG00000002859,ENSOARG00000011444,ENSOARG00000007683,ENSOARG00000020114,ENSOARG00000019041,ENSOARG00000013203,ENSOARG00000014082,ENSOARG00000014098,ENSOARG00000007904,ENSOARG00000006701,…
GO:0005044	scavenger receptor activity	molecular_function	1.6725e-05	0.019957	24	2579	67	18308	ENSOARG00000002859,ENSOARG00000007683,ENSOARG00000014082,ENSOARG00000000608,ENSOARG00000001334,ENSOARG00000003159,ENSOARG00000001959,ENSOARG00000000497,ENSOARG00000001395,ENSOARG00000002306,ENSOARG00000001928,ENSOARG00000002268,ENSOARG00000010126,ENSOARG00000014188,ENSOARG00000001186,ENSOARG00000014874,ENSOARG00000003988,ENSOARG00000007904,ENSOARG00000020114,ENSOARG00000002514,ENSOARG00000010761,…
GO:0038024	cargo receptor activity	molecular_function	1.7631e-05	0.019957	27	2579	78	18308	ENSOARG00000002514,ENSOARG00000010761,ENSOARG00000007904,ENSOARG00000020114,ENSOARG00000003988,ENSOARG00000012820,ENSOARG00000020123,ENSOARG00000010057,ENSOARG00000003463,ENSOARG00000001395,ENSOARG00000000497,ENSOARG00000003159,ENSOARG00000018396,ENSOARG00000001959,ENSOARG00000001334,ENSOARG00000014082,ENSOARG00000000608,ENSOARG00000007683,ENSOARG00000002859,ENSOARG00000014874,ENSOARG00000001186,…
GO:0006897	endocytosis	biological_process	0.00021801	0.12042	73	2387	339	18308	ENSOARG00000003592,ENSOARG00000020123,ENSOARG00000014874,ENSOARG00000011342,ENSOARG00000020667,ENSOARG00000015722,ENSOARG00000004509,ENSOARG00000007814,ENSOARG00000020114,ENSOARG00000009770,ENSOARG00000002960,ENSOARG00000001959,ENSOARG00000004654,ENSOARG00000000873,ENSOARG00000010126,ENSOARG00000014082,ENSOARG00000014098,ENSOARG00000016607,ENSOARG00000010761,ENSOARG00000013619,ENSOARG00000021012,…
GO:0016192	vesicle-mediated transport	biological_process	0.00036098	0.18693	148	2387	780	18308	ENSOARG00000003463,ENSOARG00000007138,ENSOARG00000011485,ENSOARG00000012564,ENSOARG00000003159,ENSOARG00000010725,ENSOARG00000002306,ENSOARG00000020137,ENSOARG00000014886,ENSOARG00000017194,ENSOARG00000000142,ENSOARG00000015547,ENSOARG00000000291,ENSOARG00000011127,ENSOARG00000019535,ENSOARG00000001334,ENSOARG00000021022,ENSOARG00000018567,ENSOARG00000005498,ENSOARG00000011797,ENSOARG00000012176,…
GO:0005488	binding	molecular_function	0.00087955	0.74455	1069	1321	13424	18308	ENSOARG00000008268,ENSOARG00000000952,ENSOARG00000004131,ENSOARG00000013838,ENSOARG00000006772,ENSOARG00000000253,ENSOARG00000010065,ENSOARG00000018567,ENSOARG00000002022,ENSOARG00000018675,ENSOARG00000014254,ENSOARG00000012766,ENSOARG00000014876,ENSOARG00000013305,ENSOARG00000000405,ENSOARG00000019163,ENSOARG00000019380,ENSOARG00000002845,ENSOARG00000015495,ENSOARG00000014129,ENSOARG00000007114,…
GO:0005515	protein binding	molecular_function	0.0048846	0.71002	1549	2387	10656	18308	ENSOARG00000016483,ENSOARG00000015521,ENSOARG00000010167,ENSOARG00000012734,ENSOARG00000001080,ENSOARG00000008827,ENSOARG00000010861,ENSOARG00000009784,ENSOARG00000020567,ENSOARG00000001620,ENSOARG00000004590,ENSOARG00000016537,ENSOARG00000008614,ENSOARG00000004509,ENSOARG00000018130,ENSOARG00000020667,ENSOARG00000018088,ENSOARG00000010293,ENSOARG00000018805,ENSOARG00000015819,ENSOARG00000010418,…
GO:0010648	negative regulation of cell communication	biological_process	0.0080022	0.81351	144	2579	772	18308	ENSOARG00000015423,ENSOARG00000012128,ENSOARG00000006797,ENSOARG00000014146,ENSOARG00000012569,ENSOARG00000016922,ENSOARG00000019041,ENSOARG00000006476,ENSOARG00000020386,ENSOARG00000005153,ENSOARG00000017361,ENSOARG00000013645,ENSOARG00000005268,ENSOARG00000014470,ENSOARG00000003230,ENSOARG00000011014,ENSOARG00000015400,ENSOARG00000000899,ENSOARG00000003607,ENSOARG00000008282,ENSOARG00000011582,…
GO:0023057	negative regulation of signaling	biological_process	0.0085558	0.83347	143	2579	768	18308	ENSOARG00000004495,ENSOARG00000016664,ENSOARG00000011387,ENSOARG00000018633,ENSOARG00000014289,ENSOARG00000002084,ENSOARG00000013619,ENSOARG00000020834,ENSOARG00000004730,ENSOARG00000010446,ENSOARG00000017799,ENSOARG00000017011,ENSOARG00000010829,ENSOARG00000007580,ENSOARG00000000492,ENSOARG00000017583,ENSOARG00000017850,ENSOARG00000011419,ENSOARG00000020336,ENSOARG00000006362,ENSOARG00000001544,…
GO:0005737	cytoplasm	cellular_component	1.3667e-05	0.019957	1083	2579	6562	18308	ENSOARG00000015413,ENSOARG00000002185,ENSOARG00000019089,ENSOARG00000005388,ENSOARG00000020001,ENSOARG00000003734,ENSOARG00000013053,ENSOARG00000011233,ENSOARG00000001787,ENSOARG00000003518,ENSOARG00000006270,ENSOARG00000013203,ENSOARG00000002234,ENSOARG00000017233,ENSOARG00000015987,ENSOARG00000020658,ENSOARG00000011455,ENSOARG00000021099,ENSOARG00000002931,ENSOARG00000003271,ENSOARG00000013032,…
GO:0005730	nucleolus	cellular_component	0.0079169	0.81351	109	2579	559	18308	ENSOARG00000012759,ENSOARG00000017810,ENSOARG00000007124,ENSOARG00000001109,ENSOARG00000017296,ENSOARG00000008299,ENSOARG00000009822,ENSOARG00000009309,ENSOARG00000004826,ENSOARG00000003642,ENSOARG00000006676,ENSOARG00000006840,ENSOARG00000010645,ENSOARG00000010140,ENSOARG00000004233,ENSOARG00000019777,ENSOARG00000012421,ENSOARG00000011539,ENSOARG00000000493,ENSOARG00000000774,ENSOARG00000008540,…
GO:0016787	hydrolase activity	molecular_function	2.7186e-05	0.028113	414	2579	2256	18308	ENSOARG00000004679,ENSOARG00000016438,ENSOARG00000000836,ENSOARG00000008701,ENSOARG00000011407,ENSOARG00000004362,ENSOARG00000014699,ENSOARG00000009393,ENSOARG00000016807,ENSOARG00000005531,ENSOARG00000002655,ENSOARG00000010081,ENSOARG00000020416,ENSOARG00000016624,ENSOARG00000012566,ENSOARG00000013739,ENSOARG00000011486,ENSOARG00000005842,ENSOARG00000016116,ENSOARG00000007622,ENSOARG00000020363,…
GO:0008152	metabolic process	biological_process	8.24e-05	0.056894	1489	2579	9479	18308	ENSOARG00000020518,ENSOARG00000001588,ENSOARG00000011811,ENSOARG00000015989,ENSOARG00000016046,ENSOARG00000000094,ENSOARG00000019820,ENSOARG00000014874,ENSOARG00000020368,ENSOARG00000008272,ENSOARG00000018645,ENSOARG00000017022,ENSOARG00000016957,ENSOARG00000011138,ENSOARG00000003293,ENSOARG00000017845,ENSOARG00000011724,ENSOARG00000001347,ENSOARG00000008337,ENSOARG00000020137,ENSOARG00000008595,…
GO:0044238	primary metabolic process	biological_process	3.867e-06	0.01068	1235	2579	7651	18308	ENSOARG00000006495,ENSOARG00000010586,ENSOARG00000019252,ENSOARG00000005454,ENSOARG00000018733,ENSOARG00000011541,ENSOARG00000019994,ENSOARG00000010129,ENSOARG00000011397,ENSOARG00000013449,ENSOARG00000021052,ENSOARG00000005399,ENSOARG00000014807,ENSOARG00000019719,ENSOARG00000013671,ENSOARG00000020740,ENSOARG00000011224,ENSOARG00000018210,ENSOARG00000001457,ENSOARG00000004499,ENSOARG00000000646,…
GO:0071704	organic substance metabolic process	biological_process	3.1668e-05	0.032798	1179	2387	7942	18308	ENSOARG00000004577,ENSOARG00000002073,ENSOARG00000005040,ENSOARG00000007673,ENSOARG00000018593,ENSOARG00000001532,ENSOARG00000013310,ENSOARG00000015747,ENSOARG00000001591,ENSOARG00000016105,ENSOARG00000018858,ENSOARG00000013374,ENSOARG00000007162,ENSOARG00000003547,ENSOARG00000005399,ENSOARG00000003300,ENSOARG00000001533,ENSOARG00000017771,ENSOARG00000009322,ENSOARG00000005157,ENSOARG00000001395,…
GO:0009056	catabolic process	biological_process	4.4476e-05	0.03879	276	2579	1420	18308	ENSOARG00000004350,ENSOARG00000014769,ENSOARG00000012811,ENSOARG00000014188,ENSOARG00000004131,ENSOARG00000004003,ENSOARG00000016039,ENSOARG00000007382,ENSOARG00000000630,ENSOARG00000013921,ENSOARG00000000738,ENSOARG00000010103,ENSOARG00000010045,ENSOARG00000008369,ENSOARG00000010712,ENSOARG00000001717,ENSOARG00000009094,ENSOARG00000001877,ENSOARG00000016432,ENSOARG00000000269,ENSOARG00000007429,…
GO:1901575	organic substance catabolic process	biological_process	4.8422e-05	0.04012	255	2579	1296	18308	ENSOARG00000018338,ENSOARG00000018593,ENSOARG00000014146,ENSOARG00000011649,ENSOARG00000015190,ENSOARG00000016922,ENSOARG00000020137,ENSOARG00000006476,ENSOARG00000011086,ENSOARG00000003172,ENSOARG00000020474,ENSOARG00000017845,ENSOARG00000002251,ENSOARG00000016957,ENSOARG00000017737,ENSOARG00000017361,ENSOARG00000018886,ENSOARG00000020853,ENSOARG00000003099,ENSOARG00000005466,ENSOARG00000011864,…
GO:0008152	metabolic process	biological_process	8.24e-05	0.056894	1489	2579	9479	18308	ENSOARG00000020518,ENSOARG00000001588,ENSOARG00000011811,ENSOARG00000015989,ENSOARG00000016046,ENSOARG00000000094,ENSOARG00000019820,ENSOARG00000014874,ENSOARG00000020368,ENSOARG00000008272,ENSOARG00000018645,ENSOARG00000017022,ENSOARG00000016957,ENSOARG00000011138,ENSOARG00000003293,ENSOARG00000017845,ENSOARG00000011724,ENSOARG00000001347,ENSOARG00000008337,ENSOARG00000020137,ENSOARG00000008595,…
GO:0044248	cellular catabolic process	biological_process	0.00064741	0.26806	230	2579	1205	18308	ENSOARG00000004350,ENSOARG00000014769,ENSOARG00000001544,ENSOARG00000012811,ENSOARG00000019319,ENSOARG00000004131,ENSOARG00000014188,ENSOARG00000004003,ENSOARG00000007382,ENSOARG00000016039,ENSOARG00000001560,ENSOARG00000001982,ENSOARG00000000630,ENSOARG00000013465,ENSOARG00000013921,ENSOARG00000010258,ENSOARG00000008620,ENSOARG00000007866,ENSOARG00000006068,ENSOARG00000002489,ENSOARG00000010103,…
GO:0044710	single-organism metabolic process	biological_process	0.0019926	0.48997	393	2387	2426	18308	ENSOARG00000009594,ENSOARG00000004826,ENSOARG00000000048,ENSOARG00000014642,ENSOARG00000018675,ENSOARG00000001049,ENSOARG00000017845,ENSOARG00000001185,ENSOARG00000015114,ENSOARG00000001856,ENSOARG00000018980,ENSOARG00000003227,ENSOARG00000011026,ENSOARG00000014271,ENSOARG00000017283,ENSOARG00000014674,ENSOARG00000002151,ENSOARG00000018782,ENSOARG00000000591,ENSOARG00000009699,ENSOARG00000000697,…
GO:0009894	regulation of catabolic process	biological_process	0.0063636	0.73563	127	2579	647	18308	ENSOARG00000007405,ENSOARG00000002799,ENSOARG00000008574,ENSOARG00000013544,ENSOARG00000015782,ENSOARG00000004233,ENSOARG00000012297,ENSOARG00000011342,ENSOARG00000001567,ENSOARG00000018980,ENSOARG00000004826,ENSOARG00000010947,ENSOARG00000017957,ENSOARG00000011797,ENSOARG00000016130,ENSOARG00000014671,ENSOARG00000002923,ENSOARG00000004276,ENSOARG00000005531,ENSOARG00000018369,ENSOARG00000016829,…
GO:0044281	small molecule metabolic process	biological_process	0.007921	0.84683	243	2387	1450	18308	ENSOARG00000009594,ENSOARG00000013898,ENSOARG00000008013,ENSOARG00000004826,ENSOARG00000021053,ENSOARG00000018675,ENSOARG00000001049,ENSOARG00000017845,ENSOARG00000001185,ENSOARG00000012654,ENSOARG00000016724,ENSOARG00000008701,ENSOARG00000015114,ENSOARG00000007460,ENSOARG00000007274,ENSOARG00000007114,ENSOARG00000018980,ENSOARG00000017850,ENSOARG00000017283,ENSOARG00000006003,ENSOARG00000005028,…
GO:0044238	primary metabolic process	biological_process	3.867e-06	0.01068	1235	2579	7651	18308	ENSOARG00000006495,ENSOARG00000010586,ENSOARG00000019252,ENSOARG00000005454,ENSOARG00000018733,ENSOARG00000011541,ENSOARG00000019994,ENSOARG00000010129,ENSOARG00000011397,ENSOARG00000013449,ENSOARG00000021052,ENSOARG00000005399,ENSOARG00000014807,ENSOARG00000019719,ENSOARG00000013671,ENSOARG00000020740,ENSOARG00000011224,ENSOARG00000018210,ENSOARG00000001457,ENSOARG00000004499,ENSOARG00000000646,…
GO:0071704	organic substance metabolic process	biological_process	3.1668e-05	0.032798	1179	2387	7942	18308	ENSOARG00000004577,ENSOARG00000002073,ENSOARG00000005040,ENSOARG00000007673,ENSOARG00000018593,ENSOARG00000001532,ENSOARG00000013310,ENSOARG00000015747,ENSOARG00000001591,ENSOARG00000016105,ENSOARG00000018858,ENSOARG00000013374,ENSOARG00000007162,ENSOARG00000003547,ENSOARG00000005399,ENSOARG00000003300,ENSOARG00000001533,ENSOARG00000017771,ENSOARG00000009322,ENSOARG00000005157,ENSOARG00000001395,…
GO:0008152	metabolic process	biological_process	8.24e-05	0.056894	1489	2579	9479	18308	ENSOARG00000020518,ENSOARG00000001588,ENSOARG00000011811,ENSOARG00000015989,ENSOARG00000016046,ENSOARG00000000094,ENSOARG00000019820,ENSOARG00000014874,ENSOARG00000020368,ENSOARG00000008272,ENSOARG00000018645,ENSOARG00000017022,ENSOARG00000016957,ENSOARG00000011138,ENSOARG00000003293,ENSOARG00000017845,ENSOARG00000011724,ENSOARG00000001347,ENSOARG00000008337,ENSOARG00000020137,ENSOARG00000008595,…
GO:0043170	macromolecule metabolic process	biological_process	0.0014074	0.40917	951	2387	6540	18308	ENSOARG00000016922,ENSOARG00000017218,ENSOARG00000016286,ENSOARG00000006495,ENSOARG00000011342,ENSOARG00000019557,ENSOARG00000020719,ENSOARG00000002188,ENSOARG00000012765,ENSOARG00000003282,ENSOARG00000004936,ENSOARG00000009171,ENSOARG00000005244,ENSOARG00000014877,ENSOARG00000010129,ENSOARG00000018465,ENSOARG00000001544,ENSOARG00000002427,ENSOARG00000005054,ENSOARG00000009839,ENSOARG00000005315,…
GO:0005622	intracellular	cellular_component	0.0050929	0.71641	1450	2387	10119	18308	ENSOARG00000010986,ENSOARG00000003150,ENSOARG00000017381,ENSOARG00000017954,ENSOARG00000019331,ENSOARG00000000646,ENSOARG00000002959,ENSOARG00000018325,ENSOARG00000006249,ENSOARG00000019163,ENSOARG00000015814,ENSOARG00000017596,ENSOARG00000006047,ENSOARG00000004403,ENSOARG00000018436,ENSOARG00000005442,ENSOARG00000007337,ENSOARG00000013168,ENSOARG00000019092,ENSOARG00000011095,ENSOARG00000013438,…
GO:0009056	catabolic process	biological_process	4.4476e-05	0.03879	276	2579	1420	18308	ENSOARG00000004350,ENSOARG00000014769,ENSOARG00000012811,ENSOARG00000014188,ENSOARG00000004131,ENSOARG00000004003,ENSOARG00000016039,ENSOARG00000007382,ENSOARG00000000630,ENSOARG00000013921,ENSOARG00000000738,ENSOARG00000010103,ENSOARG00000010045,ENSOARG00000008369,ENSOARG00000010712,ENSOARG00000001717,ENSOARG00000009094,ENSOARG00000001877,ENSOARG00000016432,ENSOARG00000000269,ENSOARG00000007429,…
GO:0008152	metabolic process	biological_process	8.24e-05	0.056894	1489	2579	9479	18308	ENSOARG00000020518,ENSOARG00000001588,ENSOARG00000011811,ENSOARG00000015989,ENSOARG00000016046,ENSOARG00000000094,ENSOARG00000019820,ENSOARG00000014874,ENSOARG00000020368,ENSOARG00000008272,ENSOARG00000018645,ENSOARG00000017022,ENSOARG00000016957,ENSOARG00000011138,ENSOARG00000003293,ENSOARG00000017845,ENSOARG00000011724,ENSOARG00000001347,ENSOARG00000008337,ENSOARG00000020137,ENSOARG00000008595,…
GO:0044248	cellular catabolic process	biological_process	0.00064741	0.26806	230	2579	1205	18308	ENSOARG00000004350,ENSOARG00000014769,ENSOARG00000001544,ENSOARG00000012811,ENSOARG00000019319,ENSOARG00000004131,ENSOARG00000014188,ENSOARG00000004003,ENSOARG00000007382,ENSOARG00000016039,ENSOARG00000001560,ENSOARG00000001982,ENSOARG00000000630,ENSOARG00000013465,ENSOARG00000013921,ENSOARG00000010258,ENSOARG00000008620,ENSOARG00000007866,ENSOARG00000006068,ENSOARG00000002489,ENSOARG00000010103,…
GO:0046907	intracellular transport	biological_process	0.0086511	0.83347	190	2579	1048	18308	ENSOARG00000018318,ENSOARG00000003571,ENSOARG00000020099,ENSOARG00000020658,ENSOARG00000013561,ENSOARG00000012435,ENSOARG00000009220,ENSOARG00000015343,ENSOARG00000014045,ENSOARG00000001880,ENSOARG00000001787,ENSOARG00000011233,ENSOARG00000004002,ENSOARG00000012182,ENSOARG00000017119,ENSOARG00000006978,ENSOARG00000020509,ENSOARG00000012139,ENSOARG00000001290,ENSOARG00000001541,ENSOARG00000004487,…
GO:0005515	protein binding	molecular_function	0.0048846	0.71002	1549	2387	10656	18308	ENSOARG00000016483,ENSOARG00000015521,ENSOARG00000010167,ENSOARG00000012734,ENSOARG00000001080,ENSOARG00000008827,ENSOARG00000010861,ENSOARG00000009784,ENSOARG00000020567,ENSOARG00000001620,ENSOARG00000004590,ENSOARG00000016537,ENSOARG00000008614,ENSOARG00000004509,ENSOARG00000018130,ENSOARG00000020667,ENSOARG00000018088,ENSOARG00000010293,ENSOARG00000018805,ENSOARG00000015819,ENSOARG00000010418,…
GO:0044444	cytoplasmic part	cellular_component	8.8341e-08	0.00073195	724	2387	4570	18308	ENSOARG00000019292,ENSOARG00000020582,ENSOARG00000003567,ENSOARG00000004269,ENSOARG00000013988,ENSOARG00000008011,ENSOARG00000016505,ENSOARG00000005491,ENSOARG00000005718,ENSOARG00000020509,ENSOARG00000007382,ENSOARG00000001010,ENSOARG00000013690,ENSOARG00000013489,ENSOARG00000013449,ENSOARG00000014560,ENSOARG00000017517,ENSOARG00000006265,ENSOARG00000003442,ENSOARG00000001546,ENSOARG00000018732,…
GO:0031988	membrane-bounded vesicle	cellular_component	2.8773e-07	0.0014197	437	2387	2502	18308	ENSOARG00000000701,ENSOARG00000016607,ENSOARG00000007770,ENSOARG00000010045,ENSOARG00000005220,ENSOARG00000020698,ENSOARG00000019044,ENSOARG00000006518,ENSOARG00000014970,ENSOARG00000003042,ENSOARG00000002223,ENSOARG00000012747,ENSOARG00000008392,ENSOARG00000002236,ENSOARG00000013525,ENSOARG00000007814,ENSOARG00000009818,ENSOARG00000007240,ENSOARG00000020315,ENSOARG00000017817,ENSOARG00000009902,…
GO:0031982	vesicle	cellular_component	6.8237e-07	0.0022615	449	2387	2581	18308	ENSOARG00000003293,ENSOARG00000000995,ENSOARG00000005780,ENSOARG00000012566,ENSOARG00000019806,ENSOARG00000008268,ENSOARG00000006492,ENSOARG00000003416,ENSOARG00000003833,ENSOARG00000006080,ENSOARG00000006477,ENSOARG00000005286,ENSOARG00000011626,ENSOARG00000003994,ENSOARG00000005848,ENSOARG00000016562,ENSOARG00000012556,ENSOARG00000003848,ENSOARG00000019823,ENSOARG00000011482,ENSOARG00000003241,…
GO:0043227	membrane-bounded organelle	cellular_component	6.0256e-06	0.009163	1273	2387	8375	18308	ENSOARG00000003504,ENSOARG00000015651,ENSOARG00000009155,ENSOARG00000018424,ENSOARG00000015926,ENSOARG00000014646,ENSOARG00000000491,ENSOARG00000017493,ENSOARG00000018017,ENSOARG00000005734,ENSOARG00000004318,ENSOARG00000007866,ENSOARG00000002433,ENSOARG00000001978,ENSOARG00000013179,ENSOARG00000017158,ENSOARG00000010867,ENSOARG00000006265,ENSOARG00000000897,ENSOARG00000017603,ENSOARG00000011224,…
GO:0005737	cytoplasm	cellular_component	1.3667e-05	0.019957	1083	2579	6562	18308	ENSOARG00000015413,ENSOARG00000002185,ENSOARG00000019089,ENSOARG00000005388,ENSOARG00000020001,ENSOARG00000003734,ENSOARG00000013053,ENSOARG00000011233,ENSOARG00000001787,ENSOARG00000003518,ENSOARG00000006270,ENSOARG00000013203,ENSOARG00000002234,ENSOARG00000017233,ENSOARG00000015987,ENSOARG00000020658,ENSOARG00000011455,ENSOARG00000021099,ENSOARG00000002931,ENSOARG00000003271,ENSOARG00000013032,…
GO:0031090	organelle membrane	cellular_component	0.00012845	0.09142	216	2387	1205	18308	ENSOARG00000003589,ENSOARG00000000701,ENSOARG00000018593,ENSOARG00000001532,ENSOARG00000018301,ENSOARG00000020270,ENSOARG00000017119,ENSOARG00000006621,ENSOARG00000014098,ENSOARG00000004131,ENSOARG00000011199,ENSOARG00000008832,ENSOARG00000008609,ENSOARG00000012834,ENSOARG00000003501,ENSOARG00000008827,ENSOARG00000000239,ENSOARG00000017055,ENSOARG00000004509,ENSOARG00000020315,ENSOARG00000012636,…
GO:0043226	organelle	cellular_component	0.00019756	0.11692	1358	2387	9258	18308	ENSOARG00000008631,ENSOARG00000020315,ENSOARG00000009902,ENSOARG00000008337,ENSOARG00000020001,ENSOARG00000005604,ENSOARG00000018613,ENSOARG00000017131,ENSOARG00000004654,ENSOARG00000018460,ENSOARG00000014098,ENSOARG00000005220,ENSOARG00000010045,ENSOARG00000014703,ENSOARG00000016607,ENSOARG00000015355,ENSOARG00000009822,ENSOARG00000002236,ENSOARG00000012747,ENSOARG00000003042,ENSOARG00000012764,…
GO:0043231	intracellular membrane-bounded organelle	cellular_component	0.0004388	0.22035	1087	2387	7254	18308	ENSOARG00000015676,ENSOARG00000003187,ENSOARG00000010476,ENSOARG00000002393,ENSOARG00000007108,ENSOARG00000020170,ENSOARG00000013102,ENSOARG00000006160,ENSOARG00000003084,ENSOARG00000014146,ENSOARG00000011716,ENSOARG00000013244,ENSOARG00000001497,ENSOARG00000013611,ENSOARG00000012241,ENSOARG00000019110,ENSOARG00000012259,ENSOARG00000013738,ENSOARG00000013548,ENSOARG00000019340,ENSOARG00000008240,…
GO:0030141	secretory granule	cellular_component	0.0028019	0.58284	36	2387	154	18308	ENSOARG00000006710,ENSOARG00000012205,ENSOARG00000002788,ENSOARG00000000291,ENSOARG00000015494,ENSOARG00000016733,ENSOARG00000008620,ENSOARG00000008331,ENSOARG00000014251,ENSOARG00000012182,ENSOARG00000001695,ENSOARG00000013902,ENSOARG00000009032,ENSOARG00000019535,ENSOARG00000013179,ENSOARG00000013090,ENSOARG00000005987,ENSOARG00000018567,ENSOARG00000008783,ENSOARG00000002784,ENSOARG00000018710,…
GO:0044424	intracellular part	cellular_component	0.0041937	0.68806	1364	2387	9486	18308	ENSOARG00000010073,ENSOARG00000017219,ENSOARG00000003587,ENSOARG00000012223,ENSOARG00000020694,ENSOARG00000012359,ENSOARG00000005283,ENSOARG00000016325,ENSOARG00000018878,ENSOARG00000011432,ENSOARG00000001877,ENSOARG00000006418,ENSOARG00000011086,ENSOARG00000013220,ENSOARG00000011891,ENSOARG00000007145,ENSOARG00000020591,ENSOARG00000006688,ENSOARG00000002410,ENSOARG00000017011,ENSOARG00000006536,…
GO:0005515	protein binding	molecular_function	0.0048846	0.71002	1549	2387	10656	18308	ENSOARG00000016483,ENSOARG00000015521,ENSOARG00000010167,ENSOARG00000012734,ENSOARG00000001080,ENSOARG00000008827,ENSOARG00000010861,ENSOARG00000009784,ENSOARG00000020567,ENSOARG00000001620,ENSOARG00000004590,ENSOARG00000016537,ENSOARG00000008614,ENSOARG00000004509,ENSOARG00000018130,ENSOARG00000020667,ENSOARG00000018088,ENSOARG00000010293,ENSOARG00000018805,ENSOARG00000015819,ENSOARG00000010418,…
GO:0043229	intracellular organelle	cellular_component	0.0049486	0.71256	1194	2387	8275	18308	ENSOARG00000013838,ENSOARG00000014271,ENSOARG00000020695,ENSOARG00000003701,ENSOARG00000017283,ENSOARG00000015285,ENSOARG00000014674,ENSOARG00000017105,ENSOARG00000009699,ENSOARG00000012500,ENSOARG00000008620,ENSOARG00000020870,ENSOARG00000019668,ENSOARG00000013544,ENSOARG00000011109,ENSOARG00000017582,ENSOARG00000014642,ENSOARG00000001185,ENSOARG00000015114,ENSOARG00000012072,ENSOARG00000009373,…
GO:0005622	intracellular	cellular_component	0.0050929	0.71641	1450	2387	10119	18308	ENSOARG00000010986,ENSOARG00000003150,ENSOARG00000017381,ENSOARG00000017954,ENSOARG00000019331,ENSOARG00000000646,ENSOARG00000002959,ENSOARG00000018325,ENSOARG00000006249,ENSOARG00000019163,ENSOARG00000015814,ENSOARG00000017596,ENSOARG00000006047,ENSOARG00000004403,ENSOARG00000018436,ENSOARG00000005442,ENSOARG00000007337,ENSOARG00000013168,ENSOARG00000019092,ENSOARG00000011095,ENSOARG00000013438,…
GO:0031410	cytoplasmic vesicle	cellular_component	0.0068199	0.81251	100	2387	534	18308	ENSOARG00000015722,ENSOARG00000004509,ENSOARG00000007814,ENSOARG00000003592,ENSOARG00000009902,ENSOARG00000008112,ENSOARG00000011342,ENSOARG00000013249,ENSOARG00000002960,ENSOARG00000004654,ENSOARG00000003172,ENSOARG00000005862,ENSOARG00000015027,ENSOARG00000020213,ENSOARG00000019044,ENSOARG00000003888,ENSOARG00000019414,ENSOARG00000008847,ENSOARG00000018301,ENSOARG00000005220,ENSOARG00000012955,…
GO:0016023	cytoplasmic membrane-bounded vesicle	cellular_component	0.0074783	0.82068	87	2387	459	18308	ENSOARG00000000952,ENSOARG00000007420,ENSOARG00000009557,ENSOARG00000018084,ENSOARG00000011891,ENSOARG00000012748,ENSOARG00000018710,ENSOARG00000002784,ENSOARG00000017880,ENSOARG00000013846,ENSOARG00000020866,ENSOARG00000020979,ENSOARG00000013244,ENSOARG00000019158,ENSOARG00000016664,ENSOARG00000011759,ENSOARG00000013877,ENSOARG00000012988,ENSOARG00000002234,ENSOARG00000016545,ENSOARG00000013203,…
GO:0044238	primary metabolic process	biological_process	3.867e-06	0.01068	1235	2579	7651	18308	ENSOARG00000006495,ENSOARG00000010586,ENSOARG00000019252,ENSOARG00000005454,ENSOARG00000018733,ENSOARG00000011541,ENSOARG00000019994,ENSOARG00000010129,ENSOARG00000011397,ENSOARG00000013449,ENSOARG00000021052,ENSOARG00000005399,ENSOARG00000014807,ENSOARG00000019719,ENSOARG00000013671,ENSOARG00000020740,ENSOARG00000011224,ENSOARG00000018210,ENSOARG00000001457,ENSOARG00000004499,ENSOARG00000000646,…
GO:0071704	organic substance metabolic process	biological_process	3.1668e-05	0.032798	1179	2387	7942	18308	ENSOARG00000004577,ENSOARG00000002073,ENSOARG00000005040,ENSOARG00000007673,ENSOARG00000018593,ENSOARG00000001532,ENSOARG00000013310,ENSOARG00000015747,ENSOARG00000001591,ENSOARG00000016105,ENSOARG00000018858,ENSOARG00000013374,ENSOARG00000007162,ENSOARG00000003547,ENSOARG00000005399,ENSOARG00000003300,ENSOARG00000001533,ENSOARG00000017771,ENSOARG00000009322,ENSOARG00000005157,ENSOARG00000001395,…
GO:0008152	metabolic process	biological_process	8.24e-05	0.056894	1489	2579	9479	18308	ENSOARG00000020518,ENSOARG00000001588,ENSOARG00000011811,ENSOARG00000015989,ENSOARG00000016046,ENSOARG00000000094,ENSOARG00000019820,ENSOARG00000014874,ENSOARG00000020368,ENSOARG00000008272,ENSOARG00000018645,ENSOARG00000017022,ENSOARG00000016957,ENSOARG00000011138,ENSOARG00000003293,ENSOARG00000017845,ENSOARG00000011724,ENSOARG00000001347,ENSOARG00000008337,ENSOARG00000020137,ENSOARG00000008595,…
GO:0005488	binding	molecular_function	0.00087955	0.74455	1069	1321	13424	18308	ENSOARG00000008268,ENSOARG00000000952,ENSOARG00000004131,ENSOARG00000013838,ENSOARG00000006772,ENSOARG00000000253,ENSOARG00000010065,ENSOARG00000018567,ENSOARG00000002022,ENSOARG00000018675,ENSOARG00000014254,ENSOARG00000012766,ENSOARG00000014876,ENSOARG00000013305,ENSOARG00000000405,ENSOARG00000019163,ENSOARG00000019380,ENSOARG00000002845,ENSOARG00000015495,ENSOARG00000014129,ENSOARG00000007114,…
GO:0000166	nucleotide binding	molecular_function	0.00089862	0.74455	209	1321	2105	18308	ENSOARG00000015310,ENSOARG00000010657,ENSOARG00000016223,ENSOARG00000007814,ENSOARG00000020547,ENSOARG00000007766,ENSOARG00000008299,ENSOARG00000002576,ENSOARG00000014305,ENSOARG00000017582,ENSOARG00000013739,ENSOARG00000001288,ENSOARG00000011482,ENSOARG00000004213,ENSOARG00000005886,ENSOARG00000008024,ENSOARG00000006504,ENSOARG00000019041,ENSOARG00000010317,ENSOARG00000007180,ENSOARG00000016406,…
GO:1901265	nucleoside phosphate binding	molecular_function	0.00089862	0.74455	209	1321	2105	18308	ENSOARG00000005898,ENSOARG00000004269,ENSOARG00000012359,ENSOARG00000011559,ENSOARG00000001895,ENSOARG00000015380,ENSOARG00000009208,ENSOARG00000002047,ENSOARG00000011455,ENSOARG00000003026,ENSOARG00000009543,ENSOARG00000018369,ENSOARG00000003718,ENSOARG00000004563,ENSOARG00000005180,ENSOARG00000000285,ENSOARG00000009857,ENSOARG00000014886,ENSOARG00000006642,ENSOARG00000001588,ENSOARG00000004963,…
GO:0044710	single-organism metabolic process	biological_process	0.0019926	0.48997	393	2387	2426	18308	ENSOARG00000009594,ENSOARG00000004826,ENSOARG00000000048,ENSOARG00000014642,ENSOARG00000018675,ENSOARG00000001049,ENSOARG00000017845,ENSOARG00000001185,ENSOARG00000015114,ENSOARG00000001856,ENSOARG00000018980,ENSOARG00000003227,ENSOARG00000011026,ENSOARG00000014271,ENSOARG00000017283,ENSOARG00000014674,ENSOARG00000002151,ENSOARG00000018782,ENSOARG00000000591,ENSOARG00000009699,ENSOARG00000000697,…
GO:0036094	small molecule binding	molecular_function	0.0026818	0.94552	214	1321	2210	18308	ENSOARG00000001131,ENSOARG00000004442,ENSOARG00000010829,ENSOARG00000000728,ENSOARG00000001232,ENSOARG00000016688,ENSOARG00000010451,ENSOARG00000020060,ENSOARG00000002932,ENSOARG00000008640,ENSOARG00000005491,ENSOARG00000009968,ENSOARG00000002998,ENSOARG00000004318,ENSOARG00000006477,ENSOARG00000014348,ENSOARG00000006951,ENSOARG00000002470,ENSOARG00000016562,ENSOARG00000012917,ENSOARG00000010146,…
GO:0005622	intracellular	cellular_component	0.0050929	0.71641	1450	2387	10119	18308	ENSOARG00000010986,ENSOARG00000003150,ENSOARG00000017381,ENSOARG00000017954,ENSOARG00000019331,ENSOARG00000000646,ENSOARG00000002959,ENSOARG00000018325,ENSOARG00000006249,ENSOARG00000019163,ENSOARG00000015814,ENSOARG00000017596,ENSOARG00000006047,ENSOARG00000004403,ENSOARG00000018436,ENSOARG00000005442,ENSOARG00000007337,ENSOARG00000013168,ENSOARG00000019092,ENSOARG00000011095,ENSOARG00000013438,…
GO:0044281	small molecule metabolic process	biological_process	0.007921	0.84683	243	2387	1450	18308	ENSOARG00000009594,ENSOARG00000013898,ENSOARG00000008013,ENSOARG00000004826,ENSOARG00000021053,ENSOARG00000018675,ENSOARG00000001049,ENSOARG00000017845,ENSOARG00000001185,ENSOARG00000012654,ENSOARG00000016724,ENSOARG00000008701,ENSOARG00000015114,ENSOARG00000007460,ENSOARG00000007274,ENSOARG00000007114,ENSOARG00000018980,ENSOARG00000017850,ENSOARG00000017283,ENSOARG00000006003,ENSOARG00000005028,…
GO:0003824	catalytic activity	molecular_function	0.0013987	0.40917	798	2387	5127	18308	ENSOARG00000004688,ENSOARG00000007622,ENSOARG00000017939,ENSOARG00000013112,ENSOARG00000012994,ENSOARG00000015910,ENSOARG00000008024,ENSOARG00000015165,ENSOARG00000011368,ENSOARG00000002022,ENSOARG00000015168,ENSOARG00000013921,ENSOARG00000004143,ENSOARG00000015147,ENSOARG00000005238,ENSOARG00000014858,ENSOARG00000014699,ENSOARG00000004219,ENSOARG00000017050,ENSOARG00000016261,ENSOARG00000017957,…
GO:0031988	membrane-bounded vesicle	cellular_component	2.8773e-07	0.0014197	437	2387	2502	18308	ENSOARG00000000701,ENSOARG00000016607,ENSOARG00000007770,ENSOARG00000010045,ENSOARG00000005220,ENSOARG00000020698,ENSOARG00000019044,ENSOARG00000006518,ENSOARG00000014970,ENSOARG00000003042,ENSOARG00000002223,ENSOARG00000012747,ENSOARG00000008392,ENSOARG00000002236,ENSOARG00000013525,ENSOARG00000007814,ENSOARG00000009818,ENSOARG00000007240,ENSOARG00000020315,ENSOARG00000017817,ENSOARG00000009902,…
GO:0031982	vesicle	cellular_component	6.8237e-07	0.0022615	449	2387	2581	18308	ENSOARG00000003293,ENSOARG00000000995,ENSOARG00000005780,ENSOARG00000012566,ENSOARG00000019806,ENSOARG00000008268,ENSOARG00000006492,ENSOARG00000003416,ENSOARG00000003833,ENSOARG00000006080,ENSOARG00000006477,ENSOARG00000005286,ENSOARG00000011626,ENSOARG00000003994,ENSOARG00000005848,ENSOARG00000016562,ENSOARG00000012556,ENSOARG00000003848,ENSOARG00000019823,ENSOARG00000011482,ENSOARG00000003241,…
GO:0070062	extracellular vesicular exosome	cellular_component	1.2058e-06	0.0026336	380	2387	2160	18308	ENSOARG00000002357,ENSOARG00000019721,ENSOARG00000003713,ENSOARG00000016185,ENSOARG00000005884,ENSOARG00000003848,ENSOARG00000019823,ENSOARG00000011482,ENSOARG00000016562,ENSOARG00000005848,ENSOARG00000012556,ENSOARG00000006080,ENSOARG00000006477,ENSOARG00000011626,ENSOARG00000005286,ENSOARG00000003994,ENSOARG00000012566,ENSOARG00000019806,ENSOARG00000006492,ENSOARG00000003416,ENSOARG00000003293,…
GO:0043230	extracellular organelle	cellular_component	1.2714e-06	0.0026336	380	2387	2161	18308	ENSOARG00000003293,ENSOARG00000000995,ENSOARG00000012566,ENSOARG00000019806,ENSOARG00000003416,ENSOARG00000006492,ENSOARG00000006477,ENSOARG00000006080,ENSOARG00000003994,ENSOARG00000005286,ENSOARG00000011626,ENSOARG00000012556,ENSOARG00000016562,ENSOARG00000005848,ENSOARG00000019823,ENSOARG00000011482,ENSOARG00000003848,ENSOARG00000005884,ENSOARG00000016185,ENSOARG00000002357,ENSOARG00000019721,…
GO:0065010	extracellular membrane-bounded organelle	cellular_component	1.2714e-06	0.0026336	380	2387	2161	18308	ENSOARG00000017493,ENSOARG00000005734,ENSOARG00000001761,ENSOARG00000004318,ENSOARG00000007866,ENSOARG00000008306,ENSOARG00000006047,ENSOARG00000019196,ENSOARG00000007337,ENSOARG00000018036,ENSOARG00000000142,ENSOARG00000017194,ENSOARG00000004887,ENSOARG00000002959,ENSOARG00000014129,ENSOARG00000010867,ENSOARG00000013179,ENSOARG00000017810,ENSOARG00000017954,ENSOARG00000011811,ENSOARG00000001978,…
GO:0005576	extracellular region	cellular_component	2.1639e-06	0.01068	550	2579	3114	18308	ENSOARG00000005718,ENSOARG00000014129,ENSOARG00000000142,ENSOARG00000014188,ENSOARG00000002744,ENSOARG00000006806,ENSOARG00000016132,ENSOARG00000006899,ENSOARG00000018946,ENSOARG00000006959,ENSOARG00000010045,ENSOARG00000012747,ENSOARG00000001969,ENSOARG00000020932,ENSOARG00000010921,ENSOARG00000017559,ENSOARG00000014289,ENSOARG00000001693,ENSOARG00000002084,ENSOARG00000003647,ENSOARG00000007405,…
GO:0044238	primary metabolic process	biological_process	3.867e-06	0.01068	1235	2579	7651	18308	ENSOARG00000006495,ENSOARG00000010586,ENSOARG00000019252,ENSOARG00000005454,ENSOARG00000018733,ENSOARG00000011541,ENSOARG00000019994,ENSOARG00000010129,ENSOARG00000011397,ENSOARG00000013449,ENSOARG00000021052,ENSOARG00000005399,ENSOARG00000014807,ENSOARG00000019719,ENSOARG00000013671,ENSOARG00000020740,ENSOARG00000011224,ENSOARG00000018210,ENSOARG00000001457,ENSOARG00000004499,ENSOARG00000000646,…
GO:0043227	membrane-bounded organelle	cellular_component	6.0256e-06	0.009163	1273	2387	8375	18308	ENSOARG00000003504,ENSOARG00000015651,ENSOARG00000009155,ENSOARG00000018424,ENSOARG00000015926,ENSOARG00000014646,ENSOARG00000000491,ENSOARG00000017493,ENSOARG00000018017,ENSOARG00000005734,ENSOARG00000004318,ENSOARG00000007866,ENSOARG00000002433,ENSOARG00000001978,ENSOARG00000013179,ENSOARG00000017158,ENSOARG00000010867,ENSOARG00000006265,ENSOARG00000000897,ENSOARG00000017603,ENSOARG00000011224,…
GO:0044421	extracellular region part	cellular_component	6.0825e-06	0.009163	473	2387	2814	18308	ENSOARG00000006441,ENSOARG00000006377,ENSOARG00000019180,ENSOARG00000009963,ENSOARG00000014541,ENSOARG00000020179,ENSOARG00000012954,ENSOARG00000014106,ENSOARG00000004786,ENSOARG00000008572,ENSOARG00000019042,ENSOARG00000001187,ENSOARG00000002470,ENSOARG00000008331,ENSOARG00000008117,ENSOARG00000016866,ENSOARG00000013966,ENSOARG00000013326,ENSOARG00000012013,ENSOARG00000003099,ENSOARG00000011353,…
GO:0071704	organic substance metabolic process	biological_process	3.1668e-05	0.032798	1179	2387	7942	18308	ENSOARG00000004577,ENSOARG00000002073,ENSOARG00000005040,ENSOARG00000007673,ENSOARG00000018593,ENSOARG00000001532,ENSOARG00000013310,ENSOARG00000015747,ENSOARG00000001591,ENSOARG00000016105,ENSOARG00000018858,ENSOARG00000013374,ENSOARG00000007162,ENSOARG00000003547,ENSOARG00000005399,ENSOARG00000003300,ENSOARG00000001533,ENSOARG00000017771,ENSOARG00000009322,ENSOARG00000005157,ENSOARG00000001395,…
GO:0009056	catabolic process	biological_process	4.4476e-05	0.03879	276	2579	1420	18308	ENSOARG00000004350,ENSOARG00000014769,ENSOARG00000012811,ENSOARG00000014188,ENSOARG00000004131,ENSOARG00000004003,ENSOARG00000016039,ENSOARG00000007382,ENSOARG00000000630,ENSOARG00000013921,ENSOARG00000000738,ENSOARG00000010103,ENSOARG00000010045,ENSOARG00000008369,ENSOARG00000010712,ENSOARG00000001717,ENSOARG00000009094,ENSOARG00000001877,ENSOARG00000016432,ENSOARG00000000269,ENSOARG00000007429,…
GO:1901575	organic substance catabolic process	biological_process	4.8422e-05	0.04012	255	2579	1296	18308	ENSOARG00000018338,ENSOARG00000018593,ENSOARG00000014146,ENSOARG00000011649,ENSOARG00000015190,ENSOARG00000016922,ENSOARG00000020137,ENSOARG00000006476,ENSOARG00000011086,ENSOARG00000003172,ENSOARG00000020474,ENSOARG00000017845,ENSOARG00000002251,ENSOARG00000016957,ENSOARG00000017737,ENSOARG00000017361,ENSOARG00000018886,ENSOARG00000020853,ENSOARG00000003099,ENSOARG00000005466,ENSOARG00000011864,…
GO:0008152	metabolic process	biological_process	8.24e-05	0.056894	1489	2579	9479	18308	ENSOARG00000020518,ENSOARG00000001588,ENSOARG00000011811,ENSOARG00000015989,ENSOARG00000016046,ENSOARG00000000094,ENSOARG00000019820,ENSOARG00000014874,ENSOARG00000020368,ENSOARG00000008272,ENSOARG00000018645,ENSOARG00000017022,ENSOARG00000016957,ENSOARG00000011138,ENSOARG00000003293,ENSOARG00000017845,ENSOARG00000011724,ENSOARG00000001347,ENSOARG00000008337,ENSOARG00000020137,ENSOARG00000008595,…
GO:0043226	organelle	cellular_component	0.00019756	0.11692	1358	2387	9258	18308	ENSOARG00000008631,ENSOARG00000020315,ENSOARG00000009902,ENSOARG00000008337,ENSOARG00000020001,ENSOARG00000005604,ENSOARG00000018613,ENSOARG00000017131,ENSOARG00000004654,ENSOARG00000018460,ENSOARG00000014098,ENSOARG00000005220,ENSOARG00000010045,ENSOARG00000014703,ENSOARG00000016607,ENSOARG00000015355,ENSOARG00000009822,ENSOARG00000002236,ENSOARG00000012747,ENSOARG00000003042,ENSOARG00000012764,…
GO:0006897	endocytosis	biological_process	0.00021801	0.12042	73	2387	339	18308	ENSOARG00000003592,ENSOARG00000020123,ENSOARG00000014874,ENSOARG00000011342,ENSOARG00000020667,ENSOARG00000015722,ENSOARG00000004509,ENSOARG00000007814,ENSOARG00000020114,ENSOARG00000009770,ENSOARG00000002960,ENSOARG00000001959,ENSOARG00000004654,ENSOARG00000000873,ENSOARG00000010126,ENSOARG00000014082,ENSOARG00000014098,ENSOARG00000016607,ENSOARG00000010761,ENSOARG00000013619,ENSOARG00000021012,…
GO:0016192	vesicle-mediated transport	biological_process	0.00036098	0.18693	148	2387	780	18308	ENSOARG00000003463,ENSOARG00000007138,ENSOARG00000011485,ENSOARG00000012564,ENSOARG00000003159,ENSOARG00000010725,ENSOARG00000002306,ENSOARG00000020137,ENSOARG00000014886,ENSOARG00000017194,ENSOARG00000000142,ENSOARG00000015547,ENSOARG00000000291,ENSOARG00000011127,ENSOARG00000019535,ENSOARG00000001334,ENSOARG00000021022,ENSOARG00000018567,ENSOARG00000005498,ENSOARG00000011797,ENSOARG00000012176,…
GO:0044248	cellular catabolic process	biological_process	0.00064741	0.26806	230	2579	1205	18308	ENSOARG00000004350,ENSOARG00000014769,ENSOARG00000001544,ENSOARG00000012811,ENSOARG00000019319,ENSOARG00000004131,ENSOARG00000014188,ENSOARG00000004003,ENSOARG00000007382,ENSOARG00000016039,ENSOARG00000001560,ENSOARG00000001982,ENSOARG00000000630,ENSOARG00000013465,ENSOARG00000013921,ENSOARG00000010258,ENSOARG00000008620,ENSOARG00000007866,ENSOARG00000006068,ENSOARG00000002489,ENSOARG00000010103,…
GO:0002376	immune system process	biological_process	0.00098221	0.31914	260	2579	1481	18308	ENSOARG00000014866,ENSOARG00000016257,ENSOARG00000015773,ENSOARG00000002846,ENSOARG00000012381,ENSOARG00000007573,ENSOARG00000005780,ENSOARG00000013906,ENSOARG00000003416,ENSOARG00000002331,ENSOARG00000005492,ENSOARG00000012291,ENSOARG00000002990,ENSOARG00000011638,ENSOARG00000007637,ENSOARG00000003803,ENSOARG00000004764,ENSOARG00000016562,ENSOARG00000006441,ENSOARG00000010867,ENSOARG00000006123,…
GO:0044710	single-organism metabolic process	biological_process	0.0019926	0.48997	393	2387	2426	18308	ENSOARG00000009594,ENSOARG00000004826,ENSOARG00000000048,ENSOARG00000014642,ENSOARG00000018675,ENSOARG00000001049,ENSOARG00000017845,ENSOARG00000001185,ENSOARG00000015114,ENSOARG00000001856,ENSOARG00000018980,ENSOARG00000003227,ENSOARG00000011026,ENSOARG00000014271,ENSOARG00000017283,ENSOARG00000014674,ENSOARG00000002151,ENSOARG00000018782,ENSOARG00000000591,ENSOARG00000009699,ENSOARG00000000697,…
GO:0005515	protein binding	molecular_function	0.0048846	0.71002	1549	2387	10656	18308	ENSOARG00000016483,ENSOARG00000015521,ENSOARG00000010167,ENSOARG00000012734,ENSOARG00000001080,ENSOARG00000008827,ENSOARG00000010861,ENSOARG00000009784,ENSOARG00000020567,ENSOARG00000001620,ENSOARG00000004590,ENSOARG00000016537,ENSOARG00000008614,ENSOARG00000004509,ENSOARG00000018130,ENSOARG00000020667,ENSOARG00000018088,ENSOARG00000010293,ENSOARG00000018805,ENSOARG00000015819,ENSOARG00000010418,…
GO:0050764	regulation of phagocytosis	biological_process	0.004988	0.71256	13	2387	44	18308	ENSOARG00000020866,ENSOARG00000019535,ENSOARG00000010639,ENSOARG00000006701,ENSOARG00000020509,ENSOARG00000000873,ENSOARG00000010165,ENSOARG00000018871,ENSOARG00000011086,ENSOARG00000020667,ENSOARG00000016607,ENSOARG00000007814,ENSOARG00000003028
GO:0005622	intracellular	cellular_component	0.0050929	0.71641	1450	2387	10119	18308	ENSOARG00000010986,ENSOARG00000003150,ENSOARG00000017381,ENSOARG00000017954,ENSOARG00000019331,ENSOARG00000000646,ENSOARG00000002959,ENSOARG00000018325,ENSOARG00000006249,ENSOARG00000019163,ENSOARG00000015814,ENSOARG00000017596,ENSOARG00000006047,ENSOARG00000004403,ENSOARG00000018436,ENSOARG00000005442,ENSOARG00000007337,ENSOARG00000013168,ENSOARG00000019092,ENSOARG00000011095,ENSOARG00000013438,…
GO:0009894	regulation of catabolic process	biological_process	0.0063636	0.73563	127	2579	647	18308	ENSOARG00000007405,ENSOARG00000002799,ENSOARG00000008574,ENSOARG00000013544,ENSOARG00000015782,ENSOARG00000004233,ENSOARG00000012297,ENSOARG00000011342,ENSOARG00000001567,ENSOARG00000018980,ENSOARG00000004826,ENSOARG00000010947,ENSOARG00000017957,ENSOARG00000011797,ENSOARG00000016130,ENSOARG00000014671,ENSOARG00000002923,ENSOARG00000004276,ENSOARG00000005531,ENSOARG00000018369,ENSOARG00000016829,…
GO:0051641	cellular localization	biological_process	0.0070556	0.81658	300	2387	1830	18308	ENSOARG00000001617,ENSOARG00000003571,ENSOARG00000005920,ENSOARG00000016733,ENSOARG00000017474,ENSOARG00000015494,ENSOARG00000006049,ENSOARG00000013105,ENSOARG00000021069,ENSOARG00000012182,ENSOARG00000014545,ENSOARG00000000456,ENSOARG00000019835,ENSOARG00000004276,ENSOARG00000003185,ENSOARG00000001102,ENSOARG00000004768,ENSOARG00000003751,ENSOARG00000007108,ENSOARG00000001511,ENSOARG00000004487,…
GO:0044281	small molecule metabolic process	biological_process	0.007921	0.84683	243	2387	1450	18308	ENSOARG00000009594,ENSOARG00000013898,ENSOARG00000008013,ENSOARG00000004826,ENSOARG00000021053,ENSOARG00000018675,ENSOARG00000001049,ENSOARG00000017845,ENSOARG00000001185,ENSOARG00000012654,ENSOARG00000016724,ENSOARG00000008701,ENSOARG00000015114,ENSOARG00000007460,ENSOARG00000007274,ENSOARG00000007114,ENSOARG00000018980,ENSOARG00000017850,ENSOARG00000017283,ENSOARG00000006003,ENSOARG00000005028,…
GO:0030100	regulation of endocytosis	biological_process	0.008801	0.86575	28	2387	124	18308	ENSOARG00000009611,ENSOARG00000002960,ENSOARG00000011485,ENSOARG00000004654,ENSOARG00000000873,ENSOARG00000020179,ENSOARG00000014106,ENSOARG00000010639,ENSOARG00000020667,ENSOARG00000007814,ENSOARG00000003028,ENSOARG00000018871,ENSOARG00000011342,ENSOARG00000017283,ENSOARG00000006701,ENSOARG00000002846,ENSOARG00000020509,ENSOARG00000010165,ENSOARG00000019535,ENSOARG00000020866,ENSOARG00000013619,…
GO:0005576	extracellular region	cellular_component	2.1639e-06	0.01068	550	2579	3114	18308	ENSOARG00000005718,ENSOARG00000014129,ENSOARG00000000142,ENSOARG00000014188,ENSOARG00000002744,ENSOARG00000006806,ENSOARG00000016132,ENSOARG00000006899,ENSOARG00000018946,ENSOARG00000006959,ENSOARG00000010045,ENSOARG00000012747,ENSOARG00000001969,ENSOARG00000020932,ENSOARG00000010921,ENSOARG00000017559,ENSOARG00000014289,ENSOARG00000001693,ENSOARG00000002084,ENSOARG00000003647,ENSOARG00000007405,…
GO:0044238	primary metabolic process	biological_process	3.867e-06	0.01068	1235	2579	7651	18308	ENSOARG00000006495,ENSOARG00000010586,ENSOARG00000019252,ENSOARG00000005454,ENSOARG00000018733,ENSOARG00000011541,ENSOARG00000019994,ENSOARG00000010129,ENSOARG00000011397,ENSOARG00000013449,ENSOARG00000021052,ENSOARG00000005399,ENSOARG00000014807,ENSOARG00000019719,ENSOARG00000013671,ENSOARG00000020740,ENSOARG00000011224,ENSOARG00000018210,ENSOARG00000001457,ENSOARG00000004499,ENSOARG00000000646,…
GO:0016787	hydrolase activity	molecular_function	2.7186e-05	0.028113	414	2579	2256	18308	ENSOARG00000004679,ENSOARG00000016438,ENSOARG00000000836,ENSOARG00000008701,ENSOARG00000011407,ENSOARG00000004362,ENSOARG00000014699,ENSOARG00000009393,ENSOARG00000016807,ENSOARG00000005531,ENSOARG00000002655,ENSOARG00000010081,ENSOARG00000020416,ENSOARG00000016624,ENSOARG00000012566,ENSOARG00000013739,ENSOARG00000011486,ENSOARG00000005842,ENSOARG00000016116,ENSOARG00000007622,ENSOARG00000020363,…
GO:0004175	endopeptidase activity	molecular_function	7.6701e-05	0.055261	97	2579	449	18308	ENSOARG00000006110,ENSOARG00000019414,ENSOARG00000003994,ENSOARG00000002184,ENSOARG00000005244,ENSOARG00000020782,ENSOARG00000019380,ENSOARG00000015165,ENSOARG00000005842,ENSOARG00000004815,ENSOARG00000012013,ENSOARG00000007622,ENSOARG00000007429,ENSOARG00000004479,ENSOARG00000016286,ENSOARG00000002825,ENSOARG00000010761,ENSOARG00000008827,ENSOARG00000015572,ENSOARG00000004679,ENSOARG00000004501,…
GO:0008152	metabolic process	biological_process	8.24e-05	0.056894	1489	2579	9479	18308	ENSOARG00000020518,ENSOARG00000001588,ENSOARG00000011811,ENSOARG00000015989,ENSOARG00000016046,ENSOARG00000000094,ENSOARG00000019820,ENSOARG00000014874,ENSOARG00000020368,ENSOARG00000008272,ENSOARG00000018645,ENSOARG00000017022,ENSOARG00000016957,ENSOARG00000011138,ENSOARG00000003293,ENSOARG00000017845,ENSOARG00000011724,ENSOARG00000001347,ENSOARG00000008337,ENSOARG00000020137,ENSOARG00000008595,…
GO:0010648	negative regulation of cell communication	biological_process	0.0080022	0.81351	144	2579	772	18308	ENSOARG00000015423,ENSOARG00000012128,ENSOARG00000006797,ENSOARG00000014146,ENSOARG00000012569,ENSOARG00000016922,ENSOARG00000019041,ENSOARG00000006476,ENSOARG00000020386,ENSOARG00000005153,ENSOARG00000017361,ENSOARG00000013645,ENSOARG00000005268,ENSOARG00000014470,ENSOARG00000003230,ENSOARG00000011014,ENSOARG00000015400,ENSOARG00000000899,ENSOARG00000003607,ENSOARG00000008282,ENSOARG00000011582,…
GO:0023057	negative regulation of signaling	biological_process	0.0085558	0.83347	143	2579	768	18308	ENSOARG00000004495,ENSOARG00000016664,ENSOARG00000011387,ENSOARG00000018633,ENSOARG00000014289,ENSOARG00000002084,ENSOARG00000013619,ENSOARG00000020834,ENSOARG00000004730,ENSOARG00000010446,ENSOARG00000017799,ENSOARG00000017011,ENSOARG00000010829,ENSOARG00000007580,ENSOARG00000000492,ENSOARG00000017583,ENSOARG00000017850,ENSOARG00000011419,ENSOARG00000020336,ENSOARG00000006362,ENSOARG00000001544,…
GO:0009968	negative regulation of signal transduction	biological_process	0.0060931	0.71298	140	2579	744	18308	ENSOARG00000017375,ENSOARG00000018274,ENSOARG00000018809,ENSOARG00000013941,ENSOARG00000002088,ENSOARG00000006899,ENSOARG00000014368,ENSOARG00000016365,ENSOARG00000010493,ENSOARG00000009653,ENSOARG00000006959,ENSOARG00000019083,ENSOARG00000016509,ENSOARG00000003822,ENSOARG00000008526,ENSOARG00000018336,ENSOARG00000008620,ENSOARG00000013921,ENSOARG00000020837,ENSOARG00000014188,ENSOARG00000001544,…
GO:0005737	cytoplasm	cellular_component	1.3667e-05	0.019957	1083	2579	6562	18308	ENSOARG00000015413,ENSOARG00000002185,ENSOARG00000019089,ENSOARG00000005388,ENSOARG00000020001,ENSOARG00000003734,ENSOARG00000013053,ENSOARG00000011233,ENSOARG00000001787,ENSOARG00000003518,ENSOARG00000006270,ENSOARG00000013203,ENSOARG00000002234,ENSOARG00000017233,ENSOARG00000015987,ENSOARG00000020658,ENSOARG00000011455,ENSOARG00000021099,ENSOARG00000002931,ENSOARG00000003271,ENSOARG00000013032,…
GO:0005515	protein binding	molecular_function	0.0048846	0.71002	1549	2387	10656	18308	ENSOARG00000016483,ENSOARG00000015521,ENSOARG00000010167,ENSOARG00000012734,ENSOARG00000001080,ENSOARG00000008827,ENSOARG00000010861,ENSOARG00000009784,ENSOARG00000020567,ENSOARG00000001620,ENSOARG00000004590,ENSOARG00000016537,ENSOARG00000008614,ENSOARG00000004509,ENSOARG00000018130,ENSOARG00000020667,ENSOARG00000018088,ENSOARG00000010293,ENSOARG00000018805,ENSOARG00000015819,ENSOARG00000010418,…
GO:0044238	primary metabolic process	biological_process	3.867e-06	0.01068	1235	2579	7651	18308	ENSOARG00000006495,ENSOARG00000010586,ENSOARG00000019252,ENSOARG00000005454,ENSOARG00000018733,ENSOARG00000011541,ENSOARG00000019994,ENSOARG00000010129,ENSOARG00000011397,ENSOARG00000013449,ENSOARG00000021052,ENSOARG00000005399,ENSOARG00000014807,ENSOARG00000019719,ENSOARG00000013671,ENSOARG00000020740,ENSOARG00000011224,ENSOARG00000018210,ENSOARG00000001457,ENSOARG00000004499,ENSOARG00000000646,…
GO:0071704	organic substance metabolic process	biological_process	3.1668e-05	0.032798	1179	2387	7942	18308	ENSOARG00000004577,ENSOARG00000002073,ENSOARG00000005040,ENSOARG00000007673,ENSOARG00000018593,ENSOARG00000001532,ENSOARG00000013310,ENSOARG00000015747,ENSOARG00000001591,ENSOARG00000016105,ENSOARG00000018858,ENSOARG00000013374,ENSOARG00000007162,ENSOARG00000003547,ENSOARG00000005399,ENSOARG00000003300,ENSOARG00000001533,ENSOARG00000017771,ENSOARG00000009322,ENSOARG00000005157,ENSOARG00000001395,…
GO:0008152	metabolic process	biological_process	8.24e-05	0.056894	1489	2579	9479	18308	ENSOARG00000020518,ENSOARG00000001588,ENSOARG00000011811,ENSOARG00000015989,ENSOARG00000016046,ENSOARG00000000094,ENSOARG00000019820,ENSOARG00000014874,ENSOARG00000020368,ENSOARG00000008272,ENSOARG00000018645,ENSOARG00000017022,ENSOARG00000016957,ENSOARG00000011138,ENSOARG00000003293,ENSOARG00000017845,ENSOARG00000011724,ENSOARG00000001347,ENSOARG00000008337,ENSOARG00000020137,ENSOARG00000008595,…
GO:0043170	macromolecule metabolic process	biological_process	0.0014074	0.40917	951	2387	6540	18308	ENSOARG00000016922,ENSOARG00000017218,ENSOARG00000016286,ENSOARG00000006495,ENSOARG00000011342,ENSOARG00000019557,ENSOARG00000020719,ENSOARG00000002188,ENSOARG00000012765,ENSOARG00000003282,ENSOARG00000004936,ENSOARG00000009171,ENSOARG00000005244,ENSOARG00000014877,ENSOARG00000010129,ENSOARG00000018465,ENSOARG00000001544,ENSOARG00000002427,ENSOARG00000005054,ENSOARG00000009839,ENSOARG00000005315,…
GO:0005622	intracellular	cellular_component	0.0050929	0.71641	1450	2387	10119	18308	ENSOARG00000010986,ENSOARG00000003150,ENSOARG00000017381,ENSOARG00000017954,ENSOARG00000019331,ENSOARG00000000646,ENSOARG00000002959,ENSOARG00000018325,ENSOARG00000006249,ENSOARG00000019163,ENSOARG00000015814,ENSOARG00000017596,ENSOARG00000006047,ENSOARG00000004403,ENSOARG00000018436,ENSOARG00000005442,ENSOARG00000007337,ENSOARG00000013168,ENSOARG00000019092,ENSOARG00000011095,ENSOARG00000013438,…
GO:0044238	primary metabolic process	biological_process	3.867e-06	0.01068	1235	2579	7651	18308	ENSOARG00000006495,ENSOARG00000010586,ENSOARG00000019252,ENSOARG00000005454,ENSOARG00000018733,ENSOARG00000011541,ENSOARG00000019994,ENSOARG00000010129,ENSOARG00000011397,ENSOARG00000013449,ENSOARG00000021052,ENSOARG00000005399,ENSOARG00000014807,ENSOARG00000019719,ENSOARG00000013671,ENSOARG00000020740,ENSOARG00000011224,ENSOARG00000018210,ENSOARG00000001457,ENSOARG00000004499,ENSOARG00000000646,…
GO:0008152	metabolic process	biological_process	8.24e-05	0.056894	1489	2579	9479	18308	ENSOARG00000020518,ENSOARG00000001588,ENSOARG00000011811,ENSOARG00000015989,ENSOARG00000016046,ENSOARG00000000094,ENSOARG00000019820,ENSOARG00000014874,ENSOARG00000020368,ENSOARG00000008272,ENSOARG00000018645,ENSOARG00000017022,ENSOARG00000016957,ENSOARG00000011138,ENSOARG00000003293,ENSOARG00000017845,ENSOARG00000011724,ENSOARG00000001347,ENSOARG00000008337,ENSOARG00000020137,ENSOARG00000008595,…
GO:0044238	primary metabolic process	biological_process	3.867e-06	0.01068	1235	2579	7651	18308	ENSOARG00000006495,ENSOARG00000010586,ENSOARG00000019252,ENSOARG00000005454,ENSOARG00000018733,ENSOARG00000011541,ENSOARG00000019994,ENSOARG00000010129,ENSOARG00000011397,ENSOARG00000013449,ENSOARG00000021052,ENSOARG00000005399,ENSOARG00000014807,ENSOARG00000019719,ENSOARG00000013671,ENSOARG00000020740,ENSOARG00000011224,ENSOARG00000018210,ENSOARG00000001457,ENSOARG00000004499,ENSOARG00000000646,…
GO:0071704	organic substance metabolic process	biological_process	3.1668e-05	0.032798	1179	2387	7942	18308	ENSOARG00000004577,ENSOARG00000002073,ENSOARG00000005040,ENSOARG00000007673,ENSOARG00000018593,ENSOARG00000001532,ENSOARG00000013310,ENSOARG00000015747,ENSOARG00000001591,ENSOARG00000016105,ENSOARG00000018858,ENSOARG00000013374,ENSOARG00000007162,ENSOARG00000003547,ENSOARG00000005399,ENSOARG00000003300,ENSOARG00000001533,ENSOARG00000017771,ENSOARG00000009322,ENSOARG00000005157,ENSOARG00000001395,…
GO:0008152	metabolic process	biological_process	8.24e-05	0.056894	1489	2579	9479	18308	ENSOARG00000020518,ENSOARG00000001588,ENSOARG00000011811,ENSOARG00000015989,ENSOARG00000016046,ENSOARG00000000094,ENSOARG00000019820,ENSOARG00000014874,ENSOARG00000020368,ENSOARG00000008272,ENSOARG00000018645,ENSOARG00000017022,ENSOARG00000016957,ENSOARG00000011138,ENSOARG00000003293,ENSOARG00000017845,ENSOARG00000011724,ENSOARG00000001347,ENSOARG00000008337,ENSOARG00000020137,ENSOARG00000008595,…
GO:0043170	macromolecule metabolic process	biological_process	0.0014074	0.40917	951	2387	6540	18308	ENSOARG00000016922,ENSOARG00000017218,ENSOARG00000016286,ENSOARG00000006495,ENSOARG00000011342,ENSOARG00000019557,ENSOARG00000020719,ENSOARG00000002188,ENSOARG00000012765,ENSOARG00000003282,ENSOARG00000004936,ENSOARG00000009171,ENSOARG00000005244,ENSOARG00000014877,ENSOARG00000010129,ENSOARG00000018465,ENSOARG00000001544,ENSOARG00000002427,ENSOARG00000005054,ENSOARG00000009839,ENSOARG00000005315,…
GO:0005622	intracellular	cellular_component	0.0050929	0.71641	1450	2387	10119	18308	ENSOARG00000010986,ENSOARG00000003150,ENSOARG00000017381,ENSOARG00000017954,ENSOARG00000019331,ENSOARG00000000646,ENSOARG00000002959,ENSOARG00000018325,ENSOARG00000006249,ENSOARG00000019163,ENSOARG00000015814,ENSOARG00000017596,ENSOARG00000006047,ENSOARG00000004403,ENSOARG00000018436,ENSOARG00000005442,ENSOARG00000007337,ENSOARG00000013168,ENSOARG00000019092,ENSOARG00000011095,ENSOARG00000013438,…
GO:0005576	extracellular region	cellular_component	2.1639e-06	0.01068	550	2579	3114	18308	ENSOARG00000005718,ENSOARG00000014129,ENSOARG00000000142,ENSOARG00000014188,ENSOARG00000002744,ENSOARG00000006806,ENSOARG00000016132,ENSOARG00000006899,ENSOARG00000018946,ENSOARG00000006959,ENSOARG00000010045,ENSOARG00000012747,ENSOARG00000001969,ENSOARG00000020932,ENSOARG00000010921,ENSOARG00000017559,ENSOARG00000014289,ENSOARG00000001693,ENSOARG00000002084,ENSOARG00000003647,ENSOARG00000007405,…
GO:0044238	primary metabolic process	biological_process	3.867e-06	0.01068	1235	2579	7651	18308	ENSOARG00000006495,ENSOARG00000010586,ENSOARG00000019252,ENSOARG00000005454,ENSOARG00000018733,ENSOARG00000011541,ENSOARG00000019994,ENSOARG00000010129,ENSOARG00000011397,ENSOARG00000013449,ENSOARG00000021052,ENSOARG00000005399,ENSOARG00000014807,ENSOARG00000019719,ENSOARG00000013671,ENSOARG00000020740,ENSOARG00000011224,ENSOARG00000018210,ENSOARG00000001457,ENSOARG00000004499,ENSOARG00000000646,…
GO:0005737	cytoplasm	cellular_component	1.3667e-05	0.019957	1083	2579	6562	18308	ENSOARG00000015413,ENSOARG00000002185,ENSOARG00000019089,ENSOARG00000005388,ENSOARG00000020001,ENSOARG00000003734,ENSOARG00000013053,ENSOARG00000011233,ENSOARG00000001787,ENSOARG00000003518,ENSOARG00000006270,ENSOARG00000013203,ENSOARG00000002234,ENSOARG00000017233,ENSOARG00000015987,ENSOARG00000020658,ENSOARG00000011455,ENSOARG00000021099,ENSOARG00000002931,ENSOARG00000003271,ENSOARG00000013032,…
GO:0009056	catabolic process	biological_process	4.4476e-05	0.03879	276	2579	1420	18308	ENSOARG00000004350,ENSOARG00000014769,ENSOARG00000012811,ENSOARG00000014188,ENSOARG00000004131,ENSOARG00000004003,ENSOARG00000016039,ENSOARG00000007382,ENSOARG00000000630,ENSOARG00000013921,ENSOARG00000000738,ENSOARG00000010103,ENSOARG00000010045,ENSOARG00000008369,ENSOARG00000010712,ENSOARG00000001717,ENSOARG00000009094,ENSOARG00000001877,ENSOARG00000016432,ENSOARG00000000269,ENSOARG00000007429,…
GO:1901575	organic substance catabolic process	biological_process	4.8422e-05	0.04012	255	2579	1296	18308	ENSOARG00000018338,ENSOARG00000018593,ENSOARG00000014146,ENSOARG00000011649,ENSOARG00000015190,ENSOARG00000016922,ENSOARG00000020137,ENSOARG00000006476,ENSOARG00000011086,ENSOARG00000003172,ENSOARG00000020474,ENSOARG00000017845,ENSOARG00000002251,ENSOARG00000016957,ENSOARG00000017737,ENSOARG00000017361,ENSOARG00000018886,ENSOARG00000020853,ENSOARG00000003099,ENSOARG00000005466,ENSOARG00000011864,…
GO:0008152	metabolic process	biological_process	8.24e-05	0.056894	1489	2579	9479	18308	ENSOARG00000020518,ENSOARG00000001588,ENSOARG00000011811,ENSOARG00000015989,ENSOARG00000016046,ENSOARG00000000094,ENSOARG00000019820,ENSOARG00000014874,ENSOARG00000020368,ENSOARG00000008272,ENSOARG00000018645,ENSOARG00000017022,ENSOARG00000016957,ENSOARG00000011138,ENSOARG00000003293,ENSOARG00000017845,ENSOARG00000011724,ENSOARG00000001347,ENSOARG00000008337,ENSOARG00000020137,ENSOARG00000008595,…
GO:0044248	cellular catabolic process	biological_process	0.00064741	0.26806	230	2579	1205	18308	ENSOARG00000004350,ENSOARG00000014769,ENSOARG00000001544,ENSOARG00000012811,ENSOARG00000019319,ENSOARG00000004131,ENSOARG00000014188,ENSOARG00000004003,ENSOARG00000007382,ENSOARG00000016039,ENSOARG00000001560,ENSOARG00000001982,ENSOARG00000000630,ENSOARG00000013465,ENSOARG00000013921,ENSOARG00000010258,ENSOARG00000008620,ENSOARG00000007866,ENSOARG00000006068,ENSOARG00000002489,ENSOARG00000010103,…
GO:0009894	regulation of catabolic process	biological_process	0.0063636	0.73563	127	2579	647	18308	ENSOARG00000007405,ENSOARG00000002799,ENSOARG00000008574,ENSOARG00000013544,ENSOARG00000015782,ENSOARG00000004233,ENSOARG00000012297,ENSOARG00000011342,ENSOARG00000001567,ENSOARG00000018980,ENSOARG00000004826,ENSOARG00000010947,ENSOARG00000017957,ENSOARG00000011797,ENSOARG00000016130,ENSOARG00000014671,ENSOARG00000002923,ENSOARG00000004276,ENSOARG00000005531,ENSOARG00000018369,ENSOARG00000016829,…
GO:0044238	primary metabolic process	biological_process	3.867e-06	0.01068	1235	2579	7651	18308	ENSOARG00000006495,ENSOARG00000010586,ENSOARG00000019252,ENSOARG00000005454,ENSOARG00000018733,ENSOARG00000011541,ENSOARG00000019994,ENSOARG00000010129,ENSOARG00000011397,ENSOARG00000013449,ENSOARG00000021052,ENSOARG00000005399,ENSOARG00000014807,ENSOARG00000019719,ENSOARG00000013671,ENSOARG00000020740,ENSOARG00000011224,ENSOARG00000018210,ENSOARG00000001457,ENSOARG00000004499,ENSOARG00000000646,…
GO:0071704	organic substance metabolic process	biological_process	3.1668e-05	0.032798	1179	2387	7942	18308	ENSOARG00000004577,ENSOARG00000002073,ENSOARG00000005040,ENSOARG00000007673,ENSOARG00000018593,ENSOARG00000001532,ENSOARG00000013310,ENSOARG00000015747,ENSOARG00000001591,ENSOARG00000016105,ENSOARG00000018858,ENSOARG00000013374,ENSOARG00000007162,ENSOARG00000003547,ENSOARG00000005399,ENSOARG00000003300,ENSOARG00000001533,ENSOARG00000017771,ENSOARG00000009322,ENSOARG00000005157,ENSOARG00000001395,…
GO:0008152	metabolic process	biological_process	8.24e-05	0.056894	1489	2579	9479	18308	ENSOARG00000020518,ENSOARG00000001588,ENSOARG00000011811,ENSOARG00000015989,ENSOARG00000016046,ENSOARG00000000094,ENSOARG00000019820,ENSOARG00000014874,ENSOARG00000020368,ENSOARG00000008272,ENSOARG00000018645,ENSOARG00000017022,ENSOARG00000016957,ENSOARG00000011138,ENSOARG00000003293,ENSOARG00000017845,ENSOARG00000011724,ENSOARG00000001347,ENSOARG00000008337,ENSOARG00000020137,ENSOARG00000008595,…
GO:0043170	macromolecule metabolic process	biological_process	0.0014074	0.40917	951	2387	6540	18308	ENSOARG00000016922,ENSOARG00000017218,ENSOARG00000016286,ENSOARG00000006495,ENSOARG00000011342,ENSOARG00000019557,ENSOARG00000020719,ENSOARG00000002188,ENSOARG00000012765,ENSOARG00000003282,ENSOARG00000004936,ENSOARG00000009171,ENSOARG00000005244,ENSOARG00000014877,ENSOARG00000010129,ENSOARG00000018465,ENSOARG00000001544,ENSOARG00000002427,ENSOARG00000005054,ENSOARG00000009839,ENSOARG00000005315,…
GO:0005622	intracellular	cellular_component	0.0050929	0.71641	1450	2387	10119	18308	ENSOARG00000010986,ENSOARG00000003150,ENSOARG00000017381,ENSOARG00000017954,ENSOARG00000019331,ENSOARG00000000646,ENSOARG00000002959,ENSOARG00000018325,ENSOARG00000006249,ENSOARG00000019163,ENSOARG00000015814,ENSOARG00000017596,ENSOARG00000006047,ENSOARG00000004403,ENSOARG00000018436,ENSOARG00000005442,ENSOARG00000007337,ENSOARG00000013168,ENSOARG00000019092,ENSOARG00000011095,ENSOARG00000013438,…
GO:0044444	cytoplasmic part	cellular_component	8.8341e-08	0.00073195	724	2387	4570	18308	ENSOARG00000019292,ENSOARG00000020582,ENSOARG00000003567,ENSOARG00000004269,ENSOARG00000013988,ENSOARG00000008011,ENSOARG00000016505,ENSOARG00000005491,ENSOARG00000005718,ENSOARG00000020509,ENSOARG00000007382,ENSOARG00000001010,ENSOARG00000013690,ENSOARG00000013489,ENSOARG00000013449,ENSOARG00000014560,ENSOARG00000017517,ENSOARG00000006265,ENSOARG00000003442,ENSOARG00000001546,ENSOARG00000018732,…
GO:0031988	membrane-bounded vesicle	cellular_component	2.8773e-07	0.0014197	437	2387	2502	18308	ENSOARG00000000701,ENSOARG00000016607,ENSOARG00000007770,ENSOARG00000010045,ENSOARG00000005220,ENSOARG00000020698,ENSOARG00000019044,ENSOARG00000006518,ENSOARG00000014970,ENSOARG00000003042,ENSOARG00000002223,ENSOARG00000012747,ENSOARG00000008392,ENSOARG00000002236,ENSOARG00000013525,ENSOARG00000007814,ENSOARG00000009818,ENSOARG00000007240,ENSOARG00000020315,ENSOARG00000017817,ENSOARG00000009902,…
GO:0031982	vesicle	cellular_component	6.8237e-07	0.0022615	449	2387	2581	18308	ENSOARG00000003293,ENSOARG00000000995,ENSOARG00000005780,ENSOARG00000012566,ENSOARG00000019806,ENSOARG00000008268,ENSOARG00000006492,ENSOARG00000003416,ENSOARG00000003833,ENSOARG00000006080,ENSOARG00000006477,ENSOARG00000005286,ENSOARG00000011626,ENSOARG00000003994,ENSOARG00000005848,ENSOARG00000016562,ENSOARG00000012556,ENSOARG00000003848,ENSOARG00000019823,ENSOARG00000011482,ENSOARG00000003241,…
GO:0070062	extracellular vesicular exosome	cellular_component	1.2058e-06	0.0026336	380	2387	2160	18308	ENSOARG00000002357,ENSOARG00000019721,ENSOARG00000003713,ENSOARG00000016185,ENSOARG00000005884,ENSOARG00000003848,ENSOARG00000019823,ENSOARG00000011482,ENSOARG00000016562,ENSOARG00000005848,ENSOARG00000012556,ENSOARG00000006080,ENSOARG00000006477,ENSOARG00000011626,ENSOARG00000005286,ENSOARG00000003994,ENSOARG00000012566,ENSOARG00000019806,ENSOARG00000006492,ENSOARG00000003416,ENSOARG00000003293,…
GO:0043230	extracellular organelle	cellular_component	1.2714e-06	0.0026336	380	2387	2161	18308	ENSOARG00000003293,ENSOARG00000000995,ENSOARG00000012566,ENSOARG00000019806,ENSOARG00000003416,ENSOARG00000006492,ENSOARG00000006477,ENSOARG00000006080,ENSOARG00000003994,ENSOARG00000005286,ENSOARG00000011626,ENSOARG00000012556,ENSOARG00000016562,ENSOARG00000005848,ENSOARG00000019823,ENSOARG00000011482,ENSOARG00000003848,ENSOARG00000005884,ENSOARG00000016185,ENSOARG00000002357,ENSOARG00000019721,…
GO:0065010	extracellular membrane-bounded organelle	cellular_component	1.2714e-06	0.0026336	380	2387	2161	18308	ENSOARG00000017493,ENSOARG00000005734,ENSOARG00000001761,ENSOARG00000004318,ENSOARG00000007866,ENSOARG00000008306,ENSOARG00000006047,ENSOARG00000019196,ENSOARG00000007337,ENSOARG00000018036,ENSOARG00000000142,ENSOARG00000017194,ENSOARG00000004887,ENSOARG00000002959,ENSOARG00000014129,ENSOARG00000010867,ENSOARG00000013179,ENSOARG00000017810,ENSOARG00000017954,ENSOARG00000011811,ENSOARG00000001978,…
GO:0005576	extracellular region	cellular_component	2.1639e-06	0.01068	550	2579	3114	18308	ENSOARG00000005718,ENSOARG00000014129,ENSOARG00000000142,ENSOARG00000014188,ENSOARG00000002744,ENSOARG00000006806,ENSOARG00000016132,ENSOARG00000006899,ENSOARG00000018946,ENSOARG00000006959,ENSOARG00000010045,ENSOARG00000012747,ENSOARG00000001969,ENSOARG00000020932,ENSOARG00000010921,ENSOARG00000017559,ENSOARG00000014289,ENSOARG00000001693,ENSOARG00000002084,ENSOARG00000003647,ENSOARG00000007405,…
GO:0043227	membrane-bounded organelle	cellular_component	6.0256e-06	0.009163	1273	2387	8375	18308	ENSOARG00000003504,ENSOARG00000015651,ENSOARG00000009155,ENSOARG00000018424,ENSOARG00000015926,ENSOARG00000014646,ENSOARG00000000491,ENSOARG00000017493,ENSOARG00000018017,ENSOARG00000005734,ENSOARG00000004318,ENSOARG00000007866,ENSOARG00000002433,ENSOARG00000001978,ENSOARG00000013179,ENSOARG00000017158,ENSOARG00000010867,ENSOARG00000006265,ENSOARG00000000897,ENSOARG00000017603,ENSOARG00000011224,…
GO:0044421	extracellular region part	cellular_component	6.0825e-06	0.009163	473	2387	2814	18308	ENSOARG00000006441,ENSOARG00000006377,ENSOARG00000019180,ENSOARG00000009963,ENSOARG00000014541,ENSOARG00000020179,ENSOARG00000012954,ENSOARG00000014106,ENSOARG00000004786,ENSOARG00000008572,ENSOARG00000019042,ENSOARG00000001187,ENSOARG00000002470,ENSOARG00000008331,ENSOARG00000008117,ENSOARG00000016866,ENSOARG00000013966,ENSOARG00000013326,ENSOARG00000012013,ENSOARG00000003099,ENSOARG00000011353,…
GO:0005737	cytoplasm	cellular_component	1.3667e-05	0.019957	1083	2579	6562	18308	ENSOARG00000015413,ENSOARG00000002185,ENSOARG00000019089,ENSOARG00000005388,ENSOARG00000020001,ENSOARG00000003734,ENSOARG00000013053,ENSOARG00000011233,ENSOARG00000001787,ENSOARG00000003518,ENSOARG00000006270,ENSOARG00000013203,ENSOARG00000002234,ENSOARG00000017233,ENSOARG00000015987,ENSOARG00000020658,ENSOARG00000011455,ENSOARG00000021099,ENSOARG00000002931,ENSOARG00000003271,ENSOARG00000013032,…
GO:0043226	organelle	cellular_component	0.00019756	0.11692	1358	2387	9258	18308	ENSOARG00000008631,ENSOARG00000020315,ENSOARG00000009902,ENSOARG00000008337,ENSOARG00000020001,ENSOARG00000005604,ENSOARG00000018613,ENSOARG00000017131,ENSOARG00000004654,ENSOARG00000018460,ENSOARG00000014098,ENSOARG00000005220,ENSOARG00000010045,ENSOARG00000014703,ENSOARG00000016607,ENSOARG00000015355,ENSOARG00000009822,ENSOARG00000002236,ENSOARG00000012747,ENSOARG00000003042,ENSOARG00000012764,…
GO:0016192	vesicle-mediated transport	biological_process	0.00036098	0.18693	148	2387	780	18308	ENSOARG00000003463,ENSOARG00000007138,ENSOARG00000011485,ENSOARG00000012564,ENSOARG00000003159,ENSOARG00000010725,ENSOARG00000002306,ENSOARG00000020137,ENSOARG00000014886,ENSOARG00000017194,ENSOARG00000000142,ENSOARG00000015547,ENSOARG00000000291,ENSOARG00000011127,ENSOARG00000019535,ENSOARG00000001334,ENSOARG00000021022,ENSOARG00000018567,ENSOARG00000005498,ENSOARG00000011797,ENSOARG00000012176,…
GO:0048646	anatomical structure formation involved in morphogenesis	biological_process	0.0021168	0.44972	164	2579	851	18308	ENSOARG00000008334,ENSOARG00000010668,ENSOARG00000020567,ENSOARG00000008240,ENSOARG00000009748,ENSOARG00000018523,ENSOARG00000004936,ENSOARG00000002223,ENSOARG00000020580,ENSOARG00000019993,ENSOARG00000009370,ENSOARG00000010782,ENSOARG00000013611,ENSOARG00000009857,ENSOARG00000016607,ENSOARG00000018989,ENSOARG00000012435,ENSOARG00000003654,ENSOARG00000010317,ENSOARG00000008637,ENSOARG00000004306,…
GO:0007507	heart development	biological_process	0.00301	0.51957	77	2579	363	18308	ENSOARG00000016099,ENSOARG00000020860,ENSOARG00000014146,ENSOARG00000004078,ENSOARG00000016922,ENSOARG00000010809,ENSOARG00000003916,ENSOARG00000003844,ENSOARG00000021018,ENSOARG00000005153,ENSOARG00000013941,ENSOARG00000015465,ENSOARG00000019338,ENSOARG00000009565,ENSOARG00000015495,ENSOARG00000014470,ENSOARG00000001617,ENSOARG00000016153,ENSOARG00000008975,ENSOARG00000000899,ENSOARG00000015400,…
GO:0034613	cellular protein localization	biological_process	0.0037012	0.64648	174	2387	993	18308	ENSOARG00000005892,ENSOARG00000003303,ENSOARG00000007056,ENSOARG00000009520,ENSOARG00000020490,ENSOARG00000005399,ENSOARG00000010605,ENSOARG00000001541,ENSOARG00000011885,ENSOARG00000008678,ENSOARG00000008331,ENSOARG00000016153,ENSOARG00000018045,ENSOARG00000000836,ENSOARG00000005870,ENSOARG00000001768,ENSOARG00000015834,ENSOARG00000011392,ENSOARG00000002969,ENSOARG00000004424,ENSOARG00000014671,…
GO:0044424	intracellular part	cellular_component	0.0041937	0.68806	1364	2387	9486	18308	ENSOARG00000010073,ENSOARG00000017219,ENSOARG00000003587,ENSOARG00000012223,ENSOARG00000020694,ENSOARG00000012359,ENSOARG00000005283,ENSOARG00000016325,ENSOARG00000018878,ENSOARG00000011432,ENSOARG00000001877,ENSOARG00000006418,ENSOARG00000011086,ENSOARG00000013220,ENSOARG00000011891,ENSOARG00000007145,ENSOARG00000020591,ENSOARG00000006688,ENSOARG00000002410,ENSOARG00000017011,ENSOARG00000006536,…
GO:0070727	cellular macromolecule localization	biological_process	0.0046805	0.6925	174	2387	998	18308	ENSOARG00000006615,ENSOARG00000005038,ENSOARG00000018084,ENSOARG00000003105,ENSOARG00000000681,ENSOARG00000004487,ENSOARG00000015596,ENSOARG00000001511,ENSOARG00000020100,ENSOARG00000015400,ENSOARG00000016937,ENSOARG00000020529,ENSOARG00000019152,ENSOARG00000017459,ENSOARG00000019340,ENSOARG00000003635,ENSOARG00000013623,ENSOARG00000010311,ENSOARG00000012182,ENSOARG00000021069,ENSOARG00000000492,…
GO:0005515	protein binding	molecular_function	0.0048846	0.71002	1549	2387	10656	18308	ENSOARG00000016483,ENSOARG00000015521,ENSOARG00000010167,ENSOARG00000012734,ENSOARG00000001080,ENSOARG00000008827,ENSOARG00000010861,ENSOARG00000009784,ENSOARG00000020567,ENSOARG00000001620,ENSOARG00000004590,ENSOARG00000016537,ENSOARG00000008614,ENSOARG00000004509,ENSOARG00000018130,ENSOARG00000020667,ENSOARG00000018088,ENSOARG00000010293,ENSOARG00000018805,ENSOARG00000015819,ENSOARG00000010418,…
GO:0043229	intracellular organelle	cellular_component	0.0049486	0.71256	1194	2387	8275	18308	ENSOARG00000013838,ENSOARG00000014271,ENSOARG00000020695,ENSOARG00000003701,ENSOARG00000017283,ENSOARG00000015285,ENSOARG00000014674,ENSOARG00000017105,ENSOARG00000009699,ENSOARG00000012500,ENSOARG00000008620,ENSOARG00000020870,ENSOARG00000019668,ENSOARG00000013544,ENSOARG00000011109,ENSOARG00000017582,ENSOARG00000014642,ENSOARG00000001185,ENSOARG00000015114,ENSOARG00000012072,ENSOARG00000009373,…
GO:0005622	intracellular	cellular_component	0.0050929	0.71641	1450	2387	10119	18308	ENSOARG00000010986,ENSOARG00000003150,ENSOARG00000017381,ENSOARG00000017954,ENSOARG00000019331,ENSOARG00000000646,ENSOARG00000002959,ENSOARG00000018325,ENSOARG00000006249,ENSOARG00000019163,ENSOARG00000015814,ENSOARG00000017596,ENSOARG00000006047,ENSOARG00000004403,ENSOARG00000018436,ENSOARG00000005442,ENSOARG00000007337,ENSOARG00000013168,ENSOARG00000019092,ENSOARG00000011095,ENSOARG00000013438,…
GO:0051641	cellular localization	biological_process	0.0070556	0.81658	300	2387	1830	18308	ENSOARG00000001617,ENSOARG00000003571,ENSOARG00000005920,ENSOARG00000016733,ENSOARG00000017474,ENSOARG00000015494,ENSOARG00000006049,ENSOARG00000013105,ENSOARG00000021069,ENSOARG00000012182,ENSOARG00000014545,ENSOARG00000000456,ENSOARG00000019835,ENSOARG00000004276,ENSOARG00000003185,ENSOARG00000001102,ENSOARG00000004768,ENSOARG00000003751,ENSOARG00000007108,ENSOARG00000001511,ENSOARG00000004487,…
GO:0030374	ligand-dependent nuclear receptor transcription coactivator activity	molecular_function	0.0071034	0.77954	12	2579	34	18308	ENSOARG00000008130,ENSOARG00000013316,ENSOARG00000007715,ENSOARG00000007406,ENSOARG00000005791,ENSOARG00000010365,ENSOARG00000009818,ENSOARG00000007205,ENSOARG00000005558,ENSOARG00000009839,ENSOARG00000003713,ENSOARG00000003916
GO:0008104	protein localization	biological_process	0.0083941	0.85498	232	2387	1398	18308	ENSOARG00000019340,ENSOARG00000003635,ENSOARG00000013623,ENSOARG00000013220,ENSOARG00000006214,ENSOARG00000010268,ENSOARG00000015400,ENSOARG00000016937,ENSOARG00000020529,ENSOARG00000013188,ENSOARG00000019152,ENSOARG00000018450,ENSOARG00000017459,ENSOARG00000015596,ENSOARG00000004487,ENSOARG00000001511,ENSOARG00000001370,ENSOARG00000020100,ENSOARG00000006615,ENSOARG00000005038,ENSOARG00000018084,…
GO:0046907	intracellular transport	biological_process	0.0086511	0.83347	190	2579	1048	18308	ENSOARG00000018318,ENSOARG00000003571,ENSOARG00000020099,ENSOARG00000020658,ENSOARG00000013561,ENSOARG00000012435,ENSOARG00000009220,ENSOARG00000015343,ENSOARG00000014045,ENSOARG00000001880,ENSOARG00000001787,ENSOARG00000011233,ENSOARG00000004002,ENSOARG00000012182,ENSOARG00000017119,ENSOARG00000006978,ENSOARG00000020509,ENSOARG00000012139,ENSOARG00000001290,ENSOARG00000001541,ENSOARG00000004487,…
GO:0055007	cardiac muscle cell differentiation	biological_process	0.0094519	0.84836	20	2579	71	18308	ENSOARG00000008334,ENSOARG00000003437,ENSOARG00000015465,ENSOARG00000003713,ENSOARG00000018447,ENSOARG00000001617,ENSOARG00000008766,ENSOARG00000013619,ENSOARG00000019993,ENSOARG00000008975,ENSOARG00000016790,ENSOARG00000016099,ENSOARG00000000836,ENSOARG00000013877,ENSOARG00000008117,ENSOARG00000006249,ENSOARG00000017638,ENSOARG00000003844,ENSOARG00000021069,ENSOARG00000015228
GO:0044444	cytoplasmic part	cellular_component	8.8341e-08	0.00073195	724	2387	4570	18308	ENSOARG00000019292,ENSOARG00000020582,ENSOARG00000003567,ENSOARG00000004269,ENSOARG00000013988,ENSOARG00000008011,ENSOARG00000016505,ENSOARG00000005491,ENSOARG00000005718,ENSOARG00000020509,ENSOARG00000007382,ENSOARG00000001010,ENSOARG00000013690,ENSOARG00000013489,ENSOARG00000013449,ENSOARG00000014560,ENSOARG00000017517,ENSOARG00000006265,ENSOARG00000003442,ENSOARG00000001546,ENSOARG00000018732,…
GO:0031988	membrane-bounded vesicle	cellular_component	2.8773e-07	0.0014197	437	2387	2502	18308	ENSOARG00000000701,ENSOARG00000016607,ENSOARG00000007770,ENSOARG00000010045,ENSOARG00000005220,ENSOARG00000020698,ENSOARG00000019044,ENSOARG00000006518,ENSOARG00000014970,ENSOARG00000003042,ENSOARG00000002223,ENSOARG00000012747,ENSOARG00000008392,ENSOARG00000002236,ENSOARG00000013525,ENSOARG00000007814,ENSOARG00000009818,ENSOARG00000007240,ENSOARG00000020315,ENSOARG00000017817,ENSOARG00000009902,…
GO:0031982	vesicle	cellular_component	6.8237e-07	0.0022615	449	2387	2581	18308	ENSOARG00000003293,ENSOARG00000000995,ENSOARG00000005780,ENSOARG00000012566,ENSOARG00000019806,ENSOARG00000008268,ENSOARG00000006492,ENSOARG00000003416,ENSOARG00000003833,ENSOARG00000006080,ENSOARG00000006477,ENSOARG00000005286,ENSOARG00000011626,ENSOARG00000003994,ENSOARG00000005848,ENSOARG00000016562,ENSOARG00000012556,ENSOARG00000003848,ENSOARG00000019823,ENSOARG00000011482,ENSOARG00000003241,…
GO:0043227	membrane-bounded organelle	cellular_component	6.0256e-06	0.009163	1273	2387	8375	18308	ENSOARG00000003504,ENSOARG00000015651,ENSOARG00000009155,ENSOARG00000018424,ENSOARG00000015926,ENSOARG00000014646,ENSOARG00000000491,ENSOARG00000017493,ENSOARG00000018017,ENSOARG00000005734,ENSOARG00000004318,ENSOARG00000007866,ENSOARG00000002433,ENSOARG00000001978,ENSOARG00000013179,ENSOARG00000017158,ENSOARG00000010867,ENSOARG00000006265,ENSOARG00000000897,ENSOARG00000017603,ENSOARG00000011224,…
GO:0005737	cytoplasm	cellular_component	1.3667e-05	0.019957	1083	2579	6562	18308	ENSOARG00000015413,ENSOARG00000002185,ENSOARG00000019089,ENSOARG00000005388,ENSOARG00000020001,ENSOARG00000003734,ENSOARG00000013053,ENSOARG00000011233,ENSOARG00000001787,ENSOARG00000003518,ENSOARG00000006270,ENSOARG00000013203,ENSOARG00000002234,ENSOARG00000017233,ENSOARG00000015987,ENSOARG00000020658,ENSOARG00000011455,ENSOARG00000021099,ENSOARG00000002931,ENSOARG00000003271,ENSOARG00000013032,…
GO:0031090	organelle membrane	cellular_component	0.00012845	0.09142	216	2387	1205	18308	ENSOARG00000003589,ENSOARG00000000701,ENSOARG00000018593,ENSOARG00000001532,ENSOARG00000018301,ENSOARG00000020270,ENSOARG00000017119,ENSOARG00000006621,ENSOARG00000014098,ENSOARG00000004131,ENSOARG00000011199,ENSOARG00000008832,ENSOARG00000008609,ENSOARG00000012834,ENSOARG00000003501,ENSOARG00000008827,ENSOARG00000000239,ENSOARG00000017055,ENSOARG00000004509,ENSOARG00000020315,ENSOARG00000012636,…
GO:0043226	organelle	cellular_component	0.00019756	0.11692	1358	2387	9258	18308	ENSOARG00000008631,ENSOARG00000020315,ENSOARG00000009902,ENSOARG00000008337,ENSOARG00000020001,ENSOARG00000005604,ENSOARG00000018613,ENSOARG00000017131,ENSOARG00000004654,ENSOARG00000018460,ENSOARG00000014098,ENSOARG00000005220,ENSOARG00000010045,ENSOARG00000014703,ENSOARG00000016607,ENSOARG00000015355,ENSOARG00000009822,ENSOARG00000002236,ENSOARG00000012747,ENSOARG00000003042,ENSOARG00000012764,…
GO:0016192	vesicle-mediated transport	biological_process	0.00036098	0.18693	148	2387	780	18308	ENSOARG00000003463,ENSOARG00000007138,ENSOARG00000011485,ENSOARG00000012564,ENSOARG00000003159,ENSOARG00000010725,ENSOARG00000002306,ENSOARG00000020137,ENSOARG00000014886,ENSOARG00000017194,ENSOARG00000000142,ENSOARG00000015547,ENSOARG00000000291,ENSOARG00000011127,ENSOARG00000019535,ENSOARG00000001334,ENSOARG00000021022,ENSOARG00000018567,ENSOARG00000005498,ENSOARG00000011797,ENSOARG00000012176,…
GO:0043231	intracellular membrane-bounded organelle	cellular_component	0.0004388	0.22035	1087	2387	7254	18308	ENSOARG00000015676,ENSOARG00000003187,ENSOARG00000010476,ENSOARG00000002393,ENSOARG00000007108,ENSOARG00000020170,ENSOARG00000013102,ENSOARG00000006160,ENSOARG00000003084,ENSOARG00000014146,ENSOARG00000011716,ENSOARG00000013244,ENSOARG00000001497,ENSOARG00000013611,ENSOARG00000012241,ENSOARG00000019110,ENSOARG00000012259,ENSOARG00000013738,ENSOARG00000013548,ENSOARG00000019340,ENSOARG00000008240,…
GO:0030659	cytoplasmic vesicle membrane	cellular_component	0.00047803	0.23083	31	2387	113	18308	ENSOARG00000014886,ENSOARG00000009902,ENSOARG00000018710,ENSOARG00000004509,ENSOARG00000003172,ENSOARG00000000952,ENSOARG00000004654,ENSOARG00000015062,ENSOARG00000013249,ENSOARG00000013877,ENSOARG00000013933,ENSOARG00000013902,ENSOARG00000004276,ENSOARG00000002234,ENSOARG00000003241,ENSOARG00000016545,ENSOARG00000011923,ENSOARG00000010605,ENSOARG00000009032,ENSOARG00000015027,ENSOARG00000011759,…
GO:0012505	endomembrane system	cellular_component	0.0005926	0.25842	132	2387	684	18308	ENSOARG00000000910,ENSOARG00000003751,ENSOARG00000005327,ENSOARG00000003185,ENSOARG00000010446,ENSOARG00000020301,ENSOARG00000020419,ENSOARG00000010252,ENSOARG00000009752,ENSOARG00000011754,ENSOARG00000008738,ENSOARG00000013078,ENSOARG00000017011,ENSOARG00000003084,ENSOARG00000013586,ENSOARG00000002593,ENSOARG00000003718,ENSOARG00000013012,ENSOARG00000017880,ENSOARG00000013244,ENSOARG00000019323,…
GO:0044433	cytoplasmic vesicle part	cellular_component	0.00073885	0.29409	32	2387	120	18308	ENSOARG00000015494,ENSOARG00000014886,ENSOARG00000015062,ENSOARG00000010605,ENSOARG00000009032,ENSOARG00000011923,ENSOARG00000003241,ENSOARG00000013902,ENSOARG00000013933,ENSOARG00000004276,ENSOARG00000013179,ENSOARG00000003751,ENSOARG00000013796,ENSOARG00000008783,ENSOARG00000005987,ENSOARG00000019535,ENSOARG00000004509,ENSOARG00000018710,ENSOARG00000009902,ENSOARG00000013249,ENSOARG00000004654,…
GO:0005488	binding	molecular_function	0.00087955	0.74455	1069	1321	13424	18308	ENSOARG00000008268,ENSOARG00000000952,ENSOARG00000004131,ENSOARG00000013838,ENSOARG00000006772,ENSOARG00000000253,ENSOARG00000010065,ENSOARG00000018567,ENSOARG00000002022,ENSOARG00000018675,ENSOARG00000014254,ENSOARG00000012766,ENSOARG00000014876,ENSOARG00000013305,ENSOARG00000000405,ENSOARG00000019163,ENSOARG00000019380,ENSOARG00000002845,ENSOARG00000015495,ENSOARG00000014129,ENSOARG00000007114,…
GO:0012506	vesicle membrane	cellular_component	0.0022635	0.52828	32	2387	128	18308	ENSOARG00000003172,ENSOARG00000013249,ENSOARG00000004654,ENSOARG00000000952,ENSOARG00000018710,ENSOARG00000009902,ENSOARG00000004509,ENSOARG00000020979,ENSOARG00000013244,ENSOARG00000012955,ENSOARG00000017880,ENSOARG00000002234,ENSOARG00000016545,ENSOARG00000013877,ENSOARG00000015027,ENSOARG00000011759,ENSOARG00000015062,ENSOARG00000014886,ENSOARG00000015494,ENSOARG00000019535,ENSOARG00000003751,…
GO:0034613	cellular protein localization	biological_process	0.0037012	0.64648	174	2387	993	18308	ENSOARG00000005892,ENSOARG00000003303,ENSOARG00000007056,ENSOARG00000009520,ENSOARG00000020490,ENSOARG00000005399,ENSOARG00000010605,ENSOARG00000001541,ENSOARG00000011885,ENSOARG00000008678,ENSOARG00000008331,ENSOARG00000016153,ENSOARG00000018045,ENSOARG00000000836,ENSOARG00000005870,ENSOARG00000001768,ENSOARG00000015834,ENSOARG00000011392,ENSOARG00000002969,ENSOARG00000004424,ENSOARG00000014671,…
GO:0044424	intracellular part	cellular_component	0.0041937	0.68806	1364	2387	9486	18308	ENSOARG00000010073,ENSOARG00000017219,ENSOARG00000003587,ENSOARG00000012223,ENSOARG00000020694,ENSOARG00000012359,ENSOARG00000005283,ENSOARG00000016325,ENSOARG00000018878,ENSOARG00000011432,ENSOARG00000001877,ENSOARG00000006418,ENSOARG00000011086,ENSOARG00000013220,ENSOARG00000011891,ENSOARG00000007145,ENSOARG00000020591,ENSOARG00000006688,ENSOARG00000002410,ENSOARG00000017011,ENSOARG00000006536,…
GO:0070727	cellular macromolecule localization	biological_process	0.0046805	0.6925	174	2387	998	18308	ENSOARG00000006615,ENSOARG00000005038,ENSOARG00000018084,ENSOARG00000003105,ENSOARG00000000681,ENSOARG00000004487,ENSOARG00000015596,ENSOARG00000001511,ENSOARG00000020100,ENSOARG00000015400,ENSOARG00000016937,ENSOARG00000020529,ENSOARG00000019152,ENSOARG00000017459,ENSOARG00000019340,ENSOARG00000003635,ENSOARG00000013623,ENSOARG00000010311,ENSOARG00000012182,ENSOARG00000021069,ENSOARG00000000492,…
GO:0005515	protein binding	molecular_function	0.0048846	0.71002	1549	2387	10656	18308	ENSOARG00000016483,ENSOARG00000015521,ENSOARG00000010167,ENSOARG00000012734,ENSOARG00000001080,ENSOARG00000008827,ENSOARG00000010861,ENSOARG00000009784,ENSOARG00000020567,ENSOARG00000001620,ENSOARG00000004590,ENSOARG00000016537,ENSOARG00000008614,ENSOARG00000004509,ENSOARG00000018130,ENSOARG00000020667,ENSOARG00000018088,ENSOARG00000010293,ENSOARG00000018805,ENSOARG00000015819,ENSOARG00000010418,…
GO:0043229	intracellular organelle	cellular_component	0.0049486	0.71256	1194	2387	8275	18308	ENSOARG00000013838,ENSOARG00000014271,ENSOARG00000020695,ENSOARG00000003701,ENSOARG00000017283,ENSOARG00000015285,ENSOARG00000014674,ENSOARG00000017105,ENSOARG00000009699,ENSOARG00000012500,ENSOARG00000008620,ENSOARG00000020870,ENSOARG00000019668,ENSOARG00000013544,ENSOARG00000011109,ENSOARG00000017582,ENSOARG00000014642,ENSOARG00000001185,ENSOARG00000015114,ENSOARG00000012072,ENSOARG00000009373,…
GO:0005622	intracellular	cellular_component	0.0050929	0.71641	1450	2387	10119	18308	ENSOARG00000010986,ENSOARG00000003150,ENSOARG00000017381,ENSOARG00000017954,ENSOARG00000019331,ENSOARG00000000646,ENSOARG00000002959,ENSOARG00000018325,ENSOARG00000006249,ENSOARG00000019163,ENSOARG00000015814,ENSOARG00000017596,ENSOARG00000006047,ENSOARG00000004403,ENSOARG00000018436,ENSOARG00000005442,ENSOARG00000007337,ENSOARG00000013168,ENSOARG00000019092,ENSOARG00000011095,ENSOARG00000013438,…
GO:0030117	membrane coat	cellular_component	0.0060114	0.77242	21	2387	80	18308	ENSOARG00000020100,ENSOARG00000016667,ENSOARG00000004509,ENSOARG00000001768,ENSOARG00000014886,ENSOARG00000013249,ENSOARG00000015062,ENSOARG00000004654,ENSOARG00000000952,ENSOARG00000002960,ENSOARG00000003833,ENSOARG00000020099,ENSOARG00000010605,ENSOARG00000011923,ENSOARG00000017119,ENSOARG00000003582,ENSOARG00000003751,ENSOARG00000008609,ENSOARG00000016220,ENSOARG00000020391,ENSOARG00000020979
GO:0048475	coated membrane	cellular_component	0.0060114	0.77242	21	2387	80	18308	ENSOARG00000003582,ENSOARG00000017119,ENSOARG00000011923,ENSOARG00000010605,ENSOARG00000020099,ENSOARG00000020979,ENSOARG00000020391,ENSOARG00000016220,ENSOARG00000008609,ENSOARG00000003751,ENSOARG00000014886,ENSOARG00000001768,ENSOARG00000004509,ENSOARG00000016667,ENSOARG00000020100,ENSOARG00000003833,ENSOARG00000002960,ENSOARG00000000952,ENSOARG00000004654,ENSOARG00000013249,ENSOARG00000015062
GO:0031410	cytoplasmic vesicle	cellular_component	0.0068199	0.81251	100	2387	534	18308	ENSOARG00000015722,ENSOARG00000004509,ENSOARG00000007814,ENSOARG00000003592,ENSOARG00000009902,ENSOARG00000008112,ENSOARG00000011342,ENSOARG00000013249,ENSOARG00000002960,ENSOARG00000004654,ENSOARG00000003172,ENSOARG00000005862,ENSOARG00000015027,ENSOARG00000020213,ENSOARG00000019044,ENSOARG00000003888,ENSOARG00000019414,ENSOARG00000008847,ENSOARG00000018301,ENSOARG00000005220,ENSOARG00000012955,…
GO:0051641	cellular localization	biological_process	0.0070556	0.81658	300	2387	1830	18308	ENSOARG00000001617,ENSOARG00000003571,ENSOARG00000005920,ENSOARG00000016733,ENSOARG00000017474,ENSOARG00000015494,ENSOARG00000006049,ENSOARG00000013105,ENSOARG00000021069,ENSOARG00000012182,ENSOARG00000014545,ENSOARG00000000456,ENSOARG00000019835,ENSOARG00000004276,ENSOARG00000003185,ENSOARG00000001102,ENSOARG00000004768,ENSOARG00000003751,ENSOARG00000007108,ENSOARG00000001511,ENSOARG00000004487,…
GO:0016023	cytoplasmic membrane-bounded vesicle	cellular_component	0.0074783	0.82068	87	2387	459	18308	ENSOARG00000000952,ENSOARG00000007420,ENSOARG00000009557,ENSOARG00000018084,ENSOARG00000011891,ENSOARG00000012748,ENSOARG00000018710,ENSOARG00000002784,ENSOARG00000017880,ENSOARG00000013846,ENSOARG00000020866,ENSOARG00000020979,ENSOARG00000013244,ENSOARG00000019158,ENSOARG00000016664,ENSOARG00000011759,ENSOARG00000013877,ENSOARG00000012988,ENSOARG00000002234,ENSOARG00000016545,ENSOARG00000013203,…
GO:0008104	protein localization	biological_process	0.0083941	0.85498	232	2387	1398	18308	ENSOARG00000019340,ENSOARG00000003635,ENSOARG00000013623,ENSOARG00000013220,ENSOARG00000006214,ENSOARG00000010268,ENSOARG00000015400,ENSOARG00000016937,ENSOARG00000020529,ENSOARG00000013188,ENSOARG00000019152,ENSOARG00000018450,ENSOARG00000017459,ENSOARG00000015596,ENSOARG00000004487,ENSOARG00000001511,ENSOARG00000001370,ENSOARG00000020100,ENSOARG00000006615,ENSOARG00000005038,ENSOARG00000018084,…
GO:0046907	intracellular transport	biological_process	0.0086511	0.83347	190	2579	1048	18308	ENSOARG00000018318,ENSOARG00000003571,ENSOARG00000020099,ENSOARG00000020658,ENSOARG00000013561,ENSOARG00000012435,ENSOARG00000009220,ENSOARG00000015343,ENSOARG00000014045,ENSOARG00000001880,ENSOARG00000001787,ENSOARG00000011233,ENSOARG00000004002,ENSOARG00000012182,ENSOARG00000017119,ENSOARG00000006978,ENSOARG00000020509,ENSOARG00000012139,ENSOARG00000001290,ENSOARG00000001541,ENSOARG00000004487,…
GO:0044238	primary metabolic process	biological_process	3.867e-06	0.01068	1235	2579	7651	18308	ENSOARG00000006495,ENSOARG00000010586,ENSOARG00000019252,ENSOARG00000005454,ENSOARG00000018733,ENSOARG00000011541,ENSOARG00000019994,ENSOARG00000010129,ENSOARG00000011397,ENSOARG00000013449,ENSOARG00000021052,ENSOARG00000005399,ENSOARG00000014807,ENSOARG00000019719,ENSOARG00000013671,ENSOARG00000020740,ENSOARG00000011224,ENSOARG00000018210,ENSOARG00000001457,ENSOARG00000004499,ENSOARG00000000646,…
GO:0043227	membrane-bounded organelle	cellular_component	6.0256e-06	0.009163	1273	2387	8375	18308	ENSOARG00000003504,ENSOARG00000015651,ENSOARG00000009155,ENSOARG00000018424,ENSOARG00000015926,ENSOARG00000014646,ENSOARG00000000491,ENSOARG00000017493,ENSOARG00000018017,ENSOARG00000005734,ENSOARG00000004318,ENSOARG00000007866,ENSOARG00000002433,ENSOARG00000001978,ENSOARG00000013179,ENSOARG00000017158,ENSOARG00000010867,ENSOARG00000006265,ENSOARG00000000897,ENSOARG00000017603,ENSOARG00000011224,…
GO:0005737	cytoplasm	cellular_component	1.3667e-05	0.019957	1083	2579	6562	18308	ENSOARG00000015413,ENSOARG00000002185,ENSOARG00000019089,ENSOARG00000005388,ENSOARG00000020001,ENSOARG00000003734,ENSOARG00000013053,ENSOARG00000011233,ENSOARG00000001787,ENSOARG00000003518,ENSOARG00000006270,ENSOARG00000013203,ENSOARG00000002234,ENSOARG00000017233,ENSOARG00000015987,ENSOARG00000020658,ENSOARG00000011455,ENSOARG00000021099,ENSOARG00000002931,ENSOARG00000003271,ENSOARG00000013032,…
GO:0071704	organic substance metabolic process	biological_process	3.1668e-05	0.032798	1179	2387	7942	18308	ENSOARG00000004577,ENSOARG00000002073,ENSOARG00000005040,ENSOARG00000007673,ENSOARG00000018593,ENSOARG00000001532,ENSOARG00000013310,ENSOARG00000015747,ENSOARG00000001591,ENSOARG00000016105,ENSOARG00000018858,ENSOARG00000013374,ENSOARG00000007162,ENSOARG00000003547,ENSOARG00000005399,ENSOARG00000003300,ENSOARG00000001533,ENSOARG00000017771,ENSOARG00000009322,ENSOARG00000005157,ENSOARG00000001395,…
GO:0008152	metabolic process	biological_process	8.24e-05	0.056894	1489	2579	9479	18308	ENSOARG00000020518,ENSOARG00000001588,ENSOARG00000011811,ENSOARG00000015989,ENSOARG00000016046,ENSOARG00000000094,ENSOARG00000019820,ENSOARG00000014874,ENSOARG00000020368,ENSOARG00000008272,ENSOARG00000018645,ENSOARG00000017022,ENSOARG00000016957,ENSOARG00000011138,ENSOARG00000003293,ENSOARG00000017845,ENSOARG00000011724,ENSOARG00000001347,ENSOARG00000008337,ENSOARG00000020137,ENSOARG00000008595,…
GO:0043226	organelle	cellular_component	0.00019756	0.11692	1358	2387	9258	18308	ENSOARG00000008631,ENSOARG00000020315,ENSOARG00000009902,ENSOARG00000008337,ENSOARG00000020001,ENSOARG00000005604,ENSOARG00000018613,ENSOARG00000017131,ENSOARG00000004654,ENSOARG00000018460,ENSOARG00000014098,ENSOARG00000005220,ENSOARG00000010045,ENSOARG00000014703,ENSOARG00000016607,ENSOARG00000015355,ENSOARG00000009822,ENSOARG00000002236,ENSOARG00000012747,ENSOARG00000003042,ENSOARG00000012764,…
GO:0043231	intracellular membrane-bounded organelle	cellular_component	0.0004388	0.22035	1087	2387	7254	18308	ENSOARG00000015676,ENSOARG00000003187,ENSOARG00000010476,ENSOARG00000002393,ENSOARG00000007108,ENSOARG00000020170,ENSOARG00000013102,ENSOARG00000006160,ENSOARG00000003084,ENSOARG00000014146,ENSOARG00000011716,ENSOARG00000013244,ENSOARG00000001497,ENSOARG00000013611,ENSOARG00000012241,ENSOARG00000019110,ENSOARG00000012259,ENSOARG00000013738,ENSOARG00000013548,ENSOARG00000019340,ENSOARG00000008240,…
GO:0043170	macromolecule metabolic process	biological_process	0.0014074	0.40917	951	2387	6540	18308	ENSOARG00000016922,ENSOARG00000017218,ENSOARG00000016286,ENSOARG00000006495,ENSOARG00000011342,ENSOARG00000019557,ENSOARG00000020719,ENSOARG00000002188,ENSOARG00000012765,ENSOARG00000003282,ENSOARG00000004936,ENSOARG00000009171,ENSOARG00000005244,ENSOARG00000014877,ENSOARG00000010129,ENSOARG00000018465,ENSOARG00000001544,ENSOARG00000002427,ENSOARG00000005054,ENSOARG00000009839,ENSOARG00000005315,…
GO:0048646	anatomical structure formation involved in morphogenesis	biological_process	0.0021168	0.44972	164	2579	851	18308	ENSOARG00000008334,ENSOARG00000010668,ENSOARG00000020567,ENSOARG00000008240,ENSOARG00000009748,ENSOARG00000018523,ENSOARG00000004936,ENSOARG00000002223,ENSOARG00000020580,ENSOARG00000019993,ENSOARG00000009370,ENSOARG00000010782,ENSOARG00000013611,ENSOARG00000009857,ENSOARG00000016607,ENSOARG00000018989,ENSOARG00000012435,ENSOARG00000003654,ENSOARG00000010317,ENSOARG00000008637,ENSOARG00000004306,…
GO:0003002	regionalization	biological_process	0.0026044	0.47953	61	2579	301	18308	ENSOARG00000011249,ENSOARG00000008379,ENSOARG00000013877,ENSOARG00000010809,ENSOARG00000003916,ENSOARG00000006476,ENSOARG00000020860,ENSOARG00000004489,ENSOARG00000011631,ENSOARG00000006034,ENSOARG00000000135,ENSOARG00000019128,ENSOARG00000015228,ENSOARG00000005153,ENSOARG00000021069,ENSOARG00000007145,ENSOARG00000016059,ENSOARG00000011105,ENSOARG00000013596,ENSOARG00000004750,ENSOARG00000015111,…
GO:0007507	heart development	biological_process	0.00301	0.51957	77	2579	363	18308	ENSOARG00000016099,ENSOARG00000020860,ENSOARG00000014146,ENSOARG00000004078,ENSOARG00000016922,ENSOARG00000010809,ENSOARG00000003916,ENSOARG00000003844,ENSOARG00000021018,ENSOARG00000005153,ENSOARG00000013941,ENSOARG00000015465,ENSOARG00000019338,ENSOARG00000009565,ENSOARG00000015495,ENSOARG00000014470,ENSOARG00000001617,ENSOARG00000016153,ENSOARG00000008975,ENSOARG00000000899,ENSOARG00000015400,…
GO:0044424	intracellular part	cellular_component	0.0041937	0.68806	1364	2387	9486	18308	ENSOARG00000010073,ENSOARG00000017219,ENSOARG00000003587,ENSOARG00000012223,ENSOARG00000020694,ENSOARG00000012359,ENSOARG00000005283,ENSOARG00000016325,ENSOARG00000018878,ENSOARG00000011432,ENSOARG00000001877,ENSOARG00000006418,ENSOARG00000011086,ENSOARG00000013220,ENSOARG00000011891,ENSOARG00000007145,ENSOARG00000020591,ENSOARG00000006688,ENSOARG00000002410,ENSOARG00000017011,ENSOARG00000006536,…
GO:0005515	protein binding	molecular_function	0.0048846	0.71002	1549	2387	10656	18308	ENSOARG00000016483,ENSOARG00000015521,ENSOARG00000010167,ENSOARG00000012734,ENSOARG00000001080,ENSOARG00000008827,ENSOARG00000010861,ENSOARG00000009784,ENSOARG00000020567,ENSOARG00000001620,ENSOARG00000004590,ENSOARG00000016537,ENSOARG00000008614,ENSOARG00000004509,ENSOARG00000018130,ENSOARG00000020667,ENSOARG00000018088,ENSOARG00000010293,ENSOARG00000018805,ENSOARG00000015819,ENSOARG00000010418,…
GO:0043229	intracellular organelle	cellular_component	0.0049486	0.71256	1194	2387	8275	18308	ENSOARG00000013838,ENSOARG00000014271,ENSOARG00000020695,ENSOARG00000003701,ENSOARG00000017283,ENSOARG00000015285,ENSOARG00000014674,ENSOARG00000017105,ENSOARG00000009699,ENSOARG00000012500,ENSOARG00000008620,ENSOARG00000020870,ENSOARG00000019668,ENSOARG00000013544,ENSOARG00000011109,ENSOARG00000017582,ENSOARG00000014642,ENSOARG00000001185,ENSOARG00000015114,ENSOARG00000012072,ENSOARG00000009373,…
GO:0005622	intracellular	cellular_component	0.0050929	0.71641	1450	2387	10119	18308	ENSOARG00000010986,ENSOARG00000003150,ENSOARG00000017381,ENSOARG00000017954,ENSOARG00000019331,ENSOARG00000000646,ENSOARG00000002959,ENSOARG00000018325,ENSOARG00000006249,ENSOARG00000019163,ENSOARG00000015814,ENSOARG00000017596,ENSOARG00000006047,ENSOARG00000004403,ENSOARG00000018436,ENSOARG00000005442,ENSOARG00000007337,ENSOARG00000013168,ENSOARG00000019092,ENSOARG00000011095,ENSOARG00000013438,…
GO:0051098	regulation of binding	biological_process	0.0069686	0.76987	44	2579	200	18308	ENSOARG00000003026,ENSOARG00000011485,ENSOARG00000018369,ENSOARG00000014725,ENSOARG00000016948,ENSOARG00000000230,ENSOARG00000009857,ENSOARG00000011342,ENSOARG00000003654,ENSOARG00000002545,ENSOARG00000014772,ENSOARG00000020509,ENSOARG00000019835,ENSOARG00000004730,ENSOARG00000018465,ENSOARG00000013363,ENSOARG00000003437,ENSOARG00000003275,ENSOARG00000013623,ENSOARG00000010142,ENSOARG00000018274,…
GO:0030374	ligand-dependent nuclear receptor transcription coactivator activity	molecular_function	0.0071034	0.77954	12	2579	34	18308	ENSOARG00000008130,ENSOARG00000013316,ENSOARG00000007715,ENSOARG00000007406,ENSOARG00000005791,ENSOARG00000010365,ENSOARG00000009818,ENSOARG00000007205,ENSOARG00000005558,ENSOARG00000009839,ENSOARG00000003713,ENSOARG00000003916
GO:0005622	intracellular	cellular_component	0.0050929	0.71641	1450	2387	10119	18308	ENSOARG00000010986,ENSOARG00000003150,ENSOARG00000017381,ENSOARG00000017954,ENSOARG00000019331,ENSOARG00000000646,ENSOARG00000002959,ENSOARG00000018325,ENSOARG00000006249,ENSOARG00000019163,ENSOARG00000015814,ENSOARG00000017596,ENSOARG00000006047,ENSOARG00000004403,ENSOARG00000018436,ENSOARG00000005442,ENSOARG00000007337,ENSOARG00000013168,ENSOARG00000019092,ENSOARG00000011095,ENSOARG00000013438,…
GO:0044238	primary metabolic process	biological_process	3.867e-06	0.01068	1235	2579	7651	18308	ENSOARG00000006495,ENSOARG00000010586,ENSOARG00000019252,ENSOARG00000005454,ENSOARG00000018733,ENSOARG00000011541,ENSOARG00000019994,ENSOARG00000010129,ENSOARG00000011397,ENSOARG00000013449,ENSOARG00000021052,ENSOARG00000005399,ENSOARG00000014807,ENSOARG00000019719,ENSOARG00000013671,ENSOARG00000020740,ENSOARG00000011224,ENSOARG00000018210,ENSOARG00000001457,ENSOARG00000004499,ENSOARG00000000646,…
GO:0005737	cytoplasm	cellular_component	1.3667e-05	0.019957	1083	2579	6562	18308	ENSOARG00000015413,ENSOARG00000002185,ENSOARG00000019089,ENSOARG00000005388,ENSOARG00000020001,ENSOARG00000003734,ENSOARG00000013053,ENSOARG00000011233,ENSOARG00000001787,ENSOARG00000003518,ENSOARG00000006270,ENSOARG00000013203,ENSOARG00000002234,ENSOARG00000017233,ENSOARG00000015987,ENSOARG00000020658,ENSOARG00000011455,ENSOARG00000021099,ENSOARG00000002931,ENSOARG00000003271,ENSOARG00000013032,…
GO:0006950	response to stress	biological_process	3.9364e-05	0.036239	374	2579	2065	18308	ENSOARG00000004002,ENSOARG00000011861,ENSOARG00000008240,ENSOARG00000010799,ENSOARG00000010165,ENSOARG00000007851,ENSOARG00000001541,ENSOARG00000006642,ENSOARG00000019089,ENSOARG00000020509,ENSOARG00000020101,ENSOARG00000006982,ENSOARG00000019110,ENSOARG00000007683,ENSOARG00000008582,ENSOARG00000008940,ENSOARG00000020658,ENSOARG00000019940,ENSOARG00000014858,ENSOARG00000004768,ENSOARG00000013188,…
GO:0009056	catabolic process	biological_process	4.4476e-05	0.03879	276	2579	1420	18308	ENSOARG00000004350,ENSOARG00000014769,ENSOARG00000012811,ENSOARG00000014188,ENSOARG00000004131,ENSOARG00000004003,ENSOARG00000016039,ENSOARG00000007382,ENSOARG00000000630,ENSOARG00000013921,ENSOARG00000000738,ENSOARG00000010103,ENSOARG00000010045,ENSOARG00000008369,ENSOARG00000010712,ENSOARG00000001717,ENSOARG00000009094,ENSOARG00000001877,ENSOARG00000016432,ENSOARG00000000269,ENSOARG00000007429,…
GO:1901575	organic substance catabolic process	biological_process	4.8422e-05	0.04012	255	2579	1296	18308	ENSOARG00000018338,ENSOARG00000018593,ENSOARG00000014146,ENSOARG00000011649,ENSOARG00000015190,ENSOARG00000016922,ENSOARG00000020137,ENSOARG00000006476,ENSOARG00000011086,ENSOARG00000003172,ENSOARG00000020474,ENSOARG00000017845,ENSOARG00000002251,ENSOARG00000016957,ENSOARG00000017737,ENSOARG00000017361,ENSOARG00000018886,ENSOARG00000020853,ENSOARG00000003099,ENSOARG00000005466,ENSOARG00000011864,…
GO:0008152	metabolic process	biological_process	8.24e-05	0.056894	1489	2579	9479	18308	ENSOARG00000020518,ENSOARG00000001588,ENSOARG00000011811,ENSOARG00000015989,ENSOARG00000016046,ENSOARG00000000094,ENSOARG00000019820,ENSOARG00000014874,ENSOARG00000020368,ENSOARG00000008272,ENSOARG00000018645,ENSOARG00000017022,ENSOARG00000016957,ENSOARG00000011138,ENSOARG00000003293,ENSOARG00000017845,ENSOARG00000011724,ENSOARG00000001347,ENSOARG00000008337,ENSOARG00000020137,ENSOARG00000008595,…
GO:0031300	intrinsic to organelle membrane	cellular_component	0.00021229	0.11726	42	2579	158	18308	ENSOARG00000010418,ENSOARG00000010103,ENSOARG00000019234,ENSOARG00000000048,ENSOARG00000011754,ENSOARG00000002969,ENSOARG00000020145,ENSOARG00000017765,ENSOARG00000005371,ENSOARG00000013244,ENSOARG00000007226,ENSOARG00000003051,ENSOARG00000011425,ENSOARG00000010298,ENSOARG00000005987,ENSOARG00000007760,ENSOARG00000004501,ENSOARG00000011828,ENSOARG00000012853,ENSOARG00000010446,ENSOARG00000014019,…
GO:0031301	integral to organelle membrane	cellular_component	0.0003263	0.15903	40	2579	152	18308	ENSOARG00000010095,ENSOARG00000020485,ENSOARG00000018498,ENSOARG00000006049,ENSOARG00000001290,ENSOARG00000007573,ENSOARG00000007254,ENSOARG00000015726,ENSOARG00000018465,ENSOARG00000001541,ENSOARG00000004036,ENSOARG00000009373,ENSOARG00000019331,ENSOARG00000009220,ENSOARG00000013933,ENSOARG00000019216,ENSOARG00000017634,ENSOARG00000013893,ENSOARG00000000910,ENSOARG00000010446,ENSOARG00000012853,…
GO:0006629	lipid metabolic process	biological_process	0.00059214	0.25822	157	2579	771	18308	ENSOARG00000003375,ENSOARG00000017559,ENSOARG00000017266,ENSOARG00000021172,ENSOARG00000013745,ENSOARG00000004036,ENSOARG00000014137,ENSOARG00000008540,ENSOARG00000017517,ENSOARG00000003238,ENSOARG00000017634,ENSOARG00000015596,ENSOARG00000013988,ENSOARG00000000701,ENSOARG00000018847,ENSOARG00000009594,ENSOARG00000012059,ENSOARG00000005870,ENSOARG00000007580,ENSOARG00000008024,ENSOARG00000017050,…
GO:0044248	cellular catabolic process	biological_process	0.00064741	0.26806	230	2579	1205	18308	ENSOARG00000004350,ENSOARG00000014769,ENSOARG00000001544,ENSOARG00000012811,ENSOARG00000019319,ENSOARG00000004131,ENSOARG00000014188,ENSOARG00000004003,ENSOARG00000007382,ENSOARG00000016039,ENSOARG00000001560,ENSOARG00000001982,ENSOARG00000000630,ENSOARG00000013465,ENSOARG00000013921,ENSOARG00000010258,ENSOARG00000008620,ENSOARG00000007866,ENSOARG00000006068,ENSOARG00000002489,ENSOARG00000010103,…
GO:0044255	cellular lipid metabolic process	biological_process	0.0020955	0.44972	108	2579	522	18308	ENSOARG00000004505,ENSOARG00000000994,ENSOARG00000011307,ENSOARG00000018278,ENSOARG00000004577,ENSOARG00000006265,ENSOARG00000005890,ENSOARG00000001254,ENSOARG00000003189,ENSOARG00000008195,ENSOARG00000020762,ENSOARG00000013902,ENSOARG00000001269,ENSOARG00000003881,ENSOARG00000009488,ENSOARG00000007814,ENSOARG00000015111,ENSOARG00000008786,ENSOARG00000016752,ENSOARG00000004372,ENSOARG00000012264,…
GO:0044444	cytoplasmic part	cellular_component	8.8341e-08	0.00073195	724	2387	4570	18308	ENSOARG00000019292,ENSOARG00000020582,ENSOARG00000003567,ENSOARG00000004269,ENSOARG00000013988,ENSOARG00000008011,ENSOARG00000016505,ENSOARG00000005491,ENSOARG00000005718,ENSOARG00000020509,ENSOARG00000007382,ENSOARG00000001010,ENSOARG00000013690,ENSOARG00000013489,ENSOARG00000013449,ENSOARG00000014560,ENSOARG00000017517,ENSOARG00000006265,ENSOARG00000003442,ENSOARG00000001546,ENSOARG00000018732,…
GO:0043227	membrane-bounded organelle	cellular_component	6.0256e-06	0.009163	1273	2387	8375	18308	ENSOARG00000003504,ENSOARG00000015651,ENSOARG00000009155,ENSOARG00000018424,ENSOARG00000015926,ENSOARG00000014646,ENSOARG00000000491,ENSOARG00000017493,ENSOARG00000018017,ENSOARG00000005734,ENSOARG00000004318,ENSOARG00000007866,ENSOARG00000002433,ENSOARG00000001978,ENSOARG00000013179,ENSOARG00000017158,ENSOARG00000010867,ENSOARG00000006265,ENSOARG00000000897,ENSOARG00000017603,ENSOARG00000011224,…
GO:0005737	cytoplasm	cellular_component	1.3667e-05	0.019957	1083	2579	6562	18308	ENSOARG00000015413,ENSOARG00000002185,ENSOARG00000019089,ENSOARG00000005388,ENSOARG00000020001,ENSOARG00000003734,ENSOARG00000013053,ENSOARG00000011233,ENSOARG00000001787,ENSOARG00000003518,ENSOARG00000006270,ENSOARG00000013203,ENSOARG00000002234,ENSOARG00000017233,ENSOARG00000015987,ENSOARG00000020658,ENSOARG00000011455,ENSOARG00000021099,ENSOARG00000002931,ENSOARG00000003271,ENSOARG00000013032,…
GO:0043226	organelle	cellular_component	0.00019756	0.11692	1358	2387	9258	18308	ENSOARG00000008631,ENSOARG00000020315,ENSOARG00000009902,ENSOARG00000008337,ENSOARG00000020001,ENSOARG00000005604,ENSOARG00000018613,ENSOARG00000017131,ENSOARG00000004654,ENSOARG00000018460,ENSOARG00000014098,ENSOARG00000005220,ENSOARG00000010045,ENSOARG00000014703,ENSOARG00000016607,ENSOARG00000015355,ENSOARG00000009822,ENSOARG00000002236,ENSOARG00000012747,ENSOARG00000003042,ENSOARG00000012764,…
GO:0043231	intracellular membrane-bounded organelle	cellular_component	0.0004388	0.22035	1087	2387	7254	18308	ENSOARG00000015676,ENSOARG00000003187,ENSOARG00000010476,ENSOARG00000002393,ENSOARG00000007108,ENSOARG00000020170,ENSOARG00000013102,ENSOARG00000006160,ENSOARG00000003084,ENSOARG00000014146,ENSOARG00000011716,ENSOARG00000013244,ENSOARG00000001497,ENSOARG00000013611,ENSOARG00000012241,ENSOARG00000019110,ENSOARG00000012259,ENSOARG00000013738,ENSOARG00000013548,ENSOARG00000019340,ENSOARG00000008240,…
GO:0044424	intracellular part	cellular_component	0.0041937	0.68806	1364	2387	9486	18308	ENSOARG00000010073,ENSOARG00000017219,ENSOARG00000003587,ENSOARG00000012223,ENSOARG00000020694,ENSOARG00000012359,ENSOARG00000005283,ENSOARG00000016325,ENSOARG00000018878,ENSOARG00000011432,ENSOARG00000001877,ENSOARG00000006418,ENSOARG00000011086,ENSOARG00000013220,ENSOARG00000011891,ENSOARG00000007145,ENSOARG00000020591,ENSOARG00000006688,ENSOARG00000002410,ENSOARG00000017011,ENSOARG00000006536,…
GO:0005515	protein binding	molecular_function	0.0048846	0.71002	1549	2387	10656	18308	ENSOARG00000016483,ENSOARG00000015521,ENSOARG00000010167,ENSOARG00000012734,ENSOARG00000001080,ENSOARG00000008827,ENSOARG00000010861,ENSOARG00000009784,ENSOARG00000020567,ENSOARG00000001620,ENSOARG00000004590,ENSOARG00000016537,ENSOARG00000008614,ENSOARG00000004509,ENSOARG00000018130,ENSOARG00000020667,ENSOARG00000018088,ENSOARG00000010293,ENSOARG00000018805,ENSOARG00000015819,ENSOARG00000010418,…
GO:0043229	intracellular organelle	cellular_component	0.0049486	0.71256	1194	2387	8275	18308	ENSOARG00000013838,ENSOARG00000014271,ENSOARG00000020695,ENSOARG00000003701,ENSOARG00000017283,ENSOARG00000015285,ENSOARG00000014674,ENSOARG00000017105,ENSOARG00000009699,ENSOARG00000012500,ENSOARG00000008620,ENSOARG00000020870,ENSOARG00000019668,ENSOARG00000013544,ENSOARG00000011109,ENSOARG00000017582,ENSOARG00000014642,ENSOARG00000001185,ENSOARG00000015114,ENSOARG00000012072,ENSOARG00000009373,…
GO:0005622	intracellular	cellular_component	0.0050929	0.71641	1450	2387	10119	18308	ENSOARG00000010986,ENSOARG00000003150,ENSOARG00000017381,ENSOARG00000017954,ENSOARG00000019331,ENSOARG00000000646,ENSOARG00000002959,ENSOARG00000018325,ENSOARG00000006249,ENSOARG00000019163,ENSOARG00000015814,ENSOARG00000017596,ENSOARG00000006047,ENSOARG00000004403,ENSOARG00000018436,ENSOARG00000005442,ENSOARG00000007337,ENSOARG00000013168,ENSOARG00000019092,ENSOARG00000011095,ENSOARG00000013438,…
GO:0044238	primary metabolic process	biological_process	3.867e-06	0.01068	1235	2579	7651	18308	ENSOARG00000006495,ENSOARG00000010586,ENSOARG00000019252,ENSOARG00000005454,ENSOARG00000018733,ENSOARG00000011541,ENSOARG00000019994,ENSOARG00000010129,ENSOARG00000011397,ENSOARG00000013449,ENSOARG00000021052,ENSOARG00000005399,ENSOARG00000014807,ENSOARG00000019719,ENSOARG00000013671,ENSOARG00000020740,ENSOARG00000011224,ENSOARG00000018210,ENSOARG00000001457,ENSOARG00000004499,ENSOARG00000000646,…
GO:0071704	organic substance metabolic process	biological_process	3.1668e-05	0.032798	1179	2387	7942	18308	ENSOARG00000004577,ENSOARG00000002073,ENSOARG00000005040,ENSOARG00000007673,ENSOARG00000018593,ENSOARG00000001532,ENSOARG00000013310,ENSOARG00000015747,ENSOARG00000001591,ENSOARG00000016105,ENSOARG00000018858,ENSOARG00000013374,ENSOARG00000007162,ENSOARG00000003547,ENSOARG00000005399,ENSOARG00000003300,ENSOARG00000001533,ENSOARG00000017771,ENSOARG00000009322,ENSOARG00000005157,ENSOARG00000001395,…
[truncated: 661 more rows]
