# Supplementary material for: Integrated miRNA-mRNA analysis reveals regulatory pathways underlying the curly fleece trait in Chinese tan sheep
Source: BMC Genomics. 2018 May 11;19:360. doi: 10.1186/s12864-018-4736-4 (PMC5948824; doi:10.1186/s12864-018-4736-4)
Supplement: Supplementary file 6 — Table S5. Signaling pathways revealed by KEGG analysis that involve miRNAs highly expressed in lambs and their target genes (Table S4A showed pathways involving target genes of the miRNAs that are more abundant in lambs than in adults; Table S4B showed pathways involving target genes of the miRNAs that are less abundant in lambs than in adults). (XLS 254 kb) [file 12864_2018_4736_MOESM6_ESM.xls]

## Sheet: together
Table S5:Signaling pathways revealed by KEGG analysis that involve miRNAs highly expressed in lambs and their target genes.
Term	Database	ID	Input number	Background number	P-Value	Corrected P-Value	ENSOARG00000015660	Hyperlink
Metabolic pathways	KEGG PATHWAY	oas01100	180	1256	0.894549	0.984725	ENSOARG00000015987|ENSOARG00000015775|ENSOARG00000014045|ENSOARG00000006259|ENSOARG00000011397|ENSOARG00000001856|ENSOARG00000014769|ENSOARG00000016805|ENSOARG00000011128|ENSOARG00000007274|ENSOARG00000013988|ENSOARG00000006504|ENSOARG00000016415|ENSOARG00000009543|ENSOARG00000002033|ENSOARG00000009541|ENSOARG00000002936|ENSOARG00000018886|ENSOARG00000001347|ENSOARG00000015147|ENSOARG00000005258|…	http://www.genome.jp/kegg-bin/show_pathway?oas01100/oas:101111906%09red/oas:101107459%09red/oas:101108059%09red/oas:101116643%09red/oas:101117677%09red/oas:101115816%09red/oas:101122598%09red/oas:101118798%09red/oas:101114221%09red/oas:101118093%09red/oas:101110067%09red/oas:443089%09red/oas:443164%09red/oas:101102659%09red/oas:101107901%09red/oas:101122190%09red/oas:101102023%09red/oas:443085%09…
Pathways in cancer	KEGG PATHWAY	oas05200	66	336	0.179112	0.939564	ENSOARG00000017357|ENSOARG00000000873|ENSOARG00000010117|ENSOARG00000016866|ENSOARG00000019079|ENSOARG00000005315|ENSOARG00000010782|ENSOARG00000001078|ENSOARG00000012734|ENSOARG00000005722|ENSOARG00000003271|ENSOARG00000016922|ENSOARG00000020951|ENSOARG00000020870|ENSOARG00000016607|ENSOARG00000008548|ENSOARG00000003654|ENSOARG00000020853|ENSOARG00000014525|ENSOARG00000021069|ENSOARG00000004233|…	http://www.genome.jp/kegg-bin/show_pathway?oas05200/oas:101110437%09red/oas:101121415%09red/oas:101121455%09red/oas:101115719%09red/oas:101115380%09red/oas:101113716%09red/oas:100307049%09red/oas:101122656%09red/oas:101109745%09red/oas:101119486%09red/oas:101117599%09red/oas:101101932%09red/oas:100144756%09red/oas:101119848%09red/oas:100144426%09red/oas:101123008%09red/oas:443042%09red/oas:443031…
PI3K-Akt signaling pathway	KEGG PATHWAY	oas04151	64	356	0.394993	0.939564	ENSOARG00000017845|ENSOARG00000008080|ENSOARG00000002427|ENSOARG00000010117|ENSOARG00000016866|ENSOARG00000012463|ENSOARG00000010782|ENSOARG00000001710|ENSOARG00000004487|ENSOARG00000008526|ENSOARG00000020950|ENSOARG00000003293|ENSOARG00000005870|ENSOARG00000006115|ENSOARG00000020853|ENSOARG00000020629|ENSOARG00000010741|ENSOARG00000014959|ENSOARG00000014710|ENSOARG00000019180|ENSOARG00000008416|…	http://www.genome.jp/kegg-bin/show_pathway?oas04151/oas:101104166%09red/oas:101121455%09red/oas:101113716%09red/oas:443431%09red/oas:101105757%09red/oas:443009%09red/oas:101109832%09red/oas:100144756%09red/oas:101109399%09red/oas:101111510%09red/oas:101119848%09red/oas:443118%09red/oas:101105303%09red/oas:100101231%09red/oas:100820740%09red/oas:101113846%09red/oas:101115719%09red/oas:101115552%09…
HTLV-I infection	KEGG PATHWAY	oas05166	50	275	0.192543	0.895293	ENSOARG00000016490|ENSOARG00000000431|ENSOARG00000010117|ENSOARG00000002181|ENSOARG00000002985|ENSOARG00000012734|ENSOARG00000003547|ENSOARG00000004182|ENSOARG00000000468|ENSOARG00000014646|ENSOARG00000011796|ENSOARG00000019070|ENSOARG00000009357|ENSOARG00000002875|ENSOARG00000009042|ENSOARG00000008548|ENSOARG00000004489|ENSOARG00000006068|ENSOARG00000005870|ENSOARG00000007458|ENSOARG00000002932|…	http://www.genome.jp/kegg-bin/show_pathway?oas05166/oas:101121415%09red/oas:443547%09red/oas:101121455%09red/oas:101105095%09red/oas:101117599%09red/oas:101108962%09red/oas:101122630%09red/oas:101107201%09red/oas:101109745%09red/oas:101112422%09red/oas:101101932%09red/oas:101106012%09red/oas:101114986%09red/oas:101104866%09red/oas:101105735%09red/oas:100144756%09red/oas:101110746%09red/oas:101109…
Phagosome	KEGG PATHWAY	oas04145	45	169	0.00175848	0.480066	ENSOARG00000001174|ENSOARG00000007906|ENSOARG00000010070|ENSOARG00000004515|ENSOARG00000002181|ENSOARG00000007335|ENSOARG00000013739|ENSOARG00000001070|ENSOARG00000000665|ENSOARG00000007573|ENSOARG00000009357|ENSOARG00000011319|ENSOARG00000002875|ENSOARG00000009042|ENSOARG00000000502|ENSOARG00000016607|ENSOARG00000020667|ENSOARG00000009127|ENSOARG00000007458|ENSOARG00000013179|ENSOARG00000011626|…	http://www.genome.jp/kegg-bin/show_pathway?oas04145/oas:101106094%09red/oas:101107683%09red/oas:101113398%09red/oas:100505388%09red/oas:101117677%09red/oas:101109746%09red/oas:101122734%09red/oas:101114221%09red/oas:101107301%09red/oas:101104866%09red/oas:101119848%09red/oas:101102659%09red/oas:101112461%09red/oas:101103740%09red/oas:101117918%09red/oas:101109220%09red/oas:100192431%09red/oas:100…
Protein processing in endoplasmic reticulum	KEGG PATHWAY	oas04141	43	176	0.00792952	0.545551	ENSOARG00000013443|ENSOARG00000010156|ENSOARG00000005884|ENSOARG00000004003|ENSOARG00000004571|ENSOARG00000013465|ENSOARG00000002969|ENSOARG00000001078|ENSOARG00000000952|ENSOARG00000005824|ENSOARG00000018465|ENSOARG00000000337|ENSOARG00000002171|ENSOARG00000009373|ENSOARG00000018724|ENSOARG00000020101|ENSOARG00000010911|ENSOARG00000006492|ENSOARG00000015910|ENSOARG00000005855|ENSOARG00000003185|…	http://www.genome.jp/kegg-bin/show_pathway?oas04141/oas:101119193%09red/oas:101111678%09red/oas:101116451%09red/oas:100240716%09red/oas:101110601%09red/oas:101122615%09red/oas:101110723%09red/oas:101101912%09red/oas:101122104%09red/oas:101104137%09red/oas:101111759%09red/oas:443130%09red/oas:101121446%09red/oas:101117995%09red/oas:101108691%09red/oas:101118280%09red/oas:101103353%09red/oas:101105…
Regulation of actin cytoskeleton	KEGG PATHWAY	oas04810	43	220	0.245615	0.939564	ENSOARG00000003713|ENSOARG00000007108|ENSOARG00000016866|ENSOARG00000013053|ENSOARG00000009784|ENSOARG00000010782|ENSOARG00000002442|ENSOARG00000004437|ENSOARG00000003293|ENSOARG00000016607|ENSOARG00000017553|ENSOARG00000020629|ENSOARG00000005791|ENSOARG00000017329|ENSOARG00000017559|ENSOARG00000006044|ENSOARG00000018213|ENSOARG00000005870|ENSOARG00000009840|ENSOARG00000008370|ENSOARG00000006610|…	http://www.genome.jp/kegg-bin/show_pathway?oas04810/oas:101111737%09red/oas:101117190%09red/oas:101121455%09red/oas:101115380%09red/oas:101105757%09red/oas:101116845%09red/oas:101109832%09red/oas:101104593%09red/oas:101119848%09red/oas:101119125%09red/oas:101123008%09red/oas:101106875%09red/oas:101104610%09red/oas:101115719%09red/oas:101110688%09red/oas:101117784%09red/oas:101123517%09red/oas:101…
MAPK signaling pathway	KEGG PATHWAY	oas04010	42	255	0.630365	0.939564	ENSOARG00000000873|ENSOARG00000019079|ENSOARG00000016866|ENSOARG00000013671|ENSOARG00000004384|ENSOARG00000010782|ENSOARG00000001078|ENSOARG00000016128|ENSOARG00000004437|ENSOARG00000004182|ENSOARG00000011342|ENSOARG00000013190|ENSOARG00000000337|ENSOARG00000014671|ENSOARG00000014639|ENSOARG00000017559|ENSOARG00000014866|ENSOARG00000000505|ENSOARG00000020044|ENSOARG00000020474|ENSOARG00000007472|…	http://www.genome.jp/kegg-bin/show_pathway?oas04010/oas:101109858%09red/oas:101117432%09red/oas:101120573%09red/oas:101113014%09red/oas:443539%09red/oas:101115380%09red/oas:101115744%09red/oas:101104023%09red/oas:101109789%09red/oas:101114987%09red/oas:100144426%09red/oas:101123008%09red/oas:101106025%09red/oas:101113846%09red/oas:101110746%09red/oas:101123026%09red/oas:101108418%09red/oas:101123…
Tuberculosis	KEGG PATHWAY	oas05152	41	193	0.0518408	0.750258	ENSOARG00000001958|ENSOARG00000017357|ENSOARG00000010117|ENSOARG00000019079|ENSOARG00000010070|ENSOARG00000002181|ENSOARG00000007335|ENSOARG00000007458|ENSOARG00000016909|ENSOARG00000016922|ENSOARG00000016537|ENSOARG00000000665|ENSOARG00000016257|ENSOARG00000020667|ENSOARG00000007472|ENSOARG00000013179|ENSOARG00000019910|ENSOARG00000016193|ENSOARG00000010640|ENSOARG00000003718|ENSOARG00000002985|…	http://www.genome.jp/kegg-bin/show_pathway?oas05152/oas:443453%09red/oas:101117190%09red/oas:443539%09red/oas:100307049%09red/oas:100505388%09red/oas:101117677%09red/oas:780472%09red/oas:101114221%09red/oas:101112427%09red/oas:101105303%09red/oas:101110746%09red/oas:101109220%09red/oas:100192431%09red/oas:101122484%09red/oas:101122602%09red/oas:101120148%09red/oas:101103784%09red/oas:100302084%09…
Ras signaling pathway	KEGG PATHWAY	oas04014	41	233	0.474635	0.939564	ENSOARG00000016490|ENSOARG00000009393|ENSOARG00000000873|ENSOARG00000001850|ENSOARG00000016866|ENSOARG00000001950|ENSOARG00000010782|ENSOARG00000020950|ENSOARG00000003293|ENSOARG00000020044|ENSOARG00000009461|ENSOARG00000001457|ENSOARG00000017559|ENSOARG00000005870|ENSOARG00000020474|ENSOARG00000011836|ENSOARG00000021001|ENSOARG00000008334|ENSOARG00000010640|ENSOARG00000008994|ENSOARG00000013102|…	http://www.genome.jp/kegg-bin/show_pathway?oas04014/oas:101104166%09red/oas:101117432%09red/oas:101106664%09red/oas:101110687%09red/oas:101121455%09red/oas:101115744%09red/oas:101104023%09red/oas:443431%09red/oas:101114308%09red/oas:443026%09red/oas:101113572%09red/oas:101123008%09red/oas:101113846%09red/oas:101118864%09red/oas:101114986%09red/oas:101118600%09red/oas:101113014%09red/oas:101117784…
Viral carcinogenesis	KEGG PATHWAY	oas05203	39	220	0.270545	0.947475	ENSOARG00000010117|ENSOARG00000001078|ENSOARG00000000836|ENSOARG00000016922|ENSOARG00000020951|ENSOARG00000009094|ENSOARG00000014646|ENSOARG00000020853|ENSOARG00000001457|ENSOARG00000009357|ENSOARG00000002875|ENSOARG00000009042|ENSOARG00000018886|ENSOARG00000004489|ENSOARG00000005870|ENSOARG00000007472|ENSOARG00000018318|ENSOARG00000005496|ENSOARG00000005384|ENSOARG00000002433|ENSOARG00000005469|…	http://www.genome.jp/kegg-bin/show_pathway?oas05203/oas:101121455%09red/oas:100216432%09red/oas:101104719%09red/oas:101117677%09red/oas:101122630%09red/oas:101107201%09red/oas:101113174%09red/oas:100144756%09red/oas:101104866%09red/oas:101105303%09red/oas:101106122%09red/oas:101119966%09red/oas:101113631%09red/oas:101118600%09red/oas:100127219%09red/oas:101116372%09red/oas:101109180%09red/oas:100…
Transcriptional misregulation in cancer	KEGG PATHWAY	oas05202	37	168	0.104994	0.779794	ENSOARG00000016490|ENSOARG00000002990|ENSOARG00000004815|ENSOARG00000012658|ENSOARG00000014289|ENSOARG00000020951|ENSOARG00000016384|ENSOARG00000004182|ENSOARG00000020853|ENSOARG00000001457|ENSOARG00000018628|ENSOARG00000020667|ENSOARG00000005613|ENSOARG00000008473|ENSOARG00000016099|ENSOARG00000008994|ENSOARG00000010144|ENSOARG00000010068|ENSOARG00000012312|ENSOARG00000019962|ENSOARG00000017859|…	http://www.genome.jp/kegg-bin/show_pathway?oas05202/oas:101121203%09red/oas:101108357%09red/oas:101112958%09red/oas:101118395%09red/oas:101111966%09red/oas:101105964%09red/oas:101108034%09red/oas:101117893%09red/oas:101119486%09red/oas:101101916%09red/oas:100192431%09red/oas:101112041%09red/oas:101113279%09red/oas:100302501%09red/oas:101118600%09red/oas:100127219%09red/oas:101109265%09red/oas:101…
Influenza A	KEGG PATHWAY	oas05164	37	180	0.185182	0.939564	ENSOARG00000001958|ENSOARG00000010117|ENSOARG00000007906|ENSOARG00000002181|ENSOARG00000010782|ENSOARG00000007335|ENSOARG00000017357|ENSOARG00000005870|ENSOARG00000005855|ENSOARG00000014866|ENSOARG00000001787|ENSOARG00000015660|ENSOARG00000007904|ENSOARG00000007458|ENSOARG00000016257|ENSOARG00000016193|ENSOARG00000019835|ENSOARG00000002985|ENSOARG00000020101|ENSOARG00000005443|ENSOARG00000007011|…	http://www.genome.jp/kegg-bin/show_pathway?oas05164/oas:101111580%09red/oas:101122104%09red/oas:101121455%09red/oas:443539%09red/oas:101120216%09red/oas:100307049%09red/oas:101108962%09red/oas:101109746%09red/oas:101108211%09red/oas:101103789%09red/oas:101114987%09red/oas:100144426%09red/oas:443206%09red/oas:101113846%09red/oas:101123536%09red/oas:101109220%09red/oas:101122484%09red/oas:101121197…
Endocytosis	KEGG PATHWAY	oas04144	36	226	0.500605	0.957113	ENSOARG00000017194|ENSOARG00000012636|ENSOARG00000002529|ENSOARG00000008873|ENSOARG00000019079|ENSOARG00000000630|ENSOARG00000003654|ENSOARG00000011342|ENSOARG00000014106|ENSOARG00000005855|ENSOARG00000009357|ENSOARG00000019041|ENSOARG00000002875|ENSOARG00000009042|ENSOARG00000011645|ENSOARG00000020100|ENSOARG00000019070|ENSOARG00000001185|ENSOARG00000002088|ENSOARG00000005053|ENSOARG00000020099|…	http://www.genome.jp/kegg-bin/show_pathway?oas04144/oas:101117262%09red/oas:101109678%09red/oas:101106157%09red/oas:101110972%09red/oas:101110462%09red/oas:101102247%09red/oas:101105757%09red/oas:101114987%09red/oas:101104866%09red/oas:101102615%09red/oas:101114400%09red/oas:101106012%09red/oas:101110687%09red/oas:101113964%09red/oas:101108418%09red/oas:100171394%09red/oas:101122748%09red/oas:101…
Epstein-Barr virus infection	KEGG PATHWAY	oas05169	35	196	0.270988	0.947475	ENSOARG00000005604|ENSOARG00000001958|ENSOARG00000010117|ENSOARG00000001710|ENSOARG00000001078|ENSOARG00000019079|ENSOARG00000020951|ENSOARG00000020101|ENSOARG00000014646|ENSOARG00000020853|ENSOARG00000005855|ENSOARG00000004487|ENSOARG00000009357|ENSOARG00000002875|ENSOARG00000009042|ENSOARG00000005870|ENSOARG00000004307|ENSOARG00000019835|ENSOARG00000007814|ENSOARG00000005469|ENSOARG00000005613|…	http://www.genome.jp/kegg-bin/show_pathway?oas05169/oas:101121455%09red/oas:101121105%09red/oas:100216432%09red/oas:101107201%09red/oas:101114987%09red/oas:101104866%09red/oas:101105303%09red/oas:101113884%09red/oas:101119966%09red/oas:101114502%09red/oas:101111572%09red/oas:100127219%09red/oas:101106735%09red/oas:101111510%09red/oas:101117873%09red/oas:101105235%09red/oas:101108368%09red/oas:101…
Lysosome	KEGG PATHWAY	oas04142	33	119	0.0125549	0.638411	ENSOARG00000004743|ENSOARG00000003375|ENSOARG00000019535|ENSOARG00000004688|ENSOARG00000008609|ENSOARG00000015574|ENSOARG00000008704|ENSOARG00000000665|ENSOARG00000008438|ENSOARG00000017167|ENSOARG00000016667|ENSOARG00000008479|ENSOARG00000003833|ENSOARG00000013179|ENSOARG00000017119|ENSOARG00000004593|ENSOARG00000004679|ENSOARG00000016970|ENSOARG00000013249|ENSOARG00000002094|ENSOARG00000010103|…	http://www.genome.jp/kegg-bin/show_pathway?oas04142/oas:101111906%09red/oas:101120555%09red/oas:101118294%09red/oas:101104002%09red/oas:101110003%09red/oas:101105496%09red/oas:101117677%09red/oas:101106174%09red/oas:101108314%09red/oas:443365%09red/oas:101114221%09red/oas:101121575%09red/oas:101112650%09red/oas:101122348%09red/oas:100135695%09red/oas:780472%09red/oas:100145859%09red/oas:101114873…
MicroRNAs in cancer	KEGG PATHWAY	oas05206	33	184	0.443229	0.939564	ENSOARG00000004826|ENSOARG00000000873|ENSOARG00000014048|ENSOARG00000010782|ENSOARG00000006509|ENSOARG00000015495|ENSOARG00000008548|ENSOARG00000002064|ENSOARG00000020853|ENSOARG00000015355|ENSOARG00000011340|ENSOARG00000018210|ENSOARG00000018809|ENSOARG00000007592|ENSOARG00000007472|ENSOARG00000014977|ENSOARG00000008473|ENSOARG00000002511|ENSOARG00000001592|ENSOARG00000015465|ENSOARG00000008334|…	http://www.genome.jp/kegg-bin/show_pathway?oas05206/oas:100217407%09red/oas:101102956%09red/oas:101115380%09red/oas:101116410%09red/oas:443460%09red/oas:443367%09red/oas:101106875%09red/oas:101112460%09red/oas:101113884%09red/oas:100820740%09red/oas:101113846%09red/oas:101113253%09red/oas:100302501%09red/oas:100127219%09red/oas:101117526%09red/oas:554329%09red/oas:101119351%09red/oas:101104664%09…
Focal adhesion	KEGG PATHWAY	oas04510	33	210	0.531854	0.957113	ENSOARG00000000873|ENSOARG00000003293|ENSOARG00000016607|ENSOARG00000006115|ENSOARG00000019070|ENSOARG00000020629|ENSOARG00000011318|ENSOARG00000019180|ENSOARG00000005870|ENSOARG00000008370|ENSOARG00000007474|ENSOARG00000006610|ENSOARG00000001187|ENSOARG00000008212|ENSOARG00000019835|ENSOARG00000015898|ENSOARG00000014039|ENSOARG00000020358|ENSOARG00000007505|ENSOARG00000000498|ENSOARG00000017638|…	http://www.genome.jp/kegg-bin/show_pathway?oas04510/oas:101121455%09red/oas:101115380%09red/oas:101119264%09red/oas:101109832%09red/oas:101106012%09red/oas:101116866%09red/oas:101119848%09red/oas:101123008%09red/oas:100820740%09red/oas:101115719%09red/oas:101115552%09red/oas:101113014%09red/oas:101114569%09red/oas:101123517%09red/oas:101119351%09red/oas:101117784%09red/oas:101102692%09red/oas:100…
cGMP-PKG signaling pathway	KEGG PATHWAY	oas04022	31	171	0.425371	0.939564	ENSOARG00000010782|ENSOARG00000009536|ENSOARG00000004437|ENSOARG00000009653|ENSOARG00000000631|ENSOARG00000000927|ENSOARG00000018847|ENSOARG00000016118|ENSOARG00000002178|ENSOARG00000018211|ENSOARG00000005870|ENSOARG00000011762|ENSOARG00000002932|ENSOARG00000000158|ENSOARG00000009752|ENSOARG00000016099|ENSOARG00000006495|ENSOARG00000010763|ENSOARG00000015898|ENSOARG00000020213|ENSOARG00000003342|…	http://www.genome.jp/kegg-bin/show_pathway?oas04022/oas:100294642%09red/oas:101121455%09red/oas:101112950%09red/oas:101116750%09red/oas:443431%09red/oas:101119264%09red/oas:101102086%09red/oas:100820749%09red/oas:443118%09red/oas:101105735%09red/oas:101123008%09red/oas:443139%09red/oas:100169940%09red/oas:101113846%09red/oas:101110746%09red/oas:443381%09red/oas:101104306%09red/oas:100286738%09red…
AMPK signaling pathway	KEGG PATHWAY	oas04152	30	126	0.0712696	0.779794	ENSOARG00000005886|ENSOARG00000010741|ENSOARG00000012463|ENSOARG00000011109|ENSOARG00000016046|ENSOARG00000008668|ENSOARG00000004826|ENSOARG00000016724|ENSOARG00000013865|ENSOARG00000003928|ENSOARG00000002427|ENSOARG00000016505|ENSOARG00000014674|ENSOARG00000005870|ENSOARG00000007299|ENSOARG00000005498|ENSOARG00000017283|ENSOARG00000004505|ENSOARG00000019949|ENSOARG00000020509|ENSOARG00000013434|…	http://www.genome.jp/kegg-bin/show_pathway?oas04152/oas:101116538%09red/oas:101102956%09red/oas:101121455%09red/oas:101111848%09red/oas:443431%09red/oas:443193%09red/oas:443434%09red/oas:443009%09red/oas:443118%09red/oas:101113460%09red/oas:100169940%09red/oas:101104483%09red/oas:100127210%09red/oas:100534656%09red/oas:101114816%09red/oas:101121568%09red/oas:100302087%09red/oas:101106309%09red/oa…
Calcium signaling pathway	KEGG PATHWAY	oas04020	30	186	0.65938	0.942829	ENSOARG00000016490|ENSOARG00000000873|ENSOARG00000001950|ENSOARG00000009536|ENSOARG00000000716|ENSOARG00000014639|ENSOARG00000016562|ENSOARG00000016118|ENSOARG00000002178|ENSOARG00000000505|ENSOARG00000017383|ENSOARG00000012127|ENSOARG00000000158|ENSOARG00000008337|ENSOARG00000019910|ENSOARG00000016884|ENSOARG00000010640|ENSOARG00000002932|ENSOARG00000009699|ENSOARG00000016937|ENSOARG00000006476|…	http://www.genome.jp/kegg-bin/show_pathway?oas04020/oas:101106079%09red/oas:443453%09red/oas:101116750%09red/oas:101108884%09red/oas:101105757%09red/oas:101113572%09red/oas:443139%09red/oas:100169940%09red/oas:101110746%09red/oas:101123026%09red/oas:101104306%09red/oas:101105211%09red/oas:101120322%09red/oas:101108550%09red/oas:101104013%09red/oas:101122401%09red/oas:101116423%09red/oas:100142675…
Herpes simplex infection	KEGG PATHWAY	oas05168	29	213	0.0470408	0.589129	ENSOARG00000001958|ENSOARG00000019079|ENSOARG00000002181|ENSOARG00000007335|ENSOARG00000017944|ENSOARG00000016922|ENSOARG00000019038|ENSOARG00000007573|ENSOARG00000002875|ENSOARG00000009042|ENSOARG00000014866|ENSOARG00000018724|ENSOARG00000020101|ENSOARG00000007906|ENSOARG00000016257|ENSOARG00000002985|ENSOARG00000005469|ENSOARG00000013188|ENSOARG00000002209|ENSOARG00000004775|ENSOARG00000015707|…	http://www.genome.jp/kegg-bin/show_pathway?oas05168/oas:443539%09red/oas:100307049%09red/oas:101103036%09red/oas:101108962%09red/oas:101109746%09red/oas:101108131%09red/oas:101106735%09red/oas:100144426%09red/oas:101102102%09red/oas:101119966%09red/oas:101123536%09red/oas:101109220%09red/oas:101122484%09red/oas:100171394%09red/oas:101104866%09red/oas:101105235%09red/oas:101120148%09red/oas:101106…
Hepatitis B	KEGG PATHWAY	oas05161	28	148	0.354235	0.939564	ENSOARG00000017357|ENSOARG00000000873|ENSOARG00000010117|ENSOARG00000010782|ENSOARG00000016909|ENSOARG00000016922|ENSOARG00000008548|ENSOARG00000020853|ENSOARG00000004487|ENSOARG00000018847|ENSOARG00000004489|ENSOARG00000005870|ENSOARG00000007472|ENSOARG00000004743|ENSOARG00000002433|ENSOARG00000000927|ENSOARG00000007502|ENSOARG00000013188|ENSOARG00000005320|ENSOARG00000003342|ENSOARG00000001511|…	http://www.genome.jp/kegg-bin/show_pathway?oas05161/oas:101121455%09red/oas:100307049%09red/oas:101104719%09red/oas:101108211%09red/oas:100144756%09red/oas:100144426%09red/oas:101123008%09red/oas:443031%09red/oas:100127219%09red/oas:101117526%09red/oas:101119351%09red/oas:101122407%09red/oas:101103784%09red/oas:101119886%09red/oas:443118%09red/oas:100294659%09red/oas:101107334%09red/oas:101116423…
Antigen processing and presentation	KEGG PATHWAY	oas04612	27	82	0.00377519	0.513425	ENSOARG00000016490|ENSOARG00000001958|ENSOARG00000009391|ENSOARG00000013291|ENSOARG00000002181|ENSOARG00000007335|ENSOARG00000007458|ENSOARG00000007573|ENSOARG00000005855|ENSOARG00000009357|ENSOARG00000018847|ENSOARG00000009042|ENSOARG00000006301|ENSOARG00000015660|ENSOARG00000007906|ENSOARG00000016257|ENSOARG00000021003|ENSOARG00000021005|ENSOARG00000008994|ENSOARG00000002985|ENSOARG00000003185|…	http://www.genome.jp/kegg-bin/show_pathway?oas04612/oas:100170652%09red/oas:100534647%09red/oas:101108962%09red/oas:101109746%09red/oas:443509%09red/oas:101114987%09red/oas:101104866%09red/oas:101102227%09red/oas:101109220%09red/oas:100171394%09red/oas:780472%09red/oas:100135691%09red/oas:101120148%09red/oas:101112844%09red/oas:101122782%09red/oas:443118%09red/oas:100144749%09red/oas:101114758%09…
Amoebiasis	KEGG PATHWAY	oas05146	27	113	0.0811754	0.779794	ENSOARG00000003713|ENSOARG00000001958|ENSOARG00000000873|ENSOARG00000004002|ENSOARG00000004688|ENSOARG00000009536|ENSOARG00000006441|ENSOARG00000006115|ENSOARG00000005791|ENSOARG00000019180|ENSOARG00000005870|ENSOARG00000021170|ENSOARG00000007472|ENSOARG00000007474|ENSOARG00000014461|ENSOARG00000004679|ENSOARG00000014039|ENSOARG00000006971|ENSOARG00000007505|ENSOARG00000006476|ENSOARG00000000457|…	http://www.genome.jp/kegg-bin/show_pathway?oas05146/oas:101111737%09red/oas:100145880%09red/oas:101121455%09red/oas:443539%09red/oas:101105297%09red/oas:101115552%09red/oas:101114569%09red/oas:101115457%09red/oas:101116372%09red/oas:101109343%09red/oas:101102692%09red/oas:101121298%09red/oas:101105588%09red/oas:101116423%09red/oas:101120129%09red/oas:443031%09red/oas:101106520%09red/oas:100101231…
Rheumatoid arthritis	KEGG PATHWAY	oas05323	25	100	0.0642461	0.779794	ENSOARG00000016490|ENSOARG00000001958|ENSOARG00000004743|ENSOARG00000005315|ENSOARG00000007335|ENSOARG00000007458|ENSOARG00000000665|ENSOARG00000013930|ENSOARG00000011319|ENSOARG00000015660|ENSOARG00000007906|ENSOARG00000016257|ENSOARG00000016193|ENSOARG00000018321|ENSOARG00000008994|ENSOARG00000002985|ENSOARG00000005084|ENSOARG00000015707|ENSOARG00000015583|ENSOARG00000002181|ENSOARG00000020866|…	http://www.genome.jp/kegg-bin/show_pathway?oas05323/oas:443539%09red/oas:101107683%09red/oas:101103931%09red/oas:101108962%09red/oas:101117677%09red/oas:101109746%09red/oas:101114221%09red/oas:443206%09red/oas:101102659%09red/oas:101109220%09red/oas:101120322%09red/oas:101120148%09red/oas:101119886%09red/oas:494438%09red/oas:100144749%09red/oas:443040%09red/oas:101114758%09red/oas:101118895%09red…
Protein digestion and absorption	KEGG PATHWAY	oas04974	25	115	0.0917653	0.830982	ENSOARG00000009820|ENSOARG00000002184|ENSOARG00000020224|ENSOARG00000016286|ENSOARG00000006110|ENSOARG00000004606|ENSOARG00000006115|ENSOARG00000006410|ENSOARG00000018843|ENSOARG00000009371|ENSOARG00000016548|ENSOARG00000016790|ENSOARG00000014461|ENSOARG00000006495|ENSOARG00000014039|ENSOARG00000020213|ENSOARG00000006084|ENSOARG00000006454|ENSOARG00000007135|ENSOARG00000011224|ENSOARG00000002825|…	http://www.genome.jp/kegg-bin/show_pathway?oas04974/oas:443536%09red/oas:101116774%09red/oas:101117738%09red/oas:101120758%09red/oas:101121906%09red/oas:101114072%09red/oas:101115552%09red/oas:101103603%09red/oas:443381%09red/oas:101122563%09red/oas:101114569%09red/oas:101115457%09red/oas:443384%09red/oas:443348%09red/oas:101123081%09red/oas:101107568%09red/oas:101103020%09red/oas:101104283%09red…
Alzheimer's disease	KEGG PATHWAY	oas05010	25	192	0.840453	0.984725	ENSOARG00000017357|ENSOARG00000013465|ENSOARG00000009536|ENSOARG00000007239|ENSOARG00000016922|ENSOARG00000014866|ENSOARG00000007472|ENSOARG00000019910|ENSOARG00000010640|ENSOARG00000011589|ENSOARG00000010418|ENSOARG00000011397|ENSOARG00000009782|ENSOARG00000013623|ENSOARG00000008827|ENSOARG00000015165|ENSOARG00000002399|ENSOARG00000010129|ENSOARG00000020866|ENSOARG00000003718|ENSOARG00000012852|…	http://www.genome.jp/kegg-bin/show_pathway?oas05010/oas:101120457%09red/oas:443539%09red/oas:101104108%09red/oas:100217408%09red/oas:101122393%09red/oas:101106318%09red/oas:101108729%09red/oas:101111413%09red/oas:100144426%09red/oas:101123008%09red/oas:101102027%09red/oas:101110746%09red/oas:443130%09red/oas:101116733%09red/oas:100169938%09red/oas:101114702%09red/oas:101122741%09red/oas:101116338…
Bile secretion	KEGG PATHWAY	oas04976	24	83	0.0207154	0.638411	ENSOARG00000001232|ENSOARG00000000935|ENSOARG00000006982|ENSOARG00000000812|ENSOARG00000018396|ENSOARG00000002250|ENSOARG00000002064|ENSOARG00000001404|ENSOARG00000016724|ENSOARG00000016562|ENSOARG00000002932|ENSOARG00000006495|ENSOARG00000002511|ENSOARG00000020213|ENSOARG00000001592|ENSOARG00000012378|ENSOARG00000002078|ENSOARG00000006476|ENSOARG00000000431|ENSOARG00000018479|ENSOARG00000000555|…	http://www.genome.jp/kegg-bin/show_pathway?oas04976/oas:101105735%09red/oas:101113341%09red/oas:101112460%09red/oas:101108013%09red/oas:101107568%09red/oas:443094%09red/oas:494440%09red/oas:101122401%09red/oas:101115654%09red/oas:101109370%09red/oas:443381%09red/oas:101107030%09red/oas:101119972%09red/oas:101108919%09red/oas:443268%09red/oas:443367%09red/oas:101115640%09red/oas:101106534%09red/oa…
Insulin signaling pathway	KEGG PATHWAY	oas04910	24	144	0.592028	0.939564	ENSOARG00000015987|ENSOARG00000007168|ENSOARG00000004577|ENSOARG00000012463|ENSOARG00000010782|ENSOARG00000008668|ENSOARG00000015024|ENSOARG00000011318|ENSOARG00000005870|ENSOARG00000011485|ENSOARG00000005491|ENSOARG00000010640|ENSOARG00000019835|ENSOARG00000004505|ENSOARG00000006476|ENSOARG00000003252|ENSOARG00000016132|ENSOARG00000003718|ENSOARG00000016430|ENSOARG00000017283|ENSOARG00000018633|…	http://www.genome.jp/kegg-bin/show_pathway?oas04910/oas:101108772%09red/oas:101119209%09red/oas:101121455%09red/oas:100216463%09red/oas:101115380%09red/oas:443431%09red/oas:101119264%09red/oas:101123008%09red/oas:101113460%09red/oas:101113846%09red/oas:101104483%09red/oas:100127210%09red/oas:554325%09red/oas:101114816%09red/oas:100036759%09red/oas:101116338%09red/oas:101117211%09red/oas:100169938…
Salivary secretion	KEGG PATHWAY	oas04970	23	90	0.0296759	0.675127	ENSOARG00000000873|ENSOARG00000008940|ENSOARG00000009536|ENSOARG00000009371|ENSOARG00000016562|ENSOARG00000016118|ENSOARG00000002178|ENSOARG00000001083|ENSOARG00000000543|ENSOARG00000006495|ENSOARG00000010640|ENSOARG00000002932|ENSOARG00000020213|ENSOARG00000001285|ENSOARG00000002306|ENSOARG00000000431|ENSOARG00000016910|ENSOARG00000017613|ENSOARG00000000555|ENSOARG00000020393|ENSOARG00000003159|…	http://www.genome.jp/kegg-bin/show_pathway?oas04970/oas:101117313%09red/oas:101105735%09red/oas:101116338%09red/oas:100169940%09red/oas:101118594%09red/oas:101107568%09red/oas:443149%09red/oas:443381%09red/oas:101122401%09red/oas:101105242%09red/oas:100137068%09red/oas:101106864%09red/oas:443004%09red/oas:101116423%09red/oas:101104306%09red/oas:443384%09red/oas:101102714%09red/oas:101115640%09red…
Cell adhesion molecules (CAMs)	KEGG PATHWAY	oas04514	23	156	0.0368629	0.543865	ENSOARG00000007676|ENSOARG00000013525|ENSOARG00000013509|ENSOARG00000002181|ENSOARG00000007335|ENSOARG00000013611|ENSOARG00000000498|ENSOARG00000002875|ENSOARG00000009042|ENSOARG00000020249|ENSOARG00000007906|ENSOARG00000006907|ENSOARG00000016257|ENSOARG00000018989|ENSOARG00000002985|ENSOARG00000001187|ENSOARG00000017638|ENSOARG00000000549|ENSOARG00000005736|ENSOARG00000015707|ENSOARG00000008369|…	http://www.genome.jp/kegg-bin/show_pathway?oas04514/oas:101102951%09red/oas:101108962%09red/oas:101109746%09red/oas:101114151%09red/oas:101109832%09red/oas:101116167%09red/oas:101117081%09red/oas:101104866%09red/oas:101109220%09red/oas:100171394%09red/oas:101120148%09red/oas:101119190%09red/oas:101121565%09red/oas:101107462%09red/oas:101117375%09red/oas:100144749%09red/oas:443232%09red/oas:101115…
Hippo signaling pathway	KEGG PATHWAY	oas04390	23	153	0.614818	0.957113	ENSOARG00000011975|ENSOARG00000010325|ENSOARG00000016829|ENSOARG00000012734|ENSOARG00000000363|ENSOARG00000013966|ENSOARG00000003654|ENSOARG00000004487|ENSOARG00000021069|ENSOARG00000014977|ENSOARG00000011318|ENSOARG00000008998|ENSOARG00000017161|ENSOARG00000019835|ENSOARG00000015400|ENSOARG00000010797|ENSOARG00000014690|ENSOARG00000016130|ENSOARG00000010809|ENSOARG00000003635|ENSOARG00000004175|…	http://www.genome.jp/kegg-bin/show_pathway?oas04390/oas:443454%09red/oas:101121415%09red/oas:101112975%09red/oas:101109745%09red/oas:101119264%09red/oas:101117599%09red/oas:443009%09red/oas:101101932%09red/oas:101103646%09red/oas:101123123%09red/oas:101120426%09red/oas:101120930%09red/oas:100171396%09red/oas:101104664%09red/oas:443502%09red/oas:780482%09red/oas:101107136%09red/oas:101106044%09red…
Carbon metabolism	KEGG PATHWAY	oas01200	22	109	0.172019	0.895293	ENSOARG00000015987|ENSOARG00000015775|ENSOARG00000003252|ENSOARG00000001717|ENSOARG00000006504|ENSOARG00000018886|ENSOARG00000005238|ENSOARG00000004143|ENSOARG00000018593|ENSOARG00000005491|ENSOARG00000005493|ENSOARG00000018980|ENSOARG00000004442|ENSOARG00000007382|ENSOARG00000007179|ENSOARG00000000940|ENSOARG00000019149|ENSOARG00000002151|ENSOARG00000011278|ENSOARG00000009930|ENSOARG00000011864|…	http://www.genome.jp/kegg-bin/show_pathway?oas01200/oas:101119209%09red/oas:101106176%09red/oas:101108729%09red/oas:101112223%09red/oas:100145875%09red/oas:443085%09red/oas:101112991%09red/oas:101112348%09red/oas:101109180%09red/oas:101101880%09red/oas:100036759%09red/oas:100192316%09red/oas:101117623%09red/oas:101109516%09red/oas:101109822%09red/oas:443257%09red/oas:443164%09red/oas:101109164%09…
FoxO signaling pathway	KEGG PATHWAY	oas04068	22	132	0.591008	0.939564	ENSOARG00000010741|ENSOARG00000013671|ENSOARG00000010782|ENSOARG00000004826|ENSOARG00000020853|ENSOARG00000014710|ENSOARG00000005870|ENSOARG00000021023|ENSOARG00000004505|ENSOARG00000005469|ENSOARG00000013381|ENSOARG00000017343|ENSOARG00000001511|ENSOARG00000004730|ENSOARG00000003718|ENSOARG00000016432|ENSOARG00000014146|ENSOARG00000017649|ENSOARG00000018633|ENSOARG00000000285|ENSOARG00000003654|…	http://www.genome.jp/kegg-bin/show_pathway?oas04068/oas:101102956%09red/oas:101120573%09red/oas:101121455%09red/oas:443431%09red/oas:101105713%09red/oas:101102473%09red/oas:101123008%09red/oas:101113846%09red/oas:100127219%09red/oas:101104483%09red/oas:100127210%09red/oas:101106735%09red/oas:101110437%09red/oas:100294659%09red/oas:101119351%09red/oas:101107357%09red/oas:101117211%09red/oas:101114…
Inflammatory bowel disease (IBD)	KEGG PATHWAY	oas05321	21	75	0.0373242	0.779794	ENSOARG00000002181|ENSOARG00000016490|ENSOARG00000002985|ENSOARG00000014066|ENSOARG00000013930|ENSOARG00000013903|ENSOARG00000007906|ENSOARG00000008994|ENSOARG00000016109|ENSOARG00000015660|ENSOARG00000007335|ENSOARG00000013096|ENSOARG00000007458|ENSOARG00000015707|ENSOARG00000016257|ENSOARG00000001958|ENSOARG00000013168|ENSOARG00000016193|ENSOARG00000003654|ENSOARG00000001511|ENSOARG00000020866	http://www.genome.jp/kegg-bin/show_pathway?oas05321/oas:101120148%09red/oas:100144749%09red/oas:101103538%09red/oas:443206%09red/oas:101102552%09red/oas:101104186%09red/oas:101119856%09red/oas:100294659%09red/oas:101103931%09red/oas:100307049%09red/oas:101108962%09red/oas:101122484%09red/oas:101109746%09red/oas:443539%09red/oas:101114231%09red/oas:443396%09red/oas:101109219%09red/oas:101114758%09…
Small cell lung cancer	KEGG PATHWAY	oas05222	21	94	0.0958869	0.830982	ENSOARG00000014146|ENSOARG00000017357|ENSOARG00000008766|ENSOARG00000000327|ENSOARG00000005613|ENSOARG00000006115|ENSOARG00000019180|ENSOARG00000007502|ENSOARG00000007505|ENSOARG00000016607|ENSOARG00000007592|ENSOARG00000017638|ENSOARG00000001078|ENSOARG00000007474|ENSOARG00000005320|ENSOARG00000019079|ENSOARG00000001187|ENSOARG00000008212|ENSOARG00000005870|ENSOARG00000008548|ENSOARG00000008370	http://www.genome.jp/kegg-bin/show_pathway?oas05222/oas:101119848%09red/oas:101110798%09red/oas:443141%09red/oas:101122077%09red/oas:443143%09red/oas:101121455%09red/oas:100144756%09red/oas:101115719%09red/oas:101115552%09red/oas:443460%09red/oas:101107132%09red/oas:101105588%09red/oas:101117526%09red/oas:101103784%09red/oas:101119351%09red/oas:101102692%09red/oas:780520%09red/oas:101113656%09red…
Inflammatory mediator regulation of TRP channels	KEGG PATHWAY	oas04750	21	100	0.236588	0.939564	ENSOARG00000011318|ENSOARG00000013497|ENSOARG00000000555|ENSOARG00000016562|ENSOARG00000005450|ENSOARG00000018049|ENSOARG00000000431|ENSOARG00000008786|ENSOARG00000005870|ENSOARG00000006476|ENSOARG00000020474|ENSOARG00000005124|ENSOARG00000009536|ENSOARG00000017383|ENSOARG00000008337|ENSOARG00000002932|ENSOARG00000016897|ENSOARG00000000873|ENSOARG00000006951|ENSOARG00000010640|ENSOARG00000020866	http://www.genome.jp/kegg-bin/show_pathway?oas04750/oas:101115717%09red/oas:101105735%09red/oas:443453%09red/oas:101108550%09red/oas:101108884%09red/oas:101121455%09red/oas:443539%09red/oas:443094%09red/oas:101106864%09red/oas:101122401%09red/oas:101113251%09red/oas:101107486%09red/oas:101117259%09red/oas:101116423%09red/oas:101119264%09red/oas:101120562%09red/oas:101115640%09red/oas:101120535%09…
Axon guidance	KEGG PATHWAY	oas04360	21	127	0.452762	0.957113	ENSOARG00000015898|ENSOARG00000003718|ENSOARG00000019098|ENSOARG00000019806|ENSOARG00000015957|ENSOARG00000020358|ENSOARG00000009784|ENSOARG00000003647|ENSOARG00000009770|ENSOARG00000017638|ENSOARG00000008024|ENSOARG00000017361|ENSOARG00000013623|ENSOARG00000019910|ENSOARG00000004319|ENSOARG00000016894|ENSOARG00000006838|ENSOARG00000019835|ENSOARG00000020270|ENSOARG00000006427|ENSOARG00000003342	http://www.genome.jp/kegg-bin/show_pathway?oas04360/oas:101103800%09red/oas:101123008%09red/oas:101117190%09red/oas:101119554%09red/oas:101122740%09red/oas:101116473%09red/oas:101110746%09red/oas:101122177%09red/oas:101118388%09red/oas:101114604%09red/oas:101119375%09red/oas:101118852%09red/oas:101105624%09red/oas:101123517%09red/oas:101117607%09red/oas:443141%09red/oas:101108984%09red/oas:101122…
Huntington's disease	KEGG PATHWAY	oas05016	21	208	0.984249	1	ENSOARG00000020099|ENSOARG00000017357|ENSOARG00000021094|ENSOARG00000007239|ENSOARG00000011278|ENSOARG00000011397|ENSOARG00000006304|ENSOARG00000013249|ENSOARG00000008306|ENSOARG00000004714|ENSOARG00000009782|ENSOARG00000009536|ENSOARG00000020100|ENSOARG00000009251|ENSOARG00000016922|ENSOARG00000013203|ENSOARG00000007472|ENSOARG00000018675|ENSOARG00000014646|ENSOARG00000020951|ENSOARG00000011589	http://www.genome.jp/kegg-bin/show_pathway?oas05016/oas:101111413%09red/oas:101106864%09red/oas:101122250%09red/oas:101122393%09red/oas:101104108%09red/oas:100217408%09red/oas:101107114%09red/oas:101106318%09red/oas:101113500%09red/oas:100820752%09red/oas:101107334%09red/oas:101117042%09red/oas:101119807%09red/oas:443490%09red/oas:101108595%09red/oas:101107201%09red/oas:101103784%09red/oas:101108…
Rap1 signaling pathway	KEGG PATHWAY	oas04015	20	212	0.239128	0.942233	ENSOARG00000003718|ENSOARG00000017850|ENSOARG00000017737|ENSOARG00000000555|ENSOARG00000004918|ENSOARG00000010668|ENSOARG00000017559|ENSOARG00000000873|ENSOARG00000010782|ENSOARG00000005870|ENSOARG00000016937|ENSOARG00000017638|ENSOARG00000008370|ENSOARG00000008574|ENSOARG00000010733|ENSOARG00000002932|ENSOARG00000000285|ENSOARG00000007549|ENSOARG00000003293|ENSOARG00000000431	http://www.genome.jp/kegg-bin/show_pathway?oas04015/oas:101116853%09red/oas:101113525%09red/oas:101105735%09red/oas:101113249%09red/oas:101118390%09red/oas:101121455%09red/oas:101113846%09red/oas:101115719%09red/oas:101104023%09red/oas:443431%09red/oas:101122401%09red/oas:101117784%09red/oas:101104572%09red/oas:101105757%09red/oas:101123259%09red/oas:101123008%09red/oas:443141%09red/oas:101115744…
Ubiquitin mediated proteolysis	KEGG PATHWAY	oas04120	20	149	0.78029	0.959545	ENSOARG00000010174|ENSOARG00000013443|ENSOARG00000009345|ENSOARG00000020419|ENSOARG00000013921|ENSOARG00000003635|ENSOARG00000004571|ENSOARG00000012766|ENSOARG00000018724|ENSOARG00000015640|ENSOARG00000013802|ENSOARG00000001877|ENSOARG00000011716|ENSOARG00000019079|ENSOARG00000009094|ENSOARG00000013586|ENSOARG00000005399|ENSOARG00000006622|ENSOARG00000009505|ENSOARG00000015596	http://www.genome.jp/kegg-bin/show_pathway?oas04120/oas:101103864%09red/oas:101122748%09red/oas:100381250%09red/oas:101121381%09red/oas:101122669%09red/oas:101123528%09red/oas:101123152%09red/oas:101119836%09red/oas:101106584%09red/oas:101112931%09red/oas:101117052%09red/oas:100240716%09red/oas:101107132%09red/oas:101103036%09red/oas:101114391%09red/oas:101107136%09red/oas:101110601%09red/oas:101…
Toxoplasmosis	KEGG PATHWAY	oas05145	19	134	0.0709926	0.654043	ENSOARG00000003718|ENSOARG00000015707|ENSOARG00000002985|ENSOARG00000001958|ENSOARG00000008369|ENSOARG00000000327|ENSOARG00000019079|ENSOARG00000007906|ENSOARG00000013903|ENSOARG00000007505|ENSOARG00000005870|ENSOARG00000016257|ENSOARG00000017638|ENSOARG00000007335|ENSOARG00000007474|ENSOARG00000016922|ENSOARG00000001187|ENSOARG00000013168|ENSOARG00000002181	http://www.genome.jp/kegg-bin/show_pathway?oas05145/oas:101120148%09red/oas:101107334%09red/oas:101123008%09red/oas:443396%09red/oas:101121455%09red/oas:443141%09red/oas:100307049%09red/oas:101114758%09red/oas:101108962%09red/oas:101122484%09red/oas:100144749%09red/oas:101109746%09red/oas:101107132%09red/oas:443232%09red/oas:101102692%09red/oas:101113656%09red/oas:101106520%09red/oas:101109220%09…
Arachidonic acid metabolism	KEGG PATHWAY	oas00590	19	77	0.104852	0.779794	ENSOARG00000013497|ENSOARG00000009488|ENSOARG00000009393|ENSOARG00000000994|ENSOARG00000009594|ENSOARG00000011087|ENSOARG00000009277|ENSOARG00000000042|ENSOARG00000008786|ENSOARG00000020474|ENSOARG00000001856|ENSOARG00000009461|ENSOARG00000009659|ENSOARG00000002444|ENSOARG00000012264|ENSOARG00000007274|ENSOARG00000007592|ENSOARG00000005450|ENSOARG00000017982	http://www.genome.jp/kegg-bin/show_pathway?oas00590/oas:101106865%09red/oas:101120767%09red/oas:101106664%09red/oas:101120535%09red/oas:101121761%09red/oas:100568285%09red/oas:101107486%09red/oas:101120062%09red/oas:443460%09red/oas:101113251%09red/oas:101109111%09red/oas:101113959%09red/oas:101106916%09red/oas:101107420%09red/oas:101121796%09red/oas:101118441%09red/oas:101106654%09red/oas:101122…
ECM-receptor interaction	KEGG PATHWAY	oas04512	19	89	0.142353	0.863609	ENSOARG00000020629|ENSOARG00000014039|ENSOARG00000000327|ENSOARG00000016476|ENSOARG00000019180|ENSOARG00000007505|ENSOARG00000000498|ENSOARG00000016607|ENSOARG00000017638|ENSOARG00000008370|ENSOARG00000007474|ENSOARG00000013645|ENSOARG00000001187|ENSOARG00000006115|ENSOARG00000008212|ENSOARG00000001254|ENSOARG00000018871|ENSOARG00000018809|ENSOARG00000014461	http://www.genome.jp/kegg-bin/show_pathway?oas04512/oas:101119848%09red/oas:443141%09red/oas:101103515%09red/oas:443143%09red/oas:101113884%09red/oas:100820740%09red/oas:101115719%09red/oas:101115552%09red/oas:101117377%09red/oas:101105588%09red/oas:101114569%09red/oas:101115457%09red/oas:101111153%09red/oas:101102692%09red/oas:101109832%09red/oas:101113656%09red/oas:101106520%09red/oas:100101231…
Serotonergic synapse	KEGG PATHWAY	oas04726	19	109	0.518264	0.939564	ENSOARG00000003718|ENSOARG00000013497|ENSOARG00000016562|ENSOARG00000001850|ENSOARG00000006476|ENSOARG00000000518|ENSOARG00000008786|ENSOARG00000000505|ENSOARG00000007592|ENSOARG00000020474|ENSOARG00000007472|ENSOARG00000009536|ENSOARG00000017383|ENSOARG00000012127|ENSOARG00000005450|ENSOARG00000020950|ENSOARG00000010699|ENSOARG00000000873|ENSOARG00000014391	http://www.genome.jp/kegg-bin/show_pathway?oas04726/oas:101106765%09red/oas:101104166%09red/oas:101106864%09red/oas:101123008%09red/oas:101108550%09red/oas:101121491%09red/oas:443031%09red/oas:443094%09red/oas:101107486%09red/oas:443460%09red/oas:101113251%09red/oas:101123026%09red/oas:101116423%09red/oas:101120920%09red/oas:101117482%09red/oas:101106267%09red/oas:101115640%09red/oas:101120535%09…
Tight junction	KEGG PATHWAY	oas04530	19	135	0.825818	0.986314	ENSOARG00000010325|ENSOARG00000013865|ENSOARG00000014146|ENSOARG00000005791|ENSOARG00000001617|ENSOARG00000002545|ENSOARG00000014703|ENSOARG00000005320|ENSOARG00000008975|ENSOARG00000013044|ENSOARG00000008998|ENSOARG00000019818|ENSOARG00000010733|ENSOARG00000011486|ENSOARG00000000456|ENSOARG00000013611|ENSOARG00000000873|ENSOARG00000000363|ENSOARG00000003713	http://www.genome.jp/kegg-bin/show_pathway?oas04530/oas:101111737%09red/oas:442994%09red/oas:101114409%09red/oas:101118390%09red/oas:101120426%09red/oas:101120930%09red/oas:443506%09red/oas:101117375%09red/oas:101108844%09red/oas:101117549%09red/oas:101122082%09red/oas:101118074%09red/oas:101106044%09red/oas:101118910%09red/oas:101119351%09red/oas:443009%09red/oas:101116372%09red/oas:100144756%09…
Gap junction	KEGG PATHWAY	oas04540	18	89	0.0047595	0.352322	ENSOARG00000003718|ENSOARG00000017850|ENSOARG00000004775|ENSOARG00000000555|ENSOARG00000016562|ENSOARG00000001174|ENSOARG00000019989|ENSOARG00000000873|ENSOARG00000010782|ENSOARG00000016829|ENSOARG00000009127|ENSOARG00000009536|ENSOARG00000017383|ENSOARG00000013739|ENSOARG00000004318|ENSOARG00000003293|ENSOARG00000002932|ENSOARG00000000431	http://www.genome.jp/kegg-bin/show_pathway?oas04540/oas:101113525%09red/oas:101105735%09red/oas:101123008%09red/oas:101108550%09red/oas:101103323%09red/oas:101119966%09red/oas:101122401%09red/oas:101106864%09red/oas:101117784%09red/oas:101118605%09red/oas:100216432%09red/oas:100171396%09red/oas:101122734%09red/oas:101115640%09red/oas:101107301%09red/oas:101113846%09red/oas:101116423%09red
Chemical carcinogenesis	KEGG PATHWAY	oas05204	18	73	0.0634134	0.750258	ENSOARG00000007592|ENSOARG00000000042|ENSOARG00000009541|ENSOARG00000013497|ENSOARG00000007274|ENSOARG00000009155|ENSOARG00000000738|ENSOARG00000019217|ENSOARG00000019319|ENSOARG00000020582|ENSOARG00000013541|ENSOARG00000007446|ENSOARG00000015083|ENSOARG00000008828|ENSOARG00000002151|ENSOARG00000020870|ENSOARG00000005450|ENSOARG00000000083	http://www.genome.jp/kegg-bin/show_pathway?oas05204/oas:101116273%09red/oas:101113213%09red/oas:100037663%09red/oas:443285%09red/oas:100534644%09red/oas:100534650%09red/oas:101103462%09red/oas:101107486%09red/oas:101111664%09red/oas:443460%09red/oas:100568285%09red/oas:101107232%09red/oas:101121796%09red/oas:101117485%09red/oas:101119136%09red/oas:101120535%09red/oas:101110134%09red/oas:101112223…
Apoptosis	KEGG PATHWAY	oas04210	18	88	0.188128	0.895293	ENSOARG00000015024|ENSOARG00000017357|ENSOARG00000005842|ENSOARG00000013623|ENSOARG00000002799|ENSOARG00000012852|ENSOARG00000005091|ENSOARG00000007502|ENSOARG00000014866|ENSOARG00000013465|ENSOARG00000005870|ENSOARG00000007472|ENSOARG00000001078|ENSOARG00000016909|ENSOARG00000016922|ENSOARG00000019910|ENSOARG00000016132|ENSOARG00000020866	http://www.genome.jp/kegg-bin/show_pathway?oas04210/oas:101115273%09red/oas:100144426%09red/oas:101114715%09red/oas:443539%09red/oas:101122741%09red/oas:101121455%09red/oas:100216463%09red/oas:101110746%09red/oas:443130%09red/oas:101103049%09red/oas:101107334%09red/oas:101103784%09red/oas:101119820%09red/oas:101118483%09red/oas:780520%09red/oas:443031%09red/oas:101105235%09red/oas:101122602%09red
cAMP signaling pathway	KEGG PATHWAY	oas04024	18	216	0.429149	0.942233	ENSOARG00000003718|ENSOARG00000017850|ENSOARG00000020213|ENSOARG00000000555|ENSOARG00000010782|ENSOARG00000001232|ENSOARG00000006701|ENSOARG00000007533|ENSOARG00000016937|ENSOARG00000001156|ENSOARG00000000431|ENSOARG00000008337|ENSOARG00000002932|ENSOARG00000005870|ENSOARG00000006951|ENSOARG00000006495|ENSOARG00000001404|ENSOARG00000015299	http://www.genome.jp/kegg-bin/show_pathway?oas04024/oas:101113525%09red/oas:101105735%09red/oas:101123008%09red/oas:101110687%09red/oas:101121455%09red/oas:101107568%09red/oas:443453%09red/oas:101122401%09red/oas:443381%09red/oas:101108884%09red/oas:101113846%09red/oas:101105757%09red/oas:101109105%09red/oas:443231%09red/oas:101104054%09red/oas:101109370%09red/oas:101107772%09red
Synaptic vesicle cycle	KEGG PATHWAY	oas04721	17	67	0.0583031	0.750258	ENSOARG00000000665|ENSOARG00000002788|ENSOARG00000015027|ENSOARG00000010268|ENSOARG00000020100|ENSOARG00000011319|ENSOARG00000020099|ENSOARG00000012834|ENSOARG00000013489|ENSOARG00000000505|ENSOARG00000010947|ENSOARG00000020918|ENSOARG00000012182|ENSOARG00000013249|ENSOARG00000015583|ENSOARG00000000518|ENSOARG00000012072	http://www.genome.jp/kegg-bin/show_pathway?oas04721/oas:101117731%09red/oas:101108589%09red/oas:101102659%09red/oas:101113435%09red/oas:101107683%09red/oas:101107114%09red/oas:494438%09red/oas:101123026%09red/oas:101117677%09red/oas:101108595%09red/oas:101120920%09red/oas:101121550%09red/oas:101114221%09red/oas:101123470%09red/oas:101120344%09red/oas:101102712%09red
Biosynthesis of amino acids	KEGG PATHWAY	oas01230	17	75	0.114639	0.830982	ENSOARG00000015775|ENSOARG00000007382|ENSOARG00000020516|ENSOARG00000018886|ENSOARG00000019149|ENSOARG00000007179|ENSOARG00000005493|ENSOARG00000005238|ENSOARG00000015452|ENSOARG00000011128|ENSOARG00000018980|ENSOARG00000004143|ENSOARG00000011864|ENSOARG00000006504|ENSOARG00000014137|ENSOARG00000009930|ENSOARG00000001717	http://www.genome.jp/kegg-bin/show_pathway?oas01230/oas:101101880%09red/oas:101119985%09red/oas:101121661%09red/oas:100145875%09red/oas:101106301%09red/oas:443093%09red/oas:443085%09red/oas:101109516%09red/oas:101123013%09red/oas:101109822%09red/oas:101102380%09red/oas:101112348%09red/oas:101110910%09red/oas:101109180%09red/oas:443257%09red/oas:443164%09red/oas:101109164%09red
Wnt signaling pathway	KEGG PATHWAY	oas04310	17	141	0.209111	0.963526	ENSOARG00000021117|ENSOARG00000012734|ENSOARG00000003635|ENSOARG00000015400|ENSOARG00000000873|ENSOARG00000018724|ENSOARG00000008847|ENSOARG00000013619|ENSOARG00000009536|ENSOARG00000003342|ENSOARG00000020719|ENSOARG00000008337|ENSOARG00000004175|ENSOARG00000002808|ENSOARG00000006951|ENSOARG00000004977|ENSOARG00000019835	http://www.genome.jp/kegg-bin/show_pathway?oas04310/oas:101106864%09red/oas:443453%09red/oas:101109745%09red/oas:101116423%09red/oas:101121415%09red/oas:101106584%09red/oas:101111508%09red/oas:101123636%09red/oas:101116876%09red/oas:101107136%09red/oas:101102530%09red/oas:101117607%09red/oas:101113802%09red/oas:101101932%09red/oas:101108884%09red/oas:101102299%09red/oas:100169938%09red
mRNA surveillance pathway	KEGG PATHWAY	oas03015	17	99	0.409695	0.957113	ENSOARG00000020060|ENSOARG00000013865|ENSOARG00000007299|ENSOARG00000015073|ENSOARG00000002427|ENSOARG00000011318|ENSOARG00000002209|ENSOARG00000018460|ENSOARG00000011233|ENSOARG00000005778|ENSOARG00000012097|ENSOARG00000002195|ENSOARG00000007088|ENSOARG00000001787|ENSOARG00000010856|ENSOARG00000004423|ENSOARG00000015076	http://www.genome.jp/kegg-bin/show_pathway?oas03015/oas:443009%09red/oas:101119240%09red/oas:101110469%09red/oas:101118742%09red/oas:101120992%09red/oas:101104392%09red/oas:101123536%09red/oas:101102770%09red/oas:101112004%09red/oas:101119424%09red/oas:101116553%09red/oas:101102015%09red/oas:101119264%09red/oas:101110724%09red/oas:101103566%09red/oas:101117944%09red/oas:101104206%09red
T cell receptor signaling pathway	KEGG PATHWAY	oas04660	17	108	0.672642	0.946032	ENSOARG00000003718|ENSOARG00000016490|ENSOARG00000001958|ENSOARG00000020358|ENSOARG00000006301|ENSOARG00000007502|ENSOARG00000018321|ENSOARG00000008994|ENSOARG00000020044|ENSOARG00000018633|ENSOARG00000010782|ENSOARG00000005320|ENSOARG00000003342|ENSOARG00000013623|ENSOARG00000019910|ENSOARG00000005870|ENSOARG00000019835	http://www.genome.jp/kegg-bin/show_pathway?oas04660/oas:101123008%09red/oas:101122602%09red/oas:101121455%09red/oas:101113846%09red/oas:101110746%09red/oas:443040%09red/oas:100169938%09red/oas:101123517%09red/oas:101117607%09red/oas:101117211%09red/oas:443509%09red/oas:443396%09red/oas:780520%09red/oas:100144756%09red/oas:101120322%09red/oas:101105504%09red
Leishmaniasis	KEGG PATHWAY	oas05140	16	78	0.00669813	0.352322	ENSOARG00000003718|ENSOARG00000019050|ENSOARG00000002985|ENSOARG00000001958|ENSOARG00000007906|ENSOARG00000019079|ENSOARG00000013903|ENSOARG00000002181|ENSOARG00000020667|ENSOARG00000017638|ENSOARG00000007335|ENSOARG00000005384|ENSOARG00000015707|ENSOARG00000016257|ENSOARG00000013168|ENSOARG00000020866	http://www.genome.jp/kegg-bin/show_pathway?oas05140/oas:101120148%09red/oas:100144749%09red/oas:101108131%09red/oas:101123008%09red/oas:443539%09red/oas:100307049%09red/oas:100192431%09red/oas:101108962%09red/oas:101122484%09red/oas:101107132%09red/oas:101109746%09red/oas:443141%09red/oas:443396%09red/oas:101114758%09red/oas:101122939%09red/oas:101109220%09red
Pancreatic secretion	KEGG PATHWAY	oas04972	16	100	0.0425894	0.560051	ENSOARG00000018084|ENSOARG00000009461|ENSOARG00000009488|ENSOARG00000002178|ENSOARG00000020213|ENSOARG00000000555|ENSOARG00000000994|ENSOARG00000009594|ENSOARG00000016562|ENSOARG00000000873|ENSOARG00000016555|ENSOARG00000009536|ENSOARG00000000431|ENSOARG00000002932|ENSOARG00000006495|ENSOARG00000017613	http://www.genome.jp/kegg-bin/show_pathway?oas04972/oas:101105735%09red/oas:101107568%09red/oas:101116750%09red/oas:101120062%09red/oas:101122401%09red/oas:101112559%09red/oas:101105242%09red/oas:443381%09red/oas:101106864%09red/oas:101113959%09red/oas:101106916%09red/oas:101107420%09red/oas:101115640%09red/oas:780464%09red/oas:101116423%09red
B cell receptor signaling pathway	KEGG PATHWAY	oas04662	16	69	0.108818	0.830982	ENSOARG00000003718|ENSOARG00000008358|ENSOARG00000014209|ENSOARG00000001620|ENSOARG00000004577|ENSOARG00000007502|ENSOARG00000005870|ENSOARG00000010782|ENSOARG00000001710|ENSOARG00000003342|ENSOARG00000013623|ENSOARG00000007814|ENSOARG00000008526|ENSOARG00000019910|ENSOARG00000011957|ENSOARG00000019835	http://www.genome.jp/kegg-bin/show_pathway?oas04662/oas:101105725%09red/oas:101105303%09red/oas:101122602%09red/oas:101121455%09red/oas:101113846%09red/oas:101110746%09red/oas:101108894%09red/oas:101111510%09red/oas:101110675%09red/oas:101105681%09red/oas:101112273%09red/oas:101117607%09red/oas:101123008%09red/oas:780520%09red/oas:101121707%09red/oas:100169938%09red
Vascular smooth muscle contraction	KEGG PATHWAY	oas04270	16	126	0.168704	0.963526	ENSOARG00000003718|ENSOARG00000009461|ENSOARG00000009488|ENSOARG00000000555|ENSOARG00000000994|ENSOARG00000009594|ENSOARG00000016562|ENSOARG00000000873|ENSOARG00000010782|ENSOARG00000009536|ENSOARG00000017361|ENSOARG00000004437|ENSOARG00000011762|ENSOARG00000007819|ENSOARG00000002932|ENSOARG00000000431	http://www.genome.jp/kegg-bin/show_pathway?oas04270/oas:101106864%09red/oas:101121342%09red/oas:101117190%09red/oas:101113846%09red/oas:101112950%09red/oas:101120062%09red/oas:101122401%09red/oas:101111070%09red/oas:101105735%09red/oas:101113959%09red/oas:101106916%09red/oas:101107420%09red/oas:101123008%09red/oas:101115640%09red/oas:101116423%09red
p53 signaling pathway	KEGG PATHWAY	oas04115	16	78	0.301607	0.939564	ENSOARG00000005691|ENSOARG00000014146|ENSOARG00000017357|ENSOARG00000017649|ENSOARG00000014048|ENSOARG00000013671|ENSOARG00000014866|ENSOARG00000005320|ENSOARG00000015333|ENSOARG00000007472|ENSOARG00000021023|ENSOARG00000004775|ENSOARG00000016922|ENSOARG00000004318|ENSOARG00000009085|ENSOARG00000017283	http://www.genome.jp/kegg-bin/show_pathway?oas04115/oas:101110594%09red/oas:100144426%09red/oas:101102473%09red/oas:101120573%09red/oas:100144756%09red/oas:101119213%09red/oas:101119966%09red/oas:101107334%09red/oas:101103784%09red/oas:101102510%09red/oas:101123426%09red/oas:100216432%09red/oas:101119351%09red/oas:101115088%09red/oas:443031%09red/oas:101118093%09red
Chemokine signaling pathway	KEGG PATHWAY	oas04062	16	182	0.360464	0.942233	ENSOARG00000003718|ENSOARG00000008645|ENSOARG00000009179|ENSOARG00000000431|ENSOARG00000000995|ENSOARG00000007683|ENSOARG00000000555|ENSOARG00000013903|ENSOARG00000005870|ENSOARG00000019835|ENSOARG00000008574|ENSOARG00000020950|ENSOARG00000009100|ENSOARG00000002932|ENSOARG00000011342|ENSOARG00000002088	http://www.genome.jp/kegg-bin/show_pathway?oas04062/oas:101122401%09red/oas:780500%09red/oas:101111722%09red/oas:101105735%09red/oas:101123008%09red/oas:101121455%09red/oas:101104023%09red/oas:100307049%09red/oas:443448%09red/oas:101108418%09red/oas:101107151%09red/oas:101106932%09red/oas:101122122%09red/oas:101106267%09red/oas:100169938%09red
Oxytocin signaling pathway	KEGG PATHWAY	oas04921	16	157	0.431624	0.981118	ENSOARG00000003718|ENSOARG00000004505|ENSOARG00000000555|ENSOARG00000016562|ENSOARG00000000873|ENSOARG00000005870|ENSOARG00000010782|ENSOARG00000009536|ENSOARG00000003342|ENSOARG00000013305|ENSOARG00000008337|ENSOARG00000011762|ENSOARG00000006951|ENSOARG00000002932|ENSOARG00000007851|ENSOARG00000000431	http://www.genome.jp/kegg-bin/show_pathway?oas04921/oas:101105735%09red/oas:443453%09red/oas:101121455%09red/oas:101113846%09red/oas:101112950%09red/oas:101122401%09red/oas:101106864%09red/oas:101104483%09red/oas:101116423%09red/oas:101117607%09red/oas:100127210%09red/oas:101123008%09red/oas:101105428%09red/oas:101115640%09red/oas:101108884%09red
Proteoglycans in cancer	KEGG PATHWAY	oas05205	16	214	0.602098	0.947242	ENSOARG00000003718|ENSOARG00000000873|ENSOARG00000017521|ENSOARG00000015400|ENSOARG00000014866|ENSOARG00000005870|ENSOARG00000010782|ENSOARG00000017638|ENSOARG00000004175|ENSOARG00000017361|ENSOARG00000008337|ENSOARG00000012734|ENSOARG00000008212|ENSOARG00000008473|ENSOARG00000006951|ENSOARG00000002808	http://www.genome.jp/kegg-bin/show_pathway?oas05205/oas:101119848%09red/oas:100144426%09red/oas:101123008%09red/oas:101117190%09red/oas:101121455%09red/oas:101113846%09red/oas:443141%09red/oas:100302501%09red/oas:101118185%09red/oas:101108884%09red/oas:101116423%09red/oas:101109745%09red/oas:443453%09red/oas:101121415%09red/oas:101101932%09red/oas:101102299%09red
Leukocyte transendothelial migration	KEGG PATHWAY	oas04670	16	123	0.798284	0.967568	ENSOARG00000015898|ENSOARG00000019050|ENSOARG00000010829|ENSOARG00000009699|ENSOARG00000000873|ENSOARG00000003713|ENSOARG00000014703|ENSOARG00000017638|ENSOARG00000005870|ENSOARG00000001695|ENSOARG00000001849|ENSOARG00000006610|ENSOARG00000006439|ENSOARG00000009565|ENSOARG00000013611|ENSOARG00000001070	http://www.genome.jp/kegg-bin/show_pathway?oas04670/oas:101116866%09red/oas:101103800%09red/oas:101117354%09red/oas:443141%09red/oas:101107462%09red/oas:101121455%09red/oas:101106906%09red/oas:101117375%09red/oas:101106094%09red/oas:101114308%09red/oas:101118074%09red/oas:101116423%09red/oas:100034667%09red/oas:101116372%09red/oas:101117693%09red/oas:101122939%09red
Neuroactive ligand-receptor interaction	KEGG PATHWAY	oas04080	16	286	0.927537	1	ENSOARG00000012824|ENSOARG00000017850|ENSOARG00000001994|ENSOARG00000002045|ENSOARG00000007549|ENSOARG00000000253|ENSOARG00000020815|ENSOARG00000007533|ENSOARG00000009676|ENSOARG00000016937|ENSOARG00000017383|ENSOARG00000010861|ENSOARG00000017610|ENSOARG00000015214|ENSOARG00000008749|ENSOARG00000007300	http://www.genome.jp/kegg-bin/show_pathway?oas04080/oas:101104110%09red/oas:101102965%09red/oas:101108550%09red/oas:101113525%09red/oas:101104013%09red/oas:443412%09red/oas:101118153%09red/oas:101121604%09red/oas:101104572%09red/oas:100142675%09red/oas:101105757%09red/oas:101118815%09red/oas:101110120%09red/oas:443231%09red/oas:101107330%09red/oas:443023%09red
Thyroid hormone synthesis	KEGG PATHWAY	oas04918	15	70	0.00606026	0.352322	ENSOARG00000003185|ENSOARG00000020213|ENSOARG00000000555|ENSOARG00000016562|ENSOARG00000000873|ENSOARG00000002932|ENSOARG00000009536|ENSOARG00000016366|ENSOARG00000000927|ENSOARG00000010137|ENSOARG00000003592|ENSOARG00000010451|ENSOARG00000006025|ENSOARG00000006495|ENSOARG00000000431	http://www.genome.jp/kegg-bin/show_pathway?oas04918/oas:101105735%09red/oas:101107568%09red/oas:101116423%09red/oas:101114416%09red/oas:101122401%09red/oas:443381%09red/oas:101106864%09red/oas:101108200%09red/oas:101104654%09red/oas:101111703%09red/oas:101116157%09red/oas:101115640%09red/oas:101113631%09red/oas:101122273%09red
Proteasome	KEGG PATHWAY	oas03050	15	44	0.0109014	0.545551	ENSOARG00000005604|ENSOARG00000017342|ENSOARG00000006642|ENSOARG00000001958|ENSOARG00000000996|ENSOARG00000019212|ENSOARG00000006699|ENSOARG00000007866|ENSOARG00000003433|ENSOARG00000005131|ENSOARG00000004307|ENSOARG00000007622|ENSOARG00000010476|ENSOARG00000019380|ENSOARG00000007429	http://www.genome.jp/kegg-bin/show_pathway?oas03050/oas:101119978%09red/oas:101108368%09red/oas:101116408%09red/oas:101117873%09red/oas:101121105%09red/oas:101115834%09red/oas:100174905%09red/oas:101111572%09red/oas:100192424%09red/oas:101123468%09red/oas:101120165%09red/oas:101122816%09red/oas:101119038%09red/oas:443396%09red/oas:100135691%09red
Fatty acid metabolism	KEGG PATHWAY	oas01212	15	48	0.0197916	0.675127	ENSOARG00000004117|ENSOARG00000020374|ENSOARG00000020179|ENSOARG00000016430|ENSOARG00000016505|ENSOARG00000014674|ENSOARG00000008540|ENSOARG00000001957|ENSOARG00000019949|ENSOARG00000011587|ENSOARG00000017954|ENSOARG00000004046|ENSOARG00000005352|ENSOARG00000018593|ENSOARG00000013745	http://www.genome.jp/kegg-bin/show_pathway?oas01212/oas:101121911%09red/oas:100192316%09red/oas:443484%09red/oas:101111781%09red/oas:101111925%09red/oas:101120728%09red/oas:443193%09red/oas:101121049%09red/oas:443185%09red/oas:443434%09red/oas:101108615%09red/oas:101117331%09red/oas:101118626%09red/oas:101109049%09red/oas:101114816%09red
ABC transporters	KEGG PATHWAY	oas02010	15	55	0.0471763	0.750258	ENSOARG00000016624|ENSOARG00000018278|ENSOARG00000000935|ENSOARG00000001592|ENSOARG00000002666|ENSOARG00000001232|ENSOARG00000000812|ENSOARG00000002250|ENSOARG00000013929|ENSOARG00000010639|ENSOARG00000017266|ENSOARG00000001895|ENSOARG00000007573|ENSOARG00000002064|ENSOARG00000001404	http://www.genome.jp/kegg-bin/show_pathway?oas02010/oas:101115303%09red/oas:101107030%09red/oas:101109491%09red/oas:101118659%09red/oas:101116568%09red/oas:101115931%09red/oas:101109370%09red/oas:101107988%09red/oas:443367%09red/oas:101104054%09red/oas:101106534%09red/oas:101107772%09red/oas:101107801%09red
Amphetamine addiction	KEGG PATHWAY	oas05031	15	67	0.21689	0.939564	ENSOARG00000010699|ENSOARG00000000927|ENSOARG00000016562|ENSOARG00000018847|ENSOARG00000001950|ENSOARG00000004826|ENSOARG00000011318|ENSOARG00000006476|ENSOARG00000013623|ENSOARG00000008337|ENSOARG00000019910|ENSOARG00000000873|ENSOARG00000006951|ENSOARG00000014391|ENSOARG00000010640	http://www.genome.jp/kegg-bin/show_pathway?oas05031/oas:101106765%09red/oas:443118%09red/oas:443094%09red/oas:443453%09red/oas:101102956%09red/oas:101121491%09red/oas:101110746%09red/oas:101116338%09red/oas:101113631%09red/oas:101108884%09red/oas:101116423%09red/oas:101119264%09red/oas:101115640%09red/oas:101113572%09red/oas:101122602%09red
Legionellosis	KEGG PATHWAY	oas05134	15	75	0.237059	0.901134	ENSOARG00000005855|ENSOARG00000003523|ENSOARG00000005884|ENSOARG00000012852|ENSOARG00000002752|ENSOARG00000007502|ENSOARG00000009152|ENSOARG00000007472|ENSOARG00000005384|ENSOARG00000017357|ENSOARG00000016922|ENSOARG00000015142|ENSOARG00000000142|ENSOARG00000016193|ENSOARG00000020866	http://www.genome.jp/kegg-bin/show_pathway?oas05134/oas:101104947%09red/oas:101111240%09red/oas:443206%09red/oas:101114987%09red/oas:101110773%09red/oas:443539%09red/oas:101109414%09red/oas:101107334%09red/oas:101103784%09red/oas:101122741%09red/oas:101112844%09red/oas:101108131%09red/oas:780520%09red/oas:443031%09red
RNA transport	KEGG PATHWAY	oas03013	15	167	0.619938	0.984084	ENSOARG00000011233|ENSOARG00000020060|ENSOARG00000015747|ENSOARG00000014786|ENSOARG00000002209|ENSOARG00000020674|ENSOARG00000000774|ENSOARG00000009152|ENSOARG00000007056|ENSOARG00000009171|ENSOARG00000004423|ENSOARG00000010856|ENSOARG00000018783|ENSOARG00000003504|ENSOARG00000019323	http://www.genome.jp/kegg-bin/show_pathway?oas03013/oas:101118939%09red/oas:101111733%09red/oas:101110773%09red/oas:101118881%09red/oas:101114502%09red/oas:101123536%09red/oas:101104392%09red/oas:101104921%09red/oas:101104706%09red/oas:101103566%09red/oas:100137071%09red/oas:101118742%09red/oas:101111086%09red/oas:101109398%09red/oas:101104206%09red
Oocyte meiosis	KEGG PATHWAY	oas04114	14	115	0.083509	0.942233	ENSOARG00000003718|ENSOARG00000004487|ENSOARG00000000555|ENSOARG00000018369|ENSOARG00000003635|ENSOARG00000014525|ENSOARG00000018724|ENSOARG00000014305|ENSOARG00000000431|ENSOARG00000004775|ENSOARG00000008337|ENSOARG00000004318|ENSOARG00000006951|ENSOARG00000002932	http://www.genome.jp/kegg-bin/show_pathway?oas04114/oas:101110165%09red/oas:101105735%09red/oas:101123008%09red/oas:443042%09red/oas:101117404%09red/oas:101106584%09red/oas:101119966%09red/oas:101122401%09red/oas:443453%09red/oas:101108884%09red/oas:100216431%09red/oas:100216432%09red/oas:101107136%09red
Osteoclast differentiation	KEGG PATHWAY	oas04380	14	127	0.141992	0.942233	ENSOARG00000003718|ENSOARG00000019050|ENSOARG00000001958|ENSOARG00000001620|ENSOARG00000019079|ENSOARG00000013903|ENSOARG00000005870|ENSOARG00000020667|ENSOARG00000001078|ENSOARG00000007814|ENSOARG00000013188|ENSOARG00000013168|ENSOARG00000007425|ENSOARG00000020866	http://www.genome.jp/kegg-bin/show_pathway?oas04380/oas:101105725%09red/oas:101107132%09red/oas:101105303%09red/oas:443126%09red/oas:101105677%09red/oas:101121455%09red/oas:443539%09red/oas:100307049%09red/oas:100192431%09red/oas:101122484%09red/oas:101122939%09red/oas:101123008%09red/oas:443396%09red/oas:101105235%09red
Platelet activation	KEGG PATHWAY	oas04611	14	134	0.184326	0.942233	ENSOARG00000003718|ENSOARG00000010829|ENSOARG00000001620|ENSOARG00000000555|ENSOARG00000005870|ENSOARG00000016937|ENSOARG00000017638|ENSOARG00000008370|ENSOARG00000008574|ENSOARG00000017361|ENSOARG00000007814|ENSOARG00000002932|ENSOARG00000008212|ENSOARG00000000431	http://www.genome.jp/kegg-bin/show_pathway?oas04611/oas:101105725%09red/oas:101119848%09red/oas:101117354%09red/oas:101105303%09red/oas:101117190%09red/oas:101121455%09red/oas:101115719%09red/oas:101104023%09red/oas:101105735%09red/oas:101122401%09red/oas:101105757%09red/oas:101123008%09red/oas:443141%09red
Steroid hormone biosynthesis	KEGG PATHWAY	oas00140	14	66	0.192767	0.895293	ENSOARG00000013497|ENSOARG00000000042|ENSOARG00000009541|ENSOARG00000010025|ENSOARG00000007274|ENSOARG00000005450|ENSOARG00000009277|ENSOARG00000017011|ENSOARG00000011087|ENSOARG00000019217|ENSOARG00000010045|ENSOARG00000000173|ENSOARG00000008828|ENSOARG00000000083	http://www.genome.jp/kegg-bin/show_pathway?oas00140/oas:101103641%09red/oas:101106865%09red/oas:101102377%09red/oas:100534644%09red/oas:100534650%09red/oas:101107486%09red/oas:101120331%09red/oas:100568285%09red/oas:101109111%09red/oas:101121796%09red/oas:101119648%09red/oas:101119136%09red/oas:101120535%09red/oas:101113213%09red
Measles	KEGG PATHWAY	oas05162	14	136	0.197437	0.942233	ENSOARG00000001958|ENSOARG00000020101|ENSOARG00000014022|ENSOARG00000013903|ENSOARG00000014866|ENSOARG00000005870|ENSOARG00000013188|ENSOARG00000019835|ENSOARG00000005320|ENSOARG00000007288|ENSOARG00000019079|ENSOARG00000013168|ENSOARG00000002637|ENSOARG00000020866	http://www.genome.jp/kegg-bin/show_pathway?oas05162/oas:101107132%09red/oas:100144426%09red/oas:443126%09red/oas:101121455%09red/oas:443539%09red/oas:100307049%09red/oas:101105935%09red/oas:101122484%09red/oas:101102057%09red/oas:100137070%09red/oas:443396%09red/oas:100144756%09red/oas:101107358%09red/oas:100169938%09red
Signaling pathways regulating pluripotency of stem cells	KEGG PATHWAY	oas04550	14	141	0.231993	0.942233	ENSOARG00000003718|ENSOARG00000002107|ENSOARG00000012734|ENSOARG00000000646|ENSOARG00000019962|ENSOARG00000015400|ENSOARG00000010782|ENSOARG00000004499|ENSOARG00000007318|ENSOARG00000019835|ENSOARG00000004175|ENSOARG00000006249|ENSOARG00000005870|ENSOARG00000002808	http://www.genome.jp/kegg-bin/show_pathway?oas04550/oas:100415775%09red/oas:101110875%09red/oas:101123008%09red/oas:101121455%09red/oas:101112041%09red/oas:101106364%09red/oas:101109745%09red/oas:101113846%09red/oas:101119298%09red/oas:101121415%09red/oas:101101932%09red/oas:101102299%09red/oas:101118426%09red/oas:100169938%09red
Thyroid hormone signaling pathway	KEGG PATHWAY	oas04919	14	118	0.25372	0.963526	ENSOARG00000003718|ENSOARG00000020213|ENSOARG00000000873|ENSOARG00000013903|ENSOARG00000005789|ENSOARG00000009839|ENSOARG00000005870|ENSOARG00000010782|ENSOARG00000009536|ENSOARG00000009818|ENSOARG00000015228|ENSOARG00000017283|ENSOARG00000006495|ENSOARG00000019835	http://www.genome.jp/kegg-bin/show_pathway?oas04919/oas:100820749%09red/oas:101106864%09red/oas:101123008%09red/oas:101121455%09red/oas:101107568%09red/oas:101116423%09red/oas:101111097%09red/oas:101119237%09red/oas:100307049%09red/oas:443381%09red/oas:101108604%09red/oas:101113846%09red/oas:101115088%09red/oas:100169938%09red
TGF-beta signaling pathway	KEGG PATHWAY	oas04350	14	78	0.368958	0.957113	ENSOARG00000003718|ENSOARG00000013865|ENSOARG00000021069|ENSOARG00000001958|ENSOARG00000014690|ENSOARG00000018724|ENSOARG00000007318|ENSOARG00000020580|ENSOARG00000013802|ENSOARG00000010293|ENSOARG00000003437|ENSOARG00000017161|ENSOARG00000003654|ENSOARG00000005053	http://www.genome.jp/kegg-bin/show_pathway?oas04350/oas:100415775%09red/oas:101105084%09red/oas:443454%09red/oas:101123008%09red/oas:101114400%09red/oas:101106584%09red/oas:100240716%09red/oas:443502%09red/oas:443009%09red/oas:101114231%09red/oas:101116988%09red/oas:443396%09red/oas:101115522%09red/oas:443243%09red
Phosphatidylinositol signaling system	KEGG PATHWAY	oas04070	14	80	0.400988	0.957113	ENSOARG00000014146|ENSOARG00000004050|ENSOARG00000004372|ENSOARG00000000873|ENSOARG00000004577|ENSOARG00000006044|ENSOARG00000009840|ENSOARG00000001841|ENSOARG00000005870|ENSOARG00000014769|ENSOARG00000015243|ENSOARG00000009536|ENSOARG00000016282|ENSOARG00000010640	http://www.genome.jp/kegg-bin/show_pathway?oas04070/oas:101120849%09red/oas:101106864%09red/oas:101103999%09red/oas:101121455%09red/oas:101119794%09red/oas:101116338%09red/oas:101109546%09red/oas:101119351%09red/oas:101106172%09red/oas:101116423%09red/oas:101114899%09red/oas:101119125%09red/oas:101115530%09red/oas:101121707%09red
Purine metabolism	KEGG PATHWAY	oas00230	14	175	0.503891	0.947242	ENSOARG00000005769|ENSOARG00000000555|ENSOARG00000003026|ENSOARG00000018886|ENSOARG00000006259|ENSOARG00000017134|ENSOARG00000010103|ENSOARG00000020688|ENSOARG00000016805|ENSOARG00000011762|ENSOARG00000000431|ENSOARG00000020013|ENSOARG00000017022|ENSOARG00000002932	http://www.genome.jp/kegg-bin/show_pathway?oas00230/oas:101113475%09red/oas:101120555%09red/oas:101102023%09red/oas:101112950%09red/oas:101119593%09red/oas:101122401%09red/oas:101105735%09red/oas:101122598%09red/oas:101102072%09red/oas:101105813%09red/oas:101109180%09red/oas:101107286%09red/oas:101120417%09red
Systemic lupus erythematosus	KEGG PATHWAY	oas05322	14	145	0.516617	0.984084	ENSOARG00000002985|ENSOARG00000004658|ENSOARG00000008369|ENSOARG00000008001|ENSOARG00000007906|ENSOARG00000002722|ENSOARG00000002181|ENSOARG00000020667|ENSOARG00000007335|ENSOARG00000005384|ENSOARG00000015707|ENSOARG00000016257|ENSOARG00000001958|ENSOARG00000009128	http://www.genome.jp/kegg-bin/show_pathway?oas05322/oas:101120148%09red/oas:101107688%09red/oas:101108131%09red/oas:101112891%09red/oas:100144749%09red/oas:100192431%09red/oas:101108962%09red/oas:101102126%09red/oas:101109746%09red/oas:101102931%09red/oas:443232%09red/oas:443396%09red/oas:101114758%09red/oas:101109220%09red
Adrenergic signaling in cardiomyocytes	KEGG PATHWAY	oas04261	14	151	0.57404	0.984084	ENSOARG00000003718|ENSOARG00000020213|ENSOARG00000000555|ENSOARG00000016562|ENSOARG00000002178|ENSOARG00000005870|ENSOARG00000009536|ENSOARG00000000431|ENSOARG00000000927|ENSOARG00000008337|ENSOARG00000006996|ENSOARG00000006951|ENSOARG00000006495|ENSOARG00000002932	http://www.genome.jp/kegg-bin/show_pathway?oas04261/oas:101105735%09red/oas:443453%09red/oas:101121455%09red/oas:101107568%09red/oas:101116750%09red/oas:101122401%09red/oas:443381%09red/oas:101106864%09red/oas:101115408%09red/oas:101123008%09red/oas:101115640%09red/oas:101108884%09red/oas:101113631%09red
Cytokine-cytokine receptor interaction	KEGG PATHWAY	oas04060	14	235	0.868933	1	ENSOARG00000002107|ENSOARG00000008645|ENSOARG00000001958|ENSOARG00000008369|ENSOARG00000016570|ENSOARG00000007683|ENSOARG00000014866|ENSOARG00000013188|ENSOARG00000012379|ENSOARG00000009133|ENSOARG00000013168|ENSOARG00000005492|ENSOARG00000017371|ENSOARG00000020866	http://www.genome.jp/kegg-bin/show_pathway?oas04060/oas:780500%09red/oas:100144426%09red/oas:443126%09red/oas:443518%09red/oas:443539%09red/oas:101111722%09red/oas:101105074%09red/oas:101122484%09red/oas:101106364%09red/oas:101111039%09red/oas:443232%09red/oas:443396%09red/oas:101112331%09red/oas:101120724%09red
Staphylococcus aureus infection	KEGG PATHWAY	oas05150	13	65	0.0161822	0.483329	ENSOARG00000002985|ENSOARG00000004658|ENSOARG00000007906|ENSOARG00000008001|ENSOARG00000002722|ENSOARG00000002181|ENSOARG00000020667|ENSOARG00000007335|ENSOARG00000005384|ENSOARG00000015707|ENSOARG00000016257|ENSOARG00000008550|ENSOARG00000020498	http://www.genome.jp/kegg-bin/show_pathway?oas05150/oas:101120148%09red/oas:101107688%09red/oas:101112891%09red/oas:101108962%09red/oas:100144749%09red/oas:100192431%09red/oas:101111065%09red/oas:101102126%09red/oas:101109746%09red/oas:101115724%09red/oas:101114758%09red/oas:101108131%09red/oas:101109220%09red
Insulin secretion	KEGG PATHWAY	oas04911	13	86	0.0261634	0.843768	ENSOARG00000015987|ENSOARG00000010268|ENSOARG00000020213|ENSOARG00000000555|ENSOARG00000000873|ENSOARG00000014172|ENSOARG00000007533|ENSOARG00000000431|ENSOARG00000000927|ENSOARG00000008337|ENSOARG00000006951|ENSOARG00000006495|ENSOARG00000002932	http://www.genome.jp/kegg-bin/show_pathway?oas04911/oas:101105735%09red/oas:443453%09red/oas:101107568%09red/oas:101122401%09red/oas:443381%09red/oas:101108884%09red/oas:101116423%09red/oas:101112056%09red/oas:443231%09red/oas:101108589%09red/oas:101113631%09red/oas:101117412%09red
Melanogenesis	KEGG PATHWAY	oas04916	13	101	0.068542	0.942233	ENSOARG00000003718|ENSOARG00000000555|ENSOARG00000000873|ENSOARG00000015400|ENSOARG00000010782|ENSOARG00000004175|ENSOARG00000000431|ENSOARG00000008337|ENSOARG00000012734|ENSOARG00000002808|ENSOARG00000006951|ENSOARG00000002932|ENSOARG00000019835	http://www.genome.jp/kegg-bin/show_pathway?oas04916/oas:101105735%09red/oas:101123008%09red/oas:101113846%09red/oas:101122401%09red/oas:443453%09red/oas:101108884%09red/oas:101116423%09red/oas:101109745%09red/oas:101121415%09red/oas:101101932%09red/oas:101102299%09red/oas:100169938%09red
Dilated cardiomyopathy	KEGG PATHWAY	oas05414	13	83	0.070962	0.654043	ENSOARG00000020629|ENSOARG00000000555|ENSOARG00000016562|ENSOARG00000018447|ENSOARG00000000498|ENSOARG00000006996|ENSOARG00000017638|ENSOARG00000008370|ENSOARG00000000431|ENSOARG00000013645|ENSOARG00000001187|ENSOARG00000008212|ENSOARG00000002932	http://www.genome.jp/kegg-bin/show_pathway?oas05414/oas:101122401%09red/oas:101119848%09red/oas:101105735%09red/oas:443141%09red/oas:101103515%09red/oas:101113852%09red/oas:101115719%09red/oas:101117377%09red/oas:101115408%09red/oas:101115640%09red/oas:101109832%09red/oas:101113656%09red
Drug metabolism - cytochrome P450	KEGG PATHWAY	oas00982	13	60	0.186626	0.895293	ENSOARG00000000042|ENSOARG00000007446|ENSOARG00000009541|ENSOARG00000000738|ENSOARG00000019217|ENSOARG00000019319|ENSOARG00000020582|ENSOARG00000013541|ENSOARG00000012259|ENSOARG00000015083|ENSOARG00000008828|ENSOARG00000002151|ENSOARG00000012370	http://www.genome.jp/kegg-bin/show_pathway?oas00982/oas:101116273%09red/oas:101104165%09red/oas:100037663%09red/oas:101107232%09red/oas:100534644%09red/oas:101104591%09red/oas:101103462%09red/oas:101111664%09red/oas:100568285%09red/oas:101119136%09red/oas:100534650%09red/oas:101110134%09red/oas:101112223%09red
Retinol metabolism	KEGG PATHWAY	oas00830	13	61	0.200047	0.895293	ENSOARG00000013497|ENSOARG00000000738|ENSOARG00000009541|ENSOARG00000007274|ENSOARG00000005450|ENSOARG00000001328|ENSOARG00000019217|ENSOARG00000021172|ENSOARG00000011582|ENSOARG00000008828|ENSOARG00000002151|ENSOARG00000011244|ENSOARG00000000083	http://www.genome.jp/kegg-bin/show_pathway?oas00830/oas:101113213%09red/oas:101110922%09red/oas:101115199%09red/oas:100534644%09red/oas:101120535%09red/oas:101107486%09red/oas:101121796%09red/oas:101104703%09red/oas:101119136%09red/oas:100534650%09red/oas:101115127%09red/oas:101110134%09red/oas:101112223%09red
Glutamatergic synapse	KEGG PATHWAY	oas04724	13	113	0.297169	0.981118	ENSOARG00000003718|ENSOARG00000000555|ENSOARG00000019041|ENSOARG00000016562|ENSOARG00000000873|ENSOARG00000000505|ENSOARG00000009536|ENSOARG00000006701|ENSOARG00000000953|ENSOARG00000000431|ENSOARG00000004610|ENSOARG00000020950|ENSOARG00000002932	http://www.genome.jp/kegg-bin/show_pathway?oas04724/oas:101105735%09red/oas:101123008%09red/oas:101110687%09red/oas:101117805%09red/oas:101117366%09red/oas:101122401%09red/oas:101106864%09red/oas:101116423%09red/oas:101120920%09red/oas:101106267%09red/oas:101115640%09red/oas:101121091%09red
Chagas disease (American trypanosomiasis)	KEGG PATHWAY	oas05142	13	115	0.316994	0.981118	ENSOARG00000003718|ENSOARG00000001958|ENSOARG00000016562|ENSOARG00000008001|ENSOARG00000019079|ENSOARG00000014866|ENSOARG00000005870|ENSOARG00000013090|ENSOARG00000009536|ENSOARG00000005384|ENSOARG00000016922|ENSOARG00000013168|ENSOARG00000020866	http://www.genome.jp/kegg-bin/show_pathway?oas05142/oas:101107132%09red/oas:100144426%09red/oas:101106864%09red/oas:101123008%09red/oas:101121455%09red/oas:443539%09red/oas:101107334%09red/oas:101122484%09red/oas:101102126%09red/oas:554335%09red/oas:443396%09red/oas:101115640%09red/oas:101108131%09red
mTOR signaling pathway	KEGG PATHWAY	oas04150	13	66	0.374705	0.939564	ENSOARG00000003718|ENSOARG00000014146|ENSOARG00000017845|ENSOARG00000000873|ENSOARG00000004384|ENSOARG00000005870|ENSOARG00000018633|ENSOARG00000020671|ENSOARG00000013434|ENSOARG00000008334|ENSOARG00000017283|ENSOARG00000008448|ENSOARG00000007851	http://www.genome.jp/kegg-bin/show_pathway?oas04150/oas:101123008%09red/oas:101121455%09red/oas:443103%09red/oas:100302087%09red/oas:101106309%09red/oas:100127210%09red/oas:101115803%09red/oas:101114666%09red/oas:101116423%09red/oas:101117211%09red/oas:101119351%09red/oas:101115088%09red/oas:101110124%09red
Long-term potentiation	KEGG PATHWAY	oas04720	13	67	0.392822	0.939564	ENSOARG00000003718|ENSOARG00000000873|ENSOARG00000006476|ENSOARG00000011318|ENSOARG00000001950|ENSOARG00000004384|ENSOARG00000010782|ENSOARG00000009536|ENSOARG00000013623|ENSOARG00000008337|ENSOARG00000019910|ENSOARG00000006951|ENSOARG00000010640	http://www.genome.jp/kegg-bin/show_pathway?oas04720/oas:101106864%09red/oas:101123008%09red/oas:101113846%09red/oas:101110746%09red/oas:101116338%09red/oas:101110124%09red/oas:443094%09red/oas:101116423%09red/oas:101119264%09red/oas:443453%09red/oas:101108884%09red/oas:101113572%09red/oas:101122602%09red
Peroxisome	KEGG PATHWAY	oas04146	13	84	0.567428	0.957113	ENSOARG00000020374|ENSOARG00000003238|ENSOARG00000006799|ENSOARG00000005848|ENSOARG00000009659|ENSOARG00000017954|ENSOARG00000008540|ENSOARG00000018980|ENSOARG00000001541|ENSOARG00000017266|ENSOARG00000001290|ENSOARG00000018309|ENSOARG00000017634	http://www.genome.jp/kegg-bin/show_pathway?oas04146/oas:101111781%09red/oas:101118110%09red/oas:101118626%09red/oas:101118659%09red/oas:100147783%09red/oas:101115474%09red/oas:101120728%09red/oas:101112922%09red/oas:101114102%09red/oas:101118094%09red/oas:443257%09red/oas:101106654%09red/oas:101111422%09red
Oxidative phosphorylation	KEGG PATHWAY	oas00190	13	159	0.99536	1	ENSOARG00000000665|ENSOARG00000002788|ENSOARG00000011319|ENSOARG00000012834|ENSOARG00000011278|ENSOARG00000011397|ENSOARG00000013489|ENSOARG00000008306|ENSOARG00000009782|ENSOARG00000007239|ENSOARG00000015583|ENSOARG00000018675|ENSOARG00000011589	http://www.genome.jp/kegg-bin/show_pathway?oas00190/oas:101111413%09red/oas:101108729%09red/oas:100217408%09red/oas:101102659%09red/oas:101104108%09red/oas:101107683%09red/oas:101122393%09red/oas:101106318%09red/oas:494438%09red/oas:101117677%09red/oas:101121550%09red/oas:101114221%09red/oas:101114702%09red
Graft-versus-host disease	KEGG PATHWAY	oas05332	12	49	0.00556136	0.352322	ENSOARG00000002985|ENSOARG00000001958|ENSOARG00000002990|ENSOARG00000002875|ENSOARG00000009042|ENSOARG00000007906|ENSOARG00000014866|ENSOARG00000002181|ENSOARG00000007335|ENSOARG00000015707|ENSOARG00000016257|ENSOARG00000020866	http://www.genome.jp/kegg-bin/show_pathway?oas05332/oas:101120148%09red/oas:101109220%09red/oas:100144426%09red/oas:101114758%09red/oas:443539%09red/oas:101108034%09red/oas:100144749%09red/oas:101108962%09red/oas:101109746%09red/oas:100171394%09red/oas:443396%09red/oas:101104866%09red
Allograft rejection	KEGG PATHWAY	oas05330	12	54	0.0105281	0.461482	ENSOARG00000002985|ENSOARG00000001958|ENSOARG00000002990|ENSOARG00000002875|ENSOARG00000009042|ENSOARG00000007906|ENSOARG00000014866|ENSOARG00000002181|ENSOARG00000007335|ENSOARG00000015707|ENSOARG00000016257|ENSOARG00000008369	http://www.genome.jp/kegg-bin/show_pathway?oas05330/oas:101120148%09red/oas:101109220%09red/oas:100144426%09red/oas:101114758%09red/oas:101108034%09red/oas:100144749%09red/oas:101108962%09red/oas:101109746%09red/oas:443232%09red/oas:100171394%09red/oas:443396%09red/oas:101104866%09red
Complement and coagulation cascades	KEGG PATHWAY	oas04610	12	73	0.0191064	0.767117	ENSOARG00000016105|ENSOARG00000008550|ENSOARG00000004658|ENSOARG00000007405|ENSOARG00000014022|ENSOARG00000002722|ENSOARG00000017909|ENSOARG00000016937|ENSOARG00000005384|ENSOARG00000008473|ENSOARG00000020498|ENSOARG00000009128	http://www.genome.jp/kegg-bin/show_pathway?oas04610/oas:101107688%09red/oas:101105935%09red/oas:101112891%09red/oas:100302501%09red/oas:101118593%09red/oas:101102931%09red/oas:101111065%09red/oas:101119740%09red/oas:101102670%09red/oas:101105757%09red/oas:101115724%09red/oas:101108131%09red
Fatty acid degradation	KEGG PATHWAY	oas00071	12	43	0.0631113	0.750258	ENSOARG00000020374|ENSOARG00000016505|ENSOARG00000018083|ENSOARG00000010163|ENSOARG00000000738|ENSOARG00000019949|ENSOARG00000017954|ENSOARG00000004046|ENSOARG00000008540|ENSOARG00000002151|ENSOARG00000018593|ENSOARG00000018036	http://www.genome.jp/kegg-bin/show_pathway?oas00071/oas:101115592%09red/oas:100192316%09red/oas:101122190%09red/oas:101111925%09red/oas:101120728%09red/oas:443193%09red/oas:101111781%09red/oas:443434%09red/oas:101118798%09red/oas:101118626%09red/oas:101110134%09red/oas:101112223%09red
Viral myocarditis	KEGG PATHWAY	oas05416	12	75	0.0721189	0.654043	ENSOARG00000015707|ENSOARG00000002985|ENSOARG00000008369|ENSOARG00000002875|ENSOARG00000009042|ENSOARG00000018447|ENSOARG00000007906|ENSOARG00000002181|ENSOARG00000007335|ENSOARG00000013645|ENSOARG00000016922|ENSOARG00000016257	http://www.genome.jp/kegg-bin/show_pathway?oas05416/oas:101120148%09red/oas:100144749%09red/oas:101103515%09red/oas:101113852%09red/oas:101107334%09red/oas:101108962%09red/oas:101109746%09red/oas:443232%09red/oas:100171394%09red/oas:101104866%09red/oas:101114758%09red/oas:101109220%09red
Morphine addiction	KEGG PATHWAY	oas05032	12	93	0.0769086	0.942233	ENSOARG00000000555|ENSOARG00000000873|ENSOARG00000000518|ENSOARG00000017134|ENSOARG00000000505|ENSOARG00000017022|ENSOARG00000000431|ENSOARG00000020950|ENSOARG00000017610|ENSOARG00000002932|ENSOARG00000011342|ENSOARG00000002088	http://www.genome.jp/kegg-bin/show_pathway?oas05032/oas:101104110%09red/oas:101105735%09red/oas:101122401%09red/oas:101123026%09red/oas:101108418%09red/oas:101107151%09red/oas:101120920%09red/oas:101107286%09red/oas:101106267%09red/oas:101120417%09red/oas:101116423%09red
Hypertrophic cardiomyopathy (HCM)	KEGG PATHWAY	oas05410	12	77	0.0825801	0.678705	ENSOARG00000004505|ENSOARG00000020629|ENSOARG00000017638|ENSOARG00000018447|ENSOARG00000000498|ENSOARG00000006996|ENSOARG00000013090|ENSOARG00000008370|ENSOARG00000013645|ENSOARG00000001187|ENSOARG00000008212|ENSOARG00000007851	http://www.genome.jp/kegg-bin/show_pathway?oas05410/oas:101119848%09red/oas:443141%09red/oas:101103515%09red/oas:101113852%09red/oas:101115719%09red/oas:101117377%09red/oas:100127210%09red/oas:101104483%09red/oas:101115408%09red/oas:554335%09red/oas:101109832%09red/oas:101113656%09red
HIF-1 signaling pathway	KEGG PATHWAY	oas04066	12	109	0.165641	0.942233	ENSOARG00000003718|ENSOARG00000001958|ENSOARG00000000873|ENSOARG00000006951|ENSOARG00000005870|ENSOARG00000010782|ENSOARG00000005238|ENSOARG00000008337|ENSOARG00000000285|ENSOARG00000013168|ENSOARG00000005491|ENSOARG00000020870	http://www.genome.jp/kegg-bin/show_pathway?oas04066/oas:100036759%09red/oas:101123008%09red/oas:101121455%09red/oas:101122484%09red/oas:443431%09red/oas:101108884%09red/oas:101116423%09red/oas:101113846%09red/oas:443453%09red/oas:443396%09red/oas:443285%09red/oas:101109164%09red
Circadian entrainment	KEGG PATHWAY	oas04713	12	96	0.225243	0.963526	ENSOARG00000003718|ENSOARG00000000555|ENSOARG00000016562|ENSOARG00000000873|ENSOARG00000007533|ENSOARG00000009536|ENSOARG00000000431|ENSOARG00000008337|ENSOARG00000020950|ENSOARG00000016884|ENSOARG00000006951|ENSOARG00000002932	http://www.genome.jp/kegg-bin/show_pathway?oas04713/oas:101105735%09red/oas:443453%09red/oas:101122401%09red/oas:101106864%09red/oas:101116423%09red/oas:101123008%09red/oas:101106267%09red/oas:101115640%09red/oas:101108884%09red/oas:443231%09red/oas:101123461%09red
Glutathione metabolism	KEGG PATHWAY	oas00480	12	53	0.239772	0.939564	ENSOARG00000015431|ENSOARG00000007446|ENSOARG00000012968|ENSOARG00000019319|ENSOARG00000007070|ENSOARG00000020582|ENSOARG00000013541|ENSOARG00000015333|ENSOARG00000003421|ENSOARG00000015083|ENSOARG00000018980|ENSOARG00000010451	http://www.genome.jp/kegg-bin/show_pathway?oas00480/oas:101116273%09red/oas:101120616%09red/oas:101114416%09red/oas:100037663%09red/oas:101103462%09red/oas:101120750%09red/oas:101111664%09red/oas:101114822%09red/oas:101118344%09red/oas:443257%09red/oas:101118093%09red/oas:101107232%09red
TNF signaling pathway	KEGG PATHWAY	oas04668	12	110	0.367803	0.981118	ENSOARG00000003718|ENSOARG00000010258|ENSOARG00000000927|ENSOARG00000012852|ENSOARG00000014866|ENSOARG00000005084|ENSOARG00000005870|ENSOARG00000001078|ENSOARG00000013096|ENSOARG00000016909|ENSOARG00000016922|ENSOARG00000020866	http://www.genome.jp/kegg-bin/show_pathway?oas04668/oas:101118895%09red/oas:100144426%09red/oas:101123008%09red/oas:101102552%09red/oas:101121455%09red/oas:443539%09red/oas:101103049%09red/oas:101107334%09red/oas:101115655%09red/oas:101122741%09red/oas:101113631%09red/oas:101105235%09red
Metabolism of xenobiotics by cytochrome P450	KEGG PATHWAY	oas00980	12	62	0.403498	0.939564	ENSOARG00000000042|ENSOARG00000009541|ENSOARG00000000738|ENSOARG00000012968|ENSOARG00000019319|ENSOARG00000020582|ENSOARG00000013541|ENSOARG00000007446|ENSOARG00000013020|ENSOARG00000015083|ENSOARG00000008828|ENSOARG00000009992	http://www.genome.jp/kegg-bin/show_pathway?oas00980/oas:101116273%09red/oas:101120616%09red/oas:100037663%09red/oas:101103462%09red/oas:101111664%09red/oas:100568285%09red/oas:101109421%09red/oas:101119136%09red/oas:100534650%09red/oas:443409%09red/oas:101110134%09red/oas:101107232%09red
PPAR signaling pathway	KEGG PATHWAY	oas03320	12	70	0.439878	0.957113	ENSOARG00000020374|ENSOARG00000020509|ENSOARG00000016505|ENSOARG00000008766|ENSOARG00000014674|ENSOARG00000017050|ENSOARG00000001957|ENSOARG00000019949|ENSOARG00000017954|ENSOARG00000008540|ENSOARG00000005315|ENSOARG00000021012	http://www.genome.jp/kegg-bin/show_pathway?oas03320/oas:101110798%09red/oas:101111781%09red/oas:101120355%09red/oas:101104743%09red/oas:101117918%09red/oas:101120728%09red/oas:443193%09red/oas:443185%09red/oas:443434%09red/oas:101108615%09red/oas:101118626%09red/oas:101111848%09red
Adipocytokine signaling pathway	KEGG PATHWAY	oas04920	12	74	0.509132	0.957113	ENSOARG00000004505|ENSOARG00000020509|ENSOARG00000016505|ENSOARG00000008766|ENSOARG00000020374|ENSOARG00000007502|ENSOARG00000019949|ENSOARG00000017954|ENSOARG00000001078|ENSOARG00000009565|ENSOARG00000001511|ENSOARG00000007851	http://www.genome.jp/kegg-bin/show_pathway?oas04920/oas:101110798%09red/oas:101111781%09red/oas:101114308%09red/oas:101111848%09red/oas:100294659%09red/oas:101120728%09red/oas:443193%09red/oas:101104483%09red/oas:443434%09red/oas:100127210%09red/oas:780520%09red/oas:101105235%09red
Ribosome biogenesis in eukaryotes	KEGG PATHWAY	oas03008	12	80	0.607805	0.957113	ENSOARG00000018138|ENSOARG00000003457|ENSOARG00000007144|ENSOARG00000015129|ENSOARG00000013474|ENSOARG00000001787|ENSOARG00000012764|ENSOARG00000002209|ENSOARG00000002470|ENSOARG00000018783|ENSOARG00000015989|ENSOARG00000006343	http://www.genome.jp/kegg-bin/show_pathway?oas03008/oas:101120809%09red/oas:101119586%09red/oas:101106598%09red/oas:101120992%09red/oas:101110004%09red/oas:101122957%09red/oas:101123536%09red/oas:101106821%09red/oas:101111281%09red/oas:101117967%09red/oas:101110509%09red/oas:101109398%09red
Jak-STAT signaling pathway	KEGG PATHWAY	oas04630	12	167	0.859723	0.993549	ENSOARG00000002107|ENSOARG00000012768|ENSOARG00000001958|ENSOARG00000016570|ENSOARG00000013903|ENSOARG00000007507|ENSOARG00000005870|ENSOARG00000013188|ENSOARG00000009133|ENSOARG00000009565|ENSOARG00000013168|ENSOARG00000006445	http://www.genome.jp/kegg-bin/show_pathway?oas04630/oas:443126%09red/oas:443518%09red/oas:101112663%09red/oas:101121455%09red/oas:101107377%09red/oas:100307049%09red/oas:101114308%09red/oas:101122484%09red/oas:101106364%09red/oas:101113174%09red/oas:443396%09red/oas:101120724%09red
Autoimmune thyroid disease	KEGG PATHWAY	oas05320	11	63	0.0534467	0.638931	ENSOARG00000002985|ENSOARG00000002990|ENSOARG00000002875|ENSOARG00000009042|ENSOARG00000007906|ENSOARG00000014866|ENSOARG00000002181|ENSOARG00000007335|ENSOARG00000015707|ENSOARG00000016257|ENSOARG00000008369	http://www.genome.jp/kegg-bin/show_pathway?oas05320/oas:101120148%09red/oas:101109220%09red/oas:100144426%09red/oas:101108034%09red/oas:100144749%09red/oas:101108962%09red/oas:101109746%09red/oas:443232%09red/oas:100171394%09red/oas:101114758%09red/oas:101104866%09red
Gastric acid secretion	KEGG PATHWAY	oas04971	11	72	0.102811	0.75109	ENSOARG00000020213|ENSOARG00000000555|ENSOARG00000016562|ENSOARG00000000873|ENSOARG00000009573|ENSOARG00000009536|ENSOARG00000000431|ENSOARG00000008337|ENSOARG00000006951|ENSOARG00000006495|ENSOARG00000002932	http://www.genome.jp/kegg-bin/show_pathway?oas04971/oas:101105735%09red/oas:443453%09red/oas:101107568%09red/oas:101122401%09red/oas:443381%09red/oas:101106864%09red/oas:101116423%09red/oas:101115640%09red/oas:101108884%09red/oas:101113767%09red
Nucleotide excision repair	KEGG PATHWAY	oas03420	11	43	0.108415	0.830982	ENSOARG00000015865|ENSOARG00000021131|ENSOARG00000007188|ENSOARG00000010697|ENSOARG00000017260|ENSOARG00000011716|ENSOARG00000009857|ENSOARG00000005496|ENSOARG00000007896|ENSOARG00000011737|ENSOARG00000001578	http://www.genome.jp/kegg-bin/show_pathway?oas03420/oas:101108399%09red/oas:101116451%09red/oas:101104405%09red/oas:101109650%09red/oas:101116341%09red/oas:101118051%09red/oas:101106122%09red/oas:101110382%09red
GnRH signaling pathway	KEGG PATHWAY	oas04912	11	87	0.228138	0.963526	ENSOARG00000003718|ENSOARG00000000555|ENSOARG00000016562|ENSOARG00000017521|ENSOARG00000006701|ENSOARG00000010782|ENSOARG00000009536|ENSOARG00000000431|ENSOARG00000008337|ENSOARG00000006951|ENSOARG00000002932	http://www.genome.jp/kegg-bin/show_pathway?oas04912/oas:101105735%09red/oas:443453%09red/oas:101110687%09red/oas:101113846%09red/oas:101122401%09red/oas:101118185%09red/oas:101106864%09red/oas:101123008%09red/oas:101115640%09red/oas:101108884%09red
Starch and sucrose metabolism	KEGG PATHWAY	oas00500	11	49	0.260277	0.939564	ENSOARG00000015987|ENSOARG00000007168|ENSOARG00000009541|ENSOARG00000014188|ENSOARG00000014082|ENSOARG00000008828|ENSOARG00000020521|ENSOARG00000012463|ENSOARG00000018733|ENSOARG00000003252|ENSOARG00000005491	http://www.genome.jp/kegg-bin/show_pathway?oas00500/oas:101117423%09red/oas:100036759%09red/oas:101119136%09red/oas:101119209%09red/oas:101122795%09red/oas:101123048%09red/oas:101118831%09red/oas:554325%09red/oas:100534650%09red/oas:101117412%09red/oas:101108772%09red
Cholinergic synapse	KEGG PATHWAY	oas04725	11	114	0.294688	0.942233	ENSOARG00000003718|ENSOARG00000000555|ENSOARG00000000873|ENSOARG00000000518|ENSOARG00000000505|ENSOARG00000005870|ENSOARG00000000431|ENSOARG00000008337|ENSOARG00000020950|ENSOARG00000006951|ENSOARG00000002932	http://www.genome.jp/kegg-bin/show_pathway?oas04725/oas:101105735%09red/oas:101123008%09red/oas:101121455%09red/oas:101122401%09red/oas:101123026%09red/oas:101108884%09red/oas:101116423%09red/oas:101120920%09red/oas:443453%09red/oas:101106267%09red
Fat digestion and absorption	KEGG PATHWAY	oas04975	11	51	0.297444	0.939564	ENSOARG00000009461|ENSOARG00000009488|ENSOARG00000001623|ENSOARG00000000994|ENSOARG00000009594|ENSOARG00000002355|ENSOARG00000018396|ENSOARG00000017067|ENSOARG00000001717|ENSOARG00000015168|ENSOARG00000009393	http://www.genome.jp/kegg-bin/show_pathway?oas04975/oas:101115654%09red/oas:101122246%09red/oas:101103860%09red/oas:101106664%09red/oas:443093%09red/oas:101120062%09red/oas:101120816%09red/oas:101113959%09red/oas:101106916%09red/oas:101107420%09red
Non-small cell lung cancer	KEGG PATHWAY	oas05223	11	54	0.35549	0.939564	ENSOARG00000003718|ENSOARG00000008766|ENSOARG00000010741|ENSOARG00000000873|ENSOARG00000005870|ENSOARG00000018633|ENSOARG00000010782|ENSOARG00000005320|ENSOARG00000016367|ENSOARG00000008548|ENSOARG00000004730	http://www.genome.jp/kegg-bin/show_pathway?oas05223/oas:101110437%09red/oas:101110798%09red/oas:101123008%09red/oas:101121455%09red/oas:101113846%09red/oas:100302080%09red/oas:101116423%09red/oas:101117526%09red/oas:101117211%09red/oas:100144756%09red/oas:100913151%09red
Glycerophospholipid metabolism	KEGG PATHWAY	oas00564	11	101	0.378846	0.981118	ENSOARG00000009461|ENSOARG00000009488|ENSOARG00000000994|ENSOARG00000009594|ENSOARG00000003375|ENSOARG00000006701|ENSOARG00000017957|ENSOARG00000011368|ENSOARG00000014973|ENSOARG00000016282|ENSOARG00000010081	http://www.genome.jp/kegg-bin/show_pathway?oas00564/oas:101104692%09red/oas:101118294%09red/oas:101119894%09red/oas:101110687%09red/oas:101120062%09red/oas:101106172%09red/oas:101113959%09red/oas:101106916%09red/oas:101107420%09red/oas:101123258%09red/oas:101118717%09red
Inositol phosphate metabolism	KEGG PATHWAY	oas00562	11	61	0.388553	0.957113	ENSOARG00000014769|ENSOARG00000014146|ENSOARG00000004372|ENSOARG00000004577|ENSOARG00000006044|ENSOARG00000009840|ENSOARG00000001841|ENSOARG00000000940|ENSOARG00000015243|ENSOARG00000009536|ENSOARG00000004050	http://www.genome.jp/kegg-bin/show_pathway?oas00562/oas:101120849%09red/oas:101106864%09red/oas:101103999%09red/oas:101119794%09red/oas:101109546%09red/oas:101119351%09red/oas:101106176%09red/oas:101114899%09red/oas:101119125%09red/oas:101115530%09red/oas:101121707%09red
Estrogen signaling pathway	KEGG PATHWAY	oas04915	11	102	0.39018	0.981118	ENSOARG00000003718|ENSOARG00000000927|ENSOARG00000000555|ENSOARG00000016562|ENSOARG00000017521|ENSOARG00000005870|ENSOARG00000010782|ENSOARG00000009536|ENSOARG00000016366|ENSOARG00000002932|ENSOARG00000000431	http://www.genome.jp/kegg-bin/show_pathway?oas04915/oas:101105735%09red/oas:101123008%09red/oas:101121455%09red/oas:101111703%09red/oas:101122401%09red/oas:101118185%09red/oas:101106864%09red/oas:101113846%09red/oas:101115640%09red/oas:101113631%09red
Dopaminergic synapse	KEGG PATHWAY	oas04728	11	131	0.452704	0.942233	ENSOARG00000010699|ENSOARG00000017850|ENSOARG00000000927|ENSOARG00000000873|ENSOARG00000000518|ENSOARG00000000505|ENSOARG00000008337|ENSOARG00000020950|ENSOARG00000006951|ENSOARG00000014391|ENSOARG00000019835	http://www.genome.jp/kegg-bin/show_pathway?oas04728/oas:101113525%09red/oas:443453%09red/oas:101106765%09red/oas:101121491%09red/oas:101123026%09red/oas:101108884%09red/oas:101116423%09red/oas:101120920%09red/oas:101106267%09red/oas:101113631%09red/oas:100169938%09red
RIG-I-like receptor signaling pathway	KEGG PATHWAY	oas04622	11	76	0.64967	0.957113	ENSOARG00000016922|ENSOARG00000016432|ENSOARG00000002433|ENSOARG00000011199|ENSOARG00000007011|ENSOARG00000007502|ENSOARG00000018383|ENSOARG00000019079|ENSOARG00000001078|ENSOARG00000016909|ENSOARG00000014591	http://www.genome.jp/kegg-bin/show_pathway?oas04622/oas:101107132%09red/oas:101121528%09red/oas:101103677%09red/oas:101103049%09red/oas:101107334%09red/oas:101104719%09red/oas:100913169%09red/oas:101107357%09red/oas:101122873%09red/oas:780520%09red/oas:101105235%09red
Bacterial invasion of epithelial cells	KEGG PATHWAY	oas05100	11	80	0.708313	0.957113	ENSOARG00000000995|ENSOARG00000011675|ENSOARG00000013249|ENSOARG00000005870|ENSOARG00000017638|ENSOARG00000017810|ENSOARG00000006610|ENSOARG00000017493|ENSOARG00000000456|ENSOARG00000012278|ENSOARG00000003416	http://www.genome.jp/kegg-bin/show_pathway?oas05100/oas:101117542%09red/oas:101121455%09red/oas:101115380%09red/oas:101107114%09red/oas:101123521%09red/oas:101117549%09red/oas:101107336%09red/oas:101106932%09red/oas:101117693%09red/oas:101106774%09red/oas:443141%09red
Chronic myeloid leukemia	KEGG PATHWAY	oas05220	11	75	0.735282	0.953405	ENSOARG00000003718|ENSOARG00000010782|ENSOARG00000007502|ENSOARG00000005870|ENSOARG00000009565|ENSOARG00000005320|ENSOARG00000020951|ENSOARG00000012278|ENSOARG00000000899|ENSOARG00000008548|ENSOARG00000020853	http://www.genome.jp/kegg-bin/show_pathway?oas05220/oas:101121055%09red/oas:101123008%09red/oas:101114308%09red/oas:101121455%09red/oas:101113846%09red/oas:101115380%09red/oas:100820752%09red/oas:100127219%09red/oas:101117526%09red/oas:780520%09red/oas:100144756%09red
Non-alcoholic fatty liver disease (NAFLD)	KEGG PATHWAY	oas04932	11	177	0.807476	0.974806	ENSOARG00000020509|ENSOARG00000012852|ENSOARG00000000042|ENSOARG00000014866|ENSOARG00000005870|ENSOARG00000001078|ENSOARG00000018675|ENSOARG00000019835|ENSOARG00000000285|ENSOARG00000007851|ENSOARG00000020866	http://www.genome.jp/kegg-bin/show_pathway?oas04932/oas:100144426%09red/oas:101122741%09red/oas:101121455%09red/oas:443539%09red/oas:101122393%09red/oas:100568285%09red/oas:443431%09red/oas:101111848%09red/oas:100127210%09red/oas:101105235%09red/oas:100169938%09red
Vasopressin-regulated water reabsorption	KEGG PATHWAY	oas04962	10	47	0.0235347	0.515433	ENSOARG00000018084|ENSOARG00000000555|ENSOARG00000016562|ENSOARG00000008367|ENSOARG00000015722|ENSOARG00000010947|ENSOARG00000020698|ENSOARG00000000431|ENSOARG00000008331|ENSOARG00000002932	http://www.genome.jp/kegg-bin/show_pathway?oas04962/oas:101105735%09red/oas:101106069%09red/oas:101122401%09red/oas:101103527%09red/oas:101121274%09red/oas:100302084%09red/oas:101115640%09red/oas:780464%09red/oas:101120344%09red
N-Glycan biosynthesis	KEGG PATHWAY	oas00510	10	48	0.0263013	0.515433	ENSOARG00000020315|ENSOARG00000015910|ENSOARG00000000685|ENSOARG00000017495|ENSOARG00000019292|ENSOARG00000002936|ENSOARG00000009017|ENSOARG00000011436|ENSOARG00000013988|ENSOARG00000017633	http://www.genome.jp/kegg-bin/show_pathway?oas00510/oas:100037660%09red/oas:101108177%09red/oas:101107672%09red/oas:101103210%09red/oas:101104224%09red/oas:101122969%09red/oas:101108526%09red/oas:101114825%09red/oas:101111759%09red/oas:101119044%09red
Intestinal immune network for IgA production	KEGG PATHWAY	oas04672	10	58	0.0675149	0.654043	ENSOARG00000008645|ENSOARG00000002985|ENSOARG00000008369|ENSOARG00000007906|ENSOARG00000002181|ENSOARG00000007335|ENSOARG00000012768|ENSOARG00000015707|ENSOARG00000016257|ENSOARG00000001982	http://www.genome.jp/kegg-bin/show_pathway?oas04672/oas:101120148%09red/oas:780500%09red/oas:101103056%09red/oas:101107377%09red/oas:100144749%09red/oas:101108962%09red/oas:101109746%09red/oas:443232%09red/oas:101114758%09red/oas:101109220%09red
Linoleic acid metabolism	KEGG PATHWAY	oas00591	10	35	0.114676	0.779794	ENSOARG00000013497|ENSOARG00000009488|ENSOARG00000009393|ENSOARG00000000994|ENSOARG00000009594|ENSOARG00000005450|ENSOARG00000000042|ENSOARG00000009461|ENSOARG00000020474|ENSOARG00000000083	http://www.genome.jp/kegg-bin/show_pathway?oas00591/oas:101113213%09red/oas:101106664%09red/oas:101107486%09red/oas:101120062%09red/oas:100568285%09red/oas:101113959%09red/oas:101106916%09red/oas:101107420%09red/oas:101120535%09red/oas:101116150%09red
Arrhythmogenic right ventricular cardiomyopathy (ARVC)	KEGG PATHWAY	oas05412	10	70	0.153216	0.963526	ENSOARG00000020629|ENSOARG00000017474|ENSOARG00000018447|ENSOARG00000000498|ENSOARG00000017638|ENSOARG00000008370|ENSOARG00000006907|ENSOARG00000013645|ENSOARG00000001187|ENSOARG00000008212	http://www.genome.jp/kegg-bin/show_pathway?oas05412/oas:101119848%09red/oas:443141%09red/oas:100170321%09red/oas:101113852%09red/oas:101115719%09red/oas:101117377%09red/oas:101119486%09red/oas:101109832%09red/oas:101113656%09red/oas:101103515%09red
Hematopoietic cell lineage	KEGG PATHWAY	oas04640	10	90	0.186567	0.942233	ENSOARG00000020667|ENSOARG00000007267|ENSOARG00000017909|ENSOARG00000020249|ENSOARG00000012379|ENSOARG00000008370|ENSOARG00000009133|ENSOARG00000008212|ENSOARG00000007291|ENSOARG00000020866	http://www.genome.jp/kegg-bin/show_pathway?oas04640/oas:101119848%09red/oas:443423%09red/oas:443539%09red/oas:101115719%09red/oas:100192431%09red/oas:101112331%09red/oas:101110103%09red/oas:101102670%09red/oas:101120724%09red/oas:101106727%09red
Natural killer cell mediated cytotoxicity	KEGG PATHWAY	oas04650	10	105	0.320394	0.942233	ENSOARG00000003718|ENSOARG00000001958|ENSOARG00000002990|ENSOARG00000000873|ENSOARG00000014866|ENSOARG00000005870|ENSOARG00000013188|ENSOARG00000010782|ENSOARG00000007814|ENSOARG00000013168	http://www.genome.jp/kegg-bin/show_pathway?oas04650/oas:100144426%09red/oas:101105303%09red/oas:443126%09red/oas:101121455%09red/oas:101113846%09red/oas:101108034%09red/oas:101122484%09red/oas:101116423%09red/oas:101123008%09red/oas:443396%09red
Valine, leucine and isoleucine degradation	KEGG PATHWAY	oas00280	10	47	0.323398	0.939564	ENSOARG00000004442|ENSOARG00000008923|ENSOARG00000007832|ENSOARG00000013677|ENSOARG00000009300|ENSOARG00000000940|ENSOARG00000005258|ENSOARG00000004046|ENSOARG00000020483|ENSOARG00000018593	http://www.genome.jp/kegg-bin/show_pathway?oas00280/oas:100192316%09red/oas:101113492%09red/oas:101111925%09red/oas:101112991%09red/oas:101116765%09red/oas:101114462%09red/oas:101109520%09red/oas:101106176%09red/oas:101102177%09red
Amino sugar and nucleotide sugar metabolism	KEGG PATHWAY	oas00520	10	48	0.343935	0.939564	ENSOARG00000011353|ENSOARG00000015987|ENSOARG00000015046|ENSOARG00000016621|ENSOARG00000008272|ENSOARG00000005491|ENSOARG00000004593|ENSOARG00000003252|ENSOARG00000019823|ENSOARG00000021004	http://www.genome.jp/kegg-bin/show_pathway?oas00520/oas:100036759%09red/oas:101120577%09red/oas:101119209%09red/oas:101116643%09red/oas:101111906%09red/oas:101102893%09red/oas:101102333%09red/oas:101114115%09red/oas:101117412%09red/oas:101108754%09red
Hepatitis C	KEGG PATHWAY	oas05160	10	132	0.582275	0.947242	ENSOARG00000003718|ENSOARG00000013903|ENSOARG00000018396|ENSOARG00000005870|ENSOARG00000013188|ENSOARG00000014786|ENSOARG00000001078|ENSOARG00000019079|ENSOARG00000020101|ENSOARG00000019835	http://www.genome.jp/kegg-bin/show_pathway?oas05160/oas:100307049%09red/oas:101123008%09red/oas:443126%09red/oas:101118881%09red/oas:101121455%09red/oas:101115654%09red/oas:101107132%09red/oas:101107358%09red/oas:101105235%09red/oas:100169938%09red
Cell cycle	KEGG PATHWAY	oas04110	10	134	0.600258	0.947242	ENSOARG00000004487|ENSOARG00000012992|ENSOARG00000006991|ENSOARG00000013671|ENSOARG00000018724|ENSOARG00000014305|ENSOARG00000005320|ENSOARG00000004775|ENSOARG00000004318|ENSOARG00000019835	http://www.genome.jp/kegg-bin/show_pathway?oas04110/oas:101110165%09red/oas:101112489%09red/oas:101120573%09red/oas:101117404%09red/oas:101106584%09red/oas:101119966%09red/oas:101116097%09red/oas:100216432%09red/oas:100144756%09red/oas:100169938%09red
Pancreatic cancer	KEGG PATHWAY	oas05212	10	64	0.66206	0.942829	ENSOARG00000003718|ENSOARG00000010117|ENSOARG00000013903|ENSOARG00000003654|ENSOARG00000005870|ENSOARG00000005320|ENSOARG00000008548|ENSOARG00000008334|ENSOARG00000014985|ENSOARG00000001511	http://www.genome.jp/kegg-bin/show_pathway?oas05212/oas:101123008%09red/oas:101121455%09red/oas:443103%09red/oas:101118864%09red/oas:100294659%09red/oas:100307049%09red/oas:101117526%09red/oas:101114231%09red/oas:101110716%09red/oas:100144756%09red
Neurotrophin signaling pathway	KEGG PATHWAY	oas04722	10	123	0.726023	0.993549	ENSOARG00000003718|ENSOARG00000002799|ENSOARG00000010782|ENSOARG00000005870|ENSOARG00000008337|ENSOARG00000020698|ENSOARG00000019079|ENSOARG00000009565|ENSOARG00000006951|ENSOARG00000019835	http://www.genome.jp/kegg-bin/show_pathway?oas04722/oas:101115273%09red/oas:443453%09red/oas:101106069%09red/oas:101121455%09red/oas:101113846%09red/oas:101107132%09red/oas:101114308%09red/oas:101108884%09red/oas:101123008%09red/oas:100169938%09red
Type II diabetes mellitus	KEGG PATHWAY	oas04930	9	45	0.0146886	0.767117	ENSOARG00000003718|ENSOARG00000015987|ENSOARG00000020509|ENSOARG00000000518|ENSOARG00000018886|ENSOARG00000000505|ENSOARG00000005870|ENSOARG00000000285|ENSOARG00000005491	http://www.genome.jp/kegg-bin/show_pathway?oas04930/oas:100036759%09red/oas:101123008%09red/oas:101121455%09red/oas:101111848%09red/oas:101123026%09red/oas:443431%09red/oas:101120920%09red/oas:101109180%09red/oas:101117412%09red
Endocrine and other factor-regulated calcium reabsorption	KEGG PATHWAY	oas04961	9	44	0.0371556	0.543865	ENSOARG00000018084|ENSOARG00000020213|ENSOARG00000000555|ENSOARG00000016562|ENSOARG00000000873|ENSOARG00000009536|ENSOARG00000000431|ENSOARG00000006495|ENSOARG00000002932	http://www.genome.jp/kegg-bin/show_pathway?oas04961/oas:101105735%09red/oas:101107568%09red/oas:101122401%09red/oas:443381%09red/oas:101106864%09red/oas:101116423%09red/oas:101115640%09red/oas:780464%09red
RNA degradation	KEGG PATHWAY	oas03018	9	76	0.160721	0.942233	ENSOARG00000020060|ENSOARG00000011298|ENSOARG00000014904|ENSOARG00000001567|ENSOARG00000016039|ENSOARG00000012553|ENSOARG00000011455|ENSOARG00000005238|ENSOARG00000007574	http://www.genome.jp/kegg-bin/show_pathway?oas03018/oas:101112185%09red/oas:101106461%09red/oas:101118742%09red/oas:101103649%09red/oas:101103918%09red/oas:101110507%09red/oas:101120279%09red/oas:101105519%09red/oas:101109164%09red
Pertussis	KEGG PATHWAY	oas05133	9	77	0.168777	0.942233	ENSOARG00000003718|ENSOARG00000004658|ENSOARG00000007405|ENSOARG00000012852|ENSOARG00000002722|ENSOARG00000017638|ENSOARG00000005384|ENSOARG00000019079|ENSOARG00000020866	http://www.genome.jp/kegg-bin/show_pathway?oas05133/oas:101107688%09red/oas:101123008%09red/oas:443539%09red/oas:101112891%09red/oas:101119740%09red/oas:101107132%09red/oas:101122741%09red/oas:443141%09red/oas:101108131%09red
GABAergic synapse	KEGG PATHWAY	oas04727	9	88	0.268181	0.942233	ENSOARG00000000555|ENSOARG00000000873|ENSOARG00000000518|ENSOARG00000000505|ENSOARG00000010947|ENSOARG00000000431|ENSOARG00000020950|ENSOARG00000017610|ENSOARG00000002932	http://www.genome.jp/kegg-bin/show_pathway?oas04727/oas:101104110%09red/oas:101105735%09red/oas:101122401%09red/oas:101123026%09red/oas:101116423%09red/oas:101120920%09red/oas:101106267%09red/oas:101120344%09red
Cysteine and methionine metabolism	KEGG PATHWAY	oas00270	9	40	0.287648	0.939564	ENSOARG00000009602|ENSOARG00000007382|ENSOARG00000015380|ENSOARG00000013677|ENSOARG00000020516|ENSOARG00000011128|ENSOARG00000001717|ENSOARG00000020483|ENSOARG00000014137	http://www.genome.jp/kegg-bin/show_pathway?oas00270/oas:443089%09red/oas:101119985%09red/oas:101106301%09red/oas:443093%09red/oas:101102380%09red/oas:101114462%09red/oas:101112348%09red/oas:443549%09red
Tryptophan metabolism	KEGG PATHWAY	oas00380	9	44	0.374571	0.939564	ENSOARG00000014862|ENSOARG00000009155|ENSOARG00000013677|ENSOARG00000010163|ENSOARG00000015452|ENSOARG00000002251|ENSOARG00000020483|ENSOARG00000018593|ENSOARG00000014391	http://www.genome.jp/kegg-bin/show_pathway?oas00380/oas:101106765%09red/oas:100192316%09red/oas:101115360%09red/oas:101121661%09red/oas:101122190%09red/oas:101114462%09red/oas:100196903%09red/oas:101117485%09red
Retrograde endocannabinoid signaling	KEGG PATHWAY	oas04723	9	104	0.433046	0.942233	ENSOARG00000003718|ENSOARG00000000555|ENSOARG00000000873|ENSOARG00000000518|ENSOARG00000000505|ENSOARG00000000431|ENSOARG00000020950|ENSOARG00000017610|ENSOARG00000002932	http://www.genome.jp/kegg-bin/show_pathway?oas04723/oas:101104110%09red/oas:101105735%09red/oas:101123008%09red/oas:101122401%09red/oas:101123026%09red/oas:101116423%09red/oas:101120920%09red/oas:101106267%09red
Endometrial cancer	KEGG PATHWAY	oas05213	9	52	0.549316	0.939564	ENSOARG00000003718|ENSOARG00000014146|ENSOARG00000010741|ENSOARG00000005870|ENSOARG00000018633|ENSOARG00000010782|ENSOARG00000011631|ENSOARG00000016130|ENSOARG00000019835	http://www.genome.jp/kegg-bin/show_pathway?oas05213/oas:101123008%09red/oas:101121455%09red/oas:101113846%09red/oas:101104664%09red/oas:101122656%09red/oas:100913151%09red/oas:101117211%09red/oas:101119351%09red/oas:100169938%09red
Colorectal cancer	KEGG PATHWAY	oas05210	9	70	0.838558	0.986314	ENSOARG00000003718|ENSOARG00000005870|ENSOARG00000007472|ENSOARG00000017357|ENSOARG00000011631|ENSOARG00000014985|ENSOARG00000003654|ENSOARG00000016130|ENSOARG00000019835	http://www.genome.jp/kegg-bin/show_pathway?oas05210/oas:101123008%09red/oas:101121455%09red/oas:101103784%09red/oas:101104664%09red/oas:101118864%09red/oas:101122656%09red/oas:101114231%09red/oas:443031%09red/oas:100169938%09red
Biosynthesis of unsaturated fatty acids	KEGG PATHWAY	oas01040	8	23	0.0509951	0.750258	ENSOARG00000005352|ENSOARG00000014674|ENSOARG00000001957|ENSOARG00000012566|ENSOARG00000011587|ENSOARG00000008540|ENSOARG00000018593|ENSOARG00000013745	http://www.genome.jp/kegg-bin/show_pathway?oas01040/oas:100192316%09red/oas:443484%09red/oas:101117331%09red/oas:101108615%09red/oas:101121789%09red/oas:443185%09red/oas:101118626%09red/oas:101109049%09red
Carbohydrate digestion and absorption	KEGG PATHWAY	oas04973	8	43	0.0708558	0.654043	ENSOARG00000020213|ENSOARG00000018733|ENSOARG00000002126|ENSOARG00000005870|ENSOARG00000012381|ENSOARG00000008942|ENSOARG00000005491|ENSOARG00000006495	http://www.genome.jp/kegg-bin/show_pathway?oas04973/oas:100036759%09red/oas:101121455%09red/oas:101105355%09red/oas:443507%09red/oas:443381%09red/oas:101107568%09red/oas:101118831%09red
Glycosylphosphatidylinositol(GPI)-anchor biosynthesis	KEGG PATHWAY	oas00563	8	25	0.100637	0.779794	ENSOARG00000000048|ENSOARG00000015111|ENSOARG00000012156|ENSOARG00000012853|ENSOARG00000010095|ENSOARG00000017110|ENSOARG00000012059|ENSOARG00000021169	http://www.genome.jp/kegg-bin/show_pathway?oas00563/oas:101118666%09red/oas:101114362%09red/oas:101121726%09red/oas:101109018%09red/oas:101102455%09red/oas:101120255%09red/oas:101118548%09red/oas:101120808%09red
Type I diabetes mellitus	KEGG PATHWAY	oas04940	8	59	0.109735	0.942233	ENSOARG00000001958|ENSOARG00000002990|ENSOARG00000009042|ENSOARG00000014866|ENSOARG00000002181|ENSOARG00000007906|ENSOARG00000015707|ENSOARG00000020866	http://www.genome.jp/kegg-bin/show_pathway?oas04940/oas:100144426%09red/oas:443539%09red/oas:101108034%09red/oas:101109220%09red/oas:101109746%09red/oas:443396%09red/oas:101114758%09red/oas:101104866%09red
alpha-Linolenic acid metabolism	KEGG PATHWAY	oas00592	8	29	0.166587	0.939564	ENSOARG00000009461|ENSOARG00000009488|ENSOARG00000009393|ENSOARG00000000994|ENSOARG00000009594|ENSOARG00000001957|ENSOARG00000020474|ENSOARG00000008540	http://www.genome.jp/kegg-bin/show_pathway?oas00592/oas:101106664%09red/oas:101120062%09red/oas:101113959%09red/oas:101106916%09red/oas:101108615%09red/oas:101107420%09red/oas:101118626%09red/oas:101116150%09red
Primary immunodeficiency	KEGG PATHWAY	oas05340	8	33	0.186033	0.895293	ENSOARG00000008358|ENSOARG00000008369|ENSOARG00000001620|ENSOARG00000006301|ENSOARG00000016109|ENSOARG00000001710|ENSOARG00000007573|ENSOARG00000001982	http://www.genome.jp/kegg-bin/show_pathway?oas05340/oas:101105725%09red/oas:101103538%09red/oas:101103056%09red/oas:443509%09red/oas:101109491%09red/oas:101105681%09red/oas:443232%09red/oas:101111510%09red
Prion diseases	KEGG PATHWAY	oas05020	8	33	0.247475	0.939564	ENSOARG00000003718|ENSOARG00000019180|ENSOARG00000008001|ENSOARG00000016470|ENSOARG00000010782|ENSOARG00000006476|ENSOARG00000009128|ENSOARG00000020866	http://www.genome.jp/kegg-bin/show_pathway?oas05020/oas:101123008%09red/oas:443539%09red/oas:443094%09red/oas:101105588%09red/oas:101102126%09red/oas:443547%09red/oas:101113846%09red/oas:101102931%09red
ErbB signaling pathway	KEGG PATHWAY	oas04012	8	87	0.381739	0.942233	ENSOARG00000003718|ENSOARG00000017521|ENSOARG00000000873|ENSOARG00000005870|ENSOARG00000010782|ENSOARG00000008337|ENSOARG00000006951|ENSOARG00000019835	http://www.genome.jp/kegg-bin/show_pathway?oas04012/oas:101123008%09red/oas:101121455%09red/oas:101113846%09red/oas:101118185%09red/oas:101108884%09red/oas:101116423%09red/oas:443453%09red/oas:100169938%09red
Fc gamma R-mediated phagocytosis	KEGG PATHWAY	oas04666	8	87	0.381739	0.942233	ENSOARG00000003718|ENSOARG00000000995|ENSOARG00000000873|ENSOARG00000006701|ENSOARG00000005870|ENSOARG00000020667|ENSOARG00000007814|ENSOARG00000003416	http://www.genome.jp/kegg-bin/show_pathway?oas04666/oas:101105303%09red/oas:101110687%09red/oas:101121455%09red/oas:100192431%09red/oas:101107336%09red/oas:101116423%09red/oas:101106932%09red/oas:101123008%09red
NF-kappa B signaling pathway	KEGG PATHWAY	oas04064	8	89	0.404162	0.942233	ENSOARG00000008369|ENSOARG00000001620|ENSOARG00000019079|ENSOARG00000012564|ENSOARG00000001078|ENSOARG00000007814|ENSOARG00000008473|ENSOARG00000020866	http://www.genome.jp/kegg-bin/show_pathway?oas04064/oas:101105725%09red/oas:101105303%09red/oas:101121000%09red/oas:443539%09red/oas:100302501%09red/oas:101107132%09red/oas:443232%09red/oas:101105235%09red
Basal transcription factors	KEGG PATHWAY	oas03022	8	44	0.412426	0.957113	ENSOARG00000021094|ENSOARG00000021131|ENSOARG00000017126|ENSOARG00000007610|ENSOARG00000009857|ENSOARG00000019038|ENSOARG00000005496|ENSOARG00000014646	http://www.genome.jp/kegg-bin/show_pathway?oas03022/oas:101102102%09red/oas:101123273%09red/oas:101110854%09red/oas:101113500%09red/oas:101107201%09red/oas:101116341%09red/oas:101118051%09red/oas:101104405%09red
Salmonella infection	KEGG PATHWAY	oas05132	8	90	0.415375	0.942233	ENSOARG00000003718|ENSOARG00000001958|ENSOARG00000000995|ENSOARG00000014959|ENSOARG00000004963|ENSOARG00000013168|ENSOARG00000003416|ENSOARG00000020866	http://www.genome.jp/kegg-bin/show_pathway?oas05132/oas:101118744%09red/oas:101123008%09red/oas:443539%09red/oas:101107336%09red/oas:101122484%09red/oas:101115978%09red/oas:101106932%09red/oas:443396%09red
Progesterone-mediated oocyte maturation	KEGG PATHWAY	oas04914	8	93	0.448914	0.942233	ENSOARG00000003718|ENSOARG00000000555|ENSOARG00000014305|ENSOARG00000005870|ENSOARG00000000431|ENSOARG00000004775|ENSOARG00000004318|ENSOARG00000002932	http://www.genome.jp/kegg-bin/show_pathway?oas04914/oas:101105735%09red/oas:101123008%09red/oas:101117404%09red/oas:101121455%09red/oas:101119966%09red/oas:101122401%09red/oas:100216432%09red
Toll-like receptor signaling pathway	KEGG PATHWAY	oas04620	8	104	0.567592	0.947242	ENSOARG00000003718|ENSOARG00000008369|ENSOARG00000013903|ENSOARG00000005870|ENSOARG00000013188|ENSOARG00000010782|ENSOARG00000019079|ENSOARG00000020866	http://www.genome.jp/kegg-bin/show_pathway?oas04620/oas:101107132%09red/oas:101123008%09red/oas:443126%09red/oas:101121455%09red/oas:443539%09red/oas:100307049%09red/oas:101113846%09red/oas:443232%09red
Fanconi anemia pathway	KEGG PATHWAY	oas03460	8	51	0.652546	0.939564	ENSOARG00000016110|ENSOARG00000009822|ENSOARG00000018545|ENSOARG00000013369|ENSOARG00000012875|ENSOARG00000016438|ENSOARG00000017218|ENSOARG00000011362	http://www.genome.jp/kegg-bin/show_pathway?oas03460/oas:101103510%09red/oas:101107879%09red/oas:101104415%09red/oas:101105207%09red/oas:101105811%09red/oas:101111068%09red/oas:101107310%09red/oas:101110067%09red
Amyotrophic lateral sclerosis (ALS)	KEGG PATHWAY	oas05014	8	58	0.690565	0.957113	ENSOARG00000018857|ENSOARG00000000337|ENSOARG00000017357|ENSOARG00000015722|ENSOARG00000007472|ENSOARG00000013623|ENSOARG00000017445|ENSOARG00000019910	http://www.genome.jp/kegg-bin/show_pathway?oas05014/oas:101103784%09red/oas:101110746%09red/oas:101109592%09red/oas:101121018%09red/oas:100302084%09red/oas:443247%09red/oas:443031%09red/oas:101122602%09red
Spliceosome	KEGG PATHWAY	oas03040	8	151	0.896116	1	ENSOARG00000005871|ENSOARG00000012553|ENSOARG00000013312|ENSOARG00000020124|ENSOARG00000002150|ENSOARG00000004816|ENSOARG00000017944|ENSOARG00000014348	http://www.genome.jp/kegg-bin/show_pathway?oas03040/oas:101113518%09red/oas:100302350%09red/oas:101103809%09red/oas:101116489%09red/oas:101104449%09red/oas:101110507%09red/oas:101102164%09red/oas:101116481%09red
African trypanosomiasis	KEGG PATHWAY	oas05143	7	35	0.0674763	0.654043	ENSOARG00000019163|ENSOARG00000001958|ENSOARG00000000873|ENSOARG00000014866|ENSOARG00000002251|ENSOARG00000009536|ENSOARG00000020866	http://www.genome.jp/kegg-bin/show_pathway?oas05143/oas:100144426%09red/oas:101106864%09red/oas:443539%09red/oas:100196903%09red/oas:101116423%09red/oas:101105437%09red/oas:443396%09red
Proximal tubule bicarbonate reclamation	KEGG PATHWAY	oas04964	7	22	0.0892646	0.830982	ENSOARG00000009371|ENSOARG00000020213|ENSOARG00000012954|ENSOARG00000012378|ENSOARG00000010284|ENSOARG00000006495|ENSOARG00000017880	http://www.genome.jp/kegg-bin/show_pathway?oas04964/oas:101113341%09red/oas:101109718%09red/oas:101107568%09red/oas:494440%09red/oas:443381%09red/oas:443384%09red/oas:101116182%09red
Asthma	KEGG PATHWAY	oas05310	7	39	0.0996662	0.750074	ENSOARG00000002985|ENSOARG00000008369|ENSOARG00000007906|ENSOARG00000002181|ENSOARG00000007335|ENSOARG00000015707|ENSOARG00000016257	http://www.genome.jp/kegg-bin/show_pathway?oas05310/oas:101120148%09red/oas:101109220%09red/oas:100144749%09red/oas:101108962%09red/oas:101109746%09red/oas:443232%09red/oas:101114758%09red
Fatty acid elongation	KEGG PATHWAY	oas00062	7	24	0.118712	0.830982	ENSOARG00000020179|ENSOARG00000007114|ENSOARG00000012566|ENSOARG00000011587|ENSOARG00000004046|ENSOARG00000005352|ENSOARG00000018593	http://www.genome.jp/kegg-bin/show_pathway?oas00062/oas:100192316%09red/oas:443484%09red/oas:101111925%09red/oas:101121049%09red/oas:101117331%09red/oas:101121789%09red/oas:101108515%09red
Ovarian steroidogenesis	KEGG PATHWAY	oas04913	7	56	0.169089	0.942233	ENSOARG00000000555|ENSOARG00000009277|ENSOARG00000011087|ENSOARG00000018396|ENSOARG00000000431|ENSOARG00000000285|ENSOARG00000002932	http://www.genome.jp/kegg-bin/show_pathway?oas04913/oas:443431%09red/oas:101106865%09red/oas:101105735%09red/oas:101122401%09red/oas:101115654%09red/oas:101109111%09red
Glioma	KEGG PATHWAY	oas05214	7	63	0.241866	0.942233	ENSOARG00000003718|ENSOARG00000000873|ENSOARG00000005870|ENSOARG00000010782|ENSOARG00000005320|ENSOARG00000008337|ENSOARG00000006951	http://www.genome.jp/kegg-bin/show_pathway?oas05214/oas:101123008%09red/oas:101121455%09red/oas:101113846%09red/oas:101108884%09red/oas:101116423%09red/oas:443453%09red/oas:100144756%09red
Melanoma	KEGG PATHWAY	oas05218	7	69	0.310669	0.942233	ENSOARG00000003718|ENSOARG00000004918|ENSOARG00000017559|ENSOARG00000005870|ENSOARG00000010782|ENSOARG00000005320|ENSOARG00000003293	http://www.genome.jp/kegg-bin/show_pathway?oas05218/oas:101113249%09red/oas:101121455%09red/oas:101113846%09red/oas:101117784%09red/oas:101123008%09red/oas:100144756%09red/oas:101115744%09red
Galactose metabolism	KEGG PATHWAY	oas00052	7	32	0.346147	0.939564	ENSOARG00000015987|ENSOARG00000005491|ENSOARG00000020521|ENSOARG00000000685|ENSOARG00000003252|ENSOARG00000011864|ENSOARG00000021004	http://www.genome.jp/kegg-bin/show_pathway?oas00052/oas:100036759%09red/oas:101119209%09red/oas:101117423%09red/oas:101114825%09red/oas:443164%09red/oas:101117412%09red/oas:101108754%09red
Long-term depression	KEGG PATHWAY	oas04730	7	59	0.346876	0.981118	ENSOARG00000003718|ENSOARG00000000873|ENSOARG00000016562|ENSOARG00000000505|ENSOARG00000010782|ENSOARG00000009536|ENSOARG00000004437	http://www.genome.jp/kegg-bin/show_pathway?oas04730/oas:101106864%09red/oas:101123008%09red/oas:101113846%09red/oas:101111070%09red/oas:101116423%09red/oas:101120920%09red/oas:101115640%09red
Adherens junction	KEGG PATHWAY	oas04520	7	73	0.358404	0.942233	ENSOARG00000003718|ENSOARG00000017737|ENSOARG00000000995|ENSOARG00000020158|ENSOARG00000000285|ENSOARG00000003416|ENSOARG00000013977	http://www.genome.jp/kegg-bin/show_pathway?oas04520/oas:101121760%09red/oas:101123008%09red/oas:101110888%09red/oas:443431%09red/oas:101107336%09red/oas:101106932%09red/oas:101123259%09red
Tyrosine metabolism	KEGG PATHWAY	oas00350	7	34	0.397167	0.939564	ENSOARG00000003888|ENSOARG00000000738|ENSOARG00000013677|ENSOARG00000001717|ENSOARG00000020483|ENSOARG00000013796|ENSOARG00000014391	http://www.genome.jp/kegg-bin/show_pathway?oas00350/oas:101106765%09red/oas:780502%09red/oas:443093%09red/oas:101114462%09red/oas:100034666%09red/oas:101110134%09red
Glycolysis / Gluconeogenesis	KEGG PATHWAY	oas00010	7	63	0.405123	0.981118	ENSOARG00000015987|ENSOARG00000018083|ENSOARG00000018886|ENSOARG00000005238|ENSOARG00000004143|ENSOARG00000011864|ENSOARG00000005491	http://www.genome.jp/kegg-bin/show_pathway?oas00010/oas:100036759%09red/oas:443085%09red/oas:101109180%09red/oas:101118798%09red/oas:443164%09red/oas:101117412%09red/oas:101109164%09red
Prostate cancer	KEGG PATHWAY	oas05215	7	87	0.52522	0.947242	ENSOARG00000003718|ENSOARG00000014525|ENSOARG00000005870|ENSOARG00000010782|ENSOARG00000016366|ENSOARG00000003293|ENSOARG00000019835	http://www.genome.jp/kegg-bin/show_pathway?oas05215/oas:101123008%09red/oas:443042%09red/oas:101121455%09red/oas:101111703%09red/oas:101117784%09red/oas:101113846%09red/oas:100169938%09red
Lysine degradation	KEGG PATHWAY	oas00310	7	54	0.740578	0.957113	ENSOARG00000018083|ENSOARG00000010163|ENSOARG00000004987|ENSOARG00000015452|ENSOARG00000002293|ENSOARG00000005054|ENSOARG00000018593	http://www.genome.jp/kegg-bin/show_pathway?oas00310/oas:100192316%09red/oas:101101916%09red/oas:101121766%09red/oas:101121661%09red/oas:101122190%09red/oas:101123331%09red/oas:101118798%09red
Ribosome	KEGG PATHWAY	oas03010	7	240	0.9992	1	ENSOARG00000018207|ENSOARG00000019193|ENSOARG00000019092|ENSOARG00000003964|ENSOARG00000009288|ENSOARG00000009925|ENSOARG00000013169	http://www.genome.jp/kegg-bin/show_pathway?oas03010/oas:101108014%09red/oas:101109545%09red/oas:101118727%09red/oas:101102690%09red/oas:780462%09red/oas:100135440%09red
Olfactory transduction	KEGG PATHWAY	oas04740	7	832	1	1	ENSOARG00000019796|ENSOARG00000019236|ENSOARG00000008785|ENSOARG00000010200|ENSOARG00000008337|ENSOARG00000006951|ENSOARG00000010640	http://www.genome.jp/kegg-bin/show_pathway?oas04740/oas:443453%09red/oas:101121860%09red/oas:101106894%09red/oas:101122268%09red/oas:101116338%09red/oas:101119160%09red/oas:101108884%09red
Aldosterone-regulated sodium reabsorption	KEGG PATHWAY	oas04960	6	39	0.103935	0.942233	ENSOARG00000003718|ENSOARG00000020213|ENSOARG00000000873|ENSOARG00000005870|ENSOARG00000000285|ENSOARG00000006495	http://www.genome.jp/kegg-bin/show_pathway?oas04960/oas:101123008%09red/oas:101121455%09red/oas:101107568%09red/oas:443431%09red/oas:443381%09red/oas:101116423%09red
2-Oxocarboxylic acid metabolism	KEGG PATHWAY	oas01210	6	17	0.109917	0.779794	ENSOARG00000015775|ENSOARG00000015452|ENSOARG00000001717|ENSOARG00000000587|ENSOARG00000006504|ENSOARG00000018980	http://www.genome.jp/kegg-bin/show_pathway?oas01210/oas:101121661%09red/oas:443093%09red/oas:101120868%09red/oas:101109822%09red/oas:101110910%09red/oas:443257%09red
Other glycan degradation	KEGG PATHWAY	oas00511	6	21	0.195886	0.939564	ENSOARG00000004593|ENSOARG00000011137|ENSOARG00000001591|ENSOARG00000002002|ENSOARG00000010586|ENSOARG00000002167	http://www.genome.jp/kegg-bin/show_pathway?oas00511/oas:101111906%09red/oas:101118364%09red/oas:101117587%09red/oas:101117846%09red
Hedgehog signaling pathway	KEGG PATHWAY	oas04340	6	53	0.253399	0.942233	ENSOARG00000003635|ENSOARG00000015400|ENSOARG00000016829|ENSOARG00000012734|ENSOARG00000002808|ENSOARG00000019835	http://www.genome.jp/kegg-bin/show_pathway?oas04340/oas:101121415%09red/oas:101107136%09red/oas:101109745%09red/oas:100171396%09red/oas:101102299%09red/oas:100169938%09red
Collecting duct acid secretion	KEGG PATHWAY	oas04966	6	27	0.287903	0.957113	ENSOARG00000002788|ENSOARG00000011319|ENSOARG00000012834|ENSOARG00000012954|ENSOARG00000013489|ENSOARG00000015583	http://www.genome.jp/kegg-bin/show_pathway?oas04966/oas:101102659%09red/oas:101107683%09red/oas:494438%09red/oas:101117677%09red/oas:101121550%09red/oas:101113341%09red
Propanoate metabolism	KEGG PATHWAY	oas00640	6	28	0.31297	0.957113	ENSOARG00000009602|ENSOARG00000004442|ENSOARG00000000940|ENSOARG00000016430|ENSOARG00000018593|ENSOARG00000010433	http://www.genome.jp/kegg-bin/show_pathway?oas00640/oas:443089%09red/oas:100192316%09red/oas:101117623%09red/oas:101112991%09red/oas:101106176%09red/oas:101114816%09red
Mucin type O-Glycan biosynthesis	KEGG PATHWAY	oas00512	6	31	0.389649	0.957113	ENSOARG00000015402|ENSOARG00000008011|ENSOARG00000009335|ENSOARG00000011558|ENSOARG00000005371|ENSOARG00000003115	http://www.genome.jp/kegg-bin/show_pathway?oas00512/oas:101113735%09red/oas:101117195%09red/oas:101111708%09red/oas:101102616%09red/oas:101115605%09red/oas:101122606%09red
Base excision repair	KEGG PATHWAY	oas03410	6	36	0.515728	0.957113	ENSOARG00000014699|ENSOARG00000019777|ENSOARG00000010687|ENSOARG00000006615|ENSOARG00000016261|ENSOARG00000014415	http://www.genome.jp/kegg-bin/show_pathway?oas03410/oas:101118027%09red/oas:101102431%09red/oas:101120377%09red/oas:101107856%09red/oas:101119734%09red/oas:101115070%09red
Alanine, aspartate and glutamate metabolism	KEGG PATHWAY	oas00250	6	36	0.595794	0.939564	ENSOARG00000015775|ENSOARG00000013677|ENSOARG00000006546|ENSOARG00000001717|ENSOARG00000020483|ENSOARG00000019823	http://www.genome.jp/kegg-bin/show_pathway?oas00250/oas:101109822%09red/oas:443093%09red/oas:101114462%09red/oas:101107828%09red/oas:101116643%09red
DNA replication	KEGG PATHWAY	oas03030	6	36	0.595794	0.939564	ENSOARG00000014045|ENSOARG00000006991|ENSOARG00000011737|ENSOARG00000008701|ENSOARG00000010697|ENSOARG00000003356	http://www.genome.jp/kegg-bin/show_pathway?oas03030/oas:101108399%09red/oas:101107399%09red/oas:101116097%09red/oas:101109740%09red/oas:101105832%09red/oas:101110382%09red
Prolactin signaling pathway	KEGG PATHWAY	oas04917	6	82	0.619524	0.947242	ENSOARG00000003718|ENSOARG00000015987|ENSOARG00000013903|ENSOARG00000005870|ENSOARG00000010782|ENSOARG00000019835	http://www.genome.jp/kegg-bin/show_pathway?oas04917/oas:101123008%09red/oas:101121455%09red/oas:101113846%09red/oas:100307049%09red/oas:101117412%09red/oas:100169938%09red
Renal cell carcinoma	KEGG PATHWAY	oas05211	6	68	0.628392	0.984084	ENSOARG00000003718|ENSOARG00000005870|ENSOARG00000010782|ENSOARG00000005722|ENSOARG00000009565|ENSOARG00000020870	http://www.genome.jp/kegg-bin/show_pathway?oas05211/oas:101123008%09red/oas:101121455%09red/oas:101113846%09red/oas:101114308%09red/oas:443286%09red/oas:443285%09red
Glycine, serine and threonine metabolism	KEGG PATHWAY	oas00260	6	42	0.651348	0.957113	ENSOARG00000007382|ENSOARG00000015190|ENSOARG00000007179|ENSOARG00000011128|ENSOARG00000011482|ENSOARG00000009930	http://www.genome.jp/kegg-bin/show_pathway?oas00260/oas:101101880%09red/oas:101108191%09red/oas:101106301%09red/oas:100145875%09red/oas:101112348%09red/oas:101118164%09red
Pyrimidine metabolism	KEGG PATHWAY	oas00240	6	99	0.779935	0.954578	ENSOARG00000009543|ENSOARG00000003026|ENSOARG00000014636|ENSOARG00000010103|ENSOARG00000016805|ENSOARG00000006667	http://www.genome.jp/kegg-bin/show_pathway?oas00240/oas:101116335%09red/oas:101120555%09red/oas:101121416%09red/oas:101119593%09red/oas:101123366%09red/oas:101102072%09red
Parkinson's disease	KEGG PATHWAY	oas05012	6	166	0.98742	1	ENSOARG00000010699|ENSOARG00000017850|ENSOARG00000012766|ENSOARG00000007239|ENSOARG00000018675|ENSOARG00000013586	http://www.genome.jp/kegg-bin/show_pathway?oas05012/oas:101113525%09red/oas:101111413%09red/oas:101121491%09red/oas:101122393%09red/oas:101117052%09red/oas:101110601%09red
Alcoholism	KEGG PATHWAY	oas05034	6	181	0.994037	1	ENSOARG00000003718|ENSOARG00000010699|ENSOARG00000017850|ENSOARG00000000927|ENSOARG00000020950|ENSOARG00000014391	http://www.genome.jp/kegg-bin/show_pathway?oas05034/oas:101106765%09red/oas:101123008%09red/oas:101113525%09red/oas:101121491%09red/oas:101106267%09red/oas:101113631%09red
Fructose and mannose metabolism	KEGG PATHWAY	oas00051	5	30	0.182691	0.963526	ENSOARG00000002920|ENSOARG00000005886|ENSOARG00000011864|ENSOARG00000005491|ENSOARG00000004143	http://www.genome.jp/kegg-bin/show_pathway?oas00051/oas:100036759%09red/oas:443164%09red/oas:101116538%09red/oas:443085%09red/oas:101107901%09red
Circadian rhythm	KEGG PATHWAY	oas04710	5	32	0.213961	0.963526	ENSOARG00000004505|ENSOARG00000003635|ENSOARG00000018724|ENSOARG00000007851|ENSOARG00000016829	http://www.genome.jp/kegg-bin/show_pathway?oas04710/oas:101106584%09red/oas:101107136%09red/oas:100127210%09red/oas:100171396%09red/oas:101104483%09red
SNARE interactions in vesicular transport	KEGG PATHWAY	oas04130	5	34	0.246756	0.963526	ENSOARG00000012182|ENSOARG00000015868|ENSOARG00000010725|ENSOARG00000008331|ENSOARG00000017786	http://www.genome.jp/kegg-bin/show_pathway?oas04130/oas:101119834%09red/oas:101116901%09red/oas:101113673%09red/oas:101103527%09red/oas:101113435%09red
Taste transduction	KEGG PATHWAY	oas04742	5	36	0.280728	0.981118	ENSOARG00000000431|ENSOARG00000016562|ENSOARG00000000505|ENSOARG00000000555|ENSOARG00000000518	http://www.genome.jp/kegg-bin/show_pathway?oas04742/oas:101123026%09red/oas:101105735%09red/oas:101120920%09red/oas:101115640%09red
Phenylalanine metabolism	KEGG PATHWAY	oas00360	5	21	0.332439	0.939564	ENSOARG00000001717|ENSOARG00000020483|ENSOARG00000013677|ENSOARG00000011446|ENSOARG00000014391	http://www.genome.jp/kegg-bin/show_pathway?oas00360/oas:101106765%09red/oas:101114462%09red/oas:101108949%09red/oas:443093%09red
Aminoacyl-tRNA biosynthesis	KEGG PATHWAY	oas00970	5	48	0.337632	0.942233	ENSOARG00000018565|ENSOARG00000013003|ENSOARG00000018718|ENSOARG00000006477|ENSOARG00000005286	http://www.genome.jp/kegg-bin/show_pathway?oas00970/oas:101114460%09red/oas:101121335%09red/oas:101112906%09red/oas:101121599%09red/oas:101120705%09red
Steroid biosynthesis	KEGG PATHWAY	oas00100	5	22	0.363474	0.939564	ENSOARG00000016688|ENSOARG00000015114|ENSOARG00000002197|ENSOARG00000018249|ENSOARG00000015082	http://www.genome.jp/kegg-bin/show_pathway?oas00100/oas:100145859%09red/oas:100170323%09red/oas:101107770%09red/oas:101117697%09red/oas:101107179%09red
Basal cell carcinoma	KEGG PATHWAY	oas05217	5	56	0.454545	0.942233	ENSOARG00000019835|ENSOARG00000012734|ENSOARG00000015400|ENSOARG00000004175|ENSOARG00000002808	http://www.genome.jp/kegg-bin/show_pathway?oas05217/oas:101101932%09red/oas:101121415%09red/oas:101102299%09red/oas:101109745%09red/oas:100169938%09red
Nicotinate and nicotinamide metabolism	KEGG PATHWAY	oas00760	5	25	0.456112	0.939564	ENSOARG00000014188|ENSOARG00000014082|ENSOARG00000016805|ENSOARG00000002033|ENSOARG00000000968	http://www.genome.jp/kegg-bin/show_pathway?oas00760/oas:101123048%09red/oas:101119593%09red/oas:101121440%09red/oas:101122795%09red/oas:101104592%09red
Acute myeloid leukemia	KEGG PATHWAY	oas05221	5	58	0.483082	0.947242	ENSOARG00000003718|ENSOARG00000010782|ENSOARG00000012379|ENSOARG00000017474|ENSOARG00000005870	http://www.genome.jp/kegg-bin/show_pathway?oas05221/oas:101121455%09red/oas:101113846%09red/oas:101112331%09red/oas:101123008%09red/oas:101119486%09red
Pentose and glucuronate interconversions	KEGG PATHWAY	oas00040	5	29	0.49973	0.957113	ENSOARG00000018083|ENSOARG00000008828|ENSOARG00000019217|ENSOARG00000009541|ENSOARG00000019149	http://www.genome.jp/kegg-bin/show_pathway?oas00040/oas:101123013%09red/oas:101118798%09red/oas:101119136%09red/oas:100534650%09red/oas:100534644%09red
Cocaine addiction	KEGG PATHWAY	oas05030	5	49	0.507822	0.981118	ENSOARG00000010699|ENSOARG00000017850|ENSOARG00000014391|ENSOARG00000000927|ENSOARG00000016562	http://www.genome.jp/kegg-bin/show_pathway?oas05030/oas:101121491%09red/oas:101113525%09red/oas:101115640%09red/oas:101113631%09red/oas:101106765%09red
Ether lipid metabolism	KEGG PATHWAY	oas00565	5	49	0.507822	0.981118	ENSOARG00000009594|ENSOARG00000009461|ENSOARG00000009488|ENSOARG00000006701|ENSOARG00000000994	http://www.genome.jp/kegg-bin/show_pathway?oas00565/oas:101107420%09red/oas:101110687%09red/oas:101113959%09red/oas:101120062%09red/oas:101106916%09red
Mineral absorption	KEGG PATHWAY	oas04978	5	50	0.524466	0.984084	ENSOARG00000002042|ENSOARG00000019535|ENSOARG00000006495|ENSOARG00000020213|ENSOARG00000005331	http://www.genome.jp/kegg-bin/show_pathway?oas04978/oas:443365%09red/oas:101107568%09red/oas:101106919%09red/oas:443381%09red/oas:101113655%09red
Thyroid cancer	KEGG PATHWAY	oas05216	5	31	0.55286	0.957113	ENSOARG00000003718|ENSOARG00000010782|ENSOARG00000020812|ENSOARG00000008766|ENSOARG00000004227	http://www.genome.jp/kegg-bin/show_pathway?oas05216/oas:101120801%09red/oas:101105489%09red/oas:101110798%09red/oas:101123008%09red/oas:101113846%09red
NOD-like receptor signaling pathway	KEGG PATHWAY	oas04621	5	52	0.556983	0.984084	ENSOARG00000003718|ENSOARG00000019079|ENSOARG00000020866|ENSOARG00000016366|ENSOARG00000016922	http://www.genome.jp/kegg-bin/show_pathway?oas04621/oas:101107334%09red/oas:443539%09red/oas:101123008%09red/oas:101107132%09red/oas:101111703%09red
Malaria	KEGG PATHWAY	oas05144	5	53	0.57282	0.984084	ENSOARG00000019163|ENSOARG00000020866|ENSOARG00000001958|ENSOARG00000008369|ENSOARG00000007687	http://www.genome.jp/kegg-bin/show_pathway?oas05144/oas:443232%09red/oas:443396%09red/oas:443539%09red/oas:101105437%09red/oas:101113185%09red
Fc epsilon RI signaling pathway	KEGG PATHWAY	oas04664	5	66	0.590895	0.947242	ENSOARG00000003718|ENSOARG00000010782|ENSOARG00000005870|ENSOARG00000001620|ENSOARG00000007814	http://www.genome.jp/kegg-bin/show_pathway?oas04664/oas:101121455%09red/oas:101105303%09red/oas:101123008%09red/oas:101105725%09red/oas:101113846%09red
Glycerolipid metabolism	KEGG PATHWAY	oas00561	5	59	0.661098	0.984084	ENSOARG00000018083|ENSOARG00000015168|ENSOARG00000004007|ENSOARG00000016282|ENSOARG00000010081	http://www.genome.jp/kegg-bin/show_pathway?oas00561/oas:101123258%09red/oas:101118798%09red/oas:101106172%09red/oas:101111679%09red/oas:101122246%09red
Porphyrin and chlorophyll metabolism	KEGG PATHWAY	oas00860	5	37	0.693047	0.957113	ENSOARG00000004970|ENSOARG00000008828|ENSOARG00000019217|ENSOARG00000009541|ENSOARG00000005331	http://www.genome.jp/kegg-bin/show_pathway?oas00860/oas:101113655%09red/oas:101119136%09red/oas:100534650%09red/oas:101121993%09red/oas:100534644%09red
Cytosolic DNA-sensing pathway	KEGG PATHWAY	oas04623	5	58	0.964294	1	ENSOARG00000016193|ENSOARG00000007503|ENSOARG00000007502|ENSOARG00000013628|ENSOARG00000020866	http://www.genome.jp/kegg-bin/show_pathway?oas04623/oas:101114821%09red/oas:101116705%09red/oas:780520%09red/oas:443206%09red/oas:443539%09red
Arginine and proline metabolism	KEGG PATHWAY	oas00330	5	64	0.980835	1	ENSOARG00000021170|ENSOARG00000005080|ENSOARG00000003421|ENSOARG00000001717|ENSOARG00000015431	http://www.genome.jp/kegg-bin/show_pathway?oas00330/oas:101105181%09red/oas:780468%09red/oas:443093%09red/oas:101120750%09red/oas:101118344%09red
One carbon pool by folate	KEGG PATHWAY	oas00670	4	19	0.0803993	0.942233	ENSOARG00000014803|ENSOARG00000015147|ENSOARG00000006377|ENSOARG00000017047	http://www.genome.jp/kegg-bin/show_pathway?oas00670/oas:100913154%09red/oas:101121421%09red/oas:101114310%09red/oas:101114182%09red
Fatty acid biosynthesis	KEGG PATHWAY	oas00061	4	13	0.191912	0.895293	ENSOARG00000004117|ENSOARG00000020374|ENSOARG00000017954|ENSOARG00000016430	http://www.genome.jp/kegg-bin/show_pathway?oas00061/oas:101120728%09red/oas:101121911%09red/oas:101111781%09red/oas:101114816%09red
Other types of O-glycan biosynthesis	KEGG PATHWAY	oas00514	4	31	0.245388	0.942233	ENSOARG00000019234|ENSOARG00000009490|ENSOARG00000000685|ENSOARG00000019820	http://www.genome.jp/kegg-bin/show_pathway?oas00514/oas:101103554%09red/oas:101104350%09red/oas:101114825%09red/oas:101110670%09red
Citrate cycle (TCA cycle)	KEGG PATHWAY	oas00020	4	33	0.278039	0.942233	ENSOARG00000006504|ENSOARG00000018980|ENSOARG00000010433|ENSOARG00000000587	http://www.genome.jp/kegg-bin/show_pathway?oas00020/oas:101110910%09red/oas:443257%09red/oas:101117623%09red/oas:101120868%09red
Bladder cancer	KEGG PATHWAY	oas05219	4	36	0.328101	0.942233	ENSOARG00000003718|ENSOARG00000010782|ENSOARG00000005320|ENSOARG00000005315	http://www.genome.jp/kegg-bin/show_pathway?oas05219/oas:101120355%09red/oas:101123008%09red/oas:100144756%09red/oas:101113846%09red
Pentose phosphate pathway	KEGG PATHWAY	oas00030	4	30	0.340317	0.981118	ENSOARG00000011864|ENSOARG00000012071|ENSOARG00000005493|ENSOARG00000004143	http://www.genome.jp/kegg-bin/show_pathway?oas00030/oas:101109516%09red/oas:443164%09red/oas:443085%09red/oas:101103966%09red
Nitrogen metabolism	KEGG PATHWAY	oas00910	4	18	0.350345	0.957113	ENSOARG00000013283|ENSOARG00000020784|ENSOARG00000012954|ENSOARG00000017880	http://www.genome.jp/kegg-bin/show_pathway?oas00910/oas:101109718%09red/oas:101113601%09red/oas:101113341%09red/oas:101111288%09red
Drug metabolism - other enzymes	KEGG PATHWAY	oas00983	4	38	0.361779	0.942233	ENSOARG00000009543|ENSOARG00000006667|ENSOARG00000009541|ENSOARG00000010837	http://www.genome.jp/kegg-bin/show_pathway?oas00983/oas:101123418%09red/oas:101119136%09red/oas:101116335%09red/oas:101121416%09red
Pantothenate and CoA biosynthesis	KEGG PATHWAY	oas00770	4	18	0.408259	0.939564	ENSOARG00000014440|ENSOARG00000014188|ENSOARG00000014082|ENSOARG00000002732	http://www.genome.jp/kegg-bin/show_pathway?oas00770/oas:101123048%09red/oas:101105005%09red/oas:101103923%09red/oas:101122795%09red
Pyruvate metabolism	KEGG PATHWAY	oas00620	4	41	0.412103	0.942233	ENSOARG00000016597|ENSOARG00000018886|ENSOARG00000013741|ENSOARG00000011482	http://www.genome.jp/kegg-bin/show_pathway?oas00620/oas:101108191%09red/oas:101109180%09red/oas:101111416%09red/oas:101113118%09red
Renin-angiotensin system	KEGG PATHWAY	oas04614	4	20	0.415689	0.957113	ENSOARG00000013090|ENSOARG00000004688|ENSOARG00000004679|ENSOARG00000017994	http://www.genome.jp/kegg-bin/show_pathway?oas04614/oas:554335%09red/oas:101121553%09red/oas:101102729%09red/oas:101121298%09red
Ascorbate and aldarate metabolism	KEGG PATHWAY	oas00053	4	23	0.510267	0.957113	ENSOARG00000018083|ENSOARG00000019217|ENSOARG00000009541|ENSOARG00000008828	http://www.genome.jp/kegg-bin/show_pathway?oas00053/oas:101118798%09red/oas:101119136%09red/oas:100534650%09red/oas:100534644%09red
Glycosaminoglycan degradation	KEGG PATHWAY	oas00531	4	22	0.543746	0.939564	ENSOARG00000004593|ENSOARG00000017167|ENSOARG00000012178|ENSOARG00000001347	http://www.genome.jp/kegg-bin/show_pathway?oas00531/oas:101117891%09red/oas:101111906%09red/oas:101102143%09red/oas:101108314%09red
Dorso-ventral axis formation	KEGG PATHWAY	oas04320	4	25	0.569257	0.957113	ENSOARG00000003718|ENSOARG00000014532|ENSOARG00000003172|ENSOARG00000013102	http://www.genome.jp/kegg-bin/show_pathway?oas04320/oas:443026%09red/oas:101123008%09red/oas:101114986%09red/oas:101113126%09red
Protein export	KEGG PATHWAY	oas03060	4	25	0.569257	0.957113	ENSOARG00000005237|ENSOARG00000007160|ENSOARG00000004329|ENSOARG00000010911	http://www.genome.jp/kegg-bin/show_pathway?oas03060/oas:101109358%09red/oas:101114060%09red/oas:101118904%09red/oas:101118280%09red
VEGF signaling pathway	KEGG PATHWAY	oas04370	4	61	0.701253	0.947242	ENSOARG00000003718|ENSOARG00000010782|ENSOARG00000000873|ENSOARG00000005870	http://www.genome.jp/kegg-bin/show_pathway?oas04370/oas:101121455%09red/oas:101113846%09red/oas:101123008%09red/oas:101116423%09red
Butirosin and neomycin biosynthesis	KEGG PATHWAY	oas00524	3	5	0.0829356	0.830982	ENSOARG00000015987|ENSOARG00000005491|ENSOARG00000003252	http://www.genome.jp/kegg-bin/show_pathway?oas00524/oas:100036759%09red/oas:101119209%09red/oas:101117412%09red
Phenylalanine, tyrosine and tryptophan biosynthesis	KEGG PATHWAY	oas00400	3	5	0.100009	0.779794	ENSOARG00000020483|ENSOARG00000013677|ENSOARG00000001717	http://www.genome.jp/kegg-bin/show_pathway?oas00400/oas:101114462%09red/oas:443093%09red
Selenocompound metabolism	KEGG PATHWAY	oas00450	3	17	0.248228	0.963526	ENSOARG00000009155|ENSOARG00000006477|ENSOARG00000005898	http://www.genome.jp/kegg-bin/show_pathway?oas00450/oas:101121335%09red/oas:101107459%09red/oas:101117485%09red
Terpenoid backbone biosynthesis	KEGG PATHWAY	oas00900	3	21	0.249631	0.942233	ENSOARG00000019705|ENSOARG00000011026|ENSOARG00000016724	http://www.genome.jp/kegg-bin/show_pathway?oas00900/oas:101108919%09red/oas:101118959%09red/oas:101105397%09red
Homologous recombination	KEGG PATHWAY	oas03440	3	26	0.350866	0.942233	ENSOARG00000012875|ENSOARG00000004307|ENSOARG00000005835	http://www.genome.jp/kegg-bin/show_pathway?oas03440/oas:101119038%09red/oas:101107310%09red/oas:101105407%09red
Riboflavin metabolism	KEGG PATHWAY	oas00740	3	12	0.382124	0.939564	ENSOARG00000003888|ENSOARG00000014188|ENSOARG00000014082	http://www.genome.jp/kegg-bin/show_pathway?oas00740/oas:101123048%09red/oas:780502%09red/oas:101122795%09red
Butanoate metabolism	KEGG PATHWAY	oas00650	3	28	0.391252	0.942233	ENSOARG00000018593|ENSOARG00000006546|ENSOARG00000020383	http://www.genome.jp/kegg-bin/show_pathway?oas00650/oas:101104112%09red/oas:100192316%09red/oas:101107828%09red
Regulation of autophagy	KEGG PATHWAY	oas04140	3	32	0.469705	0.942233	ENSOARG00000018450|ENSOARG00000001958|ENSOARG00000007851	http://www.genome.jp/kegg-bin/show_pathway?oas04140/oas:100127210%09red/oas:443396%09red/oas:101113390%09red
Glycosphingolipid biosynthesis - ganglio series	KEGG PATHWAY	oas00604	3	16	0.488237	0.957113	ENSOARG00000004593|ENSOARG00000005371|ENSOARG00000011307	http://www.genome.jp/kegg-bin/show_pathway?oas00604/oas:101111906%09red/oas:101122606%09red/oas:101123278%09red
Primary bile acid biosynthesis	KEGG PATHWAY	oas00120	3	18	0.558504	0.957113	ENSOARG00000006799|ENSOARG00000010045|ENSOARG00000017011	http://www.genome.jp/kegg-bin/show_pathway?oas00120/oas:101103641%09red/oas:101115474%09red/oas:101119648%09red
Sulfur metabolism	KEGG PATHWAY	oas00920	3	17	0.57985	0.939564	ENSOARG00000015243|ENSOARG00000017357|ENSOARG00000014018	http://www.genome.jp/kegg-bin/show_pathway?oas00920/oas:101122238%09red/oas:101103784%09red/oas:101109546%09red
Nicotine addiction	KEGG PATHWAY	oas05033	3	42	0.641582	0.947242	ENSOARG00000017610|ENSOARG00000000505|ENSOARG00000000518	http://www.genome.jp/kegg-bin/show_pathway?oas05033/oas:101123026%09red/oas:101104110%09red/oas:101120920%09red
Sphingolipid metabolism	KEGG PATHWAY	oas00600	3	47	0.71136	0.950938	ENSOARG00000015855|ENSOARG00000003587|ENSOARG00000008704	http://www.genome.jp/kegg-bin/show_pathway?oas00600/oas:100192315%09red/oas:101117904%09red/oas:101102559%09red
Mismatch repair	KEGG PATHWAY	oas03430	3	22	0.732534	0.953405	ENSOARG00000011737|ENSOARG00000010697|ENSOARG00000003356	http://www.genome.jp/kegg-bin/show_pathway?oas03430/oas:101108399%09red/oas:101109740%09red/oas:101110382%09red
Notch signaling pathway	KEGG PATHWAY	oas04330	3	52	0.770173	0.954578	ENSOARG00000008827|ENSOARG00000019234|ENSOARG00000020782	http://www.genome.jp/kegg-bin/show_pathway?oas04330/oas:101103554%09red/oas:101120457%09red/oas:101103438%09red
Cardiac muscle contraction	KEGG PATHWAY	oas04260	3	84	0.955884	1	ENSOARG00000020213|ENSOARG00000006495|ENSOARG00000006996	http://www.genome.jp/kegg-bin/show_pathway?oas04260/oas:101107568%09red/oas:443381%09red/oas:101115408%09red
Vitamin digestion and absorption	KEGG PATHWAY	oas04977	2	22	0.526626	0.947242	ENSOARG00000018396|ENSOARG00000008392	http://www.genome.jp/kegg-bin/show_pathway?oas04977/oas:101115654%09red/oas:101112851%09red
Synthesis and degradation of ketone bodies	KEGG PATHWAY	oas00072	2	11	0.544521	0.957113	ENSOARG00000008923|ENSOARG00000020383	http://www.genome.jp/kegg-bin/show_pathway?oas00072/oas:101102177%09red/oas:101104112%09red
Glycosaminoglycan biosynthesis - heparan sulfate / heparin	KEGG PATHWAY	oas00534	2	24	0.570561	0.947242	ENSOARG00000007393|ENSOARG00000009854	http://www.genome.jp/kegg-bin/show_pathway?oas00534/oas:101102810%09red/oas:101114877%09red
Maturity onset diabetes of the young	KEGG PATHWAY	oas04950	2	21	0.60471	0.984084	ENSOARG00000015987|ENSOARG00000003928	http://www.genome.jp/kegg-bin/show_pathway?oas04950/oas:100534656%09red/oas:101117412%09red
Glycosphingolipid biosynthesis - lacto and neolacto series	KEGG PATHWAY	oas00601	2	26	0.611456	0.947242	ENSOARG00000015019|ENSOARG00000000685	http://www.genome.jp/kegg-bin/show_pathway?oas00601/oas:101114825%09red/oas:101113066%09red
Glyoxylate and dicarboxylate metabolism	KEGG PATHWAY	oas00630	2	27	0.630759	0.947242	ENSOARG00000004442|ENSOARG00000011482	http://www.genome.jp/kegg-bin/show_pathway?oas00630/oas:101108191%09red/oas:101112991%09red
Phototransduction	KEGG PATHWAY	oas04744	2	29	0.667101	0.947242	ENSOARG00000017233|ENSOARG00000011342	http://www.genome.jp/kegg-bin/show_pathway?oas04744/oas:101115534%09red/oas:101108418%09red
Histidine metabolism	KEGG PATHWAY	oas00340	2	24	0.671971	0.984084	ENSOARG00000014391|ENSOARG00000018083	http://www.genome.jp/kegg-bin/show_pathway?oas00340/oas:101106765%09red/oas:101118798%09red
Glycosaminoglycan biosynthesis - keratan sulfate	KEGG PATHWAY	oas00533	2	15	0.693754	0.957113	ENSOARG00000005371|ENSOARG00000000685	http://www.genome.jp/kegg-bin/show_pathway?oas00533/oas:101122606%09red/oas:101114825%09red
Glycosphingolipid biosynthesis - globo series	KEGG PATHWAY	oas00603	2	15	0.693754	0.957113	ENSOARG00000004593|ENSOARG00000005371	http://www.genome.jp/kegg-bin/show_pathway?oas00603/oas:101111906%09red/oas:101122606%09red
beta-Alanine metabolism	KEGG PATHWAY	oas00410	2	32	0.806535	0.993549	ENSOARG00000018593|ENSOARG00000018083	http://www.genome.jp/kegg-bin/show_pathway?oas00410/oas:101118798%09red/oas:100192316%09red
Ubiquinone and other terpenoid-quinone biosynthesis	KEGG PATHWAY	oas00130	1	9	0.596272	0.984084	ENSOARG00000020518	http://www.genome.jp/kegg-bin/show_pathway?oas00130/oas:443129%09red
Non-homologous end-joining	KEGG PATHWAY	oas03450	1	13	0.650713	0.947242	ENSOARG00000015614	http://www.genome.jp/kegg-bin/show_pathway?oas03450/oas:101102481%09red
Folate biosynthesis	KEGG PATHWAY	oas00790	1	14	0.676002	0.947242	ENSOARG00000014803	http://www.genome.jp/kegg-bin/show_pathway?oas00790/oas:101121421%09red
Sulfur relay system	KEGG PATHWAY	oas04122	1	9	0.768203	0.957113	ENSOARG00000013112	http://www.genome.jp/kegg-bin/show_pathway?oas04122/oas:101106960%09red
Taurine and hypotaurine metabolism	KEGG PATHWAY	oas00430	1	9	0.768203	0.957113	ENSOARG00000016415	http://www.genome.jp/kegg-bin/show_pathway?oas00430/oas:101102489%09red
RNA polymerase	KEGG PATHWAY	oas03020	1	30	0.989259	1	ENSOARG00000007503	http://www.genome.jp/kegg-bin/show_pathway?oas03020/oas:101114821%09red

## Sheet: A
Signling pathway term	Count	P-Value	Corrected P-Value
Metabolic pathways	180	0.894549	0.984725
Pathways in cancer	66	0.179112	0.939564
PI3K-Akt signaling pathway	64	0.394993	0.939564
HTLV-I infection	50	0.192543	0.895293
Phagosome	45	0.00175848	0.480066
Protein processing in endoplasmic reticulum	43	0.00792952	0.545551
Regulation of actin cytoskeleton	43	0.245615	0.939564
MAPK signaling pathway	42	0.630365	0.939564
Tuberculosis	41	0.0518408	0.750258
Ras signaling pathway	41	0.474635	0.939564
Viral carcinogenesis	39	0.270545	0.947475
Transcriptional misregulation in cancer	37	0.104994	0.779794
Influenza A	37	0.185182	0.939564
Endocytosis	36	0.500605	0.957113
Epstein-Barr virus infection	35	0.270988	0.947475
Lysosome	33	0.0125549	0.638411
MicroRNAs in cancer	33	0.443229	0.939564
Focal adhesion	33	0.531854	0.957113
cGMP-PKG signaling pathway	31	0.425371	0.939564
AMPK signaling pathway	30	0.0712696	0.779794
Calcium signaling pathway	30	0.65938	0.942829
Hepatitis B	28	0.354235	0.939564
Antigen processing and presentation	27	0.00377519	0.513425
Amoebiasis	27	0.0811754	0.779794
Rheumatoid arthritis	25	0.0642461	0.779794
Protein digestion and absorption	25	0.0917653	0.830982
Alzheimer's disease	25	0.840453	0.984725
Bile secretion	24	0.0207154	0.638411
Insulin signaling pathway	24	0.592028	0.939564
Salivary secretion	23	0.0296759	0.675127
Hippo signaling pathway	23	0.614818	0.957113
Carbon metabolism	22	0.172019	0.895293
FoxO signaling pathway	22	0.591008	0.939564
Inflammatory bowel disease (IBD)	21	0.0373242	0.779794
Small cell lung cancer	21	0.0958869	0.830982
Inflammatory mediator regulation of TRP channels	21	0.236588	0.939564
Axon guidance	21	0.452762	0.957113
Huntington's disease	21	0.984249	1
Rap1 signaling pathway	20	0.239128	0.942233
Ubiquitin mediated proteolysis	20	0.78029	0.959545
ECM-receptor interaction	19	0.142353	0.863609
Tight junction	19	0.825818	0.986314
Gap junction	18	0.0047595	0.352322
Chemical carcinogenesis	18	0.0634134	0.750258
Apoptosis	18	0.188128	0.895293
cAMP signaling pathway	18	0.429149	0.942233
Synaptic vesicle cycle	17	0.0583031	0.750258
Biosynthesis of amino acids	17	0.114639	0.830982
T cell receptor signaling pathway	17	0.672642	0.946032
Pancreatic secretion	16	0.0425894	0.560051
B cell receptor signaling pathway	16	0.108818	0.830982
Vascular smooth muscle contraction	16	0.168704	0.963526
p53 signaling pathway	16	0.301607	0.939564
Chemokine signaling pathway	16	0.360464	0.942233
Oxytocin signaling pathway	16	0.431624	0.981118
Leukocyte transendothelial migration	16	0.798284	0.967568
Thyroid hormone synthesis	15	0.00606026	0.352322
Fatty acid metabolism	15	0.0197916	0.675127
ABC transporters	15	0.0471763	0.750258
Amphetamine addiction	15	0.21689	0.939564
Legionellosis	15	0.237059	0.901134
Oocyte meiosis	14	0.083509	0.942233
Osteoclast differentiation	14	0.141992	0.942233
Platelet activation	14	0.184326	0.942233
Steroid hormone biosynthesis	14	0.192767	0.895293
Signaling pathways regulating pluripotency of stem cells	14	0.231993	0.942233
TGF-beta signaling pathway	14	0.368958	0.957113
Purine metabolism	14	0.503891	0.947242
Adrenergic signaling in cardiomyocytes	14	0.57404	0.984084
Insulin secretion	13	0.0261634	0.843768
Melanogenesis	13	0.068542	0.942233
Dilated cardiomyopathy	13	0.070962	0.654043
Drug metabolism - cytochrome P450	13	0.186626	0.895293
Retinol metabolism	13	0.200047	0.895293
Glutamatergic synapse	13	0.297169	0.981118
mTOR signaling pathway	13	0.374705	0.939564
Long-term potentiation	13	0.392822	0.939564
Peroxisome	13	0.567428	0.957113
Oxidative phosphorylation	13	0.99536	1
Fatty acid degradation	12	0.0631113	0.750258
Morphine addiction	12	0.0769086	0.942233
Circadian entrainment	12	0.225243	0.963526
Glutathione metabolism	12	0.239772	0.939564
Metabolism of xenobiotics by cytochrome P450	12	0.403498	0.939564
PPAR signaling pathway	12	0.439878	0.957113
Adipocytokine signaling pathway	12	0.509132	0.957113
Ribosome biogenesis in eukaryotes	12	0.607805	0.957113
Gastric acid secretion	11	0.102811	0.75109
Nucleotide excision repair	11	0.108415	0.830982
GnRH signaling pathway	11	0.228138	0.963526
Starch and sucrose metabolism	11	0.260277	0.939564
Cholinergic synapse	11	0.294688	0.942233
Fat digestion and absorption	11	0.297444	0.939564
Non-small cell lung cancer	11	0.35549	0.939564
Inositol phosphate metabolism	11	0.388553	0.957113
Estrogen signaling pathway	11	0.39018	0.981118
RIG-I-like receptor signaling pathway	11	0.64967	0.957113
Bacterial invasion of epithelial cells	11	0.708313	0.957113
Chronic myeloid leukemia	11	0.735282	0.953405
Non-alcoholic fatty liver disease (NAFLD)	11	0.807476	0.974806
Vasopressin-regulated water reabsorption	10	0.0235347	0.515433
Valine, leucine and isoleucine degradation	10	0.323398	0.939564
Amino sugar and nucleotide sugar metabolism	10	0.343935	0.939564
Type II diabetes mellitus	9	0.0146886	0.767117
Endocrine and other factor-regulated calcium reabsorption	9	0.0371556	0.543865
RNA degradation	9	0.160721	0.942233
GABAergic synapse	9	0.268181	0.942233
Cysteine and methionine metabolism	9	0.287648	0.939564
Tryptophan metabolism	9	0.374571	0.939564
Retrograde endocannabinoid signaling	9	0.433046	0.942233
Colorectal cancer	9	0.838558	0.986314
Biosynthesis of unsaturated fatty acids	8	0.0509951	0.750258
Carbohydrate digestion and absorption	8	0.0708558	0.654043
Basal transcription factors	8	0.412426	0.957113
Salmonella infection	8	0.415375	0.942233
Progesterone-mediated oocyte maturation	8	0.448914	0.942233
Amyotrophic lateral sclerosis (ALS)	8	0.690565	0.957113
Proximal tubule bicarbonate reclamation	7	0.0892646	0.830982
Ovarian steroidogenesis	7	0.169089	0.942233
Tyrosine metabolism	7	0.397167	0.939564
Lysine degradation	7	0.740578	0.957113
Olfactory transduction	7	1	1
2-Oxocarboxylic acid metabolism	6	0.109917	0.779794
Collecting duct acid secretion	6	0.287903	0.957113
Propanoate metabolism	6	0.31297	0.957113
Base excision repair	6	0.515728	0.957113
Alanine, aspartate and glutamate metabolism	6	0.595794	0.939564
Pyrimidine metabolism	6	0.779935	0.954578
Parkinson's disease	6	0.98742	1
Phenylalanine metabolism	5	0.332439	0.939564
Nicotinate and nicotinamide metabolism	5	0.456112	0.939564
Pentose and glucuronate interconversions	5	0.49973	0.957113
Thyroid cancer	5	0.55286	0.957113
Porphyrin and chlorophyll metabolism	5	0.693047	0.957113
Cytosolic DNA-sensing pathway	5	0.964294	1
Arginine and proline metabolism	5	0.980835	1
Pentose phosphate pathway	4	0.340317	0.981118
Drug metabolism - other enzymes	4	0.361779	0.942233
Pantothenate and CoA biosynthesis	4	0.408259	0.939564
Ascorbate and aldarate metabolism	4	0.510267	0.957113
Phenylalanine, tyrosine and tryptophan biosynthesis	3	0.100009	0.779794
Riboflavin metabolism	3	0.382124	0.939564
Glycosphingolipid biosynthesis - ganglio series	3	0.488237	0.957113
Primary bile acid biosynthesis	3	0.558504	0.957113
Sulfur metabolism	3	0.57985	0.939564
Taurine and hypotaurine metabolism	1	0.768203	0.957113

## Sheet: B
Signling pathway term	Count	P-Value	Corrected P-Value
Metabolic pathways	180	0.894549	0.984725
Pathways in cancer	66	0.179112	0.939564
PI3K-Akt signaling pathway	64	0.394993	0.939564
HTLV-I infection	50	0.192543	0.895293
Phagosome	45	0.00175848	0.480066
Protein processing in endoplasmic reticulum	43	0.00792952	0.545551
Regulation of actin cytoskeleton	43	0.245615	0.939564
MAPK signaling pathway	42	0.630365	0.939564
Tuberculosis	41	0.0518408	0.750258
Ras signaling pathway	41	0.474635	0.939564
Viral carcinogenesis	39	0.270545	0.947475
Transcriptional misregulation in cancer	37	0.104994	0.779794
Influenza A	37	0.185182	0.939564
Endocytosis	36	0.500605	0.957113
Epstein-Barr virus infection	35	0.270988	0.947475
Lysosome	33	0.0125549	0.638411
MicroRNAs in cancer	33	0.443229	0.939564
Focal adhesion	33	0.531854	0.957113
cGMP-PKG signaling pathway	31	0.425371	0.939564
AMPK signaling pathway	30	0.0712696	0.779794
Calcium signaling pathway	30	0.65938	0.942829
Herpes simplex infection	29	0.0470408	0.589129
Hepatitis B	28	0.354235	0.939564
Antigen processing and presentation	27	0.00377519	0.513425
Amoebiasis	27	0.0811754	0.779794
Rheumatoid arthritis	25	0.0642461	0.779794
Protein digestion and absorption	25	0.0917653	0.830982
Alzheimer's disease	25	0.840453	0.984725
Bile secretion	24	0.0207154	0.638411
Insulin signaling pathway	24	0.592028	0.939564
Salivary secretion	23	0.0296759	0.675127
Cell adhesion molecules (CAMs)	23	0.0368629	0.543865
Hippo signaling pathway	23	0.614818	0.957113
Carbon metabolism	22	0.172019	0.895293
FoxO signaling pathway	22	0.591008	0.939564
Small cell lung cancer	21	0.0958869	0.830982
Inflammatory mediator regulation of TRP channels	21	0.236588	0.939564
Axon guidance	21	0.452762	0.957113
Huntington's disease	21	0.984249	1
Rap1 signaling pathway	20	0.239128	0.942233
Ubiquitin mediated proteolysis	20	0.78029	0.959545
Arachidonic acid metabolism	19	0.104852	0.779794
ECM-receptor interaction	19	0.142353	0.863609
Serotonergic synapse	19	0.518264	0.939564
Gap junction	18	0.0047595	0.352322
Chemical carcinogenesis	18	0.0634134	0.750258
cAMP signaling pathway	18	0.429149	0.942233
Synaptic vesicle cycle	17	0.0583031	0.750258
Biosynthesis of amino acids	17	0.114639	0.830982
T cell receptor signaling pathway	17	0.672642	0.946032
Pancreatic secretion	16	0.0425894	0.560051
B cell receptor signaling pathway	16	0.108818	0.830982
Vascular smooth muscle contraction	16	0.168704	0.963526
p53 signaling pathway	16	0.301607	0.939564
Leukocyte transendothelial migration	16	0.798284	0.967568
Thyroid hormone synthesis	15	0.00606026	0.352322
Proteasome	15	0.0109014	0.545551
Fatty acid metabolism	15	0.0197916	0.675127
ABC transporters	15	0.0471763	0.750258
Amphetamine addiction	15	0.21689	0.939564
Legionellosis	15	0.237059	0.901134
RNA transport	15	0.619938	0.984084
Steroid hormone biosynthesis	14	0.192767	0.895293
Signaling pathways regulating pluripotency of stem cells	14	0.231993	0.942233
Thyroid hormone signaling pathway	14	0.25372	0.963526
TGF-beta signaling pathway	14	0.368958	0.957113
Phosphatidylinositol signaling system	14	0.400988	0.957113
Purine metabolism	14	0.503891	0.947242
Systemic lupus erythematosus	14	0.516617	0.984084
Staphylococcus aureus infection	13	0.0161822	0.483329
Drug metabolism - cytochrome P450	13	0.186626	0.895293
Retinol metabolism	13	0.200047	0.895293
mTOR signaling pathway	13	0.374705	0.939564
Long-term potentiation	13	0.392822	0.939564
Peroxisome	13	0.567428	0.957113
Oxidative phosphorylation	13	0.99536	1
Graft-versus-host disease	12	0.00556136	0.352322
Allograft rejection	12	0.0105281	0.461482
Complement and coagulation cascades	12	0.0191064	0.767117
Fatty acid degradation	12	0.0631113	0.750258
Viral myocarditis	12	0.0721189	0.654043
Morphine addiction	12	0.0769086	0.942233
HIF-1 signaling pathway	12	0.165641	0.942233
Circadian entrainment	12	0.225243	0.963526
Glutathione metabolism	12	0.239772	0.939564
TNF signaling pathway	12	0.367803	0.981118
Metabolism of xenobiotics by cytochrome P450	12	0.403498	0.939564
PPAR signaling pathway	12	0.439878	0.957113
Adipocytokine signaling pathway	12	0.509132	0.957113
Autoimmune thyroid disease	11	0.0534467	0.638931
Nucleotide excision repair	11	0.108415	0.830982
Starch and sucrose metabolism	11	0.260277	0.939564
Fat digestion and absorption	11	0.297444	0.939564
Non-small cell lung cancer	11	0.35549	0.939564
Glycerophospholipid metabolism	11	0.378846	0.981118
RIG-I-like receptor signaling pathway	11	0.64967	0.957113
Chronic myeloid leukemia	11	0.735282	0.953405
Non-alcoholic fatty liver disease (NAFLD)	11	0.807476	0.974806
Vasopressin-regulated water reabsorption	10	0.0235347	0.515433
Linoleic acid metabolism	10	0.114676	0.779794
Amino sugar and nucleotide sugar metabolism	10	0.343935	0.939564
Cell cycle	10	0.600258	0.947242
Pancreatic cancer	10	0.66206	0.942829
Type II diabetes mellitus	9	0.0146886	0.767117
RNA degradation	9	0.160721	0.942233
Pertussis	9	0.168777	0.942233
Cysteine and methionine metabolism	9	0.287648	0.939564
Endometrial cancer	9	0.549316	0.939564
Colorectal cancer	9	0.838558	0.986314
Glycosylphosphatidylinositol(GPI)-anchor biosynthesis	8	0.100637	0.779794
alpha-Linolenic acid metabolism	8	0.166587	0.939564
Prion diseases	8	0.247475	0.939564
Salmonella infection	8	0.415375	0.942233
Fanconi anemia pathway	8	0.652546	0.939564
Amyotrophic lateral sclerosis (ALS)	8	0.690565	0.957113
African trypanosomiasis	7	0.0674763	0.654043
Proximal tubule bicarbonate reclamation	7	0.0892646	0.830982
Ovarian steroidogenesis	7	0.169089	0.942233
Galactose metabolism	7	0.346147	0.939564
Long-term depression	7	0.346876	0.981118
Adherens junction	7	0.358404	0.942233
Tyrosine metabolism	7	0.397167	0.939564
Glycolysis / Gluconeogenesis	7	0.405123	0.981118
Lysine degradation	7	0.740578	0.957113
Ribosome	7	0.9992	1
Olfactory transduction	7	1	1
Aldosterone-regulated sodium reabsorption	6	0.103935	0.942233
2-Oxocarboxylic acid metabolism	6	0.109917	0.779794
Other glycan degradation	6	0.195886	0.939564
Collecting duct acid secretion	6	0.287903	0.957113
Mucin type O-Glycan biosynthesis	6	0.389649	0.957113
Base excision repair	6	0.515728	0.957113
Alanine, aspartate and glutamate metabolism	6	0.595794	0.939564
Renal cell carcinoma	6	0.628392	0.984084
Glycine, serine and threonine metabolism	6	0.651348	0.957113
Fructose and mannose metabolism	5	0.182691	0.963526
SNARE interactions in vesicular transport	5	0.246756	0.963526
Aminoacyl-tRNA biosynthesis	5	0.337632	0.942233
Steroid biosynthesis	5	0.363474	0.939564
Pentose and glucuronate interconversions	5	0.49973	0.957113
Ether lipid metabolism	5	0.507822	0.981118
Malaria	5	0.57282	0.984084
Glycerolipid metabolism	5	0.661098	0.984084
Porphyrin and chlorophyll metabolism	5	0.693047	0.957113
Cytosolic DNA-sensing pathway	5	0.964294	1
Arginine and proline metabolism	5	0.980835	1
One carbon pool by folate	4	0.0803993	0.942233
Fatty acid biosynthesis	4	0.191912	0.895293
Pentose phosphate pathway	4	0.340317	0.981118
Nitrogen metabolism	4	0.350345	0.957113
Pyruvate metabolism	4	0.412103	0.942233
Ascorbate and aldarate metabolism	4	0.510267	0.957113
Glycosaminoglycan degradation	4	0.543746	0.939564
Dorso-ventral axis formation	4	0.569257	0.957113
Homologous recombination	3	0.350866	0.942233
Sulfur metabolism	3	0.57985	0.939564
Sphingolipid metabolism	3	0.71136	0.950938
Notch signaling pathway	3	0.770173	0.954578
Maturity onset diabetes of the young	2	0.60471	0.984084
Histidine metabolism	2	0.671971	0.984084
beta-Alanine metabolism	2	0.806535	0.993549
Folate biosynthesis	1	0.676002	0.947242
Sulfur relay system	1	0.768203	0.957113
RNA polymerase	1	0.989259	1
