# Supplementary material for: Integrated miRNA-mRNA analysis reveals regulatory pathways underlying the curly fleece trait in Chinese tan sheep
Source: BMC Genomics. 2018 May 11;19:360. doi: 10.1186/s12864-018-4736-4 (PMC5948824; doi:10.1186/s12864-018-4736-4)
Supplement: Supplementary file 7 — Table S6. The signaling pathways analysis with target genes that form miRNA-mRNA pairs with differentially expressed miRNAs between the two stages of Tan sheep. (XLS 30 kb) [file 12864_2018_4736_MOESM7_ESM.xls]

## Sheet: 工作表1
Table S6: The signaling pathways analysis with target genes that form miRNA-mRNA pairs with differentially expressed miRNAs between the two stages of Tan sheep.
Term	Database	ID	Input number	Background number	P-Value	Corrected P-Value	Input
Steroid biosynthesis	KEGG PATHWAY	oas00100	1	22	0.00832524	0.0373122	ENSOARG00000002236
Retinol metabolism	KEGG PATHWAY	oas00830	1	61	0.0223012	0.0373122	ENSOARG00000021083
Steroid hormone biosynthesis	KEGG PATHWAY	oas00140	1	66	0.0240803	0.0373122	ENSOARG00000001617
Complement and coagulation cascades	KEGG PATHWAY	oas04610	1	73	0.0265662	0.0373122	ENSOARG00000016084
Chemical carcinogenesis	KEGG PATHWAY	oas05204	1	73	0.0265662	0.0373122	ENSOARG00000013838
Arachidonic acid metabolism	KEGG PATHWAY	oas00590	1	77	0.0279841	0.0373122	ENSOARG00000013838
MicroRNAs in cancer	KEGG PATHWAY	oas05206	1	184	0.0652398	0.0731387	ENSOARG00000008572
Metabolic pathways	KEGG PATHWAY	oas01100	2	1256	0.0731387	0.0731387	ENSOARG00000008572|ENSOARG00000017105
